# Supplementary material for: Identification of tumor-related genes via RNA sequencing of tumor tissues in Xenopus tropicalis
Source: Sci Rep. 2023 Aug 14;13:13214. doi: 10.1038/s41598-023-40193-7 (PMC10425369; doi:10.1038/s41598-023-40193-7)
Supplement: Supplementary file 2 — Supplementary Table 1. [file 41598_2023_40193_MOESM2_ESM.xlsx]

## Sheet: 1.DEG1(DEG3)
Supplementary Table1 The gene list of DEG1(DEG3)
m.value=log2(Fold Change)=log2(TT-body/TI-leg) a.value=(log2(TT-body)+log2(TI-leg))/2
gene_symbol(Xenopus)	a.value	m.value	p.value	q.value	rank	estimatedDEG	TI-leg1	TI-leg2	TI-leg3	TT-body1	TT-body2	TT-body3
cthrc1	7.1238	9.12375	9.49798e-08	0.00210456	1	1	2.53336	5.24932	9.93221	4500.02	2783.21	2599.14
LOC100485824	7.54759	-6.19798	2.07112e-07	0.00210456	2	1	1134.95	2166.92	1507.21	22.2004	24.5939	18.7123
LOC100496379	10.598	-6.22129	2.18747e-07	0.00210456	3	1	11625.6	16136.4	12402.8	233.104	157.401	147.827
aspn	8.79311	4.7539	8.60256e-07	0.00282342	6	1	67.5563	109.186	79.4577	2698.46	2515.14	1699.08
capn8.5	11.5555	-6.79138	8.52859e-07	0.00282342	5	1	25111.5	40833.4	29085.7	386.287	323.82	147.827
lgals1.3	11.2114	-6.74291	1.07603e-06	0.00282342	11	1	14877.6	37550.5	21194.5	326.346	166.419	194.608
LOC100488013	8.7353	-6.92621	1.03022e-06	0.00282342	10	1	2105.22	4742.23	7252.17	39.9607	51.6472	24.326
LOC100498433	8.1993	-6.97335	8.05585e-07	0.00282342	4	1	1606.15	4238.3	4039.93	34.4106	31.1523	13.0986
LOC101733330	10.2458	-6.02821	9.14208e-07	0.00282342	7	1	5211.97	15064.5	9151.7	146.523	143.464	160.926
LOC101733883	10.4394	-7.59695	9.49526e-07	0.00282342	8	1	11938.9	31732.1	14292.5	123.212	123.789	52.3944
LOC108648874	9.86566	-6.45954	9.72193e-07	0.00282342	9	1	6878.92	14470.3	4907.34	108.782	75.4213	114.145
aqp8	13.5266	-6.16498	1.72842e-06	0.00299619	16	1	67384.1	148006	84488.3	1512.96	1219.86	1446.46
col5a2	12.8163	4.81768	1.47721e-06	0.00299619	14	1	1285.26	1512.85	1276.29	42823.5	35096.3	36983
LOC100488471	9.60346	-7.27642	1.33192e-06	0.00299619	12	1	6844.3	13426.7	8786.7	113.222	44.269	29.9397
LOC108645269	9.32128	-6.0569	1.62785e-06	0.00299619	15	1	3446.22	7971.61	4241.05	108.782	85.2589	41.167
LOC116407649	9.99002	-6.24873	1.41544e-06	0.00299619	13	1	7101.01	15092.8	4409.9	113.222	113.132	123.501
sod3	10.165	-4.35825	1.86853e-06	0.00299619	18	1	3646.35	6935.4	5016.59	233.104	233.642	293.783
trh	11.469	-6.78649	1.79101e-06	0.00299619	17	1	18741	47731	22877.2	277.505	155.761	376.117
LOC100485981	8.7046	-6.94773	2.33459e-06	0.0032587	20	1	1899.18	6956.39	5050.53	46.6208	49.1878	16.8411
LOC116410524	-2.86472	-10.7509	2.30843e-06	0.0032587	19	1	386.76	557.477	468.469	0	0	0
ogn	9.47657	6.56547	2.37095e-06	0.0032587	21	1	98.8011	54.5929	66.2147	8447.25	9878.55	2473.76
col3a1	15.3044	6.61457	2.49654e-06	0.00327535	22	1	3770.49	5720.7	2771.91	463357	344629	393680
lgals1.2	13.4577	-8.13043	2.73042e-06	0.00342645	23	1	109777	353671	101554	844.725	694.368	477.163
fn3k	-2.86472	-10.6463	2.89448e-06	0.00348097	24	1	435.738	528.081	350.11	0	0	0
tph1	6.47125	-6.20482	3.07059e-06	0.00354506	25	1	628.274	1188.45	469.297	15.5403	9.83756	5.61369
LOC116407719	8.71918	-6.77141	3.715e-06	0.0038534	27	1	2415.98	7066.63	3732.03	72.1513	31.9721	16.8411
LOC116407754	11.191	-5.42373	3.73819e-06	0.0038534	28	1	11735.4	24775.7	9441.39	351.876	250.858	467.807
MGC88898	10.4371	-7.38686	3.48501e-06	0.0038534	26	1	9072.81	23183.1	21549.6	128.762	159.041	33.6821
ido1	7.85169	-5.79807	3.91784e-06	0.00388044	29	1	836.01	2472.43	1860.63	49.9509	20.4949	22.4547
lrrc15	8.9578	6.05901	4.03331e-06	0.00388044	30	1	59.1118	102.887	20.6921	4748.66	2959.47	4472.24
LOC100496148	11.248	-6.14522	4.35951e-06	0.00399249	31	1	10755	36912.1	13716.4	200.914	316.442	349.92
LOC100498542	13.1804	-6.09932	4.42641e-06	0.00399249	32	1	49303.5	128856	52443.7	1102.25	809.139	1452.07
olfml2b	10.0918	4.13108	4.69517e-06	0.00410657	33	1	236.447	341.206	204.438	4737.56	5992.71	2973.38
LOC116408072	8.95312	-4.06499	5.07009e-06	0.00430076	34	1	1487.08	2267.7	2328.28	107.672	83.6193	172.153
serpinf1	12.5584	4.85903	5.21521e-06	0.00430076	35	1	683.163	1650.38	1025.5	27740.5	39303.5	30439.3
LOC448367	10.6804	-6.25003	5.94939e-06	0.00476992	36	1	10414.7	20166.8	12369.7	111.002	95.9162	357.405
LOC101731924	9.13875	-5.56066	7.3967e-06	0.00577003	37	1	1357.04	3949.59	6311.09	57.721	96.736	91.6902
clec11a	11.3054	3.97856	7.72975e-06	0.00587115	38	1	558.184	711.807	642.283	10273.2	13773.4	6098.33
efna2	6.57771	4.75794	9.6696e-06	0.0066306	40	1	10.9779	16.7978	27.3136	485.079	459.086	546.399
LOC100127826	10.531	-5.34197	1.06941e-05	0.0066306	46	1	4072.8	7645.1	16551.2	229.774	156.581	310.624
LOC101731130	8.53746	-5.07049	1.01963e-05	0.0066306	43	1	1315.66	3032	2113.91	35.5206	42.6294	114.145
LOC101732696	12.3335	-5.74101	9.763e-06	0.0066306	41	1	20652	71863.1	20718.6	641.591	687.809	787.787
LOC116411697	11.1015	-5.07285	1.07971e-05	0.0066306	47	1	10971.1	21749	5521.48	469.538	367.269	299.397
mmp11	6.85072	5.17246	1.05507e-05	0.0066306	45	1	29.5559	11.5485	16.5537	1051.19	616.487	411.67
ppic	8.72529	3.80798	1.00572e-05	0.0066306	42	1	115.69	149.081	74.4916	1279.85	1312.49	2159.4
sparc	15.8568	6.92536	9.36838e-06	0.0066306	39	1	4758.5	7866.62	3522.62	343067	538784	1.08084e+06
tff3.4	12.7962	-5.99469	1.03465e-05	0.0066306	44	1	23777.3	100920	45698.9	601.631	932.929	1137.71
col6a2	14.1083	4.25679	1.19897e-05	0.00678549	51	1	2976.7	5660.86	3480.41	71782.8	79872.8	80004.4
LOC100489602	12.7016	-6.27509	1.17895e-05	0.00678549	49	1	27599.3	118237	30025.1	685.992	755.853	828.954
LOC100497944	4.23429	-9.33734	1.13088e-05	0.00678549	48	1	185.78	475.588	774.712	2.22004	0	0
sh3pxd2b	10.1617	2.92597	1.19365e-05	0.00678549	50	1	410.405	423.095	413.014	2526.41	3516.93	3429.96
gusb	10.4729	3.53543	1.24315e-05	0.00690021	52	1	309.915	501.835	440.328	6391.49	4870.41	3255.94
LOC116411092	8.6184	-4.63359	1.28436e-05	0.00698268	53	1	1069.08	2571.11	2233.92	72.1513	40.9898	123.501
LOC116411668	12.0716	-6.89316	1.30639e-05	0.00698268	54	1	18434.4	97069.3	25277.5	365.197	559.101	260.101
col6a6	10.4871	5.12057	1.37363e-05	0.00704413	55	1	162.135	246.718	321.141	12955	9370.28	3070.69
glt8d2	9.43317	3.73456	1.38792e-05	0.00704413	56	1	162.98	277.164	128.291	2739.53	3131.62	1695.33
LOC100495013	8.87747	-3.45712	1.41551e-05	0.00704413	58	1	1752.24	1420.46	1503.07	108.782	107.393	209.578
loxl2	9.7328	3.77991	1.39319e-05	0.00704413	57	1	197.602	150.13	341.006	2654.06	2510.22	4296.34
col27a1	9.31213	3.7405	1.54681e-05	0.00740686	59	1	128.357	235.169	158.088	1605.09	1886.35	3480.49
LOC116411698	12.9686	-5.78591	1.56331e-05	0.00740686	60	1	30970.4	113184	34463.1	1062.29	1432.18	742.878
mmp19	8.28212	3.68465	1.56539e-05	0.00740686	61	1	94.5789	107.086	58.7656	1558.47	910.794	879.478
fbn3	8.94715	4.61982	1.8099e-05	0.00816289	63	1	70.0897	149.081	79.4577	3352.26	3002.1	988.009
gpx7	8.44435	3.22622	1.77318e-05	0.00816289	62	1	132.579	88.1885	120.842	1196.6	1186.25	813.985
LOC100487769	8.32775	4.7902	1.81002e-05	0.00816289	64	1	26.1781	57.7425	99.3221	1976.95	2165.08	928.13
MGC89174	8.15722	-4.45657	2.03907e-05	0.00905443	65	1	644.318	1239.89	2128.8	84.3615	38.5304	59.8793
xt6l	15.2326	-6.12156	2.12453e-05	0.00929096	66	1	150719	620542	192546	3962.77	4187.52	5692.28
ctsk	12.1597	4.18761	2.25841e-05	0.00958596	68	1	772.675	1358.52	1084.27	12314.6	14363.7	31913.8
LOC116411667	14.0125	-6.50271	2.23791e-05	0.00958596	67	1	69895.5	323239	78994.2	1662.81	2353.64	1190.1
mdk	10.414	6.30182	2.30564e-05	0.00964457	69	1	121.601	148.031	191.195	5685.52	4106.36	26564
LOC100489132	15.5514	-6.3532	2.3837e-05	0.00982868	70	1	221914	863380	217316	5101.65	6561.65	4270.14
cpxm1	12.0213	4.15279	2.55248e-05	0.0103764	71	1	810.676	1618.89	527.235	22197.1	16314	14082.9
cgl.1	9.12182	2.80858	2.70899e-05	0.0108597	72	1	232.225	232.02	167.192	1582.89	1639.59	1201.33
LOC116408741	8.52388	-5.51804	2.77921e-05	0.0109885	73	1	1584.2	2234.11	3656.71	16.6503	36.0711	110.403
aadac	9.09898	-3.11533	2.96152e-05	0.0113192	74	1	1808.82	1953.8	1080.13	243.094	149.203	166.539
fscn1	10.3645	2.71036	2.9805e-05	0.0113192	76	1	505.828	636.217	403.91	2955.98	3563.66	3598.37
gap43	9.42811	5.13395	2.96881e-05	0.0113192	75	1	121.601	111.285	115.876	1679.46	2060.15	8506.61
LOC100492724	8.25878	-5.07182	3.3315e-05	0.0122415	78	1	545.517	2398.94	2384.56	29.9705	44.269	84.2053
mfap2	9.72447	6.49456	3.26647e-05	0.0122415	77	1	140.179	88.1885	38.9012	4425.65	2611.87	17061.9
prss35	8.18265	3.81793	3.37722e-05	0.0122415	79	1	64.1785	93.4378	74.4916	1741.62	985.396	546.399
timp2	12.9552	3.18805	3.39301e-05	0.0122415	80	1	2888.03	3056.15	1947.54	19900.4	24078.2	27944.9
col1a2	16.7444	7.44038	3.49669e-05	0.0124599	81	1	4940.06	15601	4451.29	781524	826585	2.73284e+06
LOC116407993	7.76439	-4.27327	3.73261e-05	0.0131383	82	1	694.141	1426.76	747.399	52.1709	21.3147	74.8492
LOC100496324	-2.86472	-9.33845	3.8447e-05	0.0132718	83	1	119.068	204.723	206.921	0	0	0
LOC116409447	5.82362	4.90797	3.86248e-05	0.0132718	84	1	10.1334	12.5984	8.27684	159.843	290.208	480.906
lrrtm4	-2.86472	9.83085	4.17482e-05	0.0141762	85	1	0	0	0	157.623	124.609	471.55
col6a1	14.2367	4.02631	4.4639e-05	0.0149759	86	1	2939.54	6691.83	4716.14	54062.4	110708	69014.7
LOC100485680	9.27049	-4.23071	4.6104e-05	0.0149759	88	1	1100.32	2213.11	4714.49	203.134	106.574	117.887
LOC100492223	3.34293	-8.42911	4.63177e-05	0.0149759	89	1	108.09	196.324	260.721	0	1.63959	0
mmp14	13.178	3.52267	4.72165e-05	0.0149759	91	1	3008.79	3204.18	1988.1	26841.4	21275.4	46137
otog	-2.86472	9.94493	4.67765e-05	0.0149759	90	1	0	0	0	116.552	169.698	529.558
scarf2	9.8575	2.69391	4.53533e-05	0.0149759	87	1	282.048	489.236	322.797	1981.39	2689.75	2408.27
mxra8	12.0965	3.28796	4.78333e-05	0.0150067	92	1	983.789	1679.78	1540.32	12391.2	19448	9221.42
p3h1	8.57781	2.87518	4.84077e-05	0.0150236	93	1	181.558	124.934	116.703	1290.95	994.413	819.598
ccn4	6.86511	4.0206	4.9922e-05	0.0153287	94	1	25.3336	44.0943	17.3814	449.558	341.855	617.506
fndc3b	9.46749	2.37205	5.08689e-05	0.0154389	95	1	303.159	342.255	288.034	1603.98	1712.56	1515.7
hic1	10.4325	2.86482	5.13746e-05	0.0154389	96	1	464.45	613.12	458.537	2278.87	4178.5	4732.34
LOC116411701	6.36289	-6.79292	5.18855e-05	0.0154389	97	1	532.006	1640.94	427.085	14.4303	9.01776	0
col6a3	13.7663	3.88406	5.29157e-05	0.0155847	98	1	2845.81	5007.85	3025.19	38099.2	37908.2	84613.2
fkbp7	9.73238	2.46318	5.58792e-05	0.0157588	101	1	341.159	456.69	288.862	1998.04	2083.92	1910.52
gask1a	8.74373	3.37295	5.62367e-05	0.0157588	103	1	85.2899	166.928	147.328	1659.48	1751.91	727.908
gcnt2.2	8.48255	-3.7379	5.5369e-05	0.0157588	100	1	928.055	1381.62	1609.85	172.053	65.5837	56.1369
gls2	10.3874	-3.21353	5.45418e-05	0.0157588	99	1	2646.52	5781.6	3810.66	485.079	564.84	269.457
igsf10	8.96878	4.26107	5.60116e-05	0.0157588	102	1	118.224	179.527	45.5226	1791.57	3510.37	1279.92
adamts17	7.40077	5.34824	6.2094e-05	0.0159195	110	1	47.2894	18.8975	13.2429	349.656	923.091	1962.92
col5a1	14.3058	3.83792	6.48466e-05	0.0159195	116	1	3533.2	7694.45	4839.47	50685.7	68128.4	110941
fcrl3	8.36526	3.0574	5.82256e-05	0.0159195	105	1	96.2678	124.934	121.67	1025.66	1261.67	566.982
fkbp9	10.7082	2.57279	6.19108e-05	0.0159195	109	1	586.896	773.749	696.91	4099.3	2988.98	5153.36
frrs1l	8.5355	2.82748	6.56349e-05	0.0159195	119	1	129.201	139.632	148.983	779.234	781.266	1405.29
hoxb7	5.67005	5.12727	5.89594e-05	0.0159195	106	1	10.9779	11.5485	3.31074	278.615	182.815	441.61
klhdc7a	7.2549	-3.24697	6.43279e-05	0.0159195	115	1	356.36	481.887	573.585	56.611	43.4492	48.652
lactbl1	6.84041	4.40042	6.2281e-05	0.0159195	112	1	21.9558	34.6455	18.2091	551.68	212.327	815.856
LOC100491548	8.58445	-5.48458	6.22062e-05	0.0159195	111	1	1104.55	2144.87	4456.25	27.7505	24.5939	119.759
LOC100492889	8.4978	-4.74601	5.77209e-05	0.0159195	104	1	770.142	941.727	3905.84	77.7014	54.9264	76.7204
LOC100497161	9.11853	-4.00077	6.29882e-05	0.0159195	114	1	1090.19	2889.22	2692.46	101.012	76.2411	239.517
LOC100498318	9.93753	-6.67673	6.11658e-05	0.0159195	107	1	3653.11	21512.7	4589.51	113.222	153.302	24.326
LOC100498635	6.53426	-6.28778	6.28478e-05	0.0159195	113	1	930.588	1114.95	412.187	19.9804	11.4772	0
LOC116412020	13.8099	-5.23627	6.4877e-05	0.0159195	117	1	49665.7	172411	42437.9	1700.55	1564.99	3751.81
mmp2	13.7891	3.99337	6.52821e-05	0.0159195	118	1	3128.7	4643.54	2868.75	52493.9	89972.7	27009.3
prrx1	10.0081	2.38166	6.13183e-05	0.0159195	108	1	406.182	458.79	488.334	2781.71	2379.05	1891.81
cpz	9.92684	3.22163	6.85853e-05	0.0162261	122	1	334.404	418.895	202.783	2695.13	1762.56	4461.01
fndc1	8.6422	4.21604	6.7477e-05	0.0162261	120	1	39.6893	140.682	97.6667	2013.58	2412.66	741.007
LOC116407667	10.5345	-5.1306	6.80239e-05	0.0162261	121	1	6558.87	13641.9	6135.62	126.542	97.5558	527.687
lhfpl1	10.806	-2.35362	7.18424e-05	0.0168584	123	1	3809.33	4582.65	3750.24	939.077	738.637	697.968
unc45b	6.62612	-6.36693	7.49549e-05	0.017447	124	1	464.45	1124.4	1103.3	24.4204	8.19797	0
ap3b2	7.10419	3.73334	7.84459e-05	0.0179697	126	1	38.0004	18.8975	56.2825	491.739	620.586	392.958
col16a1	13.4601	3.03728	7.78258e-05	0.0179697	125	1	3813.55	4493.41	3492	26187.6	25234.2	45440.9
twsg2	10.2345	2.78881	7.91118e-05	0.0179795	127	1	485.561	510.233	379.079	2329.93	2365.93	4805.32
fbn2	8.63536	2.83339	8.10334e-05	0.0181554	128	1	115.69	176.377	154.777	898.006	1508.43	778.431
LOC101734536	6.60335	-4.1348	8.11437e-05	0.0181554	129	1	335.248	672.962	214.37	19.9804	19.6751	29.9397
znf469	8.0148	3.11747	8.20228e-05	0.0182109	130	1	78.5342	118.635	66.2147	1073.39	669.774	542.656
LOC100492062	9.55809	-4.14283	9.47954e-05	0.020572	133	1	1465.13	1973.74	6066.1	245.314	100.015	192.737
loxl1	11.0484	3.10523	9.47717e-05	0.020572	132	1	630.807	906.032	629.04	3907.27	4579.38	10151.4
mdga1	10.1614	4.14698	9.44319e-05	0.020572	131	1	234.758	346.455	235.062	2397.64	2320.02	9743.49
cercam	9.05427	4.02195	9.85319e-05	0.0206082	138	1	181.558	112.335	101.805	1155.53	1062.46	4210.26
gpx8	9.46478	2.44144	9.78207e-05	0.0206082	136	1	275.292	345.405	288.862	1546.26	1212.48	2181.85
kcnab3	9.09632	7.90428	9.84619e-05	0.0206082	137	1	25.3336	60.8921	19.8644	1476.33	2042.11	21897.1
LOC116409673	6.08812	5.26881	9.71056e-05	0.0206082	135	1	9.28899	13.6482	9.93221	165.393	207.409	894.447
pgq	13.3286	-5.7352	9.56858e-05	0.0206082	134	1	20329.4	161248	43674.4	828.075	2088.84	1311.73
adamts2	10.0046	3.6603	0.000101303	0.0210352	139	1	131.735	469.289	265.687	3405.54	5428.69	2123.84
col1a1	17.6655	8.43737	0.000104579	0.0215605	140	1	6087.67	22060.8	5348.5	1.28249e+06	1.33681e+06	8.99266e+06
fat4	9.77399	2.98983	0.000108144	0.0221372	141	1	192.536	415.746	323.625	1568.46	3682.53	2151.91
LOC116411600	10.3724	6.8979	0.000110076	0.0223742	142	1	106.401	208.923	48.8334	14019.6	1532.2	27875.7
htra1	13.4292	3.58632	0.000114626	0.0229753	144	1	3451.28	3480.3	2616.31	20546.5	27578	66557.7
th2	6.47328	-4.41546	0.000114156	0.0229753	143	1	202.669	628.868	399.771	29.9705	9.01776	18.7123
cnn1	11.8912	-2.34086	0.000115447	0.0229804	145	1	8088.18	9266.09	8295.05	1367.54	1696.98	1998.47
galnt5	9.46028	2.94436	0.000117259	0.0231812	146	1	225.469	234.119	302.105	1436.37	1196.9	3229.74
loxl3	11.9968	4.41697	0.000118472	0.0232616	147	1	824.187	1005.77	822.718	10141.1	7075.67	39449.2
dpt	12.1461	3.11671	0.000121405	0.0233752	149	1	1084.28	1881.35	1651.23	14583.4	18570	6893.61
LOC100491215	7.65724	-6.23919	0.000122588	0.0233752	151	1	1166.19	2066.13	2031.14	53.281	16.3959	0
LOC100494026	7.93067	-2.76822	0.000120904	0.0233752	148	1	518.495	687.66	704.359	119.882	68.8629	91.6902
LOC108647647	5.84668	-7.725	0.0001231	0.0233752	152	1	232.225	236.219	2042.72	7.77014	4.09898	0
rem1	8.78925	2.46647	0.000122437	0.0233752	150	1	249.958	176.377	138.223	940.187	1085.41	1094.67
dcn	15.0338	3.52066	0.000127025	0.0236537	155	1	8023.16	13257.7	8425	91219.2	174488	75223.4
egfl6	8.60765	3.32742	0.000126532	0.0236537	153	1	153.691	103.936	111.737	815.865	2199.51	692.355
krt78.3	-2.86472	-8.80991	0.000126935	0.0236537	154	1	185.78	74.5403	107.599	0	0	0
dnajc12	10.9745	-2.90856	0.000132158	0.0244518	156	1	3266.35	6432.51	6841.64	435.128	931.289	836.439
plekhb2	10.9905	-2.56319	0.000134787	0.0247793	157	1	2887.19	5387.9	6563.54	854.715	894.398	761.59
c1qtnf1	8.20288	2.65744	0.000138902	0.0253742	158	1	85.2899	164.829	101.805	757.034	675.513	787.787
bmp1	11.3651	3.81206	0.000142912	0.0257805	160	1	582.673	985.821	542.961	5852.02	4826.96	18978
LOC116410852	6.73804	4.93222	0.000142532	0.0257805	159	1	16.0446	22.0471	19.8644	233.104	237.741	1298.63
frzb	11.162	-2.5733	0.000146553	0.0257924	164	1	4489.12	6975.29	5306.28	583.87	1214.12	1019.82
LOC100271753	13.1708	-3.57222	0.000146006	0.0257924	162	1	23639.6	46566.7	25203	4382.36	2282.31	1356.64
LOC101732381	12.4555	-2.82251	0.000144491	0.0257924	161	1	16897.5	17791	10125.9	3000.38	1792.9	1541.89
rcn3	10.7627	3.40017	0.000146238	0.0257924	163	1	776.898	525.981	301.277	7638.05	2488.08	6809.4
nrep	11.8532	3.38717	0.000151066	0.0262663	166	1	1026.01	1354.32	1051.16	8119.8	6050.1	21732.5
selenon	8.21049	3.30718	0.00015098	0.0262663	165	1	76.0009	138.582	67.8701	674.892	577.137	1543.76
cgref1	9.35856	5.11885	0.000153608	0.0264985	167	1	76.0009	132.283	125.808	1243.22	1337.09	9028.68
LOC100498624	9.53214	2.4165	0.000154237	0.0264985	168	1	243.203	362.203	355.904	1263.2	2349.54	1519.44
ass1	10.3747	3.05954	0.000158236	0.0267583	170	1	337.782	412.596	629.04	1754.94	4165.39	5580
lox	10.3731	2.70406	0.000157724	0.0267583	169	1	288.803	493.436	776.368	3806.26	3707.94	2642.18
trim54	7.76863	6.51436	0.000158531	0.0267583	171	1	28.7114	27.2964	12.4153	546.13	426.294	5282.48
LOC100497639	6.33263	-5.67166	0.000160698	0.0269665	172	1	293.87	745.403	686.978	16.6503	17.2157	0
tmem119	10.8752	2.60104	0.000162366	0.0270889	173	1	739.742	931.229	616.625	6437	4725.31	2717.02
LOC116412074	8.8326	-4.02511	0.000167006	0.0277028	174	1	413.782	2732.79	2372.14	133.202	119.69	86.0765
LOC100487884	8.11296	-2.60467	0.000172567	0.0284618	175	1	563.251	814.694	670.424	98.7918	150.023	87.9478
miga1	7.02759	3.19497	0.000174393	0.0285995	176	1	30.4003	45.1441	53.7995	337.446	302.505	544.528
art5	8.10694	2.94679	0.000181598	0.0296127	177	1	127.513	89.2384	81.1131	921.316	391.043	984.266
mrc2	12.5365	4.36891	0.000184043	0.0298429	178	1	1028.55	1895	997.359	9997.95	15139.2	55876.8
lama1	8.19518	3.15898	0.00018727	0.0301966	179	1	51.5117	125.984	116.703	1096.7	1063.28	467.807
plat	8.70486	2.83978	0.000191378	0.0306875	180	1	121.601	204.723	141.534	1001.24	630.424	1717.79
itgbl1	10.3191	3.24492	0.000192976	0.0307727	181	1	377.471	613.12	254.099	2869.4	6741.19	2189.34
bmf	9.24387	2.28436	0.000196085	0.0309267	183	1	236.447	383.2	204.438	1262.09	1418.25	1334.19
elk3	9.07609	2.08964	0.000195597	0.0309267	182	1	280.359	256.167	248.305	929.087	1215.76	1195.72
LOC100488279	-2.86472	-8.38851	0.000198623	0.0311568	184	1	73.4675	94.4877	106.771	0	0	0
aqp2	11.8213	-2.07043	0.000200673	0.0313083	185	1	6858.66	7333.29	8057.51	1897.02	1646.97	1753.34
clu	11.9284	3.008	0.000208655	0.0322729	186	1	1129.88	1646.19	1346.64	17694.8	5159.8	10310.5
rcn1	9.32316	2.11351	0.000209092	0.0322729	187	1	248.269	348.555	326.935	1092.26	1462.52	1442.72
c8g	8.46815	3.90712	0.000211594	0.0324854	188	1	81.912	95.5375	96.8391	2331.04	313.162	1470.79
fbn1	11.4682	2.84097	0.000214851	0.0325266	190	1	871.477	1272.43	1031.29	6902.1	12001	3847.25
LOC100490986	8.4253	-2.69033	0.000216371	0.0325266	192	1	620.674	867.187	1132.27	84.3615	134.447	187.123
LOC116406903	9.71699	3.6794	0.000214655	0.0325266	189	1	271.07	311.809	122.497	1270.97	2115.08	5651.11
LOC496764	8.5082	3.33243	0.000216149	0.0325266	191	1	42.2227	159.579	142.362	1005.68	1665.83	795.272
LOC105946762	6.36862	4.33773	0.000218881	0.0327335	193	1	11.8224	32.5458	10.7599	249.754	659.117	205.835
ldha	9.5386	2.81589	0.000220104	0.0327467	194	1	314.137	302.361	224.302	1304.27	1225.6	3390.67
thbs3	9.04868	4.95004	0.000221888	0.0328428	195	1	74.312	154.33	57.1102	1155.53	929.649	6747.65
LOC100490079	7.97234	2.86864	0.000229114	0.0333105	196	1	65.023	114.435	99.3221	610.511	1008.35	417.284
LOC100496183	7.62358	3.51428	0.000231786	0.0333105	200	1	48.1339	102.887	24.0028	489.519	614.028	896.319
LOC116410881	8.41552	4.09526	0.00022987	0.0333105	197	1	114.846	76.64	56.2825	610.511	630.424	2993.97
myo1a	9.18935	2.80805	0.000233126	0.0333105	202	1	258.403	236.219	167.192	2153.44	1792.9	688.612
plp1	8.52885	-2.24252	0.000230813	0.0333105	198	1	651.919	960.625	797.888	149.853	170.518	188.994
ppp1r12b	9.16081	-2.08624	0.00023288	0.0333105	201	1	1046.28	1095.01	1397.13	244.204	327.099	261.972
tfap2e	8.47833	-2.66723	0.000231756	0.0333105	199	1	881.61	871.386	943.56	106.562	226.264	91.6902
hapln3	9.57287	2.26711	0.000236978	0.0336941	203	1	412.938	399.998	228.441	2031.34	1671.57	1309.86
alox15b	4.59742	-6.89367	0.000240027	0.0337946	205	1	235.603	321.258	235.062	6.66012	0	0
LOC100491049	7.86039	-5.39485	0.000239496	0.0337946	204	1	418.849	2747.49	1355.75	15.5403	11.4772	80.4628
vcan	10.4848	2.41663	0.000242046	0.0339134	206	1	697.519	684.511	478.401	4205.87	3850.59	1876.84
gnb3	10.4213	-2.62443	0.000252868	0.0352499	207	1	3326.3	3920.19	2968.9	365.197	368.909	922.516
mex3b	8.02441	2.58351	0.000254027	0.0352499	208	1	126.668	95.5375	96.8391	886.906	589.434	435.996
gfpt2	8.49573	2.41053	0.000256349	0.0354019	209	1	147.779	163.779	158.088	801.434	1150.99	544.528
ttc39b	8.83456	-2.35567	0.000260084	0.0357467	210	1	821.654	1032.02	1244.84	283.055	168.878	153.441
LOC116412314	5.69242	4.04311	0.000266931	0.0365139	211	1	16.8891	14.6981	6.62147	183.153	149.203	297.525
creb3l1	9.47912	4.99503	0.000270221	0.0367896	212	1	111.468	193.175	74.4916	1163.3	1428.91	9498.36
dpysl4	-2.86472	-8.32643	0.000273293	0.0368308	214	1	109.779	102.887	50.4887	0	0	0
LOC100490911	-2.86472	-8.20255	0.000276904	0.0368308	217	1	67.5563	94.4877	79.4577	0	0	0
LOC100496844	9.34346	-3.79708	0.000274988	0.0368308	215	1	646.007	2226.76	4393.35	135.422	132.807	254.487
slc13a4l	7.56491	2.89129	0.000276725	0.0368308	216	1	39.6893	86.0888	82.7684	362.976	544.345	639.96
thbs2	7.26787	4.78357	0.000272657	0.0368308	213	1	25.3336	18.8975	43.8673	1611.75	670.594	144.085
cdo1	11.9062	-2.08163	0.000281185	0.0368398	220	1	6829.1	8108.09	8752.76	1888.14	1511.71	2196.82
fbln5	10.4778	1.95704	0.000282077	0.0368398	221	1	598.718	785.298	787.128	2721.77	3339.03	2368.98
lhfpl2	8.1312	3.58963	0.000279625	0.0368398	219	1	56.5784	115.485	70.3532	388.507	688.629	1841.29
lum	14.4296	2.89261	0.000279381	0.0368398	218	1	5930.6	10280.3	8081.51	48728.8	89444.7	42224.3
arhgef40	10.555	2.4947	0.000289002	0.0375741	222	1	442.494	681.361	777.195	1999.15	3794.02	4921.33
LOC116410822	-2.86472	10.0511	0.000292531	0.0378624	223	1	0	0	0	71.0413	75.4213	731.65
fstl1	13.6875	5.3954	0.000298904	0.0381234	225	1	2132.25	2501.82	1466.66	21881.8	26882	208015
kera	8.4195	4.04571	0.00029983	0.0381234	227	1	34.6226	88.1885	129.946	2762.84	823.896	587.566
paqr5	7.90465	-2.76475	0.000299188	0.0381234	226	1	435.738	531.231	907.142	128.762	72.1421	74.8492
tgm3l.4	10.0342	-2.38793	0.000297623	0.0381234	224	1	1766.6	2782.14	2647.76	467.318	641.901	265.714
dpp4	10.5901	-3.39241	0.000311956	0.0394912	228	1	1695.66	8161.64	5128.33	273.065	652.558	501.489
LOC594978	8.6552	4.25084	0.00031428	0.0396116	229	1	157.068	78.7397	41.3842	945.737	684.53	3647.03
mylkl	8.85711	-2.09121	0.000317896	0.0398931	230	1	982.945	1079.26	809.475	276.395	186.094	211.449
LOC105945914	6.27706	3.2487	0.000323373	0.0403255	231	1	30.4003	25.1967	19.8644	297.485	200.85	218.934
nkx2-3	-2.86472	7.99326	0.000324136	0.0403255	232	1	0	0	0	77.7014	77.0609	56.1369
fbln1	10.1571	4.48746	0.00032809	0.0403742	234	1	349.604	181.626	192.023	3235.71	1146.9	11841.1
krt78.4	6.03729	-5.80446	0.000326425	0.0403742	233	1	633.341	392.649	446.949	18.8703	0	7.48492
LOC101730484	10.7184	5.06466	0.000328723	0.0403742	235	1	246.581	280.313	346.8	2565.26	2681.56	23992.9
postn	14.4581	3.6693	0.000333789	0.0406505	237	1	5297.26	7759.54	5874.07	43384	158001	39460.5
stard5	6.86027	3.22702	0.00033369	0.0406505	236	1	38.8449	53.543	21.5198	453.998	227.084	385.473
dynll2	10.6102	-2.30649	0.000339413	0.0408187	240	1	4931.61	2448.28	3050.02	825.855	477.941	804.628
LOC100488640	11.3263	-3.50679	0.000339401	0.0408187	239	1	3236.79	16287.6	6446.83	488.409	1092.79	703.582
LOC116410386	6.65071	4.23477	0.000338237	0.0408187	238	1	34.6226	19.9474	14.8983	684.882	106.574	516.459
dkk3	11.8561	4.18714	0.000345599	0.0410932	242	1	463.605	1322.83	819.407	7315.03	6401.79	33751.4
rbpms2	8.57074	-2.39248	0.000345188	0.0410932	241	1	852.899	1026.77	734.156	103.232	160.68	233.904
tub	7.30312	5.07404	0.000345967	0.0410932	243	1	22.8003	47.2438	11.5876	277.505	361.53	2110.75
LOC100495571	-2.86472	-8.51086	0.000348602	0.0412365	244	1	38.8449	177.427	82.7684	0	0	0
fkbp10	11.8772	3.62369	0.000351341	0.0413909	245	1	1317.35	1075.06	821.89	8062.07	4776.14	26782.9
jpt1	9.27209	2.37977	0.000361486	0.0424129	246	1	239.825	244.618	328.591	774.794	1460.06	1996.6
vmp1	10.9821	2.10186	0.000366766	0.0428582	247	1	1059.79	841.99	1027.16	4848.57	5040.93	2683.34
cldn11	8.65404	2.20402	0.000370036	0.042893	249	1	200.98	193.175	168.848	815.865	1168.21	610.021
nes	8.75515	2.50485	0.000369332	0.042893	248	1	195.913	194.225	153.949	632.711	1652.71	802.757
gxylt2	8.65436	3.02703	0.000381211	0.0440116	250	1	108.09	195.275	120.014	482.859	1003.43	1964.79
slc4a2	6.92521	4.06252	0.000387861	0.0446009	251	1	53.2006	13.6482	22.3475	298.595	259.876	931.872
phyhip	7.08846	-3.5342	0.00039248	0.0449529	252	1	333.559	383.2	672.907	18.8703	26.2335	74.8492
LOC100497323	7.43919	-3.41304	0.000396937	0.0452838	253	1	221.247	452.491	1025.5	55.501	38.5304	65.493
LOC116409480	8.26911	-2.55118	0.000407241	0.0462763	254	1	738.053	404.197	1098.34	134.312	105.754	142.213
gfra3	9.37723	2.35213	0.000411153	0.0465377	255	1	197.602	426.244	259.065	1057.85	2042.93	1407.16
lhfpl4	-2.86472	8.12847	0.000418919	0.0472314	256	1	0	0	0	29.9705	102.475	99.1751
hand2	6.24122	3.10737	0.000421881	0.0473804	257	1	28.7114	26.2466	22.3475	195.363	263.155	207.706
angptl1	10.3504	2.4824	0.000424811	0.0475245	258	1	386.76	752.752	517.303	1723.86	4640.05	2894.79
abcc8	6.7846	3.74356	0.000436448	0.0481492	261	1	32.9337	36.7452	20.6921	112.112	550.084	548.27
aldh1a1	7.23641	-2.94731	0.000440404	0.0481492	264	1	421.383	359.053	475.918	26.6405	81.9797	54.2656
capn8.6	8.37035	-4.55173	0.000434243	0.0481492	259	1	285.425	1036.21	3486.21	37.7407	94.2766	72.9779
fn1	12.2257	2.74914	0.000439907	0.0481492	263	1	1227.84	2920.72	1392.99	11081.3	7796.27	18379.2
hes2	8.05325	2.731	0.000438195	0.0481492	262	1	127.513	76.64	105.116	561.67	1104.27	387.344
LOC100496188	7.22978	2.94035	0.000436042	0.0481492	260	1	41.3782	64.0417	57.1102	503.949	206.589	537.043
angptl2	11.7341	2.60515	0.000443148	0.0482664	265	1	1616.29	1407.87	1119.03	5693.29	5191.77	14324.3
gpm6a	10.6472	3.01387	0.000453024	0.0491565	266	1	244.047	795.796	653.043	3952.78	7277.34	2443.82
krt24	6.99918	-2.69033	0.000461153	0.0497202	267	1	379.16	351.704	244.167	47.7309	43.4492	59.8793
scpep1	11.7726	3.01345	0.000461665	0.0497202	268	1	1203.35	1344.87	1145.51	6113.99	4652.35	19060.3
