# Supplementary material for: Identification of tumor-related genes via RNA sequencing of tumor tissues in Xenopus tropicalis
Source: Sci Rep. 2023 Aug 14;13:13214. doi: 10.1038/s41598-023-40193-7 (PMC10425369; doi:10.1038/s41598-023-40193-7)
Supplement: Supplementary file 3 — Supplementary Table 2. [file 41598_2023_40193_MOESM3_ESM.xlsx]

## Sheet: 2.DEG2
Supplementary Table2 The gene list of DEG2
m.value=log2(Fold Change)=log2(NI-body/NI-leg) a.value=(log2(NI-body)+log2(NI-leg))/2
gene_symbol(Xenopus)	a.value	m.value	p.value	q.value	rank	estimatedDEG	NI-body1	NI-body2	NI-body3	NI-leg1	NI-leg2	NI-leg3
acta1	9.47953	-9.17576	1.18845e-05	0.0474204	6	1	10109.8	2974.71	38418.5	28.5531	37.5358	22.9649
ckm	6.22703	-14.2114	5.44734e-06	0.0474204	3	1	7962.72	1325.5	21662.6	1.63161	0	0
fndc7	3.70076	-9.15885	1.13822e-05	0.0474204	5	1	278.216	363.746	290.657	1.63161	0	0
LOC100492420	-3.05422	-11.2491	3.61914e-06	0.0474204	1	1	454.099	598.004	933.552	0	0	0
LOC101734775	-3.05422	-11.9613	5.31981e-06	0.0474204	2	1	523.173	862.867	1867.1	0	0	0
mybpc2	5.7076	-11.1725	1.31436e-05	0.0474204	8	1	3577.79	408.479	3545.77	3.26322	0	0
rpl3l	-3.05422	-12.6296	8.51391e-06	0.0474204	4	1	1960.3	477.932	2731.69	0	0	0
tcap	5.57107	-11.2694	1.23069e-05	0.0474204	7	1	2699.01	376.695	4010.08	0	0	2.87061
LOC100486969	-3.05422	-9.97896	1.55304e-05	0.049806	9	1	314.671	187.17	321.447	0	0	0
