# Supplementary material for: Identification of tumor-related genes via RNA sequencing of tumor tissues in Xenopus tropicalis
Source: Sci Rep. 2023 Aug 14;13:13214. doi: 10.1038/s41598-023-40193-7 (PMC10425369; doi:10.1038/s41598-023-40193-7)
Supplement: Supplementary file 4 — Supplementary Table 3. [file 41598_2023_40193_MOESM4_ESM.xlsx]

## Sheet: 3.DEG4
Supplementary Table3 The gene list of DEG4
m.value=log2(Fold Change)=log2(TT-body/TI-leg) a.value=(log2(TT-body)+log2(TI-leg))/2
gene_symbol(human)	gene_id(human)	gene_symbol(Xenopus)	gene_id(Xenopus)	a.value	m.value	p.value	q.value	rank	estimatedDEG	TI-leg1	TI-leg2	TI-leg3	TT-body1	TT-body2	TT-body3
AADAC	13	aadac	448381	9.09898	-3.11533	2.96152e-05	0.0113192	74	1	1808.82	1953.8	1080.13	243.094	149.203	166.539
ABCC8	6833	abcc8	101730668	6.7846	3.74356	0.000436448	0.0481492	261	1	32.9337	36.7452	20.6921	112.112	550.084	548.27
ADAMTS2	9509	adamts2	100492431	10.0046	3.6603	0.000101303	0.0210352	139	1	131.735	469.289	265.687	3405.54	5428.69	2123.84
ALDH1A1	216	aldh1a1	613078	7.23641	-2.94731	0.000440404	0.0481492	264	1	421.383	359.053	475.918	26.6405	81.9797	54.2656
ANGPTL1	9068	angptl1	100170184	10.3504	2.4824	0.000424811	0.0475245	258	1	386.76	752.752	517.303	1723.86	4640.05	2894.79
ANGPTL2	23452	angptl2	100038298	11.7341	2.60515	0.000443148	0.0482664	265	1	1616.29	1407.87	1119.03	5693.29	5191.77	14324.3
AP3B2	8120	ap3b2	100158619	7.10419	3.73334	7.84459e-05	0.0179697	126	1	38.0004	18.8975	56.2825	491.739	620.586	392.958
AQP2	359	aqp2	548466	11.8213	-2.07043	0.000200673	0.0313083	185	1	6858.66	7333.29	8057.51	1897.02	1646.97	1753.34
AQP8	343	aqp8	100135726	13.5266	-6.16498	1.72842e-06	0.00299619	16	1	67384.1	148006	84488.3	1512.96	1219.86	1446.46
ASPN	54829	aspn	100487197	8.79311	4.7539	8.60256e-07	0.00282342	6	1	67.5563	109.186	79.4577	2698.46	2515.14	1699.08
ASS1	445	ass1	496645	10.3747	3.05954	0.000158236	0.0267583	170	1	337.782	412.596	629.04	1754.94	4165.39	5580
BMP1	649	bmp1	733960	11.3651	3.81206	0.000142912	0.0257805	160	1	582.673	985.821	542.961	5852.02	4826.96	18978
C1QTNF1	114897	c1qtnf1	100127719	8.20288	2.65744	0.000138902	0.0253742	158	1	85.2899	164.829	101.805	757.034	675.513	787.787
C8G	733	c8g	100038157	8.46815	3.90712	0.000211594	0.0324854	188	1	81.912	95.5375	96.8391	2331.04	313.162	1470.79
CCN4	8840	ccn4	100492186	6.86511	4.0206	4.9922e-05	0.0153287	94	1	25.3336	44.0943	17.3814	449.558	341.855	617.506
CDO1	1036	cdo1	394737	11.9062	-2.08163	0.000281185	0.0368398	220	1	6829.1	8108.09	8752.76	1888.14	1511.71	2196.82
CERCAM	51148	cercam	100488028	9.05427	4.02195	9.85319e-05	0.0206082	138	1	181.558	112.335	101.805	1155.53	1062.46	4210.26
CGREF1	10669	cgref1	100492753	9.35856	5.11885	0.000153608	0.0264985	167	1	76.0009	132.283	125.808	1243.22	1337.09	9028.68
CLDN11	5010	cldn11	100492817	8.65404	2.20402	0.000370036	0.042893	249	1	200.98	193.175	168.848	815.865	1168.21	610.021
CLEC11A	6320	clec11a	100486234	11.3054	3.97856	7.72975e-06	0.00587115	38	1	558.184	711.807	642.283	10273.2	13773.4	6098.33
CLU	1191	clu	448332	11.9284	3.008	0.000208655	0.0322729	186	1	1129.88	1646.19	1346.64	17694.8	5159.8	10310.5
COL1A1	1277	col1a1	496414	17.6655	8.43737	0.000104579	0.0215605	140	1	6087.67	22060.8	5348.5	1.28249e+06	1.33681e+06	8.99266e+06
COL1A2	1278	col1a2	780175	16.7444	7.44038	3.49669e-05	0.0124599	81	1	4940.06	15601	4451.29	781524	826585	2.73284e+06
COL3A1	1281	col3a1	100124865	15.3044	6.61457	2.49654e-06	0.00327535	22	1	3770.49	5720.7	2771.91	463357	344629	393680
COL5A1	1289	col5a1	100038277	14.3058	3.83792	6.48466e-05	0.0159195	116	1	3533.2	7694.45	4839.47	50685.7	68128.4	110941
COL5A2	1290	col5a2	100492754	12.8163	4.81768	1.47721e-06	0.00299619	14	1	1285.26	1512.85	1276.29	42823.5	35096.3	36983
COL6A1	1291	col6a1	100490352	14.2367	4.02631	4.4639e-05	0.0149759	86	1	2939.54	6691.83	4716.14	54062.4	110708	69014.7
COL6A2	1292	col6a2	100145523	14.1083	4.25679	1.19897e-05	0.00678549	51	1	2976.7	5660.86	3480.41	71782.8	79872.8	80004.4
COL6A6	131873	col6a6	100487679	10.4871	5.12057	1.37363e-05	0.00704413	55	1	162.135	246.718	321.141	12955	9370.28	3070.69
CPZ	8532	cpz	100170588	9.92684	3.22163	6.85853e-05	0.0162261	122	1	334.404	418.895	202.783	2695.13	1762.56	4461.01
CREB3L1	90993	creb3l1	100496679	9.47912	4.99503	0.000270221	0.0367896	212	1	111.468	193.175	74.4916	1163.3	1428.91	9498.36
CTHRC1	115908	cthrc1	548356	7.1238	9.12375	9.49798e-08	0.00210456	1	1	2.53336	5.24932	9.93221	4500.02	2783.21	2599.14
CTSK	1513	ctsk	779889	12.1597	4.18761	2.25841e-05	0.00958596	68	1	772.675	1358.52	1084.27	12314.6	14363.7	31913.8
DCN	1634	dcn	100101716	15.0338	3.52066	0.000127025	0.0236537	155	1	8023.16	13257.7	8425	91219.2	174488	75223.4
DKK3	27122	dkk3	100144724	11.8561	4.18714	0.000345599	0.0410932	242	1	463.605	1322.83	819.407	7315.03	6401.79	33751.4
DNAJC12	56521	dnajc12	100493658	10.9745	-2.90856	0.000132158	0.0244518	156	1	3266.35	6432.51	6841.64	435.128	931.289	836.439
DPP4	1803	dpp4	548987	10.5901	-3.39241	0.000311956	0.0394912	228	1	1695.66	8161.64	5128.33	273.065	652.558	501.489
DPT	1805	dpt	594987	12.1461	3.11671	0.000121405	0.0233752	149	1	1084.28	1881.35	1651.23	14583.4	18570	6893.61
DPYSL4	10570	dpysl4	548482	-2.86472	-8.32643	0.000273293	0.0368308	214	1	109.779	102.887	50.4887	0	0	0
DYNLL2	140735	dynll2	100038056	10.6102	-2.30649	0.000339413	0.0408187	240	1	4931.61	2448.28	3050.02	825.855	477.941	804.628
EFNA2	1943	efna2	100144647	6.57771	4.75794	9.6696e-06	0.0066306	40	1	10.9779	16.7978	27.3136	485.079	459.086	546.399
EGFL6	25975	egfl6	100495795	8.60765	3.32742	0.000126532	0.0236537	153	1	153.691	103.936	111.737	815.865	2199.51	692.355
ELK3	2004	elk3	780055	9.07609	2.08964	0.000195597	0.0309267	182	1	280.359	256.167	248.305	929.087	1215.76	1195.72
FAT4	79633	fat4	100145590	9.77399	2.98983	0.000108144	0.0221372	141	1	192.536	415.746	323.625	1568.46	3682.53	2151.91
FBLN5	10516	fbln5	595007	10.4778	1.95704	0.000282077	0.0368398	221	1	598.718	785.298	787.128	2721.77	3339.03	2368.98
FBN1	2200	fbn1	100490545	11.4682	2.84097	0.000214851	0.0325266	190	1	871.477	1272.43	1031.29	6902.1	12001	3847.25
FBN2	2201	fbn2	100494368	8.63536	2.83339	8.10334e-05	0.0181554	128	1	115.69	176.377	154.777	898.006	1508.43	778.431
FKBP10	60681	fkbp10	549537	11.8772	3.62369	0.000351341	0.0413909	245	1	1317.35	1075.06	821.89	8062.07	4776.14	26782.9
FKBP7	51661	fkbp7	496687	9.73238	2.46318	5.58792e-05	0.0157588	101	1	341.159	456.69	288.862	1998.04	2083.92	1910.52
FKBP9	11328	fkbp9	100125793	10.7082	2.57279	6.19108e-05	0.0159195	109	1	586.896	773.749	696.91	4099.3	2988.98	5153.36
FNDC1	84624	fndc1	100489154	8.6422	4.21604	6.7477e-05	0.0162261	120	1	39.6893	140.682	97.6667	2013.58	2412.66	741.007
FNDC3B	64778	fndc3b	100497620	9.46749	2.37205	5.08689e-05	0.0154389	95	1	303.159	342.255	288.034	1603.98	1712.56	1515.7
FRRS1L	23732	frrs1l	100490518	8.5355	2.82748	6.56349e-05	0.0159195	119	1	129.201	139.632	148.983	779.234	781.266	1405.29
FRZB	2487	frzb	448021	11.162	-2.5733	0.000146553	0.0257924	164	1	4489.12	6975.29	5306.28	583.87	1214.12	1019.82
FSCN1	6624	fscn1	394733	10.3645	2.71036	2.9805e-05	0.0113192	76	1	505.828	636.217	403.91	2955.98	3563.66	3598.37
FSTL1	11167	fstl1	734081	13.6875	5.3954	0.000298904	0.0381234	225	1	2132.25	2501.82	1466.66	21881.8	26882	208015
GALNT5	11227	galnt5	101733275	9.46028	2.94436	0.000117259	0.0231812	146	1	225.469	234.119	302.105	1436.37	1196.9	3229.74
GAP43	2596	gap43	779658	9.42811	5.13395	2.96881e-05	0.0113192	75	1	121.601	111.285	115.876	1679.46	2060.15	8506.61
GASK1A	729085	gask1a	100488008	8.74373	3.37295	5.62367e-05	0.0157588	103	1	85.2899	166.928	147.328	1659.48	1751.91	727.908
GCNT2	2651	gcnt2.2	100038221	8.48255	-3.7379	5.5369e-05	0.0157588	100	1	928.055	1381.62	1609.85	172.053	65.5837	56.1369
GFPT2	9945	gfpt2	550089	8.49573	2.41053	0.000256349	0.0354019	209	1	147.779	163.779	158.088	801.434	1150.99	544.528
GLS2	27165	gls2	100492220	10.3874	-3.21353	5.45418e-05	0.0157588	99	1	2646.52	5781.6	3810.66	485.079	564.84	269.457
GLT8D2	83468	glt8d2	100495693	9.43317	3.73456	1.38792e-05	0.00704413	56	1	162.98	277.164	128.291	2739.53	3131.62	1695.33
GPM6A	2823	gpm6a	780312	10.6472	3.01387	0.000453024	0.0491565	266	1	244.047	795.796	653.043	3952.78	7277.34	2443.82
GPX7	2882	gpx7	779858	8.44435	3.22622	1.77318e-05	0.00816289	62	1	132.579	88.1885	120.842	1196.6	1186.25	813.985
GPX8	493869	gpx8	100145599	9.46478	2.44144	9.78207e-05	0.0206082	136	1	275.292	345.405	288.862	1546.26	1212.48	2181.85
GUSB	2990	gusb	100101670	10.4729	3.53543	1.24315e-05	0.00690021	52	1	309.915	501.835	440.328	6391.49	4870.41	3255.94
GXYLT2	727936	gxylt2	100486141	8.65436	3.02703	0.000381211	0.0440116	250	1	108.09	195.275	120.014	482.859	1003.43	1964.79
HAND2	9464	hand2	100101704	6.24122	3.10737	0.000421881	0.0473804	257	1	28.7114	26.2466	22.3475	195.363	263.155	207.706
HAPLN3	145864	hapln3	548802	9.57287	2.26711	0.000236978	0.0336941	203	1	412.938	399.998	228.441	2031.34	1671.57	1309.86
HES2	54626	hes2	100038090	8.05325	2.731	0.000438195	0.0481492	262	1	127.513	76.64	105.116	561.67	1104.27	387.344
HOXB7	3217	hoxb7	100494663	5.67005	5.12727	5.89594e-05	0.0159195	106	1	10.9779	11.5485	3.31074	278.615	182.815	441.61
IDO2	169355	ido1	448488	7.85169	-5.79807	3.91784e-06	0.00388044	29	1	836.01	2472.43	1860.63	49.9509	20.4949	22.4547
IGSF10	285313	igsf10	100494018	8.96878	4.26107	5.60116e-05	0.0157588	102	1	118.224	179.527	45.5226	1791.57	3510.37	1279.92
ITGBL1	9358	itgbl1	100493395	10.3191	3.24492	0.000192976	0.0307727	181	1	377.471	613.12	254.099	2869.4	6741.19	2189.34
JPT1	51155	jpt1	100271760	9.27209	2.37977	0.000361486	0.0424129	246	1	239.825	244.618	328.591	774.794	1460.06	1996.6
KERA	11081	kera	100486796	8.4195	4.04571	0.00029983	0.0381234	227	1	34.6226	88.1885	129.946	2762.84	823.896	587.566
KLHDC7A	127707	klhdc7a	101733982	7.2549	-3.24697	6.43279e-05	0.0159195	115	1	356.36	481.887	573.585	56.611	43.4492	48.652
LACTBL1	646262	lactbl1	116410950	6.84041	4.40042	6.2281e-05	0.0159195	112	1	21.9558	34.6455	18.2091	551.68	212.327	815.856
LAMA1	284217	lama1	100488009	8.19518	3.15898	0.00018727	0.0301966	179	1	51.5117	125.984	116.703	1096.7	1063.28	467.807
LDHA	3939	ldha	394758	9.5386	2.81589	0.000220104	0.0327467	194	1	314.137	302.361	224.302	1304.27	1225.6	3390.67
LHFPL1	340596	lhfpl1	100494122	10.806	-2.35362	7.18424e-05	0.0168584	123	1	3809.33	4582.65	3750.24	939.077	738.637	697.968
LHFPL2	10184	lhfpl2	100492344	8.1312	3.58963	0.000279625	0.0368398	219	1	56.5784	115.485	70.3532	388.507	688.629	1841.29
LHFPL4	375323	lhfpl4	100125066	-2.86472	8.12847	0.000418919	0.0472314	256	1	0	0	0	29.9705	102.475	99.1751
KIAA1549	57670	LOC116409447	116409447	5.82362	4.90797	3.86248e-05	0.0132718	84	1	10.1334	12.5984	8.27684	159.843	290.208	480.906
SPINK1	6690	LOC116410524	116410524	-2.86472	-10.7509	2.30843e-06	0.0032587	19	1	386.76	557.477	468.469	0	0	0
EPHB2	2048	LOC116410852	116410852	6.73804	4.93222	0.000142532	0.0257805	159	1	16.0446	22.0471	19.8644	233.104	237.741	1298.63
FCGBP	8857	LOC116412020	116412020	13.8099	-5.23627	6.4877e-05	0.0159195	117	1	49665.7	172411	42437.9	1700.55	1564.99	3751.81
LOX	4015	lox	780067	10.3731	2.70406	0.000157724	0.0267583	169	1	288.803	493.436	776.368	3806.26	3707.94	2642.18
LOXL1	4016	loxl1	100124878	11.0484	3.10523	9.47717e-05	0.020572	132	1	630.807	906.032	629.04	3907.27	4579.38	10151.4
LOXL2	4017	loxl2	100216062	9.7328	3.77991	1.39319e-05	0.00704413	57	1	197.602	150.13	341.006	2654.06	2510.22	4296.34
LOXL3	84695	loxl3	101733365	11.9968	4.41697	0.000118472	0.0232616	147	1	824.187	1005.77	822.718	10141.1	7075.67	39449.2
LRRTM4	80059	lrrtm4	100485215	-2.86472	9.83085	4.17482e-05	0.0141762	85	1	0	0	0	157.623	124.609	471.55
LUM	4060	lum	496415	14.4296	2.89261	0.000279381	0.0368398	218	1	5930.6	10280.3	8081.51	48728.8	89444.7	42224.3
MDGA1	266727	mdga1	100493191	10.1614	4.14698	9.44319e-05	0.020572	131	1	234.758	346.455	235.062	2397.64	2320.02	9743.49
MDK	4192	mdk	394671	10.414	6.30182	2.30564e-05	0.00964457	69	1	121.601	148.031	191.195	5685.52	4106.36	26564
MEX3B	84206	mex3b	100490923	8.02441	2.58351	0.000254027	0.0352499	208	1	126.668	95.5375	96.8391	886.906	589.434	435.996
MFAP2	4237	mfap2	394596	9.72447	6.49456	3.26647e-05	0.0122415	77	1	140.179	88.1885	38.9012	4425.65	2611.87	17061.9
MIGA1	374986	miga1	100145180	7.02759	3.19497	0.000174393	0.0285995	176	1	30.4003	45.1441	53.7995	337.446	302.505	544.528
MMP11	4320	mmp11	100493314	6.85072	5.17246	1.05507e-05	0.0066306	45	1	29.5559	11.5485	16.5537	1051.19	616.487	411.67
MMP14	4323	mmp14	594950	13.178	3.52267	4.72165e-05	0.0149759	91	1	3008.79	3204.18	1988.1	26841.4	21275.4	46137
MMP19	4327	mmp19	100127631	8.28212	3.68465	1.56539e-05	0.00740686	61	1	94.5789	107.086	58.7656	1558.47	910.794	879.478
MMP2	4313	mmp2	548506	13.7891	3.99337	6.52821e-05	0.0159195	118	1	3128.7	4643.54	2868.75	52493.9	89972.7	27009.3
MRC2	9902	mrc2	100036697	12.5365	4.36891	0.000184043	0.0298429	178	1	1028.55	1895	997.359	9997.95	15139.2	55876.8
MXRA8	54587	mxra8	100101754	12.0965	3.28796	4.78333e-05	0.0150067	92	1	983.789	1679.78	1540.32	12391.2	19448	9221.42
MYO1B	4430	myo1a	493425	9.18935	2.80805	0.000233126	0.0333105	202	1	258.403	236.219	167.192	2153.44	1792.9	688.612
NKX2-3	159296	nkx2-3	100486189	-2.86472	7.99326	0.000324136	0.0403255	232	1	0	0	0	77.7014	77.0609	56.1369
OGN	4969	ogn	100487346	9.47657	6.56547	2.37095e-06	0.0032587	21	1	98.8011	54.5929	66.2147	8447.25	9878.55	2473.76
P3H1	64175	p3h1	100036679	8.57781	2.87518	4.84077e-05	0.0150236	93	1	181.558	124.934	116.703	1290.95	994.413	819.598
PLAT	5327	plat	594962	8.70486	2.83978	0.000191378	0.0306875	180	1	121.601	204.723	141.534	1001.24	630.424	1717.79
PLP1	5354	plp1	613099	8.52885	-2.24252	0.000230813	0.0333105	198	1	651.919	960.625	797.888	149.853	170.518	188.994
POSTN	10631	postn	100127174	14.4581	3.6693	0.000333789	0.0406505	237	1	5297.26	7759.54	5874.07	43384	158001	39460.5
PPIC	5480	ppic	100494684	8.72529	3.80798	1.00572e-05	0.0066306	42	1	115.69	149.081	74.4916	1279.85	1312.49	2159.4
PPP1R12B	4660	ppp1r12b	780217	9.16081	-2.08624	0.00023288	0.0333105	201	1	1046.28	1095.01	1397.13	244.204	327.099	261.972
PRRX1	5396	prrx1	100494324	10.0081	2.38166	6.13183e-05	0.0159195	108	1	406.182	458.79	488.334	2781.71	2379.05	1891.81
PRSS35	167681	prss35	100490438	8.18265	3.81793	3.37722e-05	0.0122415	79	1	64.1785	93.4378	74.4916	1741.62	985.396	546.399
RBPMS2	348093	rbpms2	100038109	8.57074	-2.39248	0.000345188	0.0410932	241	1	852.899	1026.77	734.156	103.232	160.68	233.904
RCN1	5954	rcn1	549522	9.32316	2.11351	0.000209092	0.0322729	187	1	248.269	348.555	326.935	1092.26	1462.52	1442.72
SCARF2	91179	scarf2	100485666	9.8575	2.69391	4.53533e-05	0.0149759	87	1	282.048	489.236	322.797	1981.39	2689.75	2408.27
SCPEP1	59342	scpep1	100145096	11.7726	3.01345	0.000461665	0.0497202	268	1	1203.35	1344.87	1145.51	6113.99	4652.35	19060.3
SELENON	57190	selenon	394859	8.21049	3.30718	0.00015098	0.0262663	165	1	76.0009	138.582	67.8701	674.892	577.137	1543.76
SERPINF1	5176	serpinf1	394686	12.5584	4.85903	5.21521e-06	0.00430076	35	1	683.163	1650.38	1025.5	27740.5	39303.5	30439.3
SH3PXD2B	285590	sh3pxd2b	549321	10.1617	2.92597	1.19365e-05	0.00678549	50	1	410.405	423.095	413.014	2526.41	3516.93	3429.96
SOD3	6649	sod3	100127868	10.165	-4.35825	1.86853e-06	0.00299619	18	1	3646.35	6935.4	5016.59	233.104	233.642	293.783
SPARC	6678	sparc	394973	15.8568	6.92536	9.36838e-06	0.0066306	39	1	4758.5	7866.62	3522.62	343067	538784	1.08084e+06
STARD5	80765	stard5	100490468	6.86027	3.22702	0.00033369	0.0406505	236	1	38.8449	53.543	21.5198	453.998	227.084	385.473
TFAP2E	339488	tfap2e	100170172	8.47833	-2.66723	0.000231756	0.0333105	199	1	881.61	871.386	943.56	106.562	226.264	91.6902
TFF3	7033	tff3.4	100488906	12.7962	-5.99469	1.03465e-05	0.0066306	44	1	23777.3	100920	45698.9	601.631	932.929	1137.71
THBS2	7058	thbs2	100494997	7.26787	4.78357	0.000272657	0.0368308	213	1	25.3336	18.8975	43.8673	1611.75	670.594	144.085
THBS3	7059	thbs3	496875	9.04868	4.95004	0.000221888	0.0328428	195	1	74.312	154.33	57.1102	1155.53	929.649	6747.65
TIMP2	7077	timp2	548477	12.9552	3.18805	3.39301e-05	0.0122415	80	1	2888.03	3056.15	1947.54	19900.4	24078.2	27944.9
TMEM119	338773	tmem119	100379832	10.8752	2.60104	0.000162366	0.0270889	173	1	739.742	931.229	616.625	6437	4725.31	2717.02
TRIM54	57159	trim54	116410817	7.76863	6.51436	0.000158531	0.0267583	171	1	28.7114	27.2964	12.4153	546.13	426.294	5282.48
TTC39B	158219	ttc39b	549556	8.83456	-2.35567	0.000260084	0.0357467	210	1	821.654	1032.02	1244.84	283.055	168.878	153.441
TUB	7275	tub	493219	7.30312	5.07404	0.000345967	0.0410932	243	1	22.8003	47.2438	11.5876	277.505	361.53	2110.75
UNC45B	146862	unc45b	493194	6.62612	-6.36693	7.49549e-05	0.017447	124	1	464.45	1124.4	1103.3	24.4204	8.19797	0
VMP1	81671	vmp1	493262	10.9821	2.10186	0.000366766	0.0428582	247	1	1059.79	841.99	1027.16	4848.57	5040.93	2683.34
ZNF469	84627	znf469	101733985	8.0148	3.11747	8.20228e-05	0.0182109	130	1	78.5342	118.635	66.2147	1073.39	669.774	542.656
