# Supplementary material for: Identification of tumor-related genes via RNA sequencing of tumor tissues in Xenopus tropicalis
Source: Sci Rep. 2023 Aug 14;13:13214. doi: 10.1038/s41598-023-40193-7 (PMC10425369; doi:10.1038/s41598-023-40193-7)
Supplement: Supplementary file 6 — Supplementary Table 5. [file 41598_2023_40193_MOESM6_ESM.xlsx]

## Sheet: 5.DEG6
Supplementary Table5 The gene list of DEG6
m.value=log2(Fold Change)=log2(TI-leg/NI-leg) a.value=(log2(TI-leg)+log2(NI-leg))/2
gene_symbol(Xenopus)	a.value	m.value	p.value	q.value	rank	estimatedDEG	TI-leg1	TI-leg2	TI-leg3	NI-leg1	NI-leg2	NI-leg3
ass1	11.179	4.93757	3.15713e-06	0.0303748	3	1	316.302	372.732	567.487	11369.9	19200.7	7935.12
LOC100497260	-2.83967	-10.6225	2.40951e-06	0.0303748	1	1	662.653	477.06	343.479	0	0	0
LOC101730490	-2.83967	-10.5011	2.55283e-06	0.0303748	2	1	523.48	530.172	309.878	0	0	0
cish	11.0196	4.65	6.70864e-06	0.0321508	6	1	404.076	468.524	370.36	5417.29	17350.8	8438.5
jpt1	9.89336	3.88611	5.7527e-06	0.0321508	5	1	224.574	220.984	296.437	3254.32	5412.09	2304.35
LOC100489571	8.2889	3.93007	4.81903e-06	0.0321508	4	1	64.0512	109.069	67.2024	1442.29	1215.88	1005.07
tnfrsf12a	9.56554	4.37877	7.79736e-06	0.0321508	7	1	126.521	94.8429	277.023	4057.79	3727.24	2583.25
tnfrsf6b	6.52446	4.57089	9.10542e-06	0.0328512	8	1	13.4428	17.0717	26.1343	447.834	327.128	571.41
cldn6.1	10.9567	3.91253	1.28078e-05	0.0369673	10	1	825.548	284.529	426.362	8095.82	8076.89	6964.06
tstd1	9.4217	3.71913	1.17777e-05	0.0369673	9	1	238.808	128.038	200.114	1778.16	3676.58	2011.84
LOC116411697	11.2151	-4.58196	1.45742e-05	0.0382413	11	1	10273.5	19647.6	4981.19	393.266	528.327	535.697
LOC100487808	10.5288	2.73721	2.3218e-05	0.0478672	14	1	648.419	446.71	621.249	3789.65	4646.38	3008.41
LOC101732549	5.93152	-4.72778	2.04056e-05	0.0478672	12	1	343.188	335.744	263.583	17.8757	5.78988	11.9044
LOC116412294	8.41658	-3.42002	2.24569e-05	0.0478672	13	1	1379.87	1044.22	929.634	143.006	66.5837	103.738
