# Supplementary material for: Identification of tumor-related genes via RNA sequencing of tumor tissues in Xenopus tropicalis
Source: Sci Rep. 2023 Aug 14;13:13214. doi: 10.1038/s41598-023-40193-7 (PMC10425369; doi:10.1038/s41598-023-40193-7)
Supplement: Supplementary file 7 — Supplementary Table 6. [file 41598_2023_40193_MOESM7_ESM.xlsx]

## Sheet: 6.common genes (DEG5×DEG6)
Supplementary Table6 The gene of common genes between DEG5 and DEG6
m.value=log2(Fold Change)=log2(TT-body/NI-body) a.value=(log2(TT-body)+log2(NI-body))/2
m.value2=log2(Fold Change)=log2(TI-leg/NI-leg) a.value2=(log2(TI-leg)+log2(NI-leg))/2
gene_symbol(human)	gene_id(human)	gene_symbol(Xenopus)	gene_id(Xenopus)	a.value	m.value	p.value	q.value	rank	estimatedDEG	NI-body1	NI-body2	NI-body3	TT-body1	TT-body2	TT-body3	a.value_2	m.value_2	p.value_2	q.value_2	rank_2	estimatedDEG_2	TI-leg1	TI-leg2	TI-leg3	NI-leg1	NI-leg2	NI-leg3
BAAT	570	LOC100497260	100497260	-3.08767	10.0058	3.00413e-05	0.00996647	87	1	0	0	0	238.303	101.903	378.449	-2.83967	-10.6225	2.40951e-06	0.0303748	1	1	662.653	477.06	343.479	0	0	0
