# Supplementary material for: Identification of tumor-related genes via RNA sequencing of tumor tissues in Xenopus tropicalis
Source: Sci Rep. 2023 Aug 14;13:13214. doi: 10.1038/s41598-023-40193-7 (PMC10425369; doi:10.1038/s41598-023-40193-7)
Supplement: Supplementary file 8 — Supplementary Table 7. [file 41598_2023_40193_MOESM8_ESM.xlsx]

## Sheet: 7.DEG7
Supplementary Table7 The gene list of DEG7
m.value=log2(Fold Change)=log2(TT-body/NI-body) a.value=(log2(TT-body)+log2(NI-body))/2
gene_symbol(Xenopus)	a.value	m.value	p.value	q.value	rank	estimatedDEG	NI-body1	NI-body2	NI-body3	TT-body1	TT-body2	TT-body3
acta1	-3.08767	-16.2894	2.04569e-06	0.00447094	11	1	11049.4	3331.78	42694.3	0	0	0
aspn	8.04251	5.82218	1.24257e-06	0.00447094	5	1	26.5627	56.6942	21.8987	2354.93	2186.29	1408.33
capn8.5	11.9955	-8.09386	8.40045e-07	0.00447094	3	1	85098.4	61809.9	55573.5	337.111	281.481	122.531
clec11a	10.2885	5.58467	1.64441e-06	0.00447094	9	1	178.948	216.229	146.448	8965.41	11972.6	5054.77
fn3k	-3.08767	-12.7135	8.55234e-07	0.00447094	4	1	505.39	1806.31	2474.56	0	0	0
lgals1.3	10.9196	-6.59622	1.39339e-06	0.00447094	6	1	12550.2	29481	15126.6	284.801	144.66	161.306
LOC100127826	10.1433	-5.02736	2.12407e-06	0.00447094	13	1	5204.88	7825.12	6345.16	200.523	136.108	257.469
LOC100496379	10.1817	-5.82505	7.40941e-07	0.00447094	2	1	9949.82	6761.12	9524.59	203.429	136.821	122.531
LOC101733330	10.8791	-7.74341	2.11693e-06	0.00447094	12	1	9295.53	54194.4	19217.5	127.87	124.707	133.388
LOC101734775	5.08015	-10.3079	1.40062e-06	0.00447094	7	1	571.796	966.439	2074.91	0	2.85044	0
LOC108648874	9.43202	-6.04405	3.73408e-07	0.00447094	1	1	6463.12	6196.81	4173.08	94.9336	65.5601	94.6122
LOC116407649	8.98437	-4.68569	1.94145e-06	0.00447094	10	1	1925.09	3438.57	2344.53	98.8085	98.3401	102.367
LOC116407719	8.46719	-6.6836	2.17318e-06	0.00447094	14	1	1792.98	4757.04	4214.14	62.9662	27.7918	13.9592
lrrc15	8.80157	5.92207	2.32353e-06	0.00447094	15	1	34.9509	105.478	31.4794	4144.14	2572.52	3706.94
trh	11.1575	-6.62692	1.48717e-06	0.00447094	8	1	15498.6	33718.6	18910.9	242.178	135.396	311.755
atp2a1	-3.08767	-16.7238	3.39244e-06	0.0048157	17	1	8012.14	5349.04	63767.8	0	0	0
ckm	-3.08767	-15.5531	2.72585e-06	0.0048157	16	1	8702.77	1484.6	24073.6	0	0	0
fbn3	8.23354	5.62991	3.42443e-06	0.0048157	18	1	46.8342	52.7388	28.7421	2925.51	2609.58	818.938
ido1	7.46652	-5.4584	4.00433e-06	0.0048157	24	1	763.327	1189.26	1565.76	43.592	17.8152	18.6122
LOC101734536	7.06228	-5.51186	3.4742e-06	0.0048157	20	1	485.817	1264.41	958.07	17.4368	17.1026	24.8163
LOC108645269	10.0756	-7.98805	3.43767e-06	0.0048157	19	1	5369.15	35530.2	10682.5	94.9336	74.1114	34.1224
LOC116410524	-3.08767	-11.9551	3.97731e-06	0.0048157	23	1	226.482	871.509	1731.37	0	0	0
tcap	6.51614	-9.66671	3.86178e-06	0.0048157	21	1	2949.85	421.911	4456.39	6.78097	2.85044	0
tnni2	6.43082	-12.1233	3.9551e-06	0.0048157	22	1	3397.92	932.159	12957.2	3.87484	0	0
fndc7	-3.08767	-10.5035	4.31448e-06	0.00498116	25	1	304.073	407.408	323.006	0	0	0
lactbl1	-3.08767	10.907	5.48004e-06	0.00519098	29	1	0	0	0	481.449	184.566	676.244
LOC100488013	8.32567	-6.53554	4.96377e-06	0.00519098	26	1	6379.93	1193.22	1697.15	34.8736	44.8944	20.1633
LOC100498624	8.04617	4.94703	5.24561e-06	0.00519098	27	1	68.5037	26.3694	47.9035	1102.39	2042.34	1259.43
LOC101731924	8.84094	-5.41698	5.29417e-06	0.00519098	28	1	5500.57	1480.64	2010.58	50.3729	84.0879	75.9999
LOC116407754	10.5055	-4.51236	5.57532e-06	0.00519098	31	1	6342.19	9082.95	5408.99	307.081	218.059	387.755
rpl3l	5.92467	-9.94106	5.50911e-06	0.00519098	30	1	2142.49	535.299	3035.71	5.81226	0	0
ocm3	-3.08767	-12.9694	6.03442e-06	0.00544286	32	1	1353.3	284.79	4077.27	0	0	0
myl1	-3.08767	-14.7264	6.26883e-06	0.00548295	33	1	2042.53	1168.17	16106.5	0	0	0
LOC448367	10.335	-6.04735	6.62925e-06	0.00554933	34	1	6070.97	9208.2	16233.8	96.871	83.3753	296.245
ogn	9.80258	5.49783	6.72925e-06	0.00554933	35	1	132.813	174.038	91.701	7371.89	8586.94	2050.45
LOC100495212	-3.08767	-13.1529	6.98181e-06	0.00559766	36	1	3985.8	220.185	2284.31	0	0	0
lgals1.2	12.0805	-5.80729	7.26285e-06	0.00566561	37	1	23856.1	55230.7	18140.4	737.189	603.58	395.51
LOC100486969	-3.08767	-10.3198	7.56558e-06	0.00574646	38	1	343.917	209.637	357.223	0	0	0
LOC101733883	9.43387	-6.00897	8.18263e-06	0.00594417	39	1	9117.98	5900.16	1632.83	107.527	107.604	43.4285
MGC88898	10.0407	-7.00797	8.23778e-06	0.00594417	40	1	23490.5	6387.99	5971.51	112.37	138.246	27.9183
aqp8	13.0993	-5.75724	8.69368e-06	0.00612014	41	1	31006.3	88565.6	74045.1	1320.35	1060.36	1198.94
col3a1	14.9281	6.92295	1.05177e-05	0.00632445	48	1	1878.26	4095.17	2516.99	404370	299570	326313
col5a2	12.6837	4.63934	9.46307e-06	0.00632445	43	1	1258.23	1495.15	1200.32	37371.9	30507.5	30654.3
cthrc1	7.58206	7.77272	1.03273e-05	0.00632445	45	1	11.1843	27.6879	0	3927.15	2419.31	2154.37
igsf10	8.04413	5.68302	9.80519e-06	0.00632445	44	1	33.5528	64.6051	12.318	1563.5	3051.39	1060.9
LOC116408072	8.7319	-4.08759	1.05018e-05	0.00632445	47	1	2240.35	1338.25	1680.73	93.9649	72.6862	142.694
LOC116408741	8.54187	-6.04928	9.38799e-06	0.00632445	42	1	4719.07	2622.44	1757.37	14.5307	31.3548	91.5101
serpinf1	12.0716	5.38947	1.03741e-05	0.00632445	46	1	323.645	1122.02	548.837	24209	34164.6	25230.4
MGC79725	-3.08767	-10.1037	1.10419e-05	0.00638514	49	1	284.5	286.108	213.513	0	0	0
mylpf	-3.08767	-15.012	1.10611e-05	0.00638514	50	1	1594.46	1332.97	20619	0	0	0
fndc1	8.02907	5.02318	1.13319e-05	0.00641322	51	1	67.8047	40.8726	28.7421	1757.24	2097.21	614.204
glt8d2	9.0419	4.08677	1.19932e-05	0.00643279	53	1	112.542	177.994	93.0697	2390.78	2722.17	1405.22
mybpc2	6.41051	-10.0497	1.17491e-05	0.00643279	52	1	3910.3	457.509	3940.41	0	7.8387	0
myoz1	-3.08767	-11.2714	1.2258e-05	0.00643279	55	1	459.255	126.573	1175.69	0	0	0
tff3.4	11.779	-4.41953	1.21617e-05	0.00643279	54	1	13159.7	21154.9	14455.9	525.041	810.95	943.02
prss35	7.23891	5.28477	1.25453e-05	0.00646599	56	1	37.7469	19.7771	15.0554	1519.91	856.557	452.898
LOC100486357	-3.08767	-10.2874	1.37336e-05	0.00660655	60	1	459.255	138.439	292.896	0	0	0
LOC100496148	10.1581	-4.42168	1.31655e-05	0.00660655	57	1	7778.67	5461.11	2629.22	175.337	275.067	290.041
LOC105946711	-3.08767	-10.8168	1.34603e-05	0.00660655	58	1	841.617	134.484	309.32	0	0	0
slc25a4	-3.08767	-12.6809	1.36843e-05	0.00660655	59	1	2250.14	113.388	2315.79	0	0	0
col27a1	8.81238	4.2707	1.44851e-05	0.00685383	61	1	60.8145	148.987	97.1757	1400.76	1639.71	2884.9
LOC101731130	8.55441	-5.5872	1.48395e-05	0.00690826	62	1	781.502	3894.76	3143.84	30.9987	37.0557	94.6122
tmem119	9.91094	4.10417	1.53656e-05	0.00703964	63	1	192.23	309.841	194.351	5617.55	4107.48	2252.08
LOC100492724	7.89203	-4.81253	1.60551e-05	0.00724061	64	1	1909.02	1248.59	620.008	26.1552	38.4809	69.7959
LOC100498542	12.4585	-5.11447	1.6922e-05	0.00751415	65	1	14528.4	37273.2	47583.2	961.929	703.346	1203.59
tnnc2	8.56329	-7.02048	1.73228e-05	0.00757558	66	1	2439.57	788.446	9702.51	43.592	15.6774	40.3265
LOC100491051	-3.08767	-12.5083	1.76482e-05	0.00760271	67	1	596.262	188.541	3366.93	0	0	0
LOC100492420	6.64054	-5.7602	1.87461e-05	0.00776363	69	1	496.302	669.783	1037.45	7.74968	4.98827	27.9183
LOC116411092	8.21739	-4.30312	1.88288e-05	0.00776363	70	1	1012.18	1148.39	1806.65	62.9662	35.6305	102.367
myh7	5.86402	-10.3458	1.86857e-05	0.00776363	68	1	3243.44	155.58	2904.32	4.84355	0	0
casq1	-3.08767	-11.3488	2.02289e-05	0.00789756	73	1	596.961	80.4267	1181.16	0	0	0
col21a1	7.63065	4.43894	2.00044e-05	0.00789756	72	1	37.0479	64.6051	26.0048	603.507	938.507	1226.86
LOC100489602	11.2478	-3.8177	2.0248e-05	0.00789756	74	1	8809.02	12099.6	6486.13	598.663	657.026	687.102
tnnt3	-3.08767	-12.8102	1.96818e-05	0.00789756	71	1	3314.04	101.522	1702.63	0	0	0
gusb	9.96902	4.11367	2.0869e-05	0.00803122	75	1	380.266	174.038	168.347	5577.83	4233.61	2698.77
col6a2	13.6432	4.73953	2.34535e-05	0.00869115	77	1	1607.74	3333.09	2485.51	62644.6	69429.5	66313.8
cyp1c1	3.5699	9.51199	2.31316e-05	0.00869115	76	1	0	1.31847	0	74.5907	332.789	555.265
xkr7	-3.08767	-11.8967	2.34871e-05	0.00869115	78	1	315.956	166.127	2235.04	0	0	0
cdh11	9.54962	4.59629	2.44787e-05	0.00884389	79	1	180.347	135.803	140.973	4973.36	5006.08	1077.96
myh3	-3.08767	-11.1363	2.46837e-05	0.00884389	80	1	1079.98	76.4713	447.556	0	0	0
olfml2b	9.34144	5.2022	2.48191e-05	0.00884389	81	1	63.6106	220.185	36.9541	4134.46	5209.18	2464.57
lama1	7.04588	5.03412	2.61156e-05	0.00919238	82	1	39.844	18.4586	10.9494	957.086	924.254	387.755
col5a1	13.6241	4.73427	2.96757e-05	0.00996647	85	1	2097.75	3259.26	1984.57	44233.3	59220.7	91956.8
cyp2a6.9	4.35803	-8.21977	2.93582e-05	0.00996647	84	1	284.5	458.828	318.9	0	3.56305	0
dpt	11.3987	4.18828	2.91107e-05	0.00996647	83	1	676.649	768.669	451.662	12726.9	16142	5713.96
xt6l	14.6424	-5.39774	2.97072e-05	0.00996647	86	1	210675	196472	91016.7	3458.3	3640.01	4718.2
cgl.1	8.51973	3.57597	3.10364e-05	0.0100543	89	1	73.3968	131.847	113.6	1381.38	1425.22	995.754
ppic	8.26688	4.26208	3.08671e-05	0.0100543	88	1	60.8145	118.662	31.4794	1116.92	1140.89	1789.88
tmprss2.15	-3.08767	-10.01	3.13513e-05	0.0100543	90	1	85.9792	286.108	362.698	0	0	0
LOC100485981	7.2295	-4.41718	3.39454e-05	0.0107667	91	1	757.036	779.216	544.731	40.6858	42.7566	13.9592
col6a6	8.77811	8.12378	3.45035e-05	0.0108247	92	1	41.9411	36.9172	0	11305.8	8145.13	2545.22
actn3	5.6843	-8.00304	3.5459e-05	0.0110049	93	1	1545.53	105.478	819.834	6.78097	2.85044	0
LOC101733298	-3.08767	10.5826	3.78161e-05	0.0116116	94	1	0	0	0	373.922	640.636	57.3877
art1	5.51296	-7.08194	4.03177e-05	0.0116798	96	1	275.413	259.739	1059.35	6.78097	4.98827	0
ccn4	6.27165	4.74759	4.05212e-05	0.0116798	97	1	9.78625	17.1401	17.7927	392.328	297.158	511.836
col16a1	12.788	3.91668	4.01833e-05	0.0116798	95	1	1934.18	1621.72	1903.82	22853.8	21934.8	37665
LOC100496324	-3.08767	-9.62196	4.22571e-05	0.0116798	104	1	189.434	113.388	258.679	0	0	0
LOC100497639	6.43979	-6.28466	4.121e-05	0.0116798	99	1	974.43	714.611	610.428	14.5307	14.9648	0
LOC100498433	6.90945	-4.81533	4.19349e-05	0.0116798	103	1	1082.08	375.764	455.768	30.03	27.0792	10.8571
LOC116407993	7.49152	-4.19615	4.16062e-05	0.0116798	102	1	742.357	668.465	900.586	45.5294	18.5278	62.0408
mmp2	13.1307	4.88794	4.13457e-05	0.0116798	101	1	2066.99	1882.78	995.024	45811.3	78208.9	22387.4
tph1	6.568	-6.82124	4.08576e-05	0.0116798	98	1	92.9693	1165.53	1768.32	13.5619	8.55131	4.65306
ttn	7.66646	-8.21315	4.24897e-05	0.0116798	105	1	4325.52	548.484	5625.24	0	12.1144	23.2653
ybx3	7.81079	-8.2593	4.12726e-05	0.0116798	100	1	5110.52	682.968	5997.52	0	12.1144	26.3673
cox6a2	-3.08767	-10.6863	4.5905e-05	0.012449	106	1	243.258	64.6051	866.369	0	0	0
myh13	-3.08767	-10.3768	4.61504e-05	0.012449	107	1	529.156	48.7834	369.541	0	0	0
dcn	14.1147	4.92799	4.76591e-05	0.0127369	108	1	2680.73	4644.97	2319.9	79606.7	151674	62351
itgbl1	9.83705	3.78248	4.91597e-05	0.012899	110	1	292.189	253.146	194.351	2504.12	5859.79	1814.69
lrrtm4	-3.08767	9.83114	4.88536e-05	0.012899	109	1	0	0	0	137.557	108.317	390.857
spon2	7.69202	4.18586	4.97963e-05	0.0129484	111	1	42.6401	68.5605	34.2168	617.068	535.882	1493.63
obscn	-3.08767	-9.88552	5.18674e-05	0.0133665	112	1	336.926	60.6497	276.472	0	0	0
LOC116407667	10.5186	-5.59673	5.26728e-05	0.0134539	113	1	3223.87	15939	11451.7	110.433	84.8005	437.387
mxra5	7.49834	4.27579	5.32051e-05	0.0134707	114	1	56.6204	47.465	19.1614	915.431	1045.4	426.53
flnc	7.66433	-4.60047	5.39496e-05	0.0135404	115	1	1017.77	379.72	1599.98	40.6858	62.7096	20.1633
LOC116412021	8.75284	-4.68989	5.64501e-05	0.0140459	116	1	1519.66	2282.27	2772.93	25.1865	52.7331	176.816
LOC101732696	11.1484	-3.82198	5.74671e-05	0.0141767	117	1	4023.54	14011.4	7574.23	559.915	597.879	652.979
LOC116410361	-3.08767	-9.5046	5.98699e-05	0.0146443	118	1	95.7654	171.401	250.467	0	0	0
mxra8	11.6735	3.70296	6.05102e-05	0.0146765	119	1	746.551	1274.96	693.916	10813.7	16905.2	7643.42
cacng1	-3.08767	-10.8944	6.28875e-05	0.015126	120	1	88.7752	137.121	1130.52	0	0	0
col6a1	13.8232	4.4118	6.43809e-05	0.015209	122	1	2264.12	4635.74	2525.2	47180.1	96232.9	57204.7
epyc	6.73124	5.01038	6.48135e-05	0.015209	123	1	18.8735	27.6879	9.5807	659.692	960.598	189.224
gcnt2.2	8.35874	-3.91356	6.37791e-05	0.015209	121	1	885.655	1613.81	1323.51	150.15	57.0088	46.5306
LOC116411668	10.7576	-4.69554	7.04462e-05	0.0163975	124	1	17724.3	5809.18	2904.32	318.706	486	215.592
adcyap1r1	-3.08767	9.37017	7.15131e-05	0.0165127	125	1	0	0	0	117.214	163.9	181.469
prrx1	9.5088	2.94442	7.49338e-05	0.0171652	126	1	254.442	300.611	232.674	2427.59	2067.99	1568.08
sod3	9.20914	-2.89947	7.62364e-05	0.0173261	127	1	1519.66	1853.77	1476.8	203.429	203.094	243.51
LOC116412020	12.9987	-4.08783	8.26135e-05	0.0186287	128	1	19485.8	41628.1	40133.6	1484.06	1360.37	3109.79
bglap2	11.5175	4.59171	8.46951e-05	0.0189479	129	1	801.773	689.56	299.739	4852.27	26429.3	11905.6
LOC100491548	8.14441	-5.10169	8.53418e-05	0.0189479	130	1	3301.46	751.528	921.116	24.2178	21.3783	99.2652
LOC116411701	5.88522	-6.23485	8.68118e-05	0.0191271	131	1	594.165	711.974	232.674	12.5932	7.8387	0
dnajc12	10.8633	-3.13951	8.80537e-05	0.0192538	132	1	5398.51	6053.1	5137.99	379.734	809.524	693.306
gpm6a	9.95791	3.96751	9.52361e-05	0.0206677	133	1	357.897	299.293	97.1757	3449.58	6325.83	2025.63
LOC116411667	12.5404	-3.99002	9.65625e-05	0.0207991	134	1	36836.1	23097	11308	1451.13	2045.9	986.448
arhgef40	10.0344	3.07145	0.000100693	0.0214434	135	1	337.625	425.866	321.638	1744.65	3297.96	4079.18
rem1	8.20663	3.1835	0.000101039	0.0214434	136	1	76.8919	84.3821	132.761	820.498	943.495	907.346
hba4	7.64088	-4.32605	0.000104311	0.021915	137	1	478.128	1224.86	978.6	57.1539	64.1349	12.4082
scarf2	9.58354	2.79481	0.00010478	0.021915	138	1	328.538	238.643	306.582	1729.15	2338.07	1996.16
LOC116407700	9.99557	-3.24605	0.000108396	0.0225081	139	1	1939.77	3591.51	3902.08	248.959	236.586	508.734
fat4	8.74103	4.61468	0.000109638	0.0226035	140	1	123.027	122.618	13.6867	1368.79	3201.04	1783.67
LOC100488471	7.89782	-4.28398	0.000112182	0.0229638	141	1	1713.99	970.395	473.56	98.8085	38.4809	24.8163
mfap2	10.2634	4.91806	0.000112987	0.0229657	142	1	78.29	259.739	332.587	3862.25	2270.37	14142.2
cpxm1	11.8986	3.96263	0.000115499	0.0232504	143	1	331.334	1534.7	1034.72	19371.3	14180.9	11673
pgam2	-3.08767	-10.9907	0.000115998	0.0232504	144	1	425.702	19.7771	1004.6	0	0	0
lix1	6.57743	4.04539	0.000118779	0.0234816	146	1	20.9705	29.0064	20.5301	355.517	529.469	279.183
LOC116412303	-3.08767	-9.13677	0.000118176	0.0234816	145	1	95.0664	121.299	184.771	0	0	0
LOC100491049	7.60658	-5.39194	0.000122317	0.0240166	147	1	308.966	1816.85	1662.94	13.5619	9.97653	66.6938
sh3pxd2b	10.0267	2.74587	0.000126176	0.0246069	148	1	471.837	321.707	414.707	2204.78	3057.09	2843.02
LOC105946762	5.79155	5.0653	0.000129686	0.024931	149	1	8.38821	5.27388	15.0554	217.96	572.938	170.612
mmp11	6.20786	6.03304	0.00013014	0.024931	150	1	18.1745	9.2293	0	917.369	535.882	341.224
sparc	16.1916	5.77874	0.000130429	0.024931	151	1	4353.48	13035.7	12913.4	299393	468339	895886
pvalb	7.13562	-10.079	0.000131517	0.0249735	152	1	888.451	414	12571.2	0	12.827	0
hspb1	-3.08767	-9.30047	0.000133868	0.0250899	154	1	243.258	51.4204	154.66	0	0	0
znf469	7.25263	4.21092	0.000133472	0.0250899	153	1	32.8538	11.8662	61.5902	936.743	582.202	449.796
gask1a	8.60194	3.23318	0.000136843	0.025482	155	1	160.075	116.025	104.019	1448.22	1522.85	603.347
slc7a7	11.281	-3.51392	0.000138331	0.0255938	156	1	10381.1	9204.25	5645.77	1035.55	862.97	310.204
atp7b	8.02197	-4.98463	0.00014386	0.0264474	157	1	404.032	3177.51	806.148	44.5607	76.9618	17.0612
LOC100495013	8.54302	-3.25628	0.000149413	0.0271737	158	1	673.154	1135.2	1650.62	94.9336	93.3518	173.714
LOC100495666	6.02745	-4.80383	0.000149694	0.0271737	159	1	232.773	303.248	498.196	20.3429	4.27566	12.4082
klhdc7a	7.18853	-3.55829	0.000154619	0.0278923	160	1	494.904	330.936	676.124	49.4042	37.7683	40.3265
LOC116412325	8.67373	-4.33143	0.000156141	0.0279919	161	1	411.721	1387.03	3698.15	111.402	57.7214	103.918
timp2	12.7406	3.16364	0.000157276	0.0280213	162	1	1795.78	2978.43	2084.49	17367	20930.1	23162.9
LOC116410822	-3.08767	10.0362	0.000161473	0.0285925	163	1	0	0	0	61.9975	65.5601	606.449
nrep	11.4457	3.71839	0.000170196	0.0299534	164	1	405.43	937.433	963.545	7086.12	5259.06	18013.5
sult1c2	8.33383	-5.01982	0.0001771	0.0309797	165	1	681.542	1860.36	2971.39	61.9975	7.12609	100.816
LOC100497944	3.37715	-8.01595	0.000178389	0.0310171	166	1	278.209	102.841	120.443	1.93742	0	0
adamts17	7.92555	3.81317	0.000180298	0.0311614	167	1	59.4165	81.7452	53.3782	305.144	802.398	1627.02
ampd3	10.6552	-2.88181	0.00018644	0.0319294	168	1	2485.01	5181.59	5467.84	612.225	488.85	680.897
kazald1	7.53564	3.25074	0.000186955	0.0319294	169	1	53.8243	54.0573	72.5396	456.263	525.906	735.183
LOC116411535	11.3358	-2.86174	0.000190904	0.0324122	170	1	6564.47	8931.32	5410.36	755.594	1253.48	867.02
col1a2	16.8912	6.65898	0.000195934	0.0330715	171	1	3581.07	18318.8	14375.2	682033	718510	2.26519e+06
mogat2.1	8.59498	-8.33276	0.000198518	0.0333129	172	1	48.2322	4229.65	16551.3	19.3742	23.5161	21.7143
adamts2	9.62123	4.00021	0.000204625	0.0341392	173	1	413.119	83.0637	94.4383	2972	4718.9	1760.41
myo1a	8.70362	3.36057	0.000207537	0.0344261	174	1	92.9693	100.204	197.089	1879.3	1558.48	570.775
podn	8.07969	4.09252	0.000211558	0.0348925	175	1	97.1634	87.0191	12.318	1120.8	1516.43	715.02
LOC100127722	11.1597	-3.11865	0.000216811	0.0355558	176	1	10314	4524.99	5388.46	889.276	981.976	457.551
LOC101733514	3.72294	-7.59343	0.000227125	0.0370367	177	1	188.735	96.2484	265.522	0	2.85044	0
kera	7.80953	4.85002	0.000230911	0.0374425	178	1	7.68919	73.8344	43.7975	2411.12	716.173	487.02
egfl6	8.10459	3.90664	0.000237512	0.0382979	179	1	55.2224	127.892	30.1108	712.002	1911.93	573.877
cndp1	9.76083	4.07994	0.000239013	0.0383258	180	1	320.849	108.115	203.932	3981.4	5968.1	753.795
hbg1	12.8246	-3.77754	0.000251587	0.0399528	181	1	15013.5	41140.2	24437.6	3270.37	1714.54	891.836
ptpn5	3.34804	7.72928	0.000251928	0.0399528	182	1	2.09705	0	0	164.681	92.6392	187.673
lum	13.6826	3.95385	0.000271735	0.0428584	183	1	1475.63	5900.16	2644.27	42525.4	77750	34998.8
LOC116411698	11.4289	-3.13799	0.000275797	0.0432626	184	1	12093	8467.22	3980.1	927.056	1244.93	615.755
LOC116406903	9.22642	4.17285	0.000282242	0.0437975	186	1	30.7568	191.178	201.195	1109.17	1838.53	4684.08
LOC116412322	-3.08767	-8.71151	0.000281105	0.0437975	185	1	121.629	93.6114	83.489	0	0	0
LOC100490015	7.78083	3.03917	0.000286643	0.0442427	187	1	92.9693	64.6051	72.5396	724.595	414.739	752.244
LOC100485680	8.38926	-2.90425	0.000293901	0.0451216	188	1	1183.44	892.605	676.124	177.274	92.6392	97.7142
LOC100490013	-3.08767	8.99629	0.000297751	0.0452393	189	1	0	0	0	34.8736	190.267	131.837
phyhip	7.02654	-3.89768	0.000297802	0.0452393	190	1	761.23	320.388	428.394	16.4681	22.8035	62.0408
fkbp7	9.42508	2.63429	0.000307555	0.0463791	191	1	156.58	348.076	323.006	1743.68	1811.45	1583.59
slc30a3	-3.08767	10.1153	0.000308519	0.0463791	192	1	0	0	0	50.3729	36.3431	688.653
sult1c4	7.99505	-3.43823	0.000317373	0.047463	193	1	789.191	701.427	1029.24	24.2178	118.293	89.9591
miga1	6.44025	3.90638	0.00032329	0.0480985	194	1	36.3489	14.5032	16.4241	294.488	262.953	451.347
eef1a2	9.83532	-4.76241	0.000329682	0.048798	195	1	1214.19	1663.91	11399.7	100.746	110.454	314.857
galnt17	6.69003	3.78839	0.000331679	0.0488432	196	1	30.7568	21.0955	31.4794	165.649	490.988	494.775
LOC100489132	14.5901	-4.86739	0.000340294	0.0498574	197	1	296135	69707.6	33922.5	4452.19	5703.73	3539.43
col6a3	13.6797	3.5842	0.000342346	0.0499047	198	1	1788.79	4336.45	5242.01	33249	32951.8	70134
