# Supplementary material for: Identification of tumor-related genes via RNA sequencing of tumor tissues in Xenopus tropicalis
Source: Sci Rep. 2023 Aug 14;13:13214. doi: 10.1038/s41598-023-40193-7 (PMC10425369; doi:10.1038/s41598-023-40193-7)
Supplement: Supplementary file 9 — Supplementary Table 8. [file 41598_2023_40193_MOESM9_ESM.xlsx]

## Sheet: 8.DEG8
Supplementary Table8 The gene list of DEG8
m.value=log2(Fold Change)=log2(TT-body/NI-body) a.value=(log2(TT-body)+log2(NI-body))/2
gene_symbol(human)	gene_id(human)	gene_symbol(Xenopus)	gene_id(Xenopus)	a.value	m.value	p.value	q.value	rank	estimatedDEG	NI-body1	NI-body2	NI-body3	TT-body1	TT-body2	TT-body3
ACTA1	58	acta1	448346	-3.08767	-16.2894	2.04569e-06	0.00447094	11	1	11049.4	3331.78	42694.3	0	0	0
ADAMTS2	9509	adamts2	100492431	9.62123	4.00021	0.000204625	0.0341392	173	1	413.119	83.0637	94.4383	2972	4718.9	1760.41
AMPD3	272	ampd3	595079	10.6552	-2.88181	0.00018644	0.0319294	168	1	2485.01	5181.59	5467.84	612.225	488.85	680.897
AQP8	343	aqp8	100135726	13.0993	-5.75724	8.69368e-06	0.00612014	41	1	31006.3	88565.6	74045.1	1320.35	1060.36	1198.94
ASPN	54829	aspn	100487197	8.04251	5.82218	1.24257e-06	0.00447094	5	1	26.5627	56.6942	21.8987	2354.93	2186.29	1408.33
ATP2A1	487	atp2a1	613090	-3.08767	-16.7238	3.39244e-06	0.0048157	17	1	8012.14	5349.04	63767.8	0	0	0
ATP7B	540	atp7b	100497797	8.02197	-4.98463	0.00014386	0.0264474	157	1	404.032	3177.51	806.148	44.5607	76.9618	17.0612
BGLAP	632	bglap2	100493875	11.5175	4.59171	8.46951e-05	0.0189479	129	1	801.773	689.56	299.739	4852.27	26429.3	11905.6
CACNG1	786	cacng1	496444	-3.08767	-10.8944	6.28875e-05	0.015126	120	1	88.7752	137.121	1130.52	0	0	0
CASQ1	844	casq1	394489	-3.08767	-11.3488	2.02289e-05	0.00789756	73	1	596.961	80.4267	1181.16	0	0	0
CCN4	8840	ccn4	100492186	6.27165	4.74759	4.05212e-05	0.0116798	97	1	9.78625	17.1401	17.7927	392.328	297.158	511.836
CDH11	1009	cdh11	548575	9.54962	4.59629	2.44787e-05	0.00884389	79	1	180.347	135.803	140.973	4973.36	5006.08	1077.96
CKM	1158	ckm	395005	-3.08767	-15.5531	2.72585e-06	0.0048157	16	1	8702.77	1484.6	24073.6	0	0	0
CLEC11A	6320	clec11a	100486234	10.2885	5.58467	1.64441e-06	0.00447094	9	1	178.948	216.229	146.448	8965.41	11972.6	5054.77
CNDP1	84735	cndp1	100135225	9.76083	4.07994	0.000239013	0.0383258	180	1	320.849	108.115	203.932	3981.4	5968.1	753.795
COL1A2	1278	col1a2	780175	16.8912	6.65898	0.000195934	0.0330715	171	1	3581.07	18318.8	14375.2	682033	718510	2.26519e+06
COL21A1	81578	col21a1	100497739	7.63065	4.43894	2.00044e-05	0.00789756	72	1	37.0479	64.6051	26.0048	603.507	938.507	1226.86
COL3A1	1281	col3a1	100124865	14.9281	6.92295	1.05177e-05	0.00632445	48	1	1878.26	4095.17	2516.99	404370	299570	326313
COL5A1	1289	col5a1	100038277	13.6241	4.73427	2.96757e-05	0.00996647	85	1	2097.75	3259.26	1984.57	44233.3	59220.7	91956.8
COL5A2	1290	col5a2	100492754	12.6837	4.63934	9.46307e-06	0.00632445	43	1	1258.23	1495.15	1200.32	37371.9	30507.5	30654.3
COL6A1	1291	col6a1	100490352	13.8232	4.4118	6.43809e-05	0.015209	122	1	2264.12	4635.74	2525.2	47180.1	96232.9	57204.7
COL6A2	1292	col6a2	100145523	13.6432	4.73953	2.34535e-05	0.00869115	77	1	1607.74	3333.09	2485.51	62644.6	69429.5	66313.8
COL6A6	131873	col6a6	100487679	8.77811	8.12378	3.45035e-05	0.0108247	92	1	41.9411	36.9172	0	11305.8	8145.13	2545.22
COX6A1	1337	cox6a2	448222	-3.08767	-10.6863	4.5905e-05	0.012449	106	1	243.258	64.6051	866.369	0	0	0
CTHRC1	115908	cthrc1	548356	7.58206	7.77272	1.03273e-05	0.00632445	45	1	11.1843	27.6879	0	3927.15	2419.31	2154.37
DCN	1634	dcn	100101716	14.1147	4.92799	4.76591e-05	0.0127369	108	1	2680.73	4644.97	2319.9	79606.7	151674	62351
DNAJC12	56521	dnajc12	100493658	10.8633	-3.13951	8.80537e-05	0.0192538	132	1	5398.51	6053.1	5137.99	379.734	809.524	693.306
DPT	1805	dpt	594987	11.3987	4.18828	2.91107e-05	0.00996647	83	1	676.649	768.669	451.662	12726.9	16142	5713.96
EEF1A2	1917	eef1a2	496898	9.83532	-4.76241	0.000329682	0.048798	195	1	1214.19	1663.91	11399.7	100.746	110.454	314.857
EGFL6	25975	egfl6	100495795	8.10459	3.90664	0.000237512	0.0382979	179	1	55.2224	127.892	30.1108	712.002	1911.93	573.877
EPYC	1833	epyc	448084	6.73124	5.01038	6.48135e-05	0.015209	123	1	18.8735	27.6879	9.5807	659.692	960.598	189.224
FAT4	79633	fat4	100145590	8.74103	4.61468	0.000109638	0.0226035	140	1	123.027	122.618	13.6867	1368.79	3201.04	1783.67
FKBP7	51661	fkbp7	496687	9.42508	2.63429	0.000307555	0.0463791	191	1	156.58	348.076	323.006	1743.68	1811.45	1583.59
FLNC	2318	flnc	100329116	7.66433	-4.60047	5.39496e-05	0.0135404	115	1	1017.77	379.72	1599.98	40.6858	62.7096	20.1633
FNDC1	84624	fndc1	100489154	8.02907	5.02318	1.13319e-05	0.00641322	51	1	67.8047	40.8726	28.7421	1757.24	2097.21	614.204
FNDC7	163479	fndc7	100492589	-3.08767	-10.5035	4.31448e-06	0.00498116	25	1	304.073	407.408	323.006	0	0	0
GALNT17	64409	galnt17	100497898	6.69003	3.78839	0.000331679	0.0488432	196	1	30.7568	21.0955	31.4794	165.649	490.988	494.775
GASK1A	729085	gask1a	100488008	8.60194	3.23318	0.000136843	0.025482	155	1	160.075	116.025	104.019	1448.22	1522.85	603.347
GCNT2	2651	gcnt2.2	100038221	8.35874	-3.91356	6.37791e-05	0.015209	121	1	885.655	1613.81	1323.51	150.15	57.0088	46.5306
GLT8D2	83468	glt8d2	100495693	9.0419	4.08677	1.19932e-05	0.00643279	53	1	112.542	177.994	93.0697	2390.78	2722.17	1405.22
GPM6A	2823	gpm6a	780312	9.95791	3.96751	9.52361e-05	0.0206677	133	1	357.897	299.293	97.1757	3449.58	6325.83	2025.63
GUSB	2990	gusb	100101670	9.96902	4.11367	2.0869e-05	0.00803122	75	1	380.266	174.038	168.347	5577.83	4233.61	2698.77
ODF1	4956	hspb1	780278	-3.08767	-9.30047	0.000133868	0.0250899	154	1	243.258	51.4204	154.66	0	0	0
IDO2	169355	ido1	448488	7.46652	-5.4584	4.00433e-06	0.0048157	24	1	763.327	1189.26	1565.76	43.592	17.8152	18.6122
IGSF10	285313	igsf10	100494018	8.04413	5.68302	9.80519e-06	0.00632445	44	1	33.5528	64.6051	12.318	1563.5	3051.39	1060.9
ITGBL1	9358	itgbl1	100493395	9.83705	3.78248	4.91597e-05	0.012899	110	1	292.189	253.146	194.351	2504.12	5859.79	1814.69
KAZALD1	81621	kazald1	100101767	7.53564	3.25074	0.000186955	0.0319294	169	1	53.8243	54.0573	72.5396	456.263	525.906	735.183
KERA	11081	kera	100486796	7.80953	4.85002	0.000230911	0.0374425	178	1	7.68919	73.8344	43.7975	2411.12	716.173	487.02
KLHDC7A	127707	klhdc7a	101733982	7.18853	-3.55829	0.000154619	0.0278923	160	1	494.904	330.936	676.124	49.4042	37.7683	40.3265
LACTBL1	646262	lactbl1	116410950	-3.08767	10.907	5.48004e-06	0.00519098	29	1	0	0	0	481.449	184.566	676.244
LAMA1	284217	lama1	100488009	7.04588	5.03412	2.61156e-05	0.00919238	82	1	39.844	18.4586	10.9494	957.086	924.254	387.755
LIX1	167410	lix1	100497418	6.57743	4.04539	0.000118779	0.0234816	146	1	20.9705	29.0064	20.5301	355.517	529.469	279.183
PYGM	5837	LOC100491051	100491051	-3.08767	-12.5083	1.76482e-05	0.00760271	67	1	596.262	188.541	3366.93	0	0	0
SPINK1	6690	LOC116410524	116410524	-3.08767	-11.9551	3.97731e-06	0.0048157	23	1	226.482	871.509	1731.37	0	0	0
FCGBP	8857	LOC116412020	116412020	12.9987	-4.08783	8.26135e-05	0.0186287	128	1	19485.8	41628.1	40133.6	1484.06	1360.37	3109.79
LRRTM4	80059	lrrtm4	100485215	-3.08767	9.83114	4.88536e-05	0.012899	109	1	0	0	0	137.557	108.317	390.857
LUM	4060	lum	496415	13.6826	3.95385	0.000271735	0.0428584	183	1	1475.63	5900.16	2644.27	42525.4	77750	34998.8
MFAP2	4237	mfap2	394596	10.2634	4.91806	0.000112987	0.0229657	142	1	78.29	259.739	332.587	3862.25	2270.37	14142.2
MIGA1	374986	miga1	100145180	6.44025	3.90638	0.00032329	0.0480985	194	1	36.3489	14.5032	16.4241	294.488	262.953	451.347
MMP11	4320	mmp11	100493314	6.20786	6.03304	0.00013014	0.024931	150	1	18.1745	9.2293	0	917.369	535.882	341.224
MMP2	4313	mmp2	548506	13.1307	4.88794	4.13457e-05	0.0116798	101	1	2066.99	1882.78	995.024	45811.3	78208.9	22387.4
MXRA5	25878	mxra5	100495231	7.49834	4.27579	5.32051e-05	0.0134707	114	1	56.6204	47.465	19.1614	915.431	1045.4	426.53
MXRA8	54587	mxra8	100101754	11.6735	3.70296	6.05102e-05	0.0146765	119	1	746.551	1274.96	693.916	10813.7	16905.2	7643.42
MYBPC2	4606	mybpc2	100127192	6.41051	-10.0497	1.17491e-05	0.00643279	52	1	3910.3	457.509	3940.41	0	7.8387	0
MYH8	4626	myh3	448762	-3.08767	-11.1363	2.46837e-05	0.00884389	80	1	1079.98	76.4713	447.556	0	0	0
MYL1	4632	myl1	394551	-3.08767	-14.7264	6.26883e-06	0.00548295	33	1	2042.53	1168.17	16106.5	0	0	0
MYLPF	29895	mylpf	394763	-3.08767	-15.012	1.10611e-05	0.00638514	50	1	1594.46	1332.97	20619	0	0	0
MYO1B	4430	myo1a	493425	8.70362	3.36057	0.000207537	0.0344261	174	1	92.9693	100.204	197.089	1879.3	1558.48	570.775
MYOZ1	58529	myoz1	448363	-3.08767	-11.2714	1.2258e-05	0.00643279	55	1	459.255	126.573	1175.69	0	0	0
OGN	4969	ogn	100487346	9.80258	5.49783	6.72925e-06	0.00554933	35	1	132.813	174.038	91.701	7371.89	8586.94	2050.45
PGAM2	5224	pgam2	448157	-3.08767	-10.9907	0.000115998	0.0232504	144	1	425.702	19.7771	1004.6	0	0	0
PODN	127435	podn	101730272	8.07969	4.09252	0.000211558	0.0348925	175	1	97.1634	87.0191	12.318	1120.8	1516.43	715.02
PPIC	5480	ppic	100494684	8.26688	4.26208	3.08671e-05	0.0100543	88	1	60.8145	118.662	31.4794	1116.92	1140.89	1789.88
PRRX1	5396	prrx1	100494324	9.5088	2.94442	7.49338e-05	0.0171652	126	1	254.442	300.611	232.674	2427.59	2067.99	1568.08
PRSS35	167681	prss35	100490438	7.23891	5.28477	1.25453e-05	0.00646599	56	1	37.7469	19.7771	15.0554	1519.91	856.557	452.898
PVALB	5816	pvalb	100486372	7.13562	-10.079	0.000131517	0.0249735	152	1	888.451	414	12571.2	0	12.827	0
RPL3L	6123	rpl3l	595000	5.92467	-9.94106	5.50911e-06	0.00519098	30	1	2142.49	535.299	3035.71	5.81226	0	0
SCARF2	91179	scarf2	100485666	9.58354	2.79481	0.00010478	0.021915	138	1	328.538	238.643	306.582	1729.15	2338.07	1996.16
SERPINF1	5176	serpinf1	394686	12.0716	5.38947	1.03741e-05	0.00632445	46	1	323.645	1122.02	548.837	24209	34164.6	25230.4
SH3PXD2B	285590	sh3pxd2b	549321	10.0267	2.74587	0.000126176	0.0246069	148	1	471.837	321.707	414.707	2204.78	3057.09	2843.02
SLC25A4	291	slc25a4	394504	-3.08767	-12.6809	1.36843e-05	0.00660655	59	1	2250.14	113.388	2315.79	0	0	0
SLC30A3	7781	slc30a3	100497671	-3.08767	10.1153	0.000308519	0.0463791	192	1	0	0	0	50.3729	36.3431	688.653
SLC7A7	9056	slc7a7	394818	11.281	-3.51392	0.000138331	0.0255938	156	1	10381.1	9204.25	5645.77	1035.55	862.97	310.204
SOD3	6649	sod3	100127868	9.20914	-2.89947	7.62364e-05	0.0173261	127	1	1519.66	1853.77	1476.8	203.429	203.094	243.51
SPARC	6678	sparc	394973	16.1916	5.77874	0.000130429	0.024931	151	1	4353.48	13035.7	12913.4	299393	468339	895886
SPON2	10417	spon2	780015	7.69202	4.18586	4.97963e-05	0.0129484	111	1	42.6401	68.5605	34.2168	617.068	535.882	1493.63
TCAP	8557	tcap	100380097	6.51614	-9.66671	3.86178e-06	0.0048157	21	1	2949.85	421.911	4456.39	6.78097	2.85044	0
TFF3	7033	tff3.4	100488906	11.779	-4.41953	1.21617e-05	0.00643279	54	1	13159.7	21154.9	14455.9	525.041	810.95	943.02
TIMP2	7077	timp2	548477	12.7406	3.16364	0.000157276	0.0280213	162	1	1795.78	2978.43	2084.49	17367	20930.1	23162.9
TMEM119	338773	tmem119	100379832	9.91094	4.10417	1.53656e-05	0.00703964	63	1	192.23	309.841	194.351	5617.55	4107.48	2252.08
TNNC2	7125	tnnc2	394554	8.56329	-7.02048	1.73228e-05	0.00757558	66	1	2439.57	788.446	9702.51	43.592	15.6774	40.3265
TNNI2	7136	tnni2	496523	6.43082	-12.1233	3.9551e-06	0.0048157	22	1	3397.92	932.159	12957.2	3.87484	0	0
TTN	7273	ttn	733882	7.66646	-8.21315	4.24897e-05	0.0116798	105	1	4325.52	548.484	5625.24	0	12.1144	23.2653
MYLK2	85366	xkr7	100498081	-3.08767	-11.8967	2.34871e-05	0.00869115	78	1	315.956	166.127	2235.04	0	0	0
YBX3	8531	ybx3	548572	7.81079	-8.2593	4.12726e-05	0.0116798	100	1	5110.52	682.968	5997.52	0	12.1144	26.3673
ZNF469	84627	znf469	101733985	7.25263	4.21092	0.000133472	0.0250899	153	1	32.8538	11.8662	61.5902	936.743	582.202	449.796
