# Supplementary material for: Identification of tumor-related genes via RNA sequencing of tumor tissues in Xenopus tropicalis
Source: Sci Rep. 2023 Aug 14;13:13214. doi: 10.1038/s41598-023-40193-7 (PMC10425369; doi:10.1038/s41598-023-40193-7)
Supplement: Supplementary file 10 — Supplementary Table 9. [file 41598_2023_40193_MOESM10_ESM.xlsx]

## Sheet: 9.DEG9
Supplementary Table9 The gene list of DEG9
m.value=log2(Fold Change)=log2(TT-body/TI-leg) a.value=(log2(TT-body)+log2(TI-leg))/2
m.value2=log2(Fold Change)=log2(TT-body/NI-body) a.value2=(log2(TT-body)+log2(NI-body))/2
gene_symbol(Xenopus)	a.value	m.value	p.value	q.value	rank	estimatedDEG	TI-leg1	TI-leg2	TI-leg3	TT-body1	TT-body2	TT-body3	a.value-2	m.value-2	p.value-2	q.value-2	rank-2	estimatedDEG-2	NI-body1	NI-body2	NI-body3	TT-body1	TT-body2	TT-body3
adamts17	7.40077	5.34824	6.2094e-05	0.0159195	110	1	47.2894	18.8975	13.2429	349.656	923.091	1962.92	7.92555	3.81317	0.000180298	0.0311614	167	1	59.4165	81.7452	53.3782	305.144	802.398	1627.02
adamts2	10.0046	3.6603	0.000101303	0.0210352	139	1	131.735	469.289	265.687	3405.54	5428.69	2123.84	9.62123	4.00021	0.000204625	0.0341392	173	1	413.119	83.0637	94.4383	2972	4718.9	1760.41
aqp8	13.5266	-6.16498	1.72842e-06	0.00299619	16	1	67384.1	148006	84488.3	1512.96	1219.86	1446.46	13.0993	-5.75724	8.69368e-06	0.00612014	41	1	31006.3	88565.6	74045.1	1320.35	1060.36	1198.94
arhgef40	10.555	2.4947	0.000289002	0.0375741	222	1	442.494	681.361	777.195	1999.15	3794.02	4921.33	10.0344	3.07145	0.000100693	0.0214434	135	1	337.625	425.866	321.638	1744.65	3297.96	4079.18
aspn	8.79311	4.7539	8.60256e-07	0.00282342	6	1	67.5563	109.186	79.4577	2698.46	2515.14	1699.08	8.04251	5.82218	1.24257e-06	0.00447094	5	1	26.5627	56.6942	21.8987	2354.93	2186.29	1408.33
capn8.5	11.5555	-6.79138	8.52859e-07	0.00282342	5	1	25111.5	40833.4	29085.7	386.287	323.82	147.827	11.9955	-8.09386	8.40045e-07	0.00447094	3	1	85098.4	61809.9	55573.5	337.111	281.481	122.531
ccn4	6.86511	4.0206	4.9922e-05	0.0153287	94	1	25.3336	44.0943	17.3814	449.558	341.855	617.506	6.27165	4.74759	4.05212e-05	0.0116798	97	1	9.78625	17.1401	17.7927	392.328	297.158	511.836
cgl.1	9.12182	2.80858	2.70899e-05	0.0108597	72	1	232.225	232.02	167.192	1582.89	1639.59	1201.33	8.51973	3.57597	3.10364e-05	0.0100543	89	1	73.3968	131.847	113.6	1381.38	1425.22	995.754
clec11a	11.3054	3.97856	7.72975e-06	0.00587115	38	1	558.184	711.807	642.283	10273.2	13773.4	6098.33	10.2885	5.58467	1.64441e-06	0.00447094	9	1	178.948	216.229	146.448	8965.41	11972.6	5054.77
col16a1	13.4601	3.03728	7.78258e-05	0.0179697	125	1	3813.55	4493.41	3492	26187.6	25234.2	45440.9	12.788	3.91668	4.01833e-05	0.0116798	95	1	1934.18	1621.72	1903.82	22853.8	21934.8	37665
col1a2	16.7444	7.44038	3.49669e-05	0.0124599	81	1	4940.06	15601	4451.29	781524	826585	2.73284e+06	16.8912	6.65898	0.000195934	0.0330715	171	1	3581.07	18318.8	14375.2	682033	718510	2.26519e+06
col27a1	9.31213	3.7405	1.54681e-05	0.00740686	59	1	128.357	235.169	158.088	1605.09	1886.35	3480.49	8.81238	4.2707	1.44851e-05	0.00685383	61	1	60.8145	148.987	97.1757	1400.76	1639.71	2884.9
col3a1	15.3044	6.61457	2.49654e-06	0.00327535	22	1	3770.49	5720.7	2771.91	463357	344629	393680	14.9281	6.92295	1.05177e-05	0.00632445	48	1	1878.26	4095.17	2516.99	404370	299570	326313
col5a1	14.3058	3.83792	6.48466e-05	0.0159195	116	1	3533.2	7694.45	4839.47	50685.7	68128.4	110941	13.6241	4.73427	2.96757e-05	0.00996647	85	1	2097.75	3259.26	1984.57	44233.3	59220.7	91956.8
col5a2	12.8163	4.81768	1.47721e-06	0.00299619	14	1	1285.26	1512.85	1276.29	42823.5	35096.3	36983	12.6837	4.63934	9.46307e-06	0.00632445	43	1	1258.23	1495.15	1200.32	37371.9	30507.5	30654.3
col6a1	14.2367	4.02631	4.4639e-05	0.0149759	86	1	2939.54	6691.83	4716.14	54062.4	110708	69014.7	13.8232	4.4118	6.43809e-05	0.015209	122	1	2264.12	4635.74	2525.2	47180.1	96232.9	57204.7
col6a2	14.1083	4.25679	1.19897e-05	0.00678549	51	1	2976.7	5660.86	3480.41	71782.8	79872.8	80004.4	13.6432	4.73953	2.34535e-05	0.00869115	77	1	1607.74	3333.09	2485.51	62644.6	69429.5	66313.8
col6a3	13.7663	3.88406	5.29157e-05	0.0155847	98	1	2845.81	5007.85	3025.19	38099.2	37908.2	84613.2	13.6797	3.5842	0.000342346	0.0499047	198	1	1788.79	4336.45	5242.01	33249	32951.8	70134
col6a6	10.4871	5.12057	1.37363e-05	0.00704413	55	1	162.135	246.718	321.141	12955	9370.28	3070.69	8.77811	8.12378	3.45035e-05	0.0108247	92	1	41.9411	36.9172	0	11305.8	8145.13	2545.22
cpxm1	12.0213	4.15279	2.55248e-05	0.0103764	71	1	810.676	1618.89	527.235	22197.1	16314	14082.9	11.8986	3.96263	0.000115499	0.0232504	143	1	331.334	1534.7	1034.72	19371.3	14180.9	11673
cthrc1	7.1238	9.12375	9.49798e-08	0.00210456	1	1	2.53336	5.24932	9.93221	4500.02	2783.21	2599.14	7.58206	7.77272	1.03273e-05	0.00632445	45	1	11.1843	27.6879	0	3927.15	2419.31	2154.37
dcn	15.0338	3.52066	0.000127025	0.0236537	155	1	8023.16	13257.7	8425	91219.2	174488	75223.4	14.1147	4.92799	4.76591e-05	0.0127369	108	1	2680.73	4644.97	2319.9	79606.7	151674	62351
dnajc12	10.9745	-2.90856	0.000132158	0.0244518	156	1	3266.35	6432.51	6841.64	435.128	931.289	836.439	10.8633	-3.13951	8.80537e-05	0.0192538	132	1	5398.51	6053.1	5137.99	379.734	809.524	693.306
dpt	12.1461	3.11671	0.000121405	0.0233752	149	1	1084.28	1881.35	1651.23	14583.4	18570	6893.61	11.3987	4.18828	2.91107e-05	0.00996647	83	1	676.649	768.669	451.662	12726.9	16142	5713.96
egfl6	8.60765	3.32742	0.000126532	0.0236537	153	1	153.691	103.936	111.737	815.865	2199.51	692.355	8.10459	3.90664	0.000237512	0.0382979	179	1	55.2224	127.892	30.1108	712.002	1911.93	573.877
fat4	9.77399	2.98983	0.000108144	0.0221372	141	1	192.536	415.746	323.625	1568.46	3682.53	2151.91	8.74103	4.61468	0.000109638	0.0226035	140	1	123.027	122.618	13.6867	1368.79	3201.04	1783.67
fbn3	8.94715	4.61982	1.8099e-05	0.00816289	63	1	70.0897	149.081	79.4577	3352.26	3002.1	988.009	8.23354	5.62991	3.42443e-06	0.0048157	18	1	46.8342	52.7388	28.7421	2925.51	2609.58	818.938
fkbp7	9.73238	2.46318	5.58792e-05	0.0157588	101	1	341.159	456.69	288.862	1998.04	2083.92	1910.52	9.42508	2.63429	0.000307555	0.0463791	191	1	156.58	348.076	323.006	1743.68	1811.45	1583.59
fn3k	-2.86472	-10.6463	2.89448e-06	0.00348097	24	1	435.738	528.081	350.11	0	0	0	-3.08767	-12.7135	8.55234e-07	0.00447094	4	1	505.39	1806.31	2474.56	0	0	0
fndc1	8.6422	4.21604	6.7477e-05	0.0162261	120	1	39.6893	140.682	97.6667	2013.58	2412.66	741.007	8.02907	5.02318	1.13319e-05	0.00641322	51	1	67.8047	40.8726	28.7421	1757.24	2097.21	614.204
gask1a	8.74373	3.37295	5.62367e-05	0.0157588	103	1	85.2899	166.928	147.328	1659.48	1751.91	727.908	8.60194	3.23318	0.000136843	0.025482	155	1	160.075	116.025	104.019	1448.22	1522.85	603.347
gcnt2.2	8.48255	-3.7379	5.5369e-05	0.0157588	100	1	928.055	1381.62	1609.85	172.053	65.5837	56.1369	8.35874	-3.91356	6.37791e-05	0.015209	121	1	885.655	1613.81	1323.51	150.15	57.0088	46.5306
glt8d2	9.43317	3.73456	1.38792e-05	0.00704413	56	1	162.98	277.164	128.291	2739.53	3131.62	1695.33	9.0419	4.08677	1.19932e-05	0.00643279	53	1	112.542	177.994	93.0697	2390.78	2722.17	1405.22
gpm6a	10.6472	3.01387	0.000453024	0.0491565	266	1	244.047	795.796	653.043	3952.78	7277.34	2443.82	9.95791	3.96751	9.52361e-05	0.0206677	133	1	357.897	299.293	97.1757	3449.58	6325.83	2025.63
gusb	10.4729	3.53543	1.24315e-05	0.00690021	52	1	309.915	501.835	440.328	6391.49	4870.41	3255.94	9.96902	4.11367	2.0869e-05	0.00803122	75	1	380.266	174.038	168.347	5577.83	4233.61	2698.77
ido1	7.85169	-5.79807	3.91784e-06	0.00388044	29	1	836.01	2472.43	1860.63	49.9509	20.4949	22.4547	7.46652	-5.4584	4.00433e-06	0.0048157	24	1	763.327	1189.26	1565.76	43.592	17.8152	18.6122
igsf10	8.96878	4.26107	5.60116e-05	0.0157588	102	1	118.224	179.527	45.5226	1791.57	3510.37	1279.92	8.04413	5.68302	9.80519e-06	0.00632445	44	1	33.5528	64.6051	12.318	1563.5	3051.39	1060.9
itgbl1	10.3191	3.24492	0.000192976	0.0307727	181	1	377.471	613.12	254.099	2869.4	6741.19	2189.34	9.83705	3.78248	4.91597e-05	0.012899	110	1	292.189	253.146	194.351	2504.12	5859.79	1814.69
kera	8.4195	4.04571	0.00029983	0.0381234	227	1	34.6226	88.1885	129.946	2762.84	823.896	587.566	7.80953	4.85002	0.000230911	0.0374425	178	1	7.68919	73.8344	43.7975	2411.12	716.173	487.02
klhdc7a	7.2549	-3.24697	6.43279e-05	0.0159195	115	1	356.36	481.887	573.585	56.611	43.4492	48.652	7.18853	-3.55829	0.000154619	0.0278923	160	1	494.904	330.936	676.124	49.4042	37.7683	40.3265
lactbl1	6.84041	4.40042	6.2281e-05	0.0159195	112	1	21.9558	34.6455	18.2091	551.68	212.327	815.856	-3.08767	10.907	5.48004e-06	0.00519098	29	1	0	0	0	481.449	184.566	676.244
lama1	8.19518	3.15898	0.00018727	0.0301966	179	1	51.5117	125.984	116.703	1096.7	1063.28	467.807	7.04588	5.03412	2.61156e-05	0.00919238	82	1	39.844	18.4586	10.9494	957.086	924.254	387.755
lgals1.2	13.4577	-8.13043	2.73042e-06	0.00342645	23	1	109777	353671	101554	844.725	694.368	477.163	12.0805	-5.80729	7.26285e-06	0.00566561	37	1	23856.1	55230.7	18140.4	737.189	603.58	395.51
lgals1.3	11.2114	-6.74291	1.07603e-06	0.00282342	11	1	14877.6	37550.5	21194.5	326.346	166.419	194.608	10.9196	-6.59622	1.39339e-06	0.00447094	6	1	12550.2	29481	15126.6	284.801	144.66	161.306
LOC100127826	10.531	-5.34197	1.06941e-05	0.0066306	46	1	4072.8	7645.1	16551.2	229.774	156.581	310.624	10.1433	-5.02736	2.12407e-06	0.00447094	13	1	5204.88	7825.12	6345.16	200.523	136.108	257.469
LOC100485680	9.27049	-4.23071	4.6104e-05	0.0149759	88	1	1100.32	2213.11	4714.49	203.134	106.574	117.887	8.38926	-2.90425	0.000293901	0.0451216	188	1	1183.44	892.605	676.124	177.274	92.6392	97.7142
LOC100485981	8.7046	-6.94773	2.33459e-06	0.0032587	20	1	1899.18	6956.39	5050.53	46.6208	49.1878	16.8411	7.2295	-4.41718	3.39454e-05	0.0107667	91	1	757.036	779.216	544.731	40.6858	42.7566	13.9592
LOC100488013	8.7353	-6.92621	1.03022e-06	0.00282342	10	1	2105.22	4742.23	7252.17	39.9607	51.6472	24.326	8.32567	-6.53554	4.96377e-06	0.00519098	26	1	6379.93	1193.22	1697.15	34.8736	44.8944	20.1633
LOC100488471	9.60346	-7.27642	1.33192e-06	0.00299619	12	1	6844.3	13426.7	8786.7	113.222	44.269	29.9397	7.89782	-4.28398	0.000112182	0.0229638	141	1	1713.99	970.395	473.56	98.8085	38.4809	24.8163
LOC100489132	15.5514	-6.3532	2.3837e-05	0.00982868	70	1	221914	863380	217316	5101.65	6561.65	4270.14	14.5901	-4.86739	0.000340294	0.0498574	197	1	296135	69707.6	33922.5	4452.19	5703.73	3539.43
LOC100489602	12.7016	-6.27509	1.17895e-05	0.00678549	49	1	27599.3	118237	30025.1	685.992	755.853	828.954	11.2478	-3.8177	2.0248e-05	0.00789756	74	1	8809.02	12099.6	6486.13	598.663	657.026	687.102
LOC100491049	7.86039	-5.39485	0.000239496	0.0337946	204	1	418.849	2747.49	1355.75	15.5403	11.4772	80.4628	7.60658	-5.39194	0.000122317	0.0240166	147	1	308.966	1816.85	1662.94	13.5619	9.97653	66.6938
LOC100491548	8.58445	-5.48458	6.22062e-05	0.0159195	111	1	1104.55	2144.87	4456.25	27.7505	24.5939	119.759	8.14441	-5.10169	8.53418e-05	0.0189479	130	1	3301.46	751.528	921.116	24.2178	21.3783	99.2652
LOC100492724	8.25878	-5.07182	3.3315e-05	0.0122415	78	1	545.517	2398.94	2384.56	29.9705	44.269	84.2053	7.89203	-4.81253	1.60551e-05	0.00724061	64	1	1909.02	1248.59	620.008	26.1552	38.4809	69.7959
LOC100495013	8.87747	-3.45712	1.41551e-05	0.00704413	58	1	1752.24	1420.46	1503.07	108.782	107.393	209.578	8.54302	-3.25628	0.000149413	0.0271737	158	1	673.154	1135.2	1650.62	94.9336	93.3518	173.714
LOC100496148	11.248	-6.14522	4.35951e-06	0.00399249	31	1	10755	36912.1	13716.4	200.914	316.442	349.92	10.1581	-4.42168	1.31655e-05	0.00660655	57	1	7778.67	5461.11	2629.22	175.337	275.067	290.041
LOC100496324	-2.86472	-9.33845	3.8447e-05	0.0132718	83	1	119.068	204.723	206.921	0	0	0	-3.08767	-9.62196	4.22571e-05	0.0116798	104	1	189.434	113.388	258.679	0	0	0
LOC100496379	10.598	-6.22129	2.18747e-07	0.00210456	3	1	11625.6	16136.4	12402.8	233.104	157.401	147.827	10.1817	-5.82505	7.40941e-07	0.00447094	2	1	9949.82	6761.12	9524.59	203.429	136.821	122.531
LOC100497639	6.33263	-5.67166	0.000160698	0.0269665	172	1	293.87	745.403	686.978	16.6503	17.2157	0	6.43979	-6.28466	4.121e-05	0.0116798	99	1	974.43	714.611	610.428	14.5307	14.9648	0
LOC100497944	4.23429	-9.33734	1.13088e-05	0.00678549	48	1	185.78	475.588	774.712	2.22004	0	0	3.37715	-8.01595	0.000178389	0.0310171	166	1	278.209	102.841	120.443	1.93742	0	0
LOC100498433	8.1993	-6.97335	8.05585e-07	0.00282342	4	1	1606.15	4238.3	4039.93	34.4106	31.1523	13.0986	6.90945	-4.81533	4.19349e-05	0.0116798	103	1	1082.08	375.764	455.768	30.03	27.0792	10.8571
LOC100498542	13.1804	-6.09932	4.42641e-06	0.00399249	32	1	49303.5	128856	52443.7	1102.25	809.139	1452.07	12.4585	-5.11447	1.6922e-05	0.00751415	65	1	14528.4	37273.2	47583.2	961.929	703.346	1203.59
LOC100498624	9.53214	2.4165	0.000154237	0.0264985	168	1	243.203	362.203	355.904	1263.2	2349.54	1519.44	8.04617	4.94703	5.24561e-06	0.00519098	27	1	68.5037	26.3694	47.9035	1102.39	2042.34	1259.43
LOC101731130	8.53746	-5.07049	1.01963e-05	0.0066306	43	1	1315.66	3032	2113.91	35.5206	42.6294	114.145	8.55441	-5.5872	1.48395e-05	0.00690826	62	1	781.502	3894.76	3143.84	30.9987	37.0557	94.6122
LOC101731924	9.13875	-5.56066	7.3967e-06	0.00577003	37	1	1357.04	3949.59	6311.09	57.721	96.736	91.6902	8.84094	-5.41698	5.29417e-06	0.00519098	28	1	5500.57	1480.64	2010.58	50.3729	84.0879	75.9999
LOC101732696	12.3335	-5.74101	9.763e-06	0.0066306	41	1	20652	71863.1	20718.6	641.591	687.809	787.787	11.1484	-3.82198	5.74671e-05	0.0141767	117	1	4023.54	14011.4	7574.23	559.915	597.879	652.979
LOC101733330	10.2458	-6.02821	9.14208e-07	0.00282342	7	1	5211.97	15064.5	9151.7	146.523	143.464	160.926	10.8791	-7.74341	2.11693e-06	0.00447094	12	1	9295.53	54194.4	19217.5	127.87	124.707	133.388
LOC101733883	10.4394	-7.59695	9.49526e-07	0.00282342	8	1	11938.9	31732.1	14292.5	123.212	123.789	52.3944	9.43387	-6.00897	8.18263e-06	0.00594417	39	1	9117.98	5900.16	1632.83	107.527	107.604	43.4285
LOC101734536	6.60335	-4.1348	8.11437e-05	0.0181554	129	1	335.248	672.962	214.37	19.9804	19.6751	29.9397	7.06228	-5.51186	3.4742e-06	0.0048157	20	1	485.817	1264.41	958.07	17.4368	17.1026	24.8163
LOC105946762	6.36862	4.33773	0.000218881	0.0327335	193	1	11.8224	32.5458	10.7599	249.754	659.117	205.835	5.79155	5.0653	0.000129686	0.024931	149	1	8.38821	5.27388	15.0554	217.96	572.938	170.612
LOC108645269	9.32128	-6.0569	1.62785e-06	0.00299619	15	1	3446.22	7971.61	4241.05	108.782	85.2589	41.167	10.0756	-7.98805	3.43767e-06	0.0048157	19	1	5369.15	35530.2	10682.5	94.9336	74.1114	34.1224
LOC108648874	9.86566	-6.45954	9.72193e-07	0.00282342	9	1	6878.92	14470.3	4907.34	108.782	75.4213	114.145	9.43202	-6.04405	3.73408e-07	0.00447094	1	1	6463.12	6196.81	4173.08	94.9336	65.5601	94.6122
LOC116406903	9.71699	3.6794	0.000214655	0.0325266	189	1	271.07	311.809	122.497	1270.97	2115.08	5651.11	9.22642	4.17285	0.000282242	0.0437975	186	1	30.7568	191.178	201.195	1109.17	1838.53	4684.08
LOC116407649	9.99002	-6.24873	1.41544e-06	0.00299619	13	1	7101.01	15092.8	4409.9	113.222	113.132	123.501	8.98437	-4.68569	1.94145e-06	0.00447094	10	1	1925.09	3438.57	2344.53	98.8085	98.3401	102.367
LOC116407667	10.5345	-5.1306	6.80239e-05	0.0162261	121	1	6558.87	13641.9	6135.62	126.542	97.5558	527.687	10.5186	-5.59673	5.26728e-05	0.0134539	113	1	3223.87	15939	11451.7	110.433	84.8005	437.387
LOC116407719	8.71918	-6.77141	3.715e-06	0.0038534	27	1	2415.98	7066.63	3732.03	72.1513	31.9721	16.8411	8.46719	-6.6836	2.17318e-06	0.00447094	14	1	1792.98	4757.04	4214.14	62.9662	27.7918	13.9592
LOC116407754	11.191	-5.42373	3.73819e-06	0.0038534	28	1	11735.4	24775.7	9441.39	351.876	250.858	467.807	10.5055	-4.51236	5.57532e-06	0.00519098	31	1	6342.19	9082.95	5408.99	307.081	218.059	387.755
LOC116407993	7.76439	-4.27327	3.73261e-05	0.0131383	82	1	694.141	1426.76	747.399	52.1709	21.3147	74.8492	7.49152	-4.19615	4.16062e-05	0.0116798	102	1	742.357	668.465	900.586	45.5294	18.5278	62.0408
LOC116408072	8.95312	-4.06499	5.07009e-06	0.00430076	34	1	1487.08	2267.7	2328.28	107.672	83.6193	172.153	8.7319	-4.08759	1.05018e-05	0.00632445	47	1	2240.35	1338.25	1680.73	93.9649	72.6862	142.694
LOC116408741	8.52388	-5.51804	2.77921e-05	0.0109885	73	1	1584.2	2234.11	3656.71	16.6503	36.0711	110.403	8.54187	-6.04928	9.38799e-06	0.00632445	42	1	4719.07	2622.44	1757.37	14.5307	31.3548	91.5101
LOC116410524	-2.86472	-10.7509	2.30843e-06	0.0032587	19	1	386.76	557.477	468.469	0	0	0	-3.08767	-11.9551	3.97731e-06	0.0048157	23	1	226.482	871.509	1731.37	0	0	0
LOC116410822	-2.86472	10.0511	0.000292531	0.0378624	223	1	0	0	0	71.0413	75.4213	731.65	-3.08767	10.0362	0.000161473	0.0285925	163	1	0	0	0	61.9975	65.5601	606.449
LOC116411092	8.6184	-4.63359	1.28436e-05	0.00698268	53	1	1069.08	2571.11	2233.92	72.1513	40.9898	123.501	8.21739	-4.30312	1.88288e-05	0.00776363	70	1	1012.18	1148.39	1806.65	62.9662	35.6305	102.367
LOC116411667	14.0125	-6.50271	2.23791e-05	0.00958596	67	1	69895.5	323239	78994.2	1662.81	2353.64	1190.1	12.5404	-3.99002	9.65625e-05	0.0207991	134	1	36836.1	23097	11308	1451.13	2045.9	986.448
LOC116411668	12.0716	-6.89316	1.30639e-05	0.00698268	54	1	18434.4	97069.3	25277.5	365.197	559.101	260.101	10.7576	-4.69554	7.04462e-05	0.0163975	124	1	17724.3	5809.18	2904.32	318.706	486	215.592
LOC116411698	12.9686	-5.78591	1.56331e-05	0.00740686	60	1	30970.4	113184	34463.1	1062.29	1432.18	742.878	11.4289	-3.13799	0.000275797	0.0432626	184	1	12093	8467.22	3980.1	927.056	1244.93	615.755
LOC116411701	6.36289	-6.79292	5.18855e-05	0.0154389	97	1	532.006	1640.94	427.085	14.4303	9.01776	0	5.88522	-6.23485	8.68118e-05	0.0191271	131	1	594.165	711.974	232.674	12.5932	7.8387	0
LOC116412020	13.8099	-5.23627	6.4877e-05	0.0159195	117	1	49665.7	172411	42437.9	1700.55	1564.99	3751.81	12.9987	-4.08783	8.26135e-05	0.0186287	128	1	19485.8	41628.1	40133.6	1484.06	1360.37	3109.79
LOC448367	10.6804	-6.25003	5.94939e-06	0.00476992	36	1	10414.7	20166.8	12369.7	111.002	95.9162	357.405	10.335	-6.04735	6.62925e-06	0.00554933	34	1	6070.97	9208.2	16233.8	96.871	83.3753	296.245
lrrc15	8.9578	6.05901	4.03331e-06	0.00388044	30	1	59.1118	102.887	20.6921	4748.66	2959.47	4472.24	8.80157	5.92207	2.32353e-06	0.00447094	15	1	34.9509	105.478	31.4794	4144.14	2572.52	3706.94
lrrtm4	-2.86472	9.83085	4.17482e-05	0.0141762	85	1	0	0	0	157.623	124.609	471.55	-3.08767	9.83114	4.88536e-05	0.012899	109	1	0	0	0	137.557	108.317	390.857
lum	14.4296	2.89261	0.000279381	0.0368398	218	1	5930.6	10280.3	8081.51	48728.8	89444.7	42224.3	13.6826	3.95385	0.000271735	0.0428584	183	1	1475.63	5900.16	2644.27	42525.4	77750	34998.8
mfap2	9.72447	6.49456	3.26647e-05	0.0122415	77	1	140.179	88.1885	38.9012	4425.65	2611.87	17061.9	10.2634	4.91806	0.000112987	0.0229657	142	1	78.29	259.739	332.587	3862.25	2270.37	14142.2
MGC88898	10.4371	-7.38686	3.48501e-06	0.0038534	26	1	9072.81	23183.1	21549.6	128.762	159.041	33.6821	10.0407	-7.00797	8.23778e-06	0.00594417	40	1	23490.5	6387.99	5971.51	112.37	138.246	27.9183
miga1	7.02759	3.19497	0.000174393	0.0285995	176	1	30.4003	45.1441	53.7995	337.446	302.505	544.528	6.44025	3.90638	0.00032329	0.0480985	194	1	36.3489	14.5032	16.4241	294.488	262.953	451.347
mmp11	6.85072	5.17246	1.05507e-05	0.0066306	45	1	29.5559	11.5485	16.5537	1051.19	616.487	411.67	6.20786	6.03304	0.00013014	0.024931	150	1	18.1745	9.2293	0	917.369	535.882	341.224
mmp2	13.7891	3.99337	6.52821e-05	0.0159195	118	1	3128.7	4643.54	2868.75	52493.9	89972.7	27009.3	13.1307	4.88794	4.13457e-05	0.0116798	101	1	2066.99	1882.78	995.024	45811.3	78208.9	22387.4
mxra8	12.0965	3.28796	4.78333e-05	0.0150067	92	1	983.789	1679.78	1540.32	12391.2	19448	9221.42	11.6735	3.70296	6.05102e-05	0.0146765	119	1	746.551	1274.96	693.916	10813.7	16905.2	7643.42
myo1a	9.18935	2.80805	0.000233126	0.0333105	202	1	258.403	236.219	167.192	2153.44	1792.9	688.612	8.70362	3.36057	0.000207537	0.0344261	174	1	92.9693	100.204	197.089	1879.3	1558.48	570.775
nrep	11.8532	3.38717	0.000151066	0.0262663	166	1	1026.01	1354.32	1051.16	8119.8	6050.1	21732.5	11.4457	3.71839	0.000170196	0.0299534	164	1	405.43	937.433	963.545	7086.12	5259.06	18013.5
ogn	9.47657	6.56547	2.37095e-06	0.0032587	21	1	98.8011	54.5929	66.2147	8447.25	9878.55	2473.76	9.80258	5.49783	6.72925e-06	0.00554933	35	1	132.813	174.038	91.701	7371.89	8586.94	2050.45
olfml2b	10.0918	4.13108	4.69517e-06	0.00410657	33	1	236.447	341.206	204.438	4737.56	5992.71	2973.38	9.34144	5.2022	2.48191e-05	0.00884389	81	1	63.6106	220.185	36.9541	4134.46	5209.18	2464.57
phyhip	7.08846	-3.5342	0.00039248	0.0449529	252	1	333.559	383.2	672.907	18.8703	26.2335	74.8492	7.02654	-3.89768	0.000297802	0.0452393	190	1	761.23	320.388	428.394	16.4681	22.8035	62.0408
ppic	8.72529	3.80798	1.00572e-05	0.0066306	42	1	115.69	149.081	74.4916	1279.85	1312.49	2159.4	8.26688	4.26208	3.08671e-05	0.0100543	88	1	60.8145	118.662	31.4794	1116.92	1140.89	1789.88
prrx1	10.0081	2.38166	6.13183e-05	0.0159195	108	1	406.182	458.79	488.334	2781.71	2379.05	1891.81	9.5088	2.94442	7.49338e-05	0.0171652	126	1	254.442	300.611	232.674	2427.59	2067.99	1568.08
prss35	8.18265	3.81793	3.37722e-05	0.0122415	79	1	64.1785	93.4378	74.4916	1741.62	985.396	546.399	7.23891	5.28477	1.25453e-05	0.00646599	56	1	37.7469	19.7771	15.0554	1519.91	856.557	452.898
rem1	8.78925	2.46647	0.000122437	0.0233752	150	1	249.958	176.377	138.223	940.187	1085.41	1094.67	8.20663	3.1835	0.000101039	0.0214434	136	1	76.8919	84.3821	132.761	820.498	943.495	907.346
scarf2	9.8575	2.69391	4.53533e-05	0.0149759	87	1	282.048	489.236	322.797	1981.39	2689.75	2408.27	9.58354	2.79481	0.00010478	0.021915	138	1	328.538	238.643	306.582	1729.15	2338.07	1996.16
serpinf1	12.5584	4.85903	5.21521e-06	0.00430076	35	1	683.163	1650.38	1025.5	27740.5	39303.5	30439.3	12.0716	5.38947	1.03741e-05	0.00632445	46	1	323.645	1122.02	548.837	24209	34164.6	25230.4
sh3pxd2b	10.1617	2.92597	1.19365e-05	0.00678549	50	1	410.405	423.095	413.014	2526.41	3516.93	3429.96	10.0267	2.74587	0.000126176	0.0246069	148	1	471.837	321.707	414.707	2204.78	3057.09	2843.02
sod3	10.165	-4.35825	1.86853e-06	0.00299619	18	1	3646.35	6935.4	5016.59	233.104	233.642	293.783	9.20914	-2.89947	7.62364e-05	0.0173261	127	1	1519.66	1853.77	1476.8	203.429	203.094	243.51
sparc	15.8568	6.92536	9.36838e-06	0.0066306	39	1	4758.5	7866.62	3522.62	343067	538784	1.08084e+06	16.1916	5.77874	0.000130429	0.024931	151	1	4353.48	13035.7	12913.4	299393	468339	895886
tff3.4	12.7962	-5.99469	1.03465e-05	0.0066306	44	1	23777.3	100920	45698.9	601.631	932.929	1137.71	11.779	-4.41953	1.21617e-05	0.00643279	54	1	13159.7	21154.9	14455.9	525.041	810.95	943.02
timp2	12.9552	3.18805	3.39301e-05	0.0122415	80	1	2888.03	3056.15	1947.54	19900.4	24078.2	27944.9	12.7406	3.16364	0.000157276	0.0280213	162	1	1795.78	2978.43	2084.49	17367	20930.1	23162.9
tmem119	10.8752	2.60104	0.000162366	0.0270889	173	1	739.742	931.229	616.625	6437	4725.31	2717.02	9.91094	4.10417	1.53656e-05	0.00703964	63	1	192.23	309.841	194.351	5617.55	4107.48	2252.08
tph1	6.47125	-6.20482	3.07059e-06	0.00354506	25	1	628.274	1188.45	469.297	15.5403	9.83756	5.61369	6.568	-6.82124	4.08576e-05	0.0116798	98	1	92.9693	1165.53	1768.32	13.5619	8.55131	4.65306
trh	11.469	-6.78649	1.79101e-06	0.00299619	17	1	18741	47731	22877.2	277.505	155.761	376.117	11.1575	-6.62692	1.48717e-06	0.00447094	8	1	15498.6	33718.6	18910.9	242.178	135.396	311.755
xt6l	15.2326	-6.12156	2.12453e-05	0.00929096	66	1	150719	620542	192546	3962.77	4187.52	5692.28	14.6424	-5.39774	2.97072e-05	0.00996647	86	1	210675	196472	91016.7	3458.3	3640.01	4718.2
znf469	8.0148	3.11747	8.20228e-05	0.0182109	130	1	78.5342	118.635	66.2147	1073.39	669.774	542.656	7.25263	4.21092	0.000133472	0.0250899	153	1	32.8538	11.8662	61.5902	936.743	582.202	449.796
