# Supplementary material for: Identification of tumor-related genes via RNA sequencing of tumor tissues in Xenopus tropicalis
Source: Sci Rep. 2023 Aug 14;13:13214. doi: 10.1038/s41598-023-40193-7 (PMC10425369; doi:10.1038/s41598-023-40193-7)
Supplement: Supplementary file 11 — Supplementary Table 10. [file 41598_2023_40193_MOESM11_ESM.xlsx]

## Sheet: 10.DEG10
Supplementary Table10 The gene list of DEG10
m.value=log2(Fold Change)=log2(TT-body/TI-leg) a.value=(log2(TT-body)+log2(TI-leg))/2
m.value2=log2(Fold Change)=log2(TT-body/NI-body) a.value2=(log2(TT-body)+log2(NI-body))/2
gene_symbol(human)	gene_id(human)	gene_symbol(Xenopus)	gene_id(Xenopus)	a.value	m.value	p.value	q.value	rank	estimatedDEG	TI-leg1	TI-leg2	TI-leg3	TT-body1	TT-body2	TT-body3	a.value-2	m.value-2	p.value-2	q.value-2	rank-2	estimatedDEG-2	NI-body1	NI-body2	NI-body3	TT-body1	TT-body2	TT-body3
ADAMTS2	9509	adamts2	100492431	10.0046	3.6603	0.000101303	0.0210352	139	1	131.735	469.289	265.687	3405.54	5428.69	2123.84	9.62123	4.00021	0.000204625	0.0341392	173	1	413.119	83.0637	94.4383	2972	4718.9	1760.41
AQP8	343	aqp8	100135726	13.5266	-6.16498	1.72842e-06	0.00299619	16	1	67384.1	148006	84488.3	1512.96	1219.86	1446.46	13.0993	-5.75724	8.69368e-06	0.00612014	41	1	31006.3	88565.6	74045.1	1320.35	1060.36	1198.94
ASPN	54829	aspn	100487197	8.79311	4.7539	8.60256e-07	0.00282342	6	1	67.5563	109.186	79.4577	2698.46	2515.14	1699.08	8.04251	5.82218	1.24257e-06	0.00447094	5	1	26.5627	56.6942	21.8987	2354.93	2186.29	1408.33
CCN4	8840	ccn4	100492186	6.86511	4.0206	4.9922e-05	0.0153287	94	1	25.3336	44.0943	17.3814	449.558	341.855	617.506	6.27165	4.74759	4.05212e-05	0.0116798	97	1	9.78625	17.1401	17.7927	392.328	297.158	511.836
CLEC11A	6320	clec11a	100486234	11.3054	3.97856	7.72975e-06	0.00587115	38	1	558.184	711.807	642.283	10273.2	13773.4	6098.33	10.2885	5.58467	1.64441e-06	0.00447094	9	1	178.948	216.229	146.448	8965.41	11972.6	5054.77
COL1A2	1278	col1a2	780175	16.7444	7.44038	3.49669e-05	0.0124599	81	1	4940.06	15601	4451.29	781524	826585	2.73284e+06	16.8912	6.65898	0.000195934	0.0330715	171	1	3581.07	18318.8	14375.2	682033	718510	2.26519e+06
COL3A1	1281	col3a1	100124865	15.3044	6.61457	2.49654e-06	0.00327535	22	1	3770.49	5720.7	2771.91	463357	344629	393680	14.9281	6.92295	1.05177e-05	0.00632445	48	1	1878.26	4095.17	2516.99	404370	299570	326313
COL5A1	1289	col5a1	100038277	14.3058	3.83792	6.48466e-05	0.0159195	116	1	3533.2	7694.45	4839.47	50685.7	68128.4	110941	13.6241	4.73427	2.96757e-05	0.00996647	85	1	2097.75	3259.26	1984.57	44233.3	59220.7	91956.8
COL5A2	1290	col5a2	100492754	12.8163	4.81768	1.47721e-06	0.00299619	14	1	1285.26	1512.85	1276.29	42823.5	35096.3	36983	12.6837	4.63934	9.46307e-06	0.00632445	43	1	1258.23	1495.15	1200.32	37371.9	30507.5	30654.3
COL6A1	1291	col6a1	100490352	14.2367	4.02631	4.4639e-05	0.0149759	86	1	2939.54	6691.83	4716.14	54062.4	110708	69014.7	13.8232	4.4118	6.43809e-05	0.015209	122	1	2264.12	4635.74	2525.2	47180.1	96232.9	57204.7
COL6A2	1292	col6a2	100145523	14.1083	4.25679	1.19897e-05	0.00678549	51	1	2976.7	5660.86	3480.41	71782.8	79872.8	80004.4	13.6432	4.73953	2.34535e-05	0.00869115	77	1	1607.74	3333.09	2485.51	62644.6	69429.5	66313.8
COL6A6	131873	col6a6	100487679	10.4871	5.12057	1.37363e-05	0.00704413	55	1	162.135	246.718	321.141	12955	9370.28	3070.69	8.77811	8.12378	3.45035e-05	0.0108247	92	1	41.9411	36.9172	0	11305.8	8145.13	2545.22
CTHRC1	115908	cthrc1	548356	7.1238	9.12375	9.49798e-08	0.00210456	1	1	2.53336	5.24932	9.93221	4500.02	2783.21	2599.14	7.58206	7.77272	1.03273e-05	0.00632445	45	1	11.1843	27.6879	0	3927.15	2419.31	2154.37
DCN	1634	dcn	100101716	15.0338	3.52066	0.000127025	0.0236537	155	1	8023.16	13257.7	8425	91219.2	174488	75223.4	14.1147	4.92799	4.76591e-05	0.0127369	108	1	2680.73	4644.97	2319.9	79606.7	151674	62351
DNAJC12	56521	dnajc12	100493658	10.9745	-2.90856	0.000132158	0.0244518	156	1	3266.35	6432.51	6841.64	435.128	931.289	836.439	10.8633	-3.13951	8.80537e-05	0.0192538	132	1	5398.51	6053.1	5137.99	379.734	809.524	693.306
DPT	1805	dpt	594987	12.1461	3.11671	0.000121405	0.0233752	149	1	1084.28	1881.35	1651.23	14583.4	18570	6893.61	11.3987	4.18828	2.91107e-05	0.00996647	83	1	676.649	768.669	451.662	12726.9	16142	5713.96
EGFL6	25975	egfl6	100495795	8.60765	3.32742	0.000126532	0.0236537	153	1	153.691	103.936	111.737	815.865	2199.51	692.355	8.10459	3.90664	0.000237512	0.0382979	179	1	55.2224	127.892	30.1108	712.002	1911.93	573.877
FAT4	79633	fat4	100145590	9.77399	2.98983	0.000108144	0.0221372	141	1	192.536	415.746	323.625	1568.46	3682.53	2151.91	8.74103	4.61468	0.000109638	0.0226035	140	1	123.027	122.618	13.6867	1368.79	3201.04	1783.67
FCGBP	8857	LOC116412020	116412020	13.8099	-5.23627	6.4877e-05	0.0159195	117	1	49665.7	172411	42437.9	1700.55	1564.99	3751.81	12.9987	-4.08783	8.26135e-05	0.0186287	128	1	19485.8	41628.1	40133.6	1484.06	1360.37	3109.79
FKBP7	51661	fkbp7	496687	9.73238	2.46318	5.58792e-05	0.0157588	101	1	341.159	456.69	288.862	1998.04	2083.92	1910.52	9.42508	2.63429	0.000307555	0.0463791	191	1	156.58	348.076	323.006	1743.68	1811.45	1583.59
FNDC1	84624	fndc1	100489154	8.6422	4.21604	6.7477e-05	0.0162261	120	1	39.6893	140.682	97.6667	2013.58	2412.66	741.007	8.02907	5.02318	1.13319e-05	0.00641322	51	1	67.8047	40.8726	28.7421	1757.24	2097.21	614.204
GASK1A	729085	gask1a	100488008	8.74373	3.37295	5.62367e-05	0.0157588	103	1	85.2899	166.928	147.328	1659.48	1751.91	727.908	8.60194	3.23318	0.000136843	0.025482	155	1	160.075	116.025	104.019	1448.22	1522.85	603.347
GCNT2	2651	gcnt2.2	100038221	8.48255	-3.7379	5.5369e-05	0.0157588	100	1	928.055	1381.62	1609.85	172.053	65.5837	56.1369	8.35874	-3.91356	6.37791e-05	0.015209	121	1	885.655	1613.81	1323.51	150.15	57.0088	46.5306
GLT8D2	83468	glt8d2	100495693	9.43317	3.73456	1.38792e-05	0.00704413	56	1	162.98	277.164	128.291	2739.53	3131.62	1695.33	9.0419	4.08677	1.19932e-05	0.00643279	53	1	112.542	177.994	93.0697	2390.78	2722.17	1405.22
GPM6A	2823	gpm6a	780312	10.6472	3.01387	0.000453024	0.0491565	266	1	244.047	795.796	653.043	3952.78	7277.34	2443.82	9.95791	3.96751	9.52361e-05	0.0206677	133	1	357.897	299.293	97.1757	3449.58	6325.83	2025.63
GUSB	2990	gusb	100101670	10.4729	3.53543	1.24315e-05	0.00690021	52	1	309.915	501.835	440.328	6391.49	4870.41	3255.94	9.96902	4.11367	2.0869e-05	0.00803122	75	1	380.266	174.038	168.347	5577.83	4233.61	2698.77
IDO2	169355	ido1	448488	7.85169	-5.79807	3.91784e-06	0.00388044	29	1	836.01	2472.43	1860.63	49.9509	20.4949	22.4547	7.46652	-5.4584	4.00433e-06	0.0048157	24	1	763.327	1189.26	1565.76	43.592	17.8152	18.6122
IGSF10	285313	igsf10	100494018	8.96878	4.26107	5.60116e-05	0.0157588	102	1	118.224	179.527	45.5226	1791.57	3510.37	1279.92	8.04413	5.68302	9.80519e-06	0.00632445	44	1	33.5528	64.6051	12.318	1563.5	3051.39	1060.9
ITGBL1	9358	itgbl1	100493395	10.3191	3.24492	0.000192976	0.0307727	181	1	377.471	613.12	254.099	2869.4	6741.19	2189.34	9.83705	3.78248	4.91597e-05	0.012899	110	1	292.189	253.146	194.351	2504.12	5859.79	1814.69
KERA	11081	kera	100486796	8.4195	4.04571	0.00029983	0.0381234	227	1	34.6226	88.1885	129.946	2762.84	823.896	587.566	7.80953	4.85002	0.000230911	0.0374425	178	1	7.68919	73.8344	43.7975	2411.12	716.173	487.02
KLHDC7A	127707	klhdc7a	101733982	7.2549	-3.24697	6.43279e-05	0.0159195	115	1	356.36	481.887	573.585	56.611	43.4492	48.652	7.18853	-3.55829	0.000154619	0.0278923	160	1	494.904	330.936	676.124	49.4042	37.7683	40.3265
LACTBL1	646262	lactbl1	116410950	6.84041	4.40042	6.2281e-05	0.0159195	112	1	21.9558	34.6455	18.2091	551.68	212.327	815.856	-3.08767	10.907	5.48004e-06	0.00519098	29	1	0	0	0	481.449	184.566	676.244
LAMA1	284217	lama1	100488009	8.19518	3.15898	0.00018727	0.0301966	179	1	51.5117	125.984	116.703	1096.7	1063.28	467.807	7.04588	5.03412	2.61156e-05	0.00919238	82	1	39.844	18.4586	10.9494	957.086	924.254	387.755
LRRTM4	80059	lrrtm4	100485215	-2.86472	9.83085	4.17482e-05	0.0141762	85	1	0	0	0	157.623	124.609	471.55	-3.08767	9.83114	4.88536e-05	0.012899	109	1	0	0	0	137.557	108.317	390.857
LUM	4060	lum	496415	14.4296	2.89261	0.000279381	0.0368398	218	1	5930.6	10280.3	8081.51	48728.8	89444.7	42224.3	13.6826	3.95385	0.000271735	0.0428584	183	1	1475.63	5900.16	2644.27	42525.4	77750	34998.8
MFAP2	4237	mfap2	394596	9.72447	6.49456	3.26647e-05	0.0122415	77	1	140.179	88.1885	38.9012	4425.65	2611.87	17061.9	10.2634	4.91806	0.000112987	0.0229657	142	1	78.29	259.739	332.587	3862.25	2270.37	14142.2
MIGA1	374986	miga1	100145180	7.02759	3.19497	0.000174393	0.0285995	176	1	30.4003	45.1441	53.7995	337.446	302.505	544.528	6.44025	3.90638	0.00032329	0.0480985	194	1	36.3489	14.5032	16.4241	294.488	262.953	451.347
MMP11	4320	mmp11	100493314	6.85072	5.17246	1.05507e-05	0.0066306	45	1	29.5559	11.5485	16.5537	1051.19	616.487	411.67	6.20786	6.03304	0.00013014	0.024931	150	1	18.1745	9.2293	0	917.369	535.882	341.224
MMP2	4313	mmp2	548506	13.7891	3.99337	6.52821e-05	0.0159195	118	1	3128.7	4643.54	2868.75	52493.9	89972.7	27009.3	13.1307	4.88794	4.13457e-05	0.0116798	101	1	2066.99	1882.78	995.024	45811.3	78208.9	22387.4
MXRA8	54587	mxra8	100101754	12.0965	3.28796	4.78333e-05	0.0150067	92	1	983.789	1679.78	1540.32	12391.2	19448	9221.42	11.6735	3.70296	6.05102e-05	0.0146765	119	1	746.551	1274.96	693.916	10813.7	16905.2	7643.42
MYO1B	4430	myo1a	493425	9.18935	2.80805	0.000233126	0.0333105	202	1	258.403	236.219	167.192	2153.44	1792.9	688.612	8.70362	3.36057	0.000207537	0.0344261	174	1	92.9693	100.204	197.089	1879.3	1558.48	570.775
OGN	4969	ogn	100487346	9.47657	6.56547	2.37095e-06	0.0032587	21	1	98.8011	54.5929	66.2147	8447.25	9878.55	2473.76	9.80258	5.49783	6.72925e-06	0.00554933	35	1	132.813	174.038	91.701	7371.89	8586.94	2050.45
PPIC	5480	ppic	100494684	8.72529	3.80798	1.00572e-05	0.0066306	42	1	115.69	149.081	74.4916	1279.85	1312.49	2159.4	8.26688	4.26208	3.08671e-05	0.0100543	88	1	60.8145	118.662	31.4794	1116.92	1140.89	1789.88
PRRX1	5396	prrx1	100494324	10.0081	2.38166	6.13183e-05	0.0159195	108	1	406.182	458.79	488.334	2781.71	2379.05	1891.81	9.5088	2.94442	7.49338e-05	0.0171652	126	1	254.442	300.611	232.674	2427.59	2067.99	1568.08
PRSS35	167681	prss35	100490438	8.18265	3.81793	3.37722e-05	0.0122415	79	1	64.1785	93.4378	74.4916	1741.62	985.396	546.399	7.23891	5.28477	1.25453e-05	0.00646599	56	1	37.7469	19.7771	15.0554	1519.91	856.557	452.898
SCARF2	91179	scarf2	100485666	9.8575	2.69391	4.53533e-05	0.0149759	87	1	282.048	489.236	322.797	1981.39	2689.75	2408.27	9.58354	2.79481	0.00010478	0.021915	138	1	328.538	238.643	306.582	1729.15	2338.07	1996.16
SERPINF1	5176	serpinf1	394686	12.5584	4.85903	5.21521e-06	0.00430076	35	1	683.163	1650.38	1025.5	27740.5	39303.5	30439.3	12.0716	5.38947	1.03741e-05	0.00632445	46	1	323.645	1122.02	548.837	24209	34164.6	25230.4
SH3PXD2B	285590	sh3pxd2b	549321	10.1617	2.92597	1.19365e-05	0.00678549	50	1	410.405	423.095	413.014	2526.41	3516.93	3429.96	10.0267	2.74587	0.000126176	0.0246069	148	1	471.837	321.707	414.707	2204.78	3057.09	2843.02
SOD3	6649	sod3	100127868	10.165	-4.35825	1.86853e-06	0.00299619	18	1	3646.35	6935.4	5016.59	233.104	233.642	293.783	9.20914	-2.89947	7.62364e-05	0.0173261	127	1	1519.66	1853.77	1476.8	203.429	203.094	243.51
SPARC	6678	sparc	394973	15.8568	6.92536	9.36838e-06	0.0066306	39	1	4758.5	7866.62	3522.62	343067	538784	1.08084e+06	16.1916	5.77874	0.000130429	0.024931	151	1	4353.48	13035.7	12913.4	299393	468339	895886
SPINK1	6690	LOC116410524	116410524	-2.86472	-10.7509	2.30843e-06	0.0032587	19	1	386.76	557.477	468.469	0	0	0	-3.08767	-11.9551	3.97731e-06	0.0048157	23	1	226.482	871.509	1731.37	0	0	0
TFF3	7033	tff3.4	100488906	12.7962	-5.99469	1.03465e-05	0.0066306	44	1	23777.3	100920	45698.9	601.631	932.929	1137.71	11.779	-4.41953	1.21617e-05	0.00643279	54	1	13159.7	21154.9	14455.9	525.041	810.95	943.02
TIMP2	7077	timp2	548477	12.9552	3.18805	3.39301e-05	0.0122415	80	1	2888.03	3056.15	1947.54	19900.4	24078.2	27944.9	12.7406	3.16364	0.000157276	0.0280213	162	1	1795.78	2978.43	2084.49	17367	20930.1	23162.9
TMEM119	338773	tmem119	100379832	10.8752	2.60104	0.000162366	0.0270889	173	1	739.742	931.229	616.625	6437	4725.31	2717.02	9.91094	4.10417	1.53656e-05	0.00703964	63	1	192.23	309.841	194.351	5617.55	4107.48	2252.08
ZNF469	84627	znf469	101733985	8.0148	3.11747	8.20228e-05	0.0182109	130	1	78.5342	118.635	66.2147	1073.39	669.774	542.656	7.25263	4.21092	0.000133472	0.0250899	153	1	32.8538	11.8662	61.5902	936.743	582.202	449.796
