# Supplementary material for: Identification of tumor-related genes via RNA sequencing of tumor tissues in Xenopus tropicalis
Source: Sci Rep. 2023 Aug 14;13:13214. doi: 10.1038/s41598-023-40193-7 (PMC10425369; doi:10.1038/s41598-023-40193-7)
Supplement: Supplementary file 12 — Supplementary Table 11. [file 41598_2023_40193_MOESM12_ESM.xlsx]

## Sheet: 11.DEG11
Supplementary Table11 The gene list of DEG11
m.value=log2(Fold Change)=log2(cancer tissue/normal tissue) a.value=(log2(cancer tissue)+log2(normal tissuer))/2
gene_symbol(human)	gene_id	a.value	m.value	p.value	q.value	rank	estimatedDEG	normal1	normal2	normal3	normal4	normal5	normal6	normal7	normal8	normal9	normal10	cancer1	cancer2	cancer3	cancer4	cancer5	cancer6	cancer7	cancer8	cancer9	cancer10
A1BG	1	4.95969	-3.20601	0.0225278	0.0462859	11345	1	7.73774	664.797	2.16754	34.0697	179.764	5.36064	12.0589	11.354	8.21859	19.766	23.4769	20.2475	15.9122	1.70419	10.3827	3.23794	5.93609	6.54752	12.0947	2.89865
A1CF	29974	-4.87076	3.34595	0.00755022	0.0187969	9363	1	0	0	0	0	0	0	0	0	0	0	0.690497	0	1.06081	0	2.44299	2.42846	1.48402	0	1.72781	0
A2M	2	11.1073	6.21405	2.35615e-07	3.78771e-06	1450	1	7.73774	221.599	13.0053	102.209	622.449	1109.65	167.485	113.54	175.878	26.9537	13350.1	17212.5	19863.7	7883.59	7696.64	1695.06	23353.3	50266.2	38023	10738.5
A2M-AS1	144571	8.08681	5.30302	1.06431e-08	3.22615e-07	769	1	119.935	0	37.932	39.748	34.2408	37.5244	21.4381	29.8043	108.485	3.59382	1574.33	1746.87	1120.75	867.433	721.904	216.133	2635.62	2236.44	5382.99	580.214
A2ML1	144568	-0.0972513	4.21723	0.00201964	0.00627956	7497	1	0	0	2.16754	0	0	0	0	0	0	0	2.76199	0	0.530407	0	12.8257	2.42846	5.93609	4.6768	7.77514	3.38176
A4GALT	53947	7.00221	1.28077	0.00652729	0.0166558	9134	1	24.1804	0	185.325	107.887	103.945	92.9177	92.4519	43.9969	85.4733	86.2517	229.245	270.199	63.1184	344.246	116.042	80.9486	125.4	132.821	326.556	309.673
A4GNT	51146	-4.87076	4.32564	0.00285816	0.00835522	7973	1	0	0	0	0	0	0	0	0	0	0	2.76199	0	2.65204	0	4.27523	0.809486	1.48402	6.54752	0.863904	0
AADACL2	344752	-4.87076	5.91853	0.0096837	0.023064	9787	1	0	0	0	0	0	0	0	0	0	0	0	0.698189	0	0	1.2215	54.2355	1.48402	0	0.863904	0
AADAT	51166	5.15161	6.37303	7.17472e-08	1.46833e-06	1139	1	0.967217	0	0	0	19.5662	0	5.35953	11.354	0	1.79691	476.443	213.646	92.8212	57.9425	183.835	97.1383	340.583	400.334	747.277	626.109
AAGAB	79719	8.72313	0.941668	0.00300427	0.00871626	8034	1	310.477	0	324.048	210.097	363.197	335.933	343.01	425.776	309.019	427.665	600.733	432.179	600.951	1073.64	479.437	674.301	484.533	616.402	266.082	628.524
AAK1	22848	10.3903	-0.786729	0.00580983	0.015113	8961	1	2872.64	1994.39	2177.3	1487.71	2454.33	1029.24	1074.59	1478.86	2029.99	1029.63	881.075	633.956	1096.35	903.221	652.889	1488.64	796.178	1108.4	748.141	1909.73
AAMDC	28971	6.85843	2.06502	3.98883e-05	0.00024113	3856	1	40.6231	0	68.2776	51.1046	198.108	58.967	18.7584	62.4472	31.2306	37.7351	216.126	157.093	183.521	293.121	213.151	346.46	238.186	143.11	422.449	160.392
AAR2	25980	8.7272	1.0284	0.00151637	0.00496303	7122	1	307.575	0	281.781	198.74	494.046	344.868	416.704	336.363	254.776	332.428	573.803	1055.66	535.181	770.294	623.573	660.54	580.995	293.703	409.49	549.295
AASDHPPT	60496	8.43525	1.22042	0.000188757	0.000877295	5015	1	236.001	0	210.252	363.41	291.047	230.507	213.041	248.369	205.465	269.537	530.992	390.986	587.691	371.514	290.105	716.395	615.127	622.014	851.809	307.257
AASS	10157	6.98813	3.42906	5.35467e-09	1.87695e-07	665	1	40.6231	0	57.4399	17.0349	29.3493	69.6883	14.7387	63.8664	50.9553	43.1258	423.275	578.799	606.786	126.11	218.648	648.398	201.085	415.3	520.934	427.068
AATBC	284837	4.70007	-2.61275	0.000450365	0.00179238	5857	1	138.312	0	52.021	28.3914	22.0119	0	53.5953	39.7391	272.857	35.9382	6.21448	6.2837	3.71285	17.0419	15.8794	16.1897	13.3562	11.2243	10.3668	4.83109
AATF	26574	9.61098	-0.704569	0.01729	0.0372624	10816	1	913.053	2215.99	1013.33	715.464	646.907	789.8	1051.81	1119.79	792.272	724.155	433.632	573.213	333.096	540.228	567.385	693.729	705.652	526.607	532.165	1219.85
ABALON	103021294	6.23341	4.17008	6.34343e-11	7.78099e-09	190	1	10.6394	0	18.4241	34.0697	30.5722	30.3769	13.3988	15.6118	9.86231	14.3753	175.386	562.741	416.9	357.88	384.16	454.931	267.866	160.882	184.012	227.544
ABAT	18	7.30219	-3.93883	5.01215e-06	4.40714e-05	2651	1	284.362	886.395	216.754	238.488	3617.3	58.967	318.892	153.279	327.1	79.064	70.4307	37.004	21.7467	25.5629	45.8061	34.8079	94.9774	21.5133	20.7337	30.4358
ABCA1	19	9.50477	0.828992	0.0206785	0.0431682	11166	1	555.183	221.599	430.257	556.472	1521.27	648.637	439.482	258.304	346.824	472.587	573.803	682.829	1442.71	429.456	1276.46	480.834	1098.18	1476	1091.97	1130.47
ABCA10	10349	5.01185	-1.89453	0.0167361	0.0362833	10752	1	17.4099	0	9.75394	73.8178	0	126.868	33.4971	170.311	77.2547	113.205	5.52398	16.7565	1.06081	8.52095	10.9935	16.1897	6.6781	31.8022	67.3845	2.41554
ABCA12	26154	-4.87076	7.70343	9.12305e-06	7.18197e-05	2961	1	0	0	0	0	0	0	0	0	0	0	36.5964	6.2837	6.36489	10.2251	3.66449	4.85691	8.90413	70.152	20.7337	33.8176
ABCA13	154664	8.99646	-6.45177	4.32078e-07	6.09301e-06	1653	1	10237	0	15953.1	4258.72	2023.88	587.883	9077.71	543.574	3933.42	1169.79	16.5719	11.8692	2.65204	28.9712	25.6514	312.461	28.9384	13.095	45.7869	59.9055
ABCA4	24	3.38244	7.65195	2.26071e-07	3.67715e-06	1433	1	1.93443	0	5.41886	0	0	0	0	0	0	0	140.861	11.8692	64.7097	15.3377	133.143	14.5707	67.523	194.555	586.591	249.767
ABCA7	10347	9.45463	-2.4953	1.28131e-06	1.45198e-05	2057	1	2292.31	221.599	2672.58	1714.84	834.008	1697.53	2342.12	1305.71	2360.38	1220.1	343.868	75.4044	168.139	340.838	764.045	119.804	188.471	324.57	160.686	469.099
ABCA9-AS1	104355297	-4.87076	5.39944	0.00574245	0.014961	8947	1	0	0	0	0	0	0	0	0	0	0	0	31.4185	0	0	4.27523	0.809486	1.48402	1.87072	0	0.966217
ABCB10	23456	8.50715	-1.88087	2.85818e-05	0.000184759	3606	1	998.168	0	1356.88	698.429	431.679	319.851	1661.45	286.689	614.751	614.543	127.742	251.348	328.322	59.6467	147.19	218.561	181.793	172.106	224.615	184.548
ABCB4	5244	6.21313	3.38633	0.000245977	0.00109152	5253	1	59.0003	0	48.7697	11.3566	28.1264	0	14.7387	11.354	34.5181	21.5629	429.489	16.7565	499.643	42.6048	110.545	12.9518	86.8153	864.272	239.301	96.6217
ABCB5	340273	2.34117	4.53796	0.000183467	0.000857727	4986	1	4.83609	0	0	0	0	0	0	5.67702	0	0	15.1909	4.18914	20.6859	6.81676	8.55047	36.4268	79.3952	26.1901	41.4674	5.3142
ABCC1	4363	9.97647	-1.32641	0.000170625	0.000807566	4925	1	1642.34	0	1721.03	1692.13	1381.86	2037.04	1621.26	1683.24	2422.84	1751.99	327.296	388.891	1039.6	608.396	563.72	484.882	812.502	854.919	560.674	720.798
ABCC10	89845	8.80528	-0.679719	0.0044128	0.0120251	8554	1	504.888	443.198	474.692	777.926	709.274	695.096	305.493	519.447	664.062	567.824	352.154	283.465	440.238	419.231	250.407	302.748	336.873	303.056	223.751	622.727
ABCC12	94160	-4.87076	8.39006	0.00316032	0.00909133	8103	1	0	0	0	0	0	0	0	0	0	0	0.690497	0	0.530407	0	2.44299	302.748	2.22603	0	0.863904	14.9764
ABCC2	1244	4.19934	-2.74598	0.000101152	0.000525835	4484	1	35.787	0	45.5184	39.748	9.78309	100.065	22.778	87.9938	83.8296	50.3135	14.5004	4.18914	7.4257	1.70419	10.3827	15.3802	5.93609	5.61216	0	5.7973
ABCC4	10257	7.87748	-1.31204	0.00980013	0.0232984	9805	1	354.969	443.198	343.556	454.263	281.264	448.507	334.971	361.91	366.549	316.256	115.313	30.0221	255.656	109.068	36.6449	25.0941	473.403	303.992	31.1005	112.081
ABCC5-AS1	100873982	-4.87076	2.24303	0.0235908	0.0480012	11448	1	0	0	0	0	0	0	0	0	0	0	0.690497	0	1.06081	0	1.2215	0	0.742011	0	0.863904	0
ABCC9	10060	5.60693	5.21613	8.16179e-06	6.57172e-05	2895	1	0	0	2.16754	0	7.33732	25.0163	0	45.4161	0	0	368.035	235.29	750.526	247.108	289.494	22.6656	161.758	371.338	403.443	121.743
ABCD2	225	5.37666	-2.67802	0.000854479	0.0030563	6517	1	124.771	0	55.2724	170.349	17.1204	151.885	61.6346	219.984	93.6919	156.331	61.4543	4.88733	1.06081	6.81676	12.215	9.71383	0.742011	1.87072	6.04733	59.4224
ABCD3	5825	8.76506	1.32881	0.000265848	0.00116047	5340	1	446.854	0	485.53	283.914	314.282	178.688	259.937	288.109	300.8	186.879	736.07	543.889	1166.37	245.403	487.377	599.019	658.906	642.592	781.833	1033.85
ABCE1	6059	9.45029	2.10196	3.27528e-07	4.89403e-06	1560	1	405.264	0	360.896	193.062	577.202	305.556	300.134	454.161	402.711	377.351	1392.73	1201.58	2993.62	840.166	845.275	1921.72	1426.15	996.158	1549.84	1327.1
ABCF1	23	10.1193	0.78744	0.0142958	0.0318399	10466	1	812.463	0	902.782	993.7	686.039	1334.8	659.222	1148.18	913.907	1015.25	1960.32	756.837	2019.79	1090.68	1080.41	1698.3	1201.32	1617.24	1635.37	1552.71
ABCG2	9429	7.15094	-1.06262	0.0206516	0.0431224	11163	1	46.4264	0	99.707	448.585	319.173	196.557	345.69	249.789	64.105	283.912	156.743	57.2515	100.777	25.5629	62.907	23.4751	117.98	75.7641	252.26	110.632
ABCG4	64137	-4.87076	6.84686	8.89432e-06	7.03756e-05	2946	1	0	0	0	0	0	0	0	0	0	0	19.3339	11.171	4.77366	13.6335	12.215	33.9984	2.96804	4.6768	5.18342	3.38176
ABCG5	64240	0.361052	3.96391	0.0018937	0.00595631	7411	1	0	0	3.25131	0	0	0	0	0	0	0	4.83348	2.79276	3.18244	0	7.93972	0.809486	4.45207	3.74144	1.72781	21.2568
ABCG8	64241	-4.87076	6.48286	0.000456183	0.0018106	5872	1	0	0	0	0	0	0	0	0	0	0	4.14298	1.39638	11.1385	5.11257	1.83224	0	2.96804	1.87072	3.45562	54.5913
ABHD1	84696	4.632	2.84077	0.000871068	0.00310183	6546	1	11.6066	0	18.4241	0	0	39.3113	4.01965	14.1925	3.28744	1.79691	123.599	36.3058	31.294	42.6048	19.5439	42.9027	118.722	111.308	104.532	32.8514
ABHD12	26090	9.45594	0.905974	0.00322493	0.00924753	8129	1	260.182	221.599	282.864	562.151	864.58	750.489	408.664	728.077	532.565	519.307	1085.46	1204.38	948.368	940.713	1396.78	719.633	670.778	599.565	563.265	1484.59
ABHD12B	145447	2.9368	2.97093	0.0162042	0.0353042	10699	1	2.90165	0	4.33509	0	0	3.57376	14.7387	0	0	1.79691	3.45249	157.791	4.24326	5.11257	9.16122	3.23794	5.93609	18.7072	0	6.76352
ABHD14B	84836	9.85027	-2.85576	0.00422468	0.0116006	8489	1	344.329	20608.7	260.105	573.507	980.755	469.949	432.782	371.845	478.322	314.459	490.253	697.491	108.203	610.1	302.931	119.804	469.693	140.304	279.905	212.085
ABHD16A	7920	5.22254	-2.88257	6.09757e-08	1.28396e-06	1107	1	106.394	0	146.309	90.8526	107.614	141.163	79.0531	106.444	88.7608	147.347	28.3104	6.2837	17.5034	10.2251	17.1009	12.9518	5.93609	16.8365	11.2308	11.1115
ABHD16B	140701	3.08333	5.37199	3.03239e-07	4.59364e-06	1538	1	1.93443	0	4.33509	5.67829	1.22289	0	0	0	0	0	69.0497	95.6519	40.8413	37.4922	81.2294	46.9502	42.2946	13.095	61.3372	57.4899
ABHD17A	81926	8.93648	1.03081	0.00150164	0.00492171	7112	1	509.724	0	479.027	181.705	368.089	285.901	423.403	357.652	471.747	350.397	533.754	564.137	466.228	986.726	1111.56	534.26	792.468	868.949	614.236	530.936
ABHD17C	58489	6.60915	1.71754	6.93248e-05	0.000383474	4214	1	39.6559	0	48.7697	102.209	58.6985	48.2457	113.89	35.4814	60.8176	30.5475	138.79	297.429	184.051	173.827	133.143	267.94	157.306	134.692	203.017	80.196
ABHD18	80167	7.4361	-0.683388	0.0220993	0.0455992	11297	1	399.461	0	386.906	232.81	119.843	212.639	195.623	194.438	269.57	183.285	151.219	49.5714	278.994	105.66	116.042	101.995	136.53	127.209	189.195	110.149
ABHD2	11057	11.0585	-1.00183	0.0120082	0.0276115	10137	1	4012.99	0	3647.98	4173.54	2286.8	3102.02	4366.68	2912.31	3321.95	2357.55	1094.44	1158.99	1853.77	3590.73	1472.51	1737.97	493.437	1566.73	1042.73	1060.42
ABHD6	57406	5.91966	1.92384	0.000228366	0.00102639	5186	1	50.2953	0	16.2566	39.748	19.5662	12.5081	14.7387	43.9969	72.3236	41.3289	172.624	227.61	85.3955	42.6048	83.0617	109.281	138.756	82.3116	75.1596	162.325
ABI1	10006	9.659	-0.721049	0.0064596	0.0165193	9115	1	1130.68	0	1266.93	1147.01	698.268	1107.86	1469.85	1189.34	1201.56	1167.99	639.401	698.189	722.945	415.822	524.632	618.447	795.436	609.854	538.212	733.842
ABI2	10152	9.78409	1.67548	0.000137124	0.000673345	4747	1	280.493	443.198	190.744	374.767	1329.28	439.572	233.14	659.953	376.411	605.559	1428.64	2530.94	2873.75	913.446	1045.6	535.879	2954.69	1093.44	1309.68	1071.54
ABI3	51225	7.52046	1.21673	0.00165368	0.00532494	7239	1	189.575	221.599	41.1833	79.496	111.283	146.524	124.609	102.186	162.728	25.1567	200.935	139.638	319.305	455.019	293.77	85.8055	465.241	282.479	396.532	160.392
ABL1	25	10.1183	0.947293	0.00271274	0.0080104	7894	1	750.561	664.797	594.991	664.36	1088.37	904.161	692.719	801.879	1071.7	770.874	1177.3	4126.3	1034.82	1993.9	1016.89	1518.59	762.787	972.774	904.507	1926.64
ABLIM3	22885	6.90533	2.19624	0.00226988	0.00690563	7662	1	30.951	0	19.5079	56.7829	17.1204	153.672	28.1375	35.4814	87.1171	131.174	156.743	791.049	35.5373	649.297	211.929	403.933	55.6508	54.2509	57.0177	150.73
ABO	28	5.78093	-2.88305	0.00544541	0.014299	8877	1	71.5741	664.797	55.2724	11.3566	536.847	10.7213	12.0589	18.4503	67.3924	44.9228	71.8117	8.37827	10.0777	15.3377	7.93972	6.47588	57.8769	7.48288	6.91123	10.1453
ABRAXAS1	84142	7.54959	2.39626	5.42681e-07	7.29521e-06	1734	1	157.656	0	111.628	119.244	124.734	46.4588	54.9352	45.4161	75.611	80.861	523.397	201.079	917.074	531.707	325.529	333.508	502.341	287.155	473.419	203.389
ABTB1	80325	9.4397	-2.12133	1.02059e-05	7.90362e-05	3010	1	2118.21	0	2984.71	1357.11	882.924	1107.86	2997.32	607.441	1597.69	831.969	346.63	802.918	286.95	235.178	303.542	267.13	252.284	180.524	318.781	335.277
ACAA1	30	9.29467	-0.796186	0.0047357	0.0127618	8650	1	938.201	0	1182.39	726.821	483.04	879.144	1355.96	786.267	950.069	973.925	499.23	606.727	376.059	514.666	495.316	403.124	498.631	241.323	446.638	684.082
ACAA2	10449	8.54057	1.15457	0.000284607	0.00122833	5401	1	269.854	0	203.749	335.019	228.68	371.671	226.44	334.944	205.465	319.85	697.402	710.757	321.427	357.88	455.007	382.077	633.677	702.455	555.49	739.639
ACACB	32	8.48707	-1.33153	0.000484116	0.00190492	5924	1	514.56	0	607.996	806.317	435.347	643.276	333.631	604.602	657.487	1088.93	234.769	154.3	169.2	163.602	303.542	87.4244	84.5893	436.813	196.106	431.416
ACAD11	84129	4.84615	-2.59327	4.57191e-05	0.000270319	3942	1	43.5248	0	58.5237	68.1395	42.801	110.786	65.6543	113.54	90.4045	113.205	7.59547	9.77465	28.642	0	19.5439	3.23794	7.42011	18.7072	8.63904	13.527
ACAD8	27034	8.58667	-0.659926	0.0228582	0.0468047	11384	1	313.378	221.599	648.095	329.341	961.188	446.72	774.452	459.838	341.893	336.022	368.035	235.29	492.748	112.477	284.608	509.976	181.793	274.996	342.106	256.531
ACADL	33	-0.103725	6.20429	0.000463759	0.00183722	5884	1	0	0	1.08377	0	0	0	0	0	0	0	5.52398	0	4.77366	0	2.44299	0	2.96804	56.1216	5.18342	2.89865
ACADM	34	9.23086	0.948095	0.0159737	0.0349065	10667	1	390.756	0	435.676	425.872	453.691	591.457	314.872	658.534	442.16	612.746	1367.18	367.248	1491.5	214.728	796.415	590.924	445.949	960.614	1460	651.231
ACADVL	37	11.7572	-1.73663	0.000135467	0.000667173	4733	1	1963.45	886.395	2977.12	5002.57	4736.24	16214.1	5179.99	11108.5	4444.61	10679	1876.77	2604.94	1600.24	1083.87	1967.22	1536.4	1628.71	1546.15	2123.48	2994.31
ACAN	176	-4.87076	13.9257	1.72849e-07	2.95824e-06	1362	1	0	0	0	0	0	0	0	0	0	0	703.617	682.131	1753.53	5037.59	107.492	4963.77	520.15	66.4105	731.727	485.041
ACAP1	9744	8.54199	-4.42823	5.30255e-10	3.36791e-08	367	1	2912.29	0	3375.95	1476.36	1315.83	1090	2870.03	963.674	1982.32	1308.15	120.147	54.4588	44.5542	163.602	124.593	113.328	37.1006	55.1862	44.923	45.4122
ACAP2	23527	9.86184	-1.68822	1.19116e-05	9.0003e-05	3085	1	2748.83	221.599	2865.49	1561.53	1462.57	1143.6	2074.14	1304.29	2033.28	1288.38	683.592	423.103	987.088	347.655	376.831	331.889	593.609	675.33	551.171	213.051
ACAT1	38	8.99282	0.579086	0.0194877	0.0410833	11057	1	338.526	221.599	372.817	482.655	405.998	586.096	439.482	512.351	327.1	481.572	691.188	470.58	604.134	523.187	266.897	952.764	649.26	703.39	744.685	620.795
ACAT2	39	8.06786	2.16953	2.38896e-07	3.82726e-06	1455	1	177.968	0	233.011	124.922	78.2647	176.901	138.008	109.283	131.497	95.2362	748.499	858.075	409.474	526.595	304.763	862.912	534.99	267.513	711.857	466.683
ACBD4	79777	6.86335	-1.39523	6.48473e-05	0.000362927	4165	1	124.771	0	153.896	181.705	161.421	389.54	140.688	310.817	177.522	247.974	69.0497	97.0483	39.7805	80.097	81.8402	47.7596	71.2331	66.4105	65.6567	99.0373
ACBD7	414149	2.33943	2.9813	0.00119011	0.00404335	6861	1	0.967217	0	1.08377	0	0	10.7213	0	0	1.64372	3.59382	17.9529	5.58551	15.3818	27.267	10.3827	13.7613	13.3562	8.41824	19.0059	11.1115
ACE	1636	5.61472	3.32863	2.36137e-05	0.000158627	3470	1	8.70496	0	14.089	28.3914	0	26.8032	0	32.6428	29.5869	14.3753	261.008	131.958	81.6827	265.854	131.311	162.707	175.115	91.6652	170.189	81.6454
ACE2	59272	-4.87076	5.41286	0.00238548	0.0071972	7726	1	0	0	0	0	0	0	0	0	0	0	0.690497	0	0.530407	1.70419	3.66449	0	1.48402	25.2547	6.91123	0.966217
ACER3	55331	8.9803	1.4066	0.000247722	0.00109758	5261	1	427.51	0	466.022	323.662	314.282	255.524	511.835	244.112	307.375	251.567	426.727	337.225	1001.41	615.213	508.142	1635.97	814.728	712.744	1417.67	753.65
ACHE	43	5.68243	-3.3551	2.16557e-05	0.000148034	3410	1	133.476	0	207	107.887	114.951	128.655	418.043	139.087	75.611	318.053	18.6434	4.18914	25.4595	10.2251	3.66449	8.90434	2.96804	1.87072	3.45562	81.1623
ACKR3	57007	8.2327	2.07785	5.71169e-06	4.89663e-05	2719	1	25.1477	1329.59	10.8377	5.67829	26.9035	19.6557	22.778	4.25776	6.57487	12.5784	537.897	50.9678	785.533	681.676	427.523	243.655	1351.2	723.968	901.916	476.345
ACKR4	51554	0.733995	8.20802	3.09265e-08	7.5804e-07	951	1	0.967217	0	0	0	0	0	0	0	0	0	15.1909	13.2656	45.0846	13.6335	37.2556	97.9478	13.3562	14.9658	7.77514	27.5372
ACMSD	130013	-4.87076	5.6921	1.82919e-05	0.000128739	3312	1	0	0	0	0	0	0	0	0	0	0	4.83348	2.09457	5.30407	8.52095	7.93972	4.04743	5.19408	4.6768	6.91123	0.483109
ACO1	48	8.4798	1.25417	0.000786513	0.00285748	6416	1	184.739	0	134.388	306.628	129.626	405.621	276.016	310.817	313.95	249.771	486.801	488.733	1267.14	558.975	385.993	382.887	529.796	280.608	465.644	667.173
ACOT1	641371	3.15439	4.43513	6.19905e-06	5.245e-05	2755	1	2.90165	0	7.5864	0	0	0	4.01965	2.83851	0	1.79691	37.2869	35.6077	23.3379	78.3928	29.3159	29.1415	22.2603	19.6425	44.923	94.2062
ACOT13	55856	7.8405	2.24365	4.19374e-08	9.51861e-07	1027	1	111.23	0	118.131	147.636	64.813	223.36	100.491	82.3167	92.0482	113.205	626.281	488.034	318.244	528.299	453.175	661.35	348.003	459.262	758.508	346.872
ACOT2	10965	6.83284	2.03534	1.09984e-05	8.3868e-05	3056	1	34.8198	0	40.0996	90.8526	48.9154	112.573	81.7328	51.0932	32.8744	70.0795	176.077	179.435	111.916	247.108	173.452	420.123	103.14	192.684	353.337	350.737
ACOT4	122970	4.16203	1.88856	0.0132767	0.0299768	10324	1	11.6066	0	7.5864	22.7132	0	28.5901	8.0393	2.83851	9.86231	1.79691	26.2389	34.9095	32.8852	44.309	4.27523	24.2846	46.0047	37.4144	8.63904	85.5102
ACOT6	641372	-4.87076	5.18766	0.000205822	0.000942021	5093	1	0	0	0	0	0	0	0	0	0	0	5.52398	1.39638	2.65204	3.40838	3.05374	8.90434	0.742011	2.80608	0	6.76352
ACOT7	11332	7.75924	2.80237	7.30568e-07	9.24513e-06	1842	1	91.8857	0	118.131	73.8178	57.4756	57.1801	166.145	15.6118	143.003	97.0331	554.469	701.68	294.906	548.749	186.889	721.252	1004.68	688.425	168.461	852.687
ACOT8	10005	8.30388	1.06056	0.000758591	0.00277233	6378	1	248.575	0	283.948	164.67	306.944	198.344	288.075	242.692	266.282	188.676	582.089	506.885	536.242	531.707	580.21	463.026	502.341	204.844	288.544	368.129
ACOXL-AS1	400997	2.27761	2.9434	0.00171336	0.00548571	7280	1	0	0	0	11.3566	0	0	0	2.83851	3.28744	0	39.3584	17.4547	6.89529	13.6335	19.5439	6.47588	6.6781	6.54752	12.0947	5.7973
ACP1	52	9.57065	0.704195	0.0207551	0.0432903	11175	1	470.068	0	463.854	738.178	898.821	553.932	966.055	790.525	447.091	628.919	867.955	777.783	834.33	833.349	784.811	911.481	1397.95	1201	1107.52	989.89
ACP2	53	9.30429	0.780876	0.0174963	0.0376173	10841	1	222.46	221.599	236.262	494.011	407.221	823.751	410.004	608.86	432.298	966.738	783.024	754.044	713.928	1339.49	1127.44	492.167	638.872	553.733	544.26	1340.14
ACP4	93650	0.979692	6.9122	2.75151e-05	0.000179176	3579	1	0	0	0	0	0	0	0	0	0	1.79691	7.59547	0.698189	41.9022	0	5.49673	10.5233	1.48402	10.289	18.142	120.294
ACP5	54	11.0327	6.00255	3.32521e-07	4.95276e-06	1565	1	88.0168	0	40.0996	300.949	189.547	557.506	322.912	388.876	358.331	370.163	510.968	1516.47	16185.4	14954.3	25535.4	152.993	25350.8	8315.35	58001.6	17222.3
ACP6	51205	7.93934	-1.14999	0.00438757	0.0119759	8540	1	344.329	443.198	519.127	238.488	836.454	182.262	502.456	174.568	225.189	190.472	290.699	48.1751	150.636	73.2802	278.501	246.893	126.884	152.464	101.941	178.267
ACP7	390928	-1.38892	3.96219	0.00621246	0.0159966	9052	1	0.967217	0	0	0	0	0	0	0	0	0	2.76199	0	1.06081	0	3.05374	3.23794	2.22603	1.87072	0.863904	0
ACRBP	84519	5.96891	-2.33157	5.96923e-07	7.83902e-06	1775	1	129.607	221.599	143.058	119.244	117.397	82.1964	121.929	93.6708	162.728	213.832	55.9303	20.2475	14.321	32.3796	43.3631	27.5225	19.2923	21.5133	19.0059	25.6048
ACRV1	56	-4.87076	6.90937	3.35413e-05	0.000209498	3732	1	0	0	0	0	0	0	0	0	0	0	11.7385	3.49095	25.4595	0	7.93972	21.0466	2.96804	21.5133	17.2781	4.83109
ACSBG1	23205	7.0042	3.83693	2.34771e-07	3.78459e-06	1446	1	35.787	0	114.88	22.7132	17.1204	39.3113	44.2161	0	9.86231	55.7042	504.754	328.149	809.401	473.765	370.724	552.069	488.985	302.121	590.91	431.899
ACSBG2	81616	1.56606	2.24603	0.0222912	0.0458855	11324	1	3.86887	0	4.33509	0	0	0	0	0	0	5.39073	5.52398	0.698189	4.77366	3.40838	7.93972	8.09486	8.16212	6.54752	12.0947	7.24663
ACSF3	197322	8.99088	-1.73526	2.82157e-07	4.34992e-06	1512	1	881.135	221.599	684.944	908.526	1912.59	870.21	635.104	945.223	1239.36	984.707	252.722	296.032	262.552	289.712	200.325	326.223	345.035	224.486	176.236	414.99
ACSL1	2180	10.2827	-1.78754	0.000267585	0.0011674	5343	1	4371.82	0	3875.57	2509.8	1616.66	871.997	4578.38	975.028	2726.93	1619.02	358.368	691.207	603.603	632.255	368.281	387.744	633.677	679.071	580.543	1769.63
ACSL3	2181	9.33568	1.68208	0.000146506	0.000712507	4793	1	415.904	0	442.179	516.724	281.264	319.851	430.102	405.907	338.606	456.415	684.973	3970.6	1512.19	702.127	802.522	646.779	969.066	530.349	1112.71	643.018
ACSL5	51703	7.78756	-1.98122	8.35366e-07	1.03521e-05	1881	1	678.987	0	533.216	369.089	326.511	432.425	505.136	536.478	458.597	549.854	111.861	75.4044	51.9799	259.037	127.036	95.5193	136.53	60.7984	93.3016	100.487
ACSL6	23305	4.18578	-5.043	6.35263e-08	1.32688e-06	1116	1	184.739	0	204.833	147.636	23.2348	5.36064	273.336	41.1584	103.554	61.0949	2.07149	4.18914	0.530407	5.11257	3.05374	3.23794	5.19408	5.61216	1.72781	0.966217
ACSM1	116285	1.42737	-2.49031	0.00678593	0.0171897	9202	1	16.4427	0	14.089	0	0	1.78688	5.35953	12.7733	11.506	1.79691	0.690497	0	1.06081	0	4.88598	1.61897	2.22603	0	0.863904	0
ACSM2A	123876	-4.87076	3.99564	0.00795234	0.019647	9435	1	0	0	0	0	0	0	0	0	0	0	0.690497	0	1.59122	5.11257	1.2215	1.61897	5.19408	0	0	0
ACSM3	6296	7.36573	-2.3749	5.97978e-06	5.08416e-05	2741	1	766.036	221.599	920.122	198.74	492.823	83.9833	298.794	112.121	453.666	208.442	35.9059	50.2696	74.7874	115.885	34.8126	100.376	125.4	53.3155	88.9821	44.446
ACSM4	341392	-4.87076	4.96557	0.000243701	0.00108322	5244	1	0	0	0	0	0	0	0	0	0	0	2.07149	0.698189	2.65204	0	7.93972	3.23794	8.16212	0.93536	2.59171	1.93243
ACSS1	84532	10.1236	-1.37422	0.000739333	0.00271399	6350	1	1048.46	443.198	1018.75	1913.58	1457.68	3514.79	1520.77	2698	2158.2	2188.64	1144.84	556.457	1571.6	293.121	927.115	186.182	564.67	405.011	874.271	405.811
ACTA1	58	8.80278	4.90496	0.0059375	0.0153952	8990	1	119.935	0	177.739	0	0	180.475	1.33988	174.568	18.0809	143.753	19.3339	9.77465	12.1994	81.8011	13.4364	167.564	12.6142	15.9011	75.1596	24036.1
ACTA2	59	9.0513	2.93321	0.00134499	0.00448974	6983	1	49.3281	886.395	18.4241	62.4612	741.069	19.6557	37.5167	59.6087	16.4372	28.7506	432.942	5619.03	65.7705	4352.5	1704.6	860.483	282.706	71.0873	136.497	1136.75
ACTC1	70	3.94849	10.1685	5.21477e-06	4.55097e-05	2671	1	0.967217	0	0	0	0	1.78688	0	0	0	1.79691	4.83348	35.6077	155.409	4069.61	6.71822	327.032	133.562	0.93536	0.863904	502.916
ACTG1	71	14.8507	1.19528	0.00137115	0.00455877	7011	1	19464.3	32131.8	23723.8	17369.9	17958.1	13671.4	30809.3	10691.2	19078.6	10361	34114	57063.7	24426.8	57833.4	43683.1	24397.9	59620.6	26660.6	66886.9	52436.1
ACTG2	72	5.89119	1.80976	0.0220895	0.0455831	11296	1	1.93443	221.599	6.50263	0	85.602	0	1.33988	0	0	0	22.0959	379.815	1.06081	393.668	14.6579	241.227	11.8722	1.87072	3.45562	41.5473
ACTL10	170487	3.03749	-3.03292	0.00031215	0.00132778	5480	1	3.86887	0	7.5864	17.0349	36.6866	33.9507	33.4971	36.9006	31.2306	34.1413	0	2.79276	11.669	1.70419	0.610748	2.42846	2.22603	4.6768	2.59171	0
ACTL6A	86	8.59784	0.896776	0.00613595	0.0158323	9034	1	352.067	0	377.153	476.976	138.186	284.114	338.99	330.686	246.558	294.693	499.23	433.576	589.282	328.909	359.12	514.023	658.906	970.903	514.887	417.889
ACTL6B	51412	-4.87076	3.77768	0.00302156	0.00875809	8042	1	0	0	0	0	0	0	0	0	0	0	2.07149	0.698189	0	0	2.44299	0	1.48402	2.80608	0.863904	2.89865
ACTL8	81569	-4.87076	5.28193	0.00283216	0.00829264	7961	1	0	0	0	0	0	0	0	0	0	0	2.76199	0.698189	0.530407	0	1.83224	1.61897	27.4544	1.87072	0.863904	0
ACTN2	88	5.90775	5.56149	0.000103429	0.000534572	4510	1	5.8033	0	7.5864	5.67829	9.78309	10.7213	4.01965	9.93478	3.28744	30.5475	6.21448	2.09457	77.4394	59.6467	106.27	80.9486	57.8769	14.0304	91.5738	3629.6
ACTN4	81	12.2882	0.999463	0.00104429	0.00362669	6712	1	4604.92	3767.18	5194.52	3707.92	3528.03	1944.12	4650.73	2311.97	3129.64	2535.44	5663.46	3634.77	4484.06	9083.34	5039.89	8846.06	7729.53	8311.6	5313.01	12616.9
ACTR10	55860	8.95374	1.5698	8.92404e-06	7.05739e-05	2947	1	376.248	0	344.639	329.341	313.059	312.704	388.566	286.689	172.59	353.991	839.645	1006.79	598.299	446.498	807.408	1486.22	486.759	775.413	1056.55	1039.65
ACTR1A	10121	10.4638	0.967504	0.000659173	0.00245845	6250	1	1130.68	221.599	1027.42	1084.55	906.159	1216.86	1590.44	857.23	1102.93	961.347	1560.52	2162.29	2222.41	2459.15	1973.33	1483.79	2327.69	1889.43	939.928	2730.05
ACTR3B	57180	6.23424	2.78722	8.66268e-06	6.88231e-05	2934	1	49.3281	0	59.6074	56.7829	11.006	12.5081	16.0786	52.5124	19.7246	8.98455	145.004	67.7244	467.289	73.2802	322.475	150.564	118.722	192.684	280.769	159.426
ACTR6	64431	6.7724	1.67715	0.000341977	0.00142756	5584	1	126.705	0	75.864	56.7829	4.89154	46.4588	66.9941	78.059	85.4733	70.0795	148.457	302.316	201.024	134.631	165.513	191.848	150.628	239.452	222.023	199.041
ACTRT3	84517	2.99602	3.1545	0.00181741	0.0057536	7363	1	6.77052	0	7.5864	5.67829	0	5.36064	1.33988	0	0	0	2.07149	18.8511	13.7906	32.3796	4.88598	69.6158	50.4568	18.7072	6.04733	21.2568
ACVR1	90	8.56212	2.14824	1.02135e-06	1.20729e-05	1972	1	97.689	0	86.7017	249.845	250.692	225.147	93.7918	281.012	212.04	298.287	812.715	1517.17	712.867	846.983	1063.31	395.838	698.974	708.067	750.733	451.224
ACVRL1	94	7.24046	5.20555	2.14327e-06	2.20962e-05	2261	1	6.77052	0	6.50263	22.7132	13.4517	135.803	6.69941	19.8696	6.57487	30.5475	411.536	5630.2	214.284	988.431	328.582	233.941	461.531	262.836	374.07	280.203
ACYP1	97	6.27079	2.06181	0.000167413	0.000795271	4907	1	66.738	0	76.9478	22.7132	9.78309	25.0163	56.2751	32.6428	60.8176	26.9537	245.127	136.147	80.6219	44.309	91.6122	292.224	71.9751	155.27	244.485	215.95
ADA2	51816	10.4352	-4.0778	3.51169e-08	8.4129e-07	973	1	2588.27	0	1507.53	7290.92	4349.81	9552.65	4709.69	12682.5	7580.83	6634.19	276.889	273.69	310.819	708.943	558.223	183.753	365.069	297.444	250.532	143.966
ADAM12	8038	7.70083	6.72916	9.51111e-08	1.84446e-06	1202	1	19.3443	0	5.41886	22.7132	105.168	0	9.37918	7.09627	32.8744	0	999.84	7613.06	3437.04	3916.23	1431.59	1221.51	611.417	1322.6	699.762	176.818
ADAM15	8751	10.4087	1.25068	0.00859617	0.0209373	9570	1	1278.66	0	1688.52	624.612	919.61	503.9	1794.1	378.941	1237.72	386.336	2916.66	925.101	946.246	1985.38	897.188	1469.22	1829.8	2831.33	1454.81	5713.73
ADAM2	2515	-4.87076	2.93976	0.0203958	0.0426735	11141	1	0	0	0	0	0	0	0	0	0	0	0.690497	0	0	0	1.2215	0	3.71006	0.93536	0.863904	0
ADAM20	8748	3.11345	-4.98719	6.88016e-05	0.000381033	4209	1	12.5738	221.599	6.50263	34.0697	158.975	0	16.0786	18.4503	6.57487	12.5784	4.14298	1.39638	1.06081	0	0	2.42846	2.22603	0.93536	1.72781	1.44933
ADAM21	8747	-4.87076	4.33008	0.000673512	0.00250472	6268	1	0	0	0	0	0	0	0	0	0	0	1.38099	0.698189	4.24326	1.70419	0.610748	5.6664	0	1.87072	0.863904	2.41554
ADAM22	53616	7.21889	2.3734	0.00407953	0.0112829	8428	1	112.197	0	161.482	79.496	48.9154	3.57376	58.9548	61.0279	64.105	64.6888	698.783	8.37827	371.285	17.0419	259.568	17.8087	92.0094	744.546	885.502	296.146
ADAM28	10863	7.61639	-2.6476	1.74184e-05	0.000123449	3289	1	255.345	0	138.723	374.767	331.402	1039.96	388.566	970.77	422.436	990.097	138.099	39.7968	102.899	83.5053	167.956	7.28537	69.007	52.3801	107.988	14.9764
ADAM29	11086	0.27776	7.29555	3.96331e-06	3.63147e-05	2544	1	0.967217	0	0	0	0	0	0	0	0	0	15.1909	0	18.0338	1.70419	6.71822	30.7605	6.6781	10.289	34.5562	28.0203
ADAM33	80332	3.15226	3.05845	0.00308358	0.00890291	8073	1	0	0	0	5.67829	4.89154	0	4.01965	1.41925	14.7935	0	30.3819	48.1751	14.8514	97.1389	21.3762	4.85691	4.45207	15.9011	6.91123	12.5608
ADAM7	8756	-4.87076	3.43964	0.0115931	0.0268384	10069	1	0	0	0	0	0	0	0	0	0	0	0	0.698189	0	1.70419	4.27523	0	0.742011	0	2.59171	0.483109
ADAM8	101	9.07394	-3.74769	1.42223e-07	2.54234e-06	1304	1	2799.13	0	3179.79	2032.83	1736.5	970.275	4161.68	885.615	2787.75	1198.54	41.4298	43.9859	265.204	344.246	238.192	123.851	66.781	43.9619	107.124	195.659
ADAM9	8754	9.68017	1.55797	0.000154879	0.000746051	4839	1	551.314	0	1124.95	391.802	484.263	280.54	907.101	298.043	491.472	251.567	1637.17	1216.94	1201.37	768.59	1574.51	1714.49	942.354	2158.81	834.531	2028.57
ADAMDEC1	27299	3.91858	4.88238	0.000318837	0.00134981	5506	1	3.86887	0	0	0	9.78309	0	0	14.1925	0	0	7.59547	34.2113	272.099	23.8587	42.1416	3.23794	355.423	31.8022	47.5147	3.38176
ADAMTS1	9510	7.65237	2.6072	0.00172002	0.00550133	7288	1	10.6394	221.599	1.08377	34.0697	171.204	75.0489	2.67977	79.4782	0	219.223	1367.88	103.332	271.038	439.681	166.734	937.384	1001.71	86.0531	277.313	314.987
ADAMTS10	81794	8.09942	2.95252	5.63191e-05	0.000322475	4071	1	243.739	0	113.796	22.7132	62.3672	53.6064	75.0334	92.2515	282.719	39.532	1349.23	222.024	962.689	305.05	759.77	22.6656	744.979	2114.85	704.082	445.426
ADAMTS12	81792	2.88966	11.8426	2.4196e-11	3.75472e-09	150	1	0	0	0	0	1.22289	0	0	0	0	0	288.628	717.739	38.1893	717.464	83.6724	1641.64	385.846	255.353	241.893	120.777
ADAMTS14	140766	5.23402	5.25894	1.19156e-06	1.36757e-05	2031	1	14.5083	0	14.089	0	0	1.78688	0	12.7733	3.28744	14.3753	26.2389	148.714	207.92	725.985	116.653	649.207	106.108	158.076	101.077	88.892
ADAMTS15	170689	4.12064	3.34206	0.00296975	0.00863369	8018	1	0	0	2.16754	11.3566	1.22289	8.93439	0	5.67702	18.0809	7.18764	26.2389	261.821	0	102.251	28.0944	19.4277	31.1645	3.74144	7.77514	73.4325
ADAMTS16	170690	1.94651	6.86199	0.000235455	0.00105264	5214	1	0	0	0	0	0	3.57376	0	0	0	0	10.3575	116.598	0	252.22	24.4299	4.85691	4.45207	0	0.863904	1.93243
ADAMTS17	170691	6.47341	1.68882	0.0197224	0.0414843	11082	1	41.5904	0	17.3403	68.1395	42.801	12.5081	38.8566	66.7049	73.9673	132.971	381.155	47.4769	688.468	52.8299	13.4364	25.0941	110.56	87.9238	44.0591	144.45
ADAMTS18	170692	2.78545	6.38482	4.0287e-05	0.000243288	3860	1	0.967217	0	0	0	0	0	0	0	6.57487	0	0.690497	2.09457	24.9291	3.40838	254.071	5.6664	19.2923	173.042	88.1182	58.9393
ADAMTS19	171019	-0.129198	5.54125	0.00105744	0.00366308	6729	1	0	0	0	0	0	0	1.33988	0	0	0	1.38099	0	0	3.40838	1.2215	0	10.3882	28.9961	15.5503	1.44933
ADAMTS2	9509	9.19131	4.27039	1.88727e-06	1.99421e-05	2206	1	2.90165	664.797	2.16754	136.279	163.867	33.9507	5.35953	173.149	47.6678	100.627	2498.22	5887.83	3574.41	4715.5	311.481	1672.4	2403.37	2693.84	839.715	1084.58
ADAMTS3	9508	5.44439	2.26179	0.0099774	0.0236499	9834	1	10.6394	0	54.1886	22.7132	7.33732	3.57376	40.1965	4.25776	36.1618	19.766	29.6914	488.034	5.30407	17.0419	23.8192	85.8055	100.171	158.076	38.8757	6.76352
ADAMTS4	9507	6.76304	6.12629	3.59949e-09	1.39144e-07	603	1	1.93443	0	6.50263	0	11.006	7.14751	9.37918	14.1925	11.506	68.2826	758.166	1715.45	445.012	2452.33	310.26	373.173	1153.83	209.521	791.336	868.629
ADAMTS5	11096	6.85745	4.96888	1.12261e-06	1.30449e-05	2006	1	21.2788	0	22.7592	11.3566	106.391	1.78688	0	5.67702	36.1618	1.79691	1041.96	357.473	498.052	1013.99	211.929	183.753	1627.23	579.923	783.561	191.311
ADAMTS6	11174	5.5255	3.07168	3.88403e-05	0.000235772	3840	1	38.6887	0	7.5864	5.67829	40.3552	5.36064	0	17.0311	8.21859	35.9382	113.242	216.439	74.257	195.982	159.405	206.419	78.6532	125.338	108.852	57.0068
ADAMTS7	11173	7.07443	5.28098	5.80879e-09	2.00394e-07	675	1	7.73774	0	6.50263	68.1395	0	42.8851	18.7584	41.1584	14.7935	16.1722	680.83	466.39	1007.77	1250.88	1214.78	183.753	931.966	545.315	603.869	1518.41
ADAMTS8	11095	-0.637332	5.13707	0.000237308	0.0010599	5219	1	0	0	1.08377	0	0	0	0	0	0	0	0	3.49095	0.530407	10.2251	3.66449	2.42846	5.19408	0.93536	3.45562	8.21285
ADAMTS9	56999	8.31816	3.57075	0.000108256	0.000554969	4547	1	8.70496	0	3.25131	107.887	83.1563	101.852	5.35953	339.202	41.0929	235.395	1381.69	4154.23	1505.3	270.966	654.722	110.9	941.612	413.429	792.2	776.839
ADAMTS9-AS1	101929335	-4.87076	9.21824	3.95117e-06	3.62943e-05	2537	1	0	0	0	0	0	0	0	0	0	0	62.8353	256.235	79.0307	6.81676	36.6449	2.42846	36.3585	21.5133	25.9171	48.3109
ADAMTSL1	92949	4.71636	5.98556	2.52674e-06	2.52782e-05	2330	1	0	0	0	22.7132	0	0	0	8.51553	0	1.79691	133.266	305.807	64.1793	194.278	62.907	1019.95	178.825	69.2166	29.3727	34.7838
ADAMTSL2	9719	3.86091	9.50471	1.18506e-10	1.16066e-08	238	1	0	0	0	0	0	0	0	0	0	5.39073	568.279	312.091	708.624	194.278	39.0879	70.4252	442.981	866.143	525.254	188.896
ADAMTSL4	54507	6.84742	-0.767059	0.0130332	0.029527	10289	1	263.083	0	152.812	85.1743	180.987	125.081	103.171	160.376	228.477	203.051	103.575	71.9135	56.2232	95.4347	112.988	110.9	39.3266	167.429	58.7455	66.1859
ADAMTSL5	339366	4.37054	-1.62385	0.0156504	0.0343157	10631	1	8.70496	0	4.33509	11.3566	29.3493	151.885	1.33988	69.5435	34.5181	52.1104	9.66696	6.2837	9.54733	22.1545	8.55047	1.61897	25.2284	13.095	8.63904	13.0439
ADAP1	11033	6.11132	-2.15965	5.01187e-05	0.000291848	4003	1	279.526	0	178.822	153.314	189.547	46.4588	192.943	75.2205	264.639	80.861	36.5964	11.8692	19.0947	15.3377	19.5439	29.1415	69.007	19.6425	19.8698	86.9596
ADAR	103	12.4987	-0.901731	0.00589483	0.0153005	8980	1	6011.26	2880.78	6596.92	6200.69	4578.49	9468.67	6111.21	11784.1	6540.35	18935.8	5312	3251.47	3918.12	3989.51	3072.67	4163.99	2524.32	6498.88	3897.07	5714.21
ADARB2	105	4.13756	-3.42692	0.00481053	0.012926	8675	1	157.656	0	177.739	62.4612	0	0	147.387	1.41925	0	30.5475	8.97647	0	1.59122	18.7461	7.93972	0	11.1302	0	4.31952	0.966217
ADCK5	203054	7.08549	1.45249	0.00162855	0.00525583	7222	1	83.1807	0	67.1938	73.8178	36.6866	92.9177	36.1768	157.537	131.497	141.956	319.01	231.101	198.903	74.9844	268.729	112.518	168.437	524.737	223.751	124.642
ADCY3	109	9.37568	1.84637	1.80731e-06	1.91929e-05	2195	1	229.231	443.198	389.074	317.984	264.143	225.147	222.421	462.677	419.148	530.088	2503.74	1607.23	694.303	823.124	927.115	963.288	425.172	1532.12	1129.99	1990.89
ADCY5	111	3.2359	2.87387	0.00542575	0.0142586	8870	1	0.967217	0	0	0	0	1.78688	8.0393	9.93478	3.28744	10.7815	10.3575	150.809	8.48651	30.6754	10.9935	6.47588	10.3882	5.61216	12.0947	9.17907
ADCY6	112	8.17928	2.87695	1.8728e-05	0.000131293	3325	1	21.2788	0	33.5969	232.81	421.896	73.262	61.6346	116.379	29.5869	79.064	763.69	1061.95	879.415	218.136	688.313	376.411	388.814	1719.19	561.538	1199.08
ADCY7	113	9.61784	-2.77807	7.1968e-07	9.13711e-06	1836	1	2729.49	5096.77	2239.07	1584.24	841.346	1081.06	1838.32	1288.68	2340.65	1538.16	385.988	860.169	155.94	414.118	426.302	246.893	120.206	114.114	131.313	144.933
ADCY8	114	0.719536	8.1791	0.000331141	0.0013936	5538	1	0.967217	0	0	0	0	0	0	0	0	0	0	263.916	3.18244	1.70419	2.44299	2.42846	4.45207	0	1.72781	0.483109
ADCYAP1R1	117	5.17748	-0.591839	0.00358517	0.0101236	8255	1	0	443.198	1.08377	0	0	0	0	0	0	0	1.38099	4.18914	73.1962	56.2383	33.5911	50.1881	33.3905	1.87072	35.4201	5.3142
ADD1	118	11.3212	-0.85756	0.00145738	0.00479756	7081	1	4114.54	1107.99	4090.15	3140.09	4210.4	3118.1	4254.13	3076.94	4130.66	3198.5	2190.26	2587.49	1027.4	2474.48	1879.27	2558.78	1322.26	1367.5	1466.91	2133.41
ADD2	119	7.65006	-3.64208	0.000942602	0.00332166	6614	1	753.462	0	1451.17	953.952	485.486	482.457	1615.9	175.988	443.804	734.936	0.690497	2.09457	2.12163	15.3377	4.27523	5.6664	35.6165	492.934	3.45562	6.28041
ADD3	120	10.104	-1.20947	0.000329833	0.00138956	5533	1	2396.76	2437.59	2384.3	1379.82	1077.36	955.98	2234.92	1003.41	1597.69	1268.62	446.752	891.588	667.783	599.875	651.668	1749.3	421.462	831.535	514.023	463.301
ADGRA1	84435	-4.87076	3.81523	0.0145425	0.0323273	10486	1	0	0	0	0	0	0	0	0	0	0	0	0	0	6.81676	1.2215	0	2.22603	0.93536	0	2.41554
ADGRA2	25960	9.26242	3.15389	2.51514e-09	1.04135e-07	563	1	154.755	443.198	114.88	198.74	261.698	110.786	155.426	222.823	279.432	116.799	2790.99	1083.59	1422.02	2261.46	3917.95	450.883	981.681	2031.6	2197.77	1184.1
ADGRA3	166647	8.08117	2.11526	0.000625459	0.00235115	6201	1	93.8201	0	110.545	96.5309	562.528	66.1145	80.393	82.3167	111.773	97.0331	939.767	418.215	432.812	795.857	375.61	13.7613	509.02	611.725	871.679	668.622
ADGRB2	576	6.63236	2.06496	0.00346174	0.00982746	8211	1	8.70496	0	5.41886	79.496	25.6806	71.4751	41.5364	93.6708	9.86231	149.144	185.744	102.634	49.8583	194.278	532.572	208.847	34.8745	215.133	69.1123	436.247
ADGRB3	577	4.80784	3.58987	0.00542965	0.0142657	8872	1	14.5083	0	0	34.0697	0	8.93439	0	0	1.64372	21.5629	98.7411	0	255.126	8.52095	64.1285	0	63.8129	180.524	292.863	8.21285
ADGRD1	283383	7.69095	3.43521	0.000717438	0.00264487	6323	1	76.4102	0	46.6022	34.0697	284.932	12.5081	33.4971	46.8354	77.2547	16.1722	406.703	4.18914	1296.85	54.5341	359.73	4.04743	1586.42	1268.35	292	1523.24
ADGRE1	2015	6.36506	-1.88355	0.015889	0.0347474	10659	1	386.887	0	263.357	204.418	160.198	62.5407	255.918	52.5124	136.429	61.0949	26.9294	4.88733	2.65204	52.8299	37.2556	276.844	11.8722	7.48288	6.91123	1.44933
ADGRE2	30817	7.45987	-1.18951	0.00355774	0.0100583	8245	1	501.986	0	342.472	153.314	320.396	92.9177	210.362	214.307	616.394	206.645	116.004	40.495	124.646	95.4347	169.177	36.4268	267.124	90.7299	146	79.7129
ADGRE3	84658	3.56456	-7.00302	1.30803e-07	2.38577e-06	1278	1	489.412	0	326.215	141.957	85.602	0	139.348	21.2888	119.991	16.1722	2.07149	0	0	0	1.83224	0.809486	2.96804	0.93536	0.863904	0.966217
ADGRE5	976	11.0096	-1.20822	0.00386529	0.0107969	8345	1	3941.41	221.599	3826.8	2521.16	2017.76	3882.89	3593.57	3150.74	3394.28	4788.77	2811.01	2012.88	691.12	1666.7	497.759	354.555	2260.17	881.109	825.892	1562.37
ADGRF4	221393	-4.87076	3.90422	0.00731293	0.0182961	9317	1	0	0	0	0	0	0	0	0	0	0	6.90497	0	0.530407	0	1.2215	0	2.22603	1.87072	1.72781	0
ADGRF5	221395	8.20026	2.40321	0.0201895	0.0423217	11120	1	0.967217	443.198	1.08377	0	813.219	16.0819	0	4.25776	0	0	642.163	1279.78	325.67	511.257	461.725	277.654	855.539	423.718	1365.83	621.278
ADGRG2	10149	-4.87076	7.78251	1.2106e-06	1.38468e-05	2037	1	0	0	0	0	0	0	0	0	0	0	19.3339	67.7244	10.6081	39.1964	12.215	12.9518	11.1302	14.9658	14.6864	10.1453
ADGRG3	222487	6.99337	-7.27908	1.84519e-07	3.11883e-06	1379	1	2641.47	0	4110.75	1584.24	1145.84	509.26	3761.05	205.792	1448.12	472.587	0	0	4.77366	6.81676	15.8794	67.1873	5.19408	0.93536	0	1.44933
ADGRG5	221188	5.90431	-4.88132	1.55275e-08	4.31401e-07	839	1	228.263	0	106.21	459.941	309.39	466.375	172.845	422.938	460.241	625.325	2.76199	5.58551	24.9291	35.788	6.71822	19.4277	8.16212	2.80608	1.72781	2.41554
ADGRG7	84873	-4.87076	2.69648	0.0227133	0.0466103	11359	1	0	0	0	0	0	0	0	0	0	0	0	0	0.530407	0	0.610748	0	3.71006	0.93536	0	0.483109
ADGRL1	22859	8.74514	2.04734	0.000233668	0.00104666	5204	1	189.575	221.599	84.5342	261.201	805.882	89.3439	92.4519	146.183	167.659	52.1104	2215.12	1647.03	1048.08	451.61	739.005	358.602	525.344	306.798	785.289	646.883
ADGRL2	23266	8.0546	4.63054	2.53423e-06	2.53165e-05	2333	1	0.967217	0	5.41886	113.566	83.1563	42.8851	12.0589	177.407	39.4492	59.298	626.281	2429.7	396.745	485.694	3514.85	79.3296	963.872	774.478	1933.42	2028.09
ADGRL3	23284	4.05025	3.41958	0.0097112	0.0231215	9790	1	0	0	0	39.748	0	0	2.67977	0	8.21859	0	11.048	64.9316	9.01692	10.2251	422.027	4.85691	10.3882	2.80608	5.18342	1.44933
ADGRL4	64123	5.31033	7.70436	5.17824e-10	3.31208e-08	364	1	0	0	0	5.67829	1.22289	0	12.0589	8.51553	0	0	602.804	175.246	358.555	509.553	368.281	1526.69	933.45	324.57	645.336	286
ADH1A	124	-4.87076	3.90706	0.00403832	0.0111864	8415	1	0	0	0	0	0	0	0	0	0	0	2.07149	0	2.65204	0	1.2215	6.47588	0.742011	0	0.863904	0.483109
ADH1C	126	1.06156	2.82101	0.022602	0.0464105	11352	1	0	0	0	0	0	0	0	4.25776	0	3.59382	2.76199	0.698189	1.59122	0	5.49673	27.5225	3.71006	0	2.59171	11.1115
ADH5	128	9.31199	1.95452	8.3167e-08	1.65694e-06	1170	1	392.69	221.599	425.922	153.314	317.95	352.015	361.768	310.817	340.25	352.194	1427.26	1772.7	1732.31	1334.38	1226.38	938.194	1763.02	471.421	1156.77	690.845
ADH6	130	-0.210732	5.21213	0.000126826	0.000631178	4683	1	0	0	0	0	0	0	0	1.41925	0	0	6.21448	3.49095	15.3818	3.40838	3.66449	13.7613	2.22603	1.87072	2.59171	0
ADHFE1	137872	4.20629	-2.54185	1.43693e-05	0.000104967	3191	1	77.3774	0	47.686	28.3914	14.6746	58.967	52.2554	69.5435	82.1859	14.3753	11.048	8.37827	5.83448	1.70419	10.9935	5.6664	5.19408	5.61216	9.50294	12.5608
ADIPOQ-AS1	100874095	-4.87076	4.23091	0.00752904	0.0187602	9355	1	0	0	0	0	0	0	0	0	0	0	0	0	0.530407	0	12.215	1.61897	1.48402	0	0.863904	1.44933
ADIPOR1	51094	10.7359	-0.687847	0.0221585	0.0456809	11307	1	1651.04	221.599	2040.74	3083.31	1949.28	2532.01	4063.86	2097.66	1688.1	2318.01	802.358	1388	2314.7	1247.47	1051.1	784.391	1444.7	1122.43	1368.42	1913.59
ADIRF	10974	5.1429	3.56362	0.000495982	0.00194466	5944	1	1.93443	0	1.08377	39.748	0	14.295	0	24.1273	0	21.5629	140.861	78.1972	71.0746	127.814	45.8061	28.332	36.3585	330.182	22.4615	333.828
ADK	132	8.44335	1.55033	0.000659707	0.00245982	6251	1	296.936	0	242.765	164.67	103.945	148.311	454.22	146.183	261.351	215.629	401.869	161.98	927.682	344.246	307.206	433.884	1501.09	824.987	495.881	558.474
ADNP-AS1	101927631	3.01939	2.66035	0.00139071	0.00461197	7029	1	7.73774	0	11.9215	0	1.22289	0	1.33988	2.83851	0	7.18764	23.4769	18.8511	31.8244	20.4503	21.3762	21.8561	17.0663	20.5779	17.2781	11.1115
ADO	84890	7.94533	1.63597	2.37148e-06	2.39511e-05	2308	1	196.345	0	152.812	204.418	105.168	100.065	139.348	184.503	162.728	152.737	377.702	707.964	520.329	426.048	367.059	405.552	426.656	559.345	256.579	298.078
ADORA2A	135	3.95433	-4.02707	7.23215e-06	5.95063e-05	2833	1	81.2463	0	133.304	107.887	19.5662	33.9507	6.69941	68.1242	106.842	68.2826	0.690497	0.698189	5.83448	13.6335	6.71822	3.23794	5.19408	0.93536	0	1.44933
ADORA2B	136	5.36646	3.59195	3.35769e-05	0.000209609	3734	1	21.2788	0	7.5864	17.0349	19.5662	3.57376	0	8.51553	39.4492	1.79691	352.154	11.8692	143.74	126.11	242.467	107.662	50.4568	57.0569	110.58	230.443
ADORA3	140	4.64979	2.32502	0.00297995	0.0086601	8021	1	4.83609	0	1.08377	0	3.66866	53.6064	8.0393	1.41925	19.7246	19.766	55.2398	45.3823	28.1116	92.0263	91.6122	72.8537	25.2284	47.7033	74.2957	29.4696
ADPGK	83440	10.0531	-0.816502	0.00126206	0.00425187	6919	1	1685.86	221.599	1952.96	1209.48	1202.1	1413.42	1779.36	1493.06	1875.48	1265.02	702.926	595.555	884.719	753.252	1197.07	666.207	640.356	943.778	688.531	932.883
ADPGK-AS1	100287559	5.99181	-1.32374	0.0184903	0.0393724	10946	1	156.689	0	459.519	176.027	14.6746	55.3932	48.2358	31.2236	34.5181	30.5475	28.3104	12.5674	51.9799	44.309	45.1953	32.3794	23.0023	76.6995	21.5976	66.1859
ADPRHL1	113622	5.96184	2.44452	0.00143968	0.00474801	7068	1	7.73774	0	8.67017	22.7132	92.9393	58.967	16.0786	18.4503	16.4372	25.1567	137.409	57.2515	45.615	109.068	24.4299	38.8553	92.7514	72.958	101.941	773.94
ADRA1A	148	-4.87076	9.27632	0.000188478	0.00087623	5014	1	0	0	0	0	0	0	0	0	0	0	11.7385	0	13.7906	3.40838	11.6042	0	47.4887	203.908	105.396	202.423
ADRA1B	147	-4.87076	7.91317	8.99313e-06	7.10128e-05	2952	1	0	0	0	0	0	0	0	0	0	0	22.0959	22.3421	4.24326	28.9712	28.0944	91.4719	15.5822	3.74144	2.59171	14.0102
ADRA1D	146	-4.87076	11.3664	5.67987e-07	7.53737e-06	1756	1	0	0	0	0	0	0	0	0	0	0	464.705	15.3602	49.8583	56.2383	655.943	54.2355	418.494	130.95	648.792	58.9393
ADRA2B	151	4.68174	-2.3599	0.00215744	0.00662027	7596	1	4.83609	0	14.089	102.209	106.391	110.786	28.1375	139.087	52.599	23.3598	5.52398	10.4728	1.59122	64.7592	8.55047	3.23794	2.96804	2.80608	9.50294	3.86487
ADRA2C	152	-4.87076	9.19696	3.35939e-05	0.000209658	3735	1	0	0	0	0	0	0	0	0	0	0	31.7629	2.79276	3.18244	168.715	1.2215	16.1897	69.007	17.7718	220.296	36.7163
ADRB2	154	6.12345	-3.78123	1.62333e-07	2.81546e-06	1344	1	324.985	0	877.855	374.767	189.547	101.852	191.603	150.441	228.477	145.55	28.3104	15.3602	6.89529	34.0838	39.0879	29.951	2.22603	8.41824	12.0947	11.5946
ADRB3	155	-4.87076	4.17284	0.00425137	0.011657	8501	1	0	0	0	0	0	0	0	0	0	0	0	0.698189	0.530407	0	4.88598	4.04743	5.93609	0	0.863904	0.483109
ADTRP	84830	6.04666	-1.86687	0.00217797	0.00667744	7603	1	31.9182	0	16.2566	272.558	52.5841	232.294	108.531	214.307	98.6231	235.395	47.6443	16.0584	6.36489	27.267	42.7523	89.0434	8.90413	14.9658	17.2781	75.8481
AEBP1	165	11.3949	3.0528	0.000223288	0.00100713	5168	1	236.001	443.198	164.733	1277.61	1304.82	1463.45	470.299	820.329	1027.32	2140.12	4672.6	31521.2	3312.39	18453	5156.54	144.898	2418.96	693.101	2285.89	8912.39
AFAP1	60312	8.49975	1.52395	0.000962494	0.00338142	6635	1	114.132	443.198	14.089	488.333	250.692	117.934	198.303	133.41	243.27	131.174	560.684	886.002	146.923	1143.51	298.045	705.062	567.638	446.166	1013.36	371.027
AFAP1-AS1	84740	6.91598	4.23113	1.05739e-06	1.24046e-05	1987	1	8.70496	0	1.08377	39.748	0	64.3276	25.4578	52.5124	13.1497	73.6733	468.848	785.463	154.348	879.362	284.608	630.589	519.408	367.596	816.389	326.581
AFAP1L1	134265	6.6126	3.80284	2.01175e-05	0.000139068	3372	1	1.93443	0	1.08377	0	162.644	41.0982	10.7191	12.7733	26.2995	5.39073	393.584	402.157	291.724	434.569	353.012	163.516	499.373	390.98	389.621	337.21
AFF1	4299	10.7227	-2.20975	5.71382e-08	1.2205e-06	1091	1	3648.34	2215.99	3998.03	3111.7	4802.27	3791.76	3180.88	3207.51	3223.33	5166.12	997.078	421.008	1509.54	524.891	493.484	288.177	631.451	1236.55	1006.45	748.335
AFF2	2334	8.51301	-3.45337	2.32773e-05	0.000156638	3464	1	2635.67	221.599	3417.13	925.561	547.853	192.983	2639.57	371.845	816.928	321.647	109.789	28.6258	213.224	214.728	126.425	0	92.0094	150.593	75.1596	93.24
AFF3	3899	7.57282	-2.54262	0.00206438	0.00639052	7530	1	781.512	443.198	327.299	249.845	605.329	57.1801	317.552	190.18	1319.91	303.678	16.5719	268.803	12.1994	102.251	178.949	178.896	16.3242	5.61216	4.31952	4.83109
AFF4	27125	10.5536	-1.14357	9.14884e-05	0.000484901	4398	1	1939.27	443.198	1619.15	2345.13	2813.86	2421.22	2289.86	3088.3	2301.21	3078.11	828.597	1014.47	1533.94	838.462	724.347	688.063	1205.77	1019.54	898.46	1359.95
AFMID	125061	7.60195	1.26397	0.00170082	0.00545039	7274	1	87.0496	0	120.299	73.8178	86.8249	294.835	115.23	204.373	136.429	134.768	337.653	194.097	278.994	136.335	130.7	420.932	425.914	235.711	419.857	430.45
AFP	174	-4.87076	4.26885	0.00577541	0.0150384	8952	1	0	0	0	0	0	0	0	0	0	0	0	0	0.530407	10.2251	1.83224	2.42846	0	0.93536	1.72781	0.966217
AFTPH	54812	9.14535	-1.38864	1.38311e-05	0.000101608	3173	1	924.66	0	979.73	1198.12	654.244	1059.62	933.898	1336.94	999.381	1076.35	319.01	367.946	274.22	265.854	323.086	568.259	308.677	418.106	368.887	285.517
AGA	175	8.08194	-0.833663	0.0108758	0.0254201	9973	1	130.574	0	237.346	346.376	272.704	670.079	438.142	740.851	274.501	506.729	125.671	142.431	192.538	143.152	332.857	225.037	351.713	125.338	174.509	216.433
AGAP1	116987	8.05157	1.87132	1.63458e-05	0.000116949	3258	1	221.493	0	113.796	153.314	336.294	78.6227	128.629	53.9317	202.177	98.8301	466.776	814.787	640.732	485.694	717.629	300.319	425.914	258.159	423.313	541.565
AGAP1-IT1	100506749	-0.332813	3.90559	0.00134036	0.00447618	6980	1	0.967217	0	1.08377	0	0	0	0	0	0	0	1.38099	1.39638	0.530407	3.40838	6.10748	4.04743	2.22603	0	7.77514	3.86487
AGAP2-AS1	100130776	6.55772	5.47388	2.22834e-06	2.28822e-05	2270	1	5.8033	0	4.33509	5.67829	90.4936	1.78688	10.7191	15.6118	3.28744	3.59382	172.624	308.6	304.984	613.509	125.203	262.273	3776.84	331.117	175.373	209.669
AGAP3	116988	9.29682	1.65667	4.02296e-05	0.000243004	3859	1	181.837	0	143.058	323.662	560.082	616.473	262.617	506.674	550.646	397.117	843.097	1403.36	997.696	1254.28	1844.46	1065.28	598.061	663.17	1338.19	1160.43
AGAP6	414189	4.21304	-2.40354	0.000185121	0.000864243	4993	1	55.1314	0	56.3561	45.4263	105.168	44.672	8.0393	31.2236	60.8176	19.766	7.59547	1.39638	15.9122	6.81676	7.32897	3.23794	2.96804	25.2547	4.31952	5.7973
AGBL1	123624	1.40609	6.08534	0.000666452	0.00248084	6262	1	0	0	0	0	0	0	0	1.41925	0	1.79691	2.07149	0	2.65204	5.11257	3.66449	0.809486	178.083	0	0.863904	25.1217
AGBL5	60509	9.07109	2.74151	6.81893e-11	8.06849e-09	197	1	179.902	0	289.367	193.062	314.282	212.639	326.931	178.826	208.752	176.097	1721.41	1270.7	1061.34	1288.37	1457.24	1602.78	1688.08	1108.4	1746.81	964.285
AGER	177	6.76919	-1.77801	0.000178839	0.000840134	4962	1	256.313	221.599	270.943	130.601	288.601	98.2783	223.76	160.376	238.339	131.174	153.981	56.5533	38.1893	11.9293	106.881	42.9027	31.1645	33.6729	88.1182	25.6048
AGFG1	3267	9.68886	-1.41207	4.74849e-05	0.00027902	3967	1	1729.38	221.599	1932.36	1232.19	992.983	552.145	3115.23	1009.09	1660.16	1018.85	521.326	466.39	651.34	509.553	418.362	354.555	726.429	528.478	478.603	404.362
AGGF1	55109	7.98051	-0.7	0.00274029	0.0080774	7908	1	476.838	221.599	455.184	306.628	178.541	312.704	360.428	292.366	305.732	309.069	121.528	231.799	193.599	161.898	211.929	224.227	244.864	157.14	177.1	257.497
AGMAT	79814	5.97987	1.61573	0.00341212	0.00970669	8194	1	35.787	0	10.8377	39.748	41.5781	89.3439	22.778	41.1584	36.1618	43.1258	167.1	32.1167	65.7705	61.3509	18.3224	239.608	134.304	122.532	89.846	173.919
AGMO	392636	-4.87076	11.1506	0.000337508	0.00141397	5563	1	0	0	0	0	0	0	0	0	0	0	3.45249	1814.59	66.8313	64.7592	2.44299	106.043	2.22603	0.93536	135.633	1.93243
AGO1	26523	9.89731	-0.678297	0.00329177	0.00940691	8156	1	1798.06	664.797	1622.41	902.848	1397.76	827.325	1343.9	953.739	1548.38	1004.47	876.932	544.588	1124.46	852.095	577.157	664.588	520.892	706.196	928.697	743.021
AGO2	27161	10.5356	-1.00399	0.000835118	0.00299948	6490	1	2404.5	1107.99	2187.05	2276.99	3113.47	1876.22	2683.79	1505.83	2154.91	1710.66	1175.23	1204.38	1103.78	939.009	628.459	470.311	757.593	2476.83	1003.86	722.248
AGO3	192669	9.46663	-0.639738	0.0113876	0.0264281	10044	1	1347.33	221.599	1277.77	794.96	780.201	922.029	640.464	994.897	1084.85	767.281	668.401	274.388	698.546	378.33	404.926	571.497	418.494	940.972	749.869	562.822
AGO4	192670	9.60868	-1.75308	0.000273868	0.00118964	5366	1	2811.7	0	3171.12	1306.01	874.364	621.834	2701.2	662.792	1543.45	641.497	756.785	263.916	543.667	144.856	333.468	339.174	284.19	647.269	641.017	298.078
AGPAT1	10554	9.80762	0.756254	0.00270354	0.00799031	7887	1	531.97	221.599	549.472	789.282	783.87	871.997	757.034	786.267	759.398	844.548	1485.95	1133.16	852.895	1037.85	935.055	912.29	1175.35	2042.83	1051.37	1020.33
AGPAT5	55326	8.02886	1.97615	7.3091e-06	6.00115e-05	2839	1	224.394	0	223.257	119.244	123.511	148.311	133.988	103.606	119.991	120.393	698.783	266.01	351.66	310.163	173.452	442.789	323.517	848.371	844.898	920.805
AGRN	375790	10.3202	2.89876	3.89163e-06	3.58445e-05	2530	1	85.1151	1994.39	93.2044	261.201	886.592	239.442	179.544	259.724	139.716	542.667	2315.93	1788.06	11446.7	1843.93	4355.85	2504.55	2715.02	2257.96	2447.44	3239.24
AGT	183	4.36117	6.77361	5.72154e-07	7.57349e-06	1761	1	2.90165	0	0	5.67829	0	0	0	5.67702	0	5.39073	132.575	235.988	22.2771	34.0838	84.8939	4.04743	268.608	915.717	107.988	343.49
AGTPBP1	23287	9.1874	-2.57767	2.09574e-06	2.17312e-05	2248	1	2722.72	0	3226.39	1147.01	845.014	748.702	2754.8	681.242	1421.82	697.201	345.939	254.141	351.66	103.956	285.83	167.564	399.202	217.003	130.449	130.439
AGTR1	185	3.42513	6.99987	3.83057e-05	0.000233026	3831	1	0.967217	0	0	0	0	0	1.33988	0	0	7.18764	4.83348	279.974	4.24326	98.8431	20.7654	764.154	23.7444	14.0304	1.72781	2.89865
AGTR2	186	-4.87076	4.85134	0.0134893	0.0303626	10356	1	0	0	0	0	0	0	0	0	0	0	0	0	0.530407	0	12.8257	0	0.742011	0	13.8225	0
AGTRAP	57085	9.07111	-0.987778	0.0138538	0.0310149	10412	1	1269.96	0	1593.14	658.681	536.847	235.868	1846.36	386.037	790.628	256.958	519.945	414.724	212.163	557.27	478.215	591.734	334.647	228.228	204.745	277.788
AGXT	189	-4.87076	3.92644	0.000731559	0.002688	6344	1	0	0	0	0	0	0	0	0	0	0	0.690497	0.698189	0.530407	0	3.05374	1.61897	1.48402	0.93536	0.863904	4.83109
AGXT2	64902	-4.87076	4.52047	0.00244368	0.00734805	7752	1	0	0	0	0	0	0	0	0	0	0	2.07149	0	0	0	1.83224	1.61897	0.742011	5.61216	2.59171	7.72974
AHCYL1	10768	10.3587	1.86501	9.70262e-07	1.15924e-05	1951	1	899.512	0	787.902	675.716	788.762	877.357	870.924	702.531	698.58	578.605	2698.46	1667.97	3223.81	1949.59	2441.16	2106.28	1599.03	1935.26	3120.42	4319.47
AHDC1	27245	9.06997	1.37518	0.00404063	0.0111914	8416	1	236.968	0	136.555	227.132	1138.51	198.344	187.584	286.689	542.427	382.742	1012.27	552.966	1145.15	1201.45	1038.88	341.603	273.06	1229.06	516.615	1344.97
AHNAK	79026	14.3266	-2.12117	0.000179445	0.000842638	4964	1	29445	5318.37	10554.9	31650.8	36461.6	71682.4	25235.4	55055.7	45667.4	117468	6451.32	12576.5	15103.3	18926.7	9201.52	10170.4	2744.7	5562.58	4887.97	12879.2
AHRR	57491	2.50073	-4.36107	4.74841e-07	6.55331e-06	1689	1	11.6066	0	3.25131	17.0349	47.6926	41.0982	22.778	41.1584	37.8055	34.1413	1.38099	0.698189	0	1.70419	1.83224	1.61897	2.96804	0.93536	0.863904	0.483109
AHSA1	10598	9.59517	1.41694	3.87489e-05	0.000235279	3839	1	508.756	0	622.085	522.403	256.806	666.506	513.175	562.025	445.448	636.106	1137.94	1158.99	707.563	1037.85	881.92	1511.31	1001.71	1681.78	1776.19	1743.54
AHSG	197	-2.40877	-3.24903	0.0227459	0.0466321	11369	1	0	0	0	0	0	1.78688	4.01965	0	0	0	0	0	0	0	0.610748	0	0	0	0	0
AHSP	51327	5.73039	-11.7325	3.98769e-12	1.27178e-09	71	1	1941.21	14182.3	3036.73	1703.49	750.852	930.964	6030.81	303.72	913.907	1175.18	1.38099	0	0	0	1.83224	0.809486	0	0.93536	1.72781	2.41554
AIDA	64853	7.39022	2.42671	1.43494e-06	1.60023e-05	2090	1	64.8036	0	65.0263	62.4612	19.5662	164.393	49.5757	89.413	98.6231	109.612	351.463	954.425	538.894	344.246	263.232	243.655	337.615	331.117	325.692	199.524
AIF1	199	9.11577	-1.1713	0.00430486	0.0117805	8518	1	1603.65	0	1667.92	494.011	574.756	1177.55	1361.32	489.643	665.706	291.099	576.565	282.068	196.781	538.524	707.246	425.789	294.578	144.045	361.112	170.054
AIFM1	9131	8.4208	0.93298	0.00160892	0.00520383	7207	1	269.854	0	276.362	283.914	168.758	301.982	254.578	336.363	338.606	249.771	301.057	367.248	341.052	380.034	576.546	504.309	605.481	508.836	633.242	517.409
AIFM3	150209	4.2974	-2.29767	0.000116513	0.000589774	4605	1	76.4102	0	71.5289	62.4612	41.5781	25.0163	41.5364	19.8696	90.4045	7.18764	11.7385	4.88733	9.01692	15.3377	18.9332	4.85691	6.6781	10.289	2.59171	4.34798
AIMP1	9255	8.40727	1.79967	1.61562e-06	1.75736e-05	2143	1	293.067	0	266.608	119.244	138.186	169.753	199.643	239.854	157.797	235.395	781.643	1053.57	751.056	378.33	470.276	569.878	867.411	463.938	604.733	393.734
AIPL1	23746	-4.87076	3.4998	0.00449041	0.0122072	8572	1	0	0	0	0	0	0	0	0	0	0	0.690497	0	0.530407	0	3.66449	1.61897	2.22603	0	1.72781	0.483109
AJUBA	84962	7.06521	2.7979	0.00497932	0.0132862	8736	1	5.8033	0	1.08377	73.8178	380.318	3.57376	0	19.8696	0	23.3598	366.654	247.159	430.16	497.624	641.285	216.133	224.829	269.384	418.993	219.331
AK1	203	6.46638	1.18196	0.00124361	0.0041988	6904	1	19.3443	221.599	32.5131	17.0349	91.7165	26.8032	40.1965	7.09627	62.4613	68.2826	168.481	134.751	56.7536	187.461	122.15	92.2814	163.984	99.1481	96.7572	210.152
AK2	204	10.1959	1.40977	3.69507e-05	0.000226128	3809	1	1260.28	221.599	1420.82	550.794	571.088	393.113	1078.61	523.705	685.43	490.556	2319.38	1052.17	1996.45	1653.06	1674.06	1855.34	2116.96	1915.62	2023.26	2513.13
AK3	50808	8.87294	0.766135	0.0199151	0.0418235	11099	1	306.608	0	290.451	380.445	377.872	561.08	410.004	498.158	274.501	495.947	640.782	555.759	414.248	374.922	305.985	633.018	943.838	565.893	624.603	1055.11
AK4	205	5.84927	3.95175	3.12981e-06	2.99859e-05	2433	1	16.4427	0	43.3509	5.67829	8.5602	21.4425	13.3988	8.51553	14.7935	14.3753	10.3575	80.99	185.112	184.053	44.5846	704.252	204.795	79.5056	173.645	600.504
AK5	26289	6.87283	4.2893	4.6674e-06	4.16209e-05	2614	1	72.5413	0	19.5079	85.1743	15.8975	0	28.1375	5.67702	34.5181	3.59382	1137.94	12.5674	515.025	177.236	516.693	269.559	315.355	605.178	946.839	686.014
AK6	102157402	6.24684	1.37004	0.000428269	0.00171912	5807	1	52.2297	0	65.0263	85.1743	34.2408	62.5407	33.4971	68.1242	23.0121	48.5166	142.242	139.638	110.855	136.335	103.216	124.661	140.24	78.5702	136.497	108.699
AK8	158067	2.57112	2.77684	0.00253237	0.00756983	7798	1	0.967217	0	2.16754	5.67829	0	0	6.69941	0	0	7.18764	13.8099	35.6077	5.83448	5.11257	17.7117	20.2371	32.6485	7.48288	10.3668	6.76352
AK9	221264	6.35923	-1.74587	3.24909e-05	0.000204251	3708	1	124.771	0	196.163	119.244	183.433	176.901	133.988	278.174	138.072	152.737	71.8117	50.2696	76.909	13.6335	25.6514	55.8545	60.8449	22.4486	25.9171	44.9291
AKAP11	11215	9.34796	-0.834643	0.00225083	0.00685573	7653	1	1082.32	221.599	744.551	1061.84	574.756	1109.65	564.091	1116.95	844.871	1381.82	352.154	724.721	895.327	393.668	393.932	581.211	457.821	356.372	413.81	310.639
AKAP13	11214	11.6042	-1.5136	2.56614e-05	0.000169741	3524	1	7580.08	1107.99	5594.43	5348.95	3937.69	5230.19	4912.01	5790.56	7166.61	5936.99	1220.11	2900.98	1633.65	2610.82	3192.99	1787.34	1173.12	1092.5	1402.12	1410.68
AKAP14	158798	-4.87076	4.00002	0.00204063	0.00633384	7510	1	0	0	0	0	0	0	0	0	0	0	2.07149	2.09457	1.06081	3.40838	0	2.42846	0.742011	2.80608	0.863904	0
AKAP17A	8227	10.0835	-1.70775	1.32754e-05	9.8403e-05	3144	1	1105.53	5096.77	1259.34	1709.16	972.194	2281.84	1601.16	2153.01	1781.79	1649.56	522.016	397.968	338.4	443.09	929.558	545.593	369.521	1162.65	567.585	727.079
AKAP5	9495	5.56087	1.64206	0.0126056	0.0286978	10239	1	13.541	0	14.089	0	30.5722	37.5244	54.9352	49.6739	34.5181	32.3444	49.7158	232.497	47.7366	44.309	17.1009	71.2347	18.5503	130.015	133.905	88.892
AKAP6	9472	8.18444	0.887386	0.00987111	0.0234289	9821	1	49.3281	1329.59	26.0105	73.8178	69.7045	117.934	48.2358	171.73	85.4733	167.113	29.6914	104.03	324.079	194.278	252.239	616.018	274.544	198.296	582.271	1381.21
AKAP7	9465	6.73857	1.32074	0.0124828	0.0284682	10221	1	123.804	0	151.728	34.0697	35.4637	51.8195	65.6543	51.0932	73.9673	88.0486	265.841	73.3099	72.1354	119.293	131.311	94.7098	51.9408	106.631	562.401	210.152
AKAP8	10270	9.05974	-1.16462	8.52702e-05	0.000457983	4340	1	798.922	0	780.316	698.429	967.303	891.652	1010.27	838.779	1129.23	875.095	559.303	448.238	328.322	296.529	220.48	403.933	372.49	303.992	269.538	361.365
AKAP9	10142	10.4178	-1.92417	4.09092e-07	5.84669e-06	1631	1	2355.17	3767.18	2201.14	2186.14	1687.58	3062.71	1700.31	4074.68	1919.86	3694.45	452.276	738.684	828.496	332.317	709.078	827.294	281.222	1225.32	782.697	844.474
AKIP1	56672	6.85112	2.46864	3.62683e-06	3.38707e-05	2496	1	82.2135	0	78.0316	22.7132	4.89154	80.4095	66.9941	49.6739	41.0929	64.6888	336.272	495.016	153.818	342.542	299.877	156.231	232.991	248.806	237.574	213.051
AKIRIN1	79647	9.99562	0.757765	0.0213488	0.0443293	11226	1	728.315	1772.79	629.671	777.926	498.938	446.72	743.635	665.63	802.134	785.25	1223.56	490.129	2619.68	414.118	533.183	629.78	2033.85	2338.4	1885.04	1107.29
AKIRIN2	55122	9.56919	-0.75661	0.00823272	0.020226	9488	1	948.84	0	1255.01	1067.52	918.387	818.39	1437.69	1024.7	1357.71	1045.8	703.617	762.423	515.556	359.584	566.163	424.98	379.168	410.623	922.649	799.545
AKNA	80709	10.1609	-3.46484	7.88693e-11	8.79638e-09	209	1	6391.37	1107.99	3951.43	3986.16	2478.79	2976.94	4227.33	3187.64	6661.99	3070.92	409.465	397.968	369.694	610.1	503.867	193.467	212.215	254.418	253.988	240.105
AKNAD1	254268	2.14241	4.57805	9.27985e-05	0.000490284	4412	1	2.90165	0	4.33509	0	0	0	0	0	0	1.79691	11.7385	3.49095	18.0338	6.81676	12.8257	20.2371	6.6781	15.9011	22.4615	97.588
AKR1B1	231	9.65069	1.48311	4.51113e-05	0.000267297	3934	1	265.018	221.599	218.922	306.628	530.733	1118.59	529.254	542.155	481.609	592.98	835.502	1098.95	855.016	1673.52	1460.3	1591.45	756.109	2086.79	1264.76	1816.97
AKR1B15	441282	-4.87076	6.62624	0.000202163	0.000928739	5074	1	0	0	0	0	0	0	0	0	0	0	7.59547	4.88733	1.06081	13.6335	3.05374	36.4268	1.48402	0	5.18342	22.223
AKR1D1	6718	1.88239	-3.09305	0.00230708	0.00699689	7686	1	0.967217	0	0	5.67829	18.3433	19.6557	21.4381	5.67702	0	35.9382	2.76199	0	0	0	3.66449	2.42846	1.48402	0.93536	0.863904	0.483109
AKR7A2	8574	8.68542	1.16037	0.000460912	0.00182688	5881	1	253.411	0	254.686	300.949	474.48	430.638	326.931	252.627	289.294	170.706	660.116	631.163	560.11	630.551	391.489	510.785	430.366	796.926	449.23	1094.24
AKT1S1	84335	9.18491	0.918806	0.00155748	0.00507761	7150	1	289.198	221.599	371.734	528.081	651.798	543.211	368.468	515.189	427.367	316.256	713.284	841.318	548.441	1141.81	482.491	752.822	1598.29	713.679	455.277	755.099
AKT2	208	10.8163	-1.06774	0.00706309	0.0177606	9270	1	1411.17	886.395	1438.16	1493.39	11218.8	1881.58	1993.75	1788.26	2016.84	1978.4	909.385	854.584	1094.76	1426.41	1196.45	1314.6	1364.56	1962.38	1011.63	1319.85
AKT3-IT1	100874263	1.97776	-1.93899	0.0161019	0.0351305	10684	1	21.2788	0	5.41886	0	14.6746	14.295	0	4.25776	8.21859	8.98455	2.07149	0	0	5.11257	1.2215	4.85691	2.22603	0	1.72781	2.89865
ALAD	210	9.75593	-0.735763	0.0193085	0.0407719	11039	1	1142.28	221.599	1595.31	1351.43	895.153	959.554	2163.91	757.882	843.227	1227.29	1033.67	1467.59	473.654	495.919	817.791	666.207	350.229	318.958	356.792	719.349
ALAS2	212	6.98888	-9.73819	2.70042e-10	2.09822e-08	300	1	3170.54	0	5971.58	7012.69	2147.39	1390.19	12531.9	726.658	1793.3	2375.52	1.38099	2.09457	2.12163	0	1.83224	0	4.45207	0.93536	26.781	3.86487
ALB	213	2.74205	-3.70528	0.00482683	0.0129582	8682	1	0	0	0	0	222.565	0	4.01965	4.25776	0	10.7815	1.38099	0	1.59122	6.81676	1.2215	0.809486	0	0.93536	4.31952	1.44933
ALDH16A1	126133	8.68086	-1.0301	0.000412088	0.00166449	5771	1	434.281	0	532.132	732.499	393.769	830.899	616.346	749.366	872.814	702.592	200.935	400.761	208.45	339.134	310.871	427.408	267.866	260.03	205.609	250.733
ALDH1B1	219	7.8073	1.61717	0.000172689	0.000814855	4940	1	90.9184	0	117.047	232.81	90.4936	228.72	109.87	119.217	129.854	159.925	464.014	289.749	336.278	1008.88	230.252	251.75	569.122	129.08	280.769	363.298
ALDH1L1-AS1	100874204	-4.87076	3.1457	0.0161577	0.0352292	10691	1	0	0	0	0	0	0	0	0	0	0	0.690497	0	0	0	0.610748	0	0	1.87072	3.45562	1.93243
ALDH3A1	218	2.54482	-3.67299	0.0152359	0.0335838	10575	1	2.90165	0	1.08377	204.418	0	0	0	0	0	0	1.38099	0	0.530407	0	1.2215	0	6.6781	0.93536	1.72781	3.86487
ALDH3B1	221	9.14451	-1.26726	0.00351556	0.00995825	8229	1	1339.6	221.599	1892.27	846.065	651.798	364.523	1956.23	262.562	920.482	325.241	429.489	124.976	487.975	535.116	568.606	81.758	267.124	346.083	343.834	462.818
ALDH4A1	8659	7.03425	1.39671	0.00428911	0.0117443	8513	1	166.361	0	180.99	102.209	34.2408	85.7702	81.7328	59.6087	78.8985	17.9691	349.392	85.8773	124.115	213.024	153.908	124.661	135.788	347.018	184.875	408.227
ALDH5A1	7915	7.33771	-2.15126	3.71768e-06	3.45393e-05	2509	1	235.034	0	295.87	363.41	483.04	530.703	257.257	350.556	381.343	512.119	31.0724	155.696	42.4326	71.576	21.3762	134.375	38.5846	109.437	96.7572	66.1859
ALDH6A1	4329	8.89442	1.52497	0.00221181	0.00675629	7631	1	237.935	0	221.089	278.236	320.396	478.883	314.872	296.624	410.929	246.177	874.17	196.191	700.137	236.882	193.607	1192.37	230.023	2072.76	1141.22	1235.31
ALDH7A1	501	7.82788	2.87048	5.55683e-10	3.4742e-08	372	1	46.4264	221.599	20.5917	45.4263	108.837	71.4751	103.171	82.3167	55.8864	84.4548	488.182	681.433	654.522	594.763	789.697	615.209	568.38	267.513	562.401	922.255
ALDH8A1	64577	3.63404	-1.83621	0.0206272	0.0430804	11161	1	20.3116	0	6.50263	11.3566	4.89154	69.6883	13.3988	66.7049	14.7935	26.9537	2.76199	2.79276	9.54733	0	21.9869	20.2371	2.22603	0	5.18342	0.966217
ALDOA	226	9.95019	-5.53884	6.54257e-11	7.78099e-09	196	1	7536.56	443.198	9105.85	7296.6	7049.94	5673.34	13708.3	4517.49	7513.43	4605.48	71.1212	44.6841	226.484	213.024	216.205	39.6648	109.076	92.6006	144.272	293.73
ALG1	56052	8.30669	1.21817	0.00304157	0.00880405	8053	1	102.525	0	48.7697	323.662	188.324	455.654	209.022	307.978	195.602	244.38	400.488	455.219	224.893	499.328	292.548	479.215	885.961	585.535	504.52	501.95
ALG10B	144245	7.01647	1.25345	0.00204186	0.00633595	7512	1	121.869	0	80.1991	51.1046	152.861	71.4751	123.269	96.5093	65.7487	75.4702	267.222	227.61	355.903	136.335	209.486	136.803	83.1052	336.729	118.355	127.541
ALG11	440138	6.79266	-0.843889	0.0131842	0.0298025	10312	1	220.526	0	131.136	113.566	75.8189	114.36	202.322	237.015	205.465	185.082	57.3113	60.0443	142.68	63.0551	67.793	30.7605	115.754	171.171	72.5679	46.3784
ALG13	79868	8.55949	-0.718853	0.00413047	0.011394	8450	1	526.166	0	455.184	380.445	599.214	539.637	380.527	689.758	629.544	639.7	294.152	412.63	333.096	211.32	301.709	339.984	252.284	274.06	352.473	169.088
ALG3	10195	8.84974	0.868123	0.0178586	0.0382297	10889	1	212.788	0	224.341	533.759	472.034	471.736	503.796	374.683	289.294	332.428	583.47	333.036	386.667	887.883	418.362	542.355	1297.04	949.39	456.141	378.757
ALG6	29929	7.20471	0.824766	0.00938664	0.0224944	9727	1	177.968	221.599	140.89	113.566	28.1264	58.967	104.511	87.9938	129.854	44.9228	278.27	150.809	118.811	114.181	175.895	180.515	133.562	284.349	311.869	214.983
ALG8	79053	8.54244	1.44894	6.35243e-06	5.35033e-05	2767	1	193.443	221.599	196.163	107.887	229.903	316.277	225.1	278.174	220.258	267.74	350.773	416.819	880.476	598.171	266.286	658.112	596.577	751.094	949.43	692.778
ALKAL2	285016	0.73484	6.0409	0.000948716	0.00333956	6622	1	0.967217	0	1.08377	0	0	0	0	0	0	0	2.76199	0	0.530407	0	2.44299	4.04743	2.22603	1.87072	0.863904	120.294
ALKBH1	8846	6.82676	1.29724	0.000746451	0.00273538	6361	1	90.9184	0	58.5237	62.4612	90.4936	126.868	127.289	55.3509	49.3115	62.8919	180.22	150.111	111.916	155.081	150.244	280.082	87.5573	188.007	220.296	256.048
ALKBH2	121642	6.64332	1.64569	2.33517e-05	0.000157093	3465	1	42.5576	0	62.8588	34.0697	41.5781	100.065	75.0334	53.9317	52.599	102.424	170.553	109.616	161.244	177.236	214.983	143.279	163.242	195.49	202.154	230.443
ALKBH3-AS1	100507300	1.18179	2.67254	0.0198657	0.0417405	11094	1	0	0	0	0	0	0	0	0	0	8.98455	8.28597	6.98189	5.30407	5.11257	15.8794	3.23794	8.16212	0.93536	0	3.38176
ALKBH4	54784	7.01188	1.59842	0.000112118	0.000571124	4576	1	60.9347	0	86.7017	113.566	42.801	78.6227	148.727	59.6087	118.348	32.3444	340.415	203.871	171.852	221.545	268.118	266.321	94.2354	202.038	292.863	184.548
ALKBH5	54890	11.2427	1.05299	0.00743009	0.0185415	9340	1	1054.27	221.599	1133.63	1930.62	1966.4	2537.37	1929.43	2357.38	2102.32	1590.27	6074.31	1320.28	3528.8	3587.32	7720.46	1997	1323.75	2299.11	2472.49	4581.8
ALKBH6	84964	4.38198	-1.85496	0.000274089	0.00119021	5368	1	53.197	0	66.1101	11.3566	26.9035	87.557	18.7584	29.8043	72.3236	30.5475	14.5004	6.98189	13.2602	8.52095	15.8794	6.47588	15.5822	13.095	5.18342	10.1453
ALKBH8	91801	7.0376	1.266	0.00486804	0.0130415	8701	1	122.837	0	107.293	68.1395	135.74	58.967	46.8959	144.764	106.842	55.7042	264.46	174.547	277.933	68.1676	103.827	211.276	146.176	225.422	486.378	79.2298
ALLC	55821	-4.87076	4.20923	0.00476583	0.0128281	8660	1	0	0	0	0	0	0	0	0	0	0	0	2.79276	0	1.70419	1.2215	0	8.16212	0.93536	2.59171	0.483109
ALMS1	7840	9.43819	-2.04831	1.38361e-08	3.94278e-07	818	1	1431.48	664.797	1567.13	1288.97	1416.1	1599.26	1247.43	1688.91	1479.35	1725.03	427.418	316.28	396.214	243.699	189.943	284.939	165.468	636.98	271.266	478.761
ALOX15	246	2.69674	-3.12235	0.000413472	0.00166765	5779	1	63.8364	0	47.686	22.7132	0	5.36064	17.4185	15.6118	11.506	7.18764	0.690497	0.698189	1.06081	0	1.83224	4.85691	0.742011	1.87072	3.45562	6.76352
ALOX5	240	9.04651	-4.39641	1.48143e-09	7.23878e-08	476	1	3078.65	221.599	5441.62	2367.85	1807.43	961.341	5273.78	1026.12	2896.23	1191.35	174.696	122.881	144.801	184.053	137.418	121.423	132.078	34.6083	58.7455	41.5473
ALOX5AP	241	9.105	-3.33055	1.11797e-05	8.50615e-05	3063	1	3224.7	0	3865.81	1487.71	1155.63	278.753	5382.31	252.627	1415.24	402.508	284.485	95.6519	135.254	482.286	185.057	148.945	115.754	28.9961	91.5738	168.122
ALOXE3	59344	-0.164467	2.72485	0.0158598	0.03469	10657	1	0.967217	0	1.08377	0	0	0	0	1.41925	0	0	2.07149	1.39638	1.59122	8.52095	3.05374	0	2.22603	1.87072	1.72781	0.483109
ALPK1	80216	8.31359	-2.3713	7.67842e-06	6.24726e-05	2865	1	1547.55	0	2152.37	494.011	371.757	225.147	727.556	403.068	769.26	546.261	181.601	119.39	164.426	219.841	249.796	59.0924	111.302	54.2509	123.538	115.463
ALPK3	57538	7.514	3.08098	1.58471e-05	0.000114046	3239	1	47.3937	0	30.3456	45.4263	96.608	35.7376	29.4774	86.5745	78.8985	177.894	147.076	120.089	520.86	836.758	177.117	92.2814	284.932	1922.16	380.982	834.812
ALPL	249	11.2617	7.3745	4.80803e-07	6.62774e-06	1691	1	264.05	0	166.901	295.271	26.9035	139.377	24.1179	421.518	172.59	395.32	58923.6	111.71	66234.6	2769.31	15092.2	59.9019	50738.7	21451.5	18969.6	81934.8
ALX3	257	-4.87076	9.45506	2.67457e-08	6.72538e-07	927	1	0	0	0	0	0	0	0	0	0	0	35.9059	74.0081	138.436	27.267	141.693	69.6158	36.3585	41.1558	69.9762	44.446
ALX4	60529	4.70384	5.00817	6.15589e-05	0.000347527	4129	1	0	0	0	17.0349	0	7.14751	0	12.7733	0	8.98455	444.68	29.324	418.491	68.1676	234.527	0.809486	51.9408	51.4448	42.3313	136.72
ALYREF	10189	9.73639	1.0404	0.00284695	0.00832548	7971	1	604.511	0	832.337	511.046	819.334	509.26	1112.1	444.227	685.43	429.462	1240.82	1322.37	852.364	1997.31	949.713	627.351	769.465	1284.25	1377.93	1811.66
AMBN	258	-4.87076	13.0366	0.000597993	0.00226519	6153	1	0	0	0	0	0	0	0	0	0	0	42.8108	0	10.0777	0	1394.95	0	6459.21	78.5702	126.994	14.4933
AMBRA1	55626	9.23766	-0.604977	0.0170153	0.0367909	10780	1	749.594	0	917.955	766.569	673.81	889.866	643.144	864.326	953.356	986.504	301.057	539.7	412.657	586.242	782.979	342.412	559.476	369.467	374.934	626.109
AMDHD2	51005	8.07482	-1.04917	0.00153521	0.00501551	7135	1	477.805	0	597.158	329.341	403.552	387.753	407.324	305.14	672.281	298.287	178.148	312.789	67.3617	253.924	326.75	185.372	103.882	94.4713	200.426	151.213
AMER1	139285	7.33173	-1.11269	0.00196629	0.00614744	7455	1	155.722	221.599	119.215	238.488	550.299	162.606	143.367	255.466	220.258	301.881	80.7882	143.827	63.1184	228.362	58.021	79.3296	73.4591	107.566	146	114.98
AMER2	219287	1.21047	-3.50372	0.00308757	0.00891173	8076	1	0	0	0	17.0349	7.33732	0	2.67977	11.354	0	39.532	0	0	0.530407	0	1.83224	0	2.22603	0.93536	0.863904	0.483109
AMN	81693	7.31299	4.02287	1.68123e-09	7.85538e-08	498	1	17.4099	0	13.0053	11.3566	83.1563	69.6883	28.1375	53.9317	67.3924	50.3135	504.063	1224.62	1287.83	521.482	538.069	390.172	395.492	368.532	582.271	598.572
AMOT	154796	7.52354	3.65265	8.05175e-07	1.00368e-05	1869	1	46.4264	0	17.3403	62.4612	147.969	60.7539	20.0982	72.382	41.0929	50.3135	457.8	186.417	684.756	260.741	924.061	30.7605	737.559	1128.98	620.283	1493.77
AMOTL1	154810	9.02879	2.6295	3.45488e-07	5.1035e-06	1578	1	153.788	443.198	186.409	164.67	204.222	155.458	159.446	174.568	272.857	185.082	818.93	4688.34	668.843	1080.46	356.677	1662.68	529.796	1314.18	1282.9	590.359
AMOTL2	51421	8.72019	1.82892	0.00420998	0.0115698	8482	1	0.967217	1107.99	4.33509	164.67	375.426	100.065	10.7191	228.5	14.7935	230.004	432.251	288.352	1399.21	478.878	1077.36	162.707	1276.26	1196.32	978.803	658.96
AMPD1	270	7.20919	-4.65418	0.00105377	0.00365309	6724	1	4.83609	0	34.6807	1084.55	410.89	1374.11	513.175	1828	532.565	1642.38	2.07149	0	0.530407	0	3.05374	0.809486	2.96804	1.87072	0	283.585
AMPD3	272	8.99727	-3.19335	1.3475e-07	2.44247e-06	1286	1	3271.13	0	3989.36	1430.93	514.835	662.932	2525.68	728.077	1420.17	912.83	156.052	60.7425	238.153	172.123	151.465	148.945	221.861	196.425	171.917	171.987
AMPH	273	3.7022	4.56557	0.000165222	0.000787605	4889	1	0.967217	0	0	0	0	0	0	15.6118	6.57487	3.59382	80.0977	6.2837	20.6859	233.474	56.1888	34.8079	25.2284	152.464	16.4142	7.72974
AMY1A	276	-4.87076	2.88329	0.0167068	0.0362434	10745	1	0	0	0	0	0	0	0	0	0	0	0.690497	0.698189	0	0	3.05374	0	0	0	1.72781	0.966217
AMY1B	277	-4.87076	2.30451	0.0244879	0.0495497	11520	1	0	0	0	0	0	0	0	0	0	0	0	0	0.530407	0	1.83224	0.809486	0.742011	0	0.863904	0
AMY2B	280	5.04908	-1.24398	0.00776294	0.0192504	9400	1	68.6724	0	72.6127	34.0697	17.1204	64.3276	25.4578	63.8664	59.1738	104.221	39.3584	9.77465	14.321	10.2251	49.4706	31.5699	16.3242	12.1597	24.1893	7.72974
ANAPC11	51529	9.50482	2.03199	4.11417e-07	5.8727e-06	1633	1	394.625	0	475.776	454.263	254.36	439.572	628.405	427.196	223.546	294.693	1443.83	1202.98	801.976	2799.99	1484.73	909.052	1325.97	1729.48	1385.7	1608.27
ANAPC13	25847	8.62519	1.11954	0.000466783	0.00184668	5891	1	266.952	0	216.754	312.306	236.017	402.048	384.546	334.944	264.639	260.552	611.09	339.32	335.748	576.016	384.771	776.297	874.831	647.269	737.774	537.217
ANAPC7	51434	8.77091	0.653027	0.0231943	0.0473722	11413	1	389.789	221.599	524.545	272.558	113.728	391.326	282.715	361.91	463.528	461.806	417.06	506.885	782.35	666.339	520.968	435.503	305.709	591.147	412.082	839.643
ANGEL2	90806	8.12284	-0.624702	0.0204706	0.0428195	11143	1	567.757	221.599	416.168	312.306	236.017	250.163	277.356	397.391	336.962	445.634	173.315	395.873	299.68	109.068	230.252	290.605	255.252	186.137	213.384	91.3075
ANGPT1	284	8.2683	5.01927	2.10817e-06	2.181e-05	2253	1	34.8198	0	42.2671	85.1743	8.5602	39.3113	10.7191	137.668	42.7367	140.159	1032.98	663.978	2667.42	93.7305	191.164	179.706	3540.88	5709.43	3230.14	248.801
ANGPT2	285	5.57299	6.23169	3.41372e-09	1.33513e-07	596	1	8.70496	0	5.41886	0	22.0119	14.295	0	2.83851	1.64372	0	319.7	149.413	363.859	267.558	448.9	348.079	493.437	188.943	1175.77	371.027
ANGPT4	51378	1.95361	4.12568	0.000848981	0.00304037	6509	1	0	0	0	0	0	0	0	5.67702	0	3.59382	15.8814	1.39638	6.36489	3.40838	6.71822	1.61897	31.9065	17.7718	65.6567	11.1115
ANGPTL2	23452	8.94694	6.23358	9.28609e-06	7.2828e-05	2972	1	0.967217	0	0	107.887	51.3612	98.2783	2.67977	202.953	13.1497	91.6424	5405.9	25166.2	363.859	5768.69	882.53	2039.9	619.579	219.809	974.484	1369.13
ANGPTL3	27329	-4.87076	3.68607	0.000857318	0.00306457	6521	1	0	0	0	0	0	0	0	0	0	0	0	0.698189	1.06081	1.70419	2.44299	0.809486	2.96804	0.93536	0.863904	0.966217
ANGPTL4	51129	7.17809	2.59542	0.0108001	0.0252686	9963	1	0	0	0	79.496	6.11443	151.885	0	140.506	29.5869	181.488	134.647	111.71	216.937	151.673	75.122	736.632	301.998	51.4448	1152.45	627.558
ANGPTL5	253935	-4.87076	3.42516	0.00728884	0.0182527	9308	1	0	0	0	0	0	0	0	0	0	0	0.690497	0.698189	0	3.40838	0	0.809486	0.742011	0	2.59171	1.44933
ANGPTL6	83854	6.11962	2.19666	9.53434e-06	7.43296e-05	2990	1	31.9182	0	24.9267	22.7132	26.9035	51.8195	29.4774	75.2205	31.2306	30.5475	138.79	178.736	66.3009	131.223	213.762	263.892	143.95	65.4752	215.112	71.5001
ANGPTL7	10218	-0.318244	6.10354	0.00107923	0.0037242	6755	1	0.967217	0	0	0	0	0	0	0	0	0	0.690497	0	2.65204	0	0.610748	1.61897	0.742011	2.80608	0.863904	56.5237
ANGPTL8	55908	-4.87076	8.49979	1.08915e-06	1.27195e-05	1996	1	0	0	0	0	0	0	0	0	0	0	40.0488	118.692	42.963	28.9712	18.3224	4.04743	25.2284	39.2851	14.6864	17.875
ANK1	286	8.86786	-5.33722	2.92305e-06	2.82958e-05	2408	1	3680.26	0	5538.07	4383.64	1576.3	1593.9	6791.87	843.037	2311.07	2986.46	4.14298	15.3602	6.36489	127.814	23.2084	346.46	13.3562	7.48288	6.04733	184.548
ANKAR	150709	5.90295	-0.789106	0.0195635	0.0412069	11066	1	107.361	0	63.9425	34.0697	172.427	62.5407	75.0334	90.8323	108.485	71.8764	41.4298	46.7787	83.8043	30.6754	51.3028	30.7605	49.7147	46.768	52.6981	21.2568
ANKDD1A	348094	7.15976	-0.941361	0.0222001	0.0457383	11314	1	48.3609	0	73.6965	266.88	122.289	330.573	97.8114	276.755	312.306	452.821	169.862	78.1972	94.9429	49.4215	172.231	124.661	55.6508	63.6044	178.828	44.446
ANKH	56172	10.5733	3.0219	1.73592e-08	4.6888e-07	863	1	597.74	0	585.237	726.821	604.106	687.948	727.556	384.618	397.78	634.309	8047.75	9004.55	2985.66	3316.35	1895.76	6700.11	3275.98	2773.34	3302.7	2120.85
ANKHD1	54882	6.05079	-3.05119	5.09272e-09	1.79719e-07	659	1	211.821	0	189.66	170.349	232.348	148.311	89.7721	309.397	251.489	305.475	19.3339	9.77465	20.1555	34.0838	28.7051	22.6656	20.0343	23.384	37.1479	14.9764
ANKHD1-EIF4EBP3	404734	4.93714	-2.62603	6.08411e-06	5.16086e-05	2748	1	80.2791	0	48.7697	39.748	245.8	67.9014	21.4381	102.186	110.129	44.9228	9.66696	14.662	23.3379	8.52095	18.3224	5.6664	11.8722	11.2243	10.3668	9.66217
ANKK1	255239	1.46503	-4.20094	8.58413e-05	0.000460308	4347	1	15.4755	0	4.33509	11.3566	0	5.36064	12.0589	34.0621	21.3683	14.3753	0	0.698189	0	0	0.610748	0	3.71006	0.93536	0	0.483109
ANKLE1	126549	5.71953	-4.47638	1.83772e-09	8.41598e-08	509	1	295.001	0	435.676	164.67	127.18	280.54	624.385	100.767	177.522	280.318	15.8814	3.49095	27.0508	6.81676	18.9332	8.90434	3.71006	8.41824	11.2308	7.24663
ANKMY1	51281	7.71166	-1.32909	0.000113929	0.000578583	4590	1	419.772	443.198	312.126	397.48	139.409	316.277	211.701	313.655	501.334	267.74	81.4787	175.944	186.173	161.898	134.364	46.1407	160.274	170.235	104.532	101.453
ANKRA2	57763	7.06972	-0.810563	0.00334439	0.00954545	8167	1	192.476	221.599	195.079	119.244	147.969	148.311	250.558	161.795	185.74	156.331	107.718	114.503	102.899	73.2802	145.358	98.7572	107.592	58.9276	85.5265	119.811
ANKRD1	27063	5.0583	1.17684	0.000636426	0.0023866	6216	1	0	221.599	0	0	0	0	0	0	0	0	1.38099	1.39638	2.12163	25.5629	0.610748	89.0434	0	2.80608	1.72781	376.342
ANKRD10	55608	10.3068	-1.33328	0.00582665	0.0151482	8966	1	996.234	8863.95	1118.45	817.674	1037.01	1170.41	703.438	1389.45	1323.19	2686.38	937.695	787.558	979.132	446.498	706.635	723.68	953.484	824.987	1147.26	472.48
ANKRD11	29123	11.0136	-1.2286	7.19245e-05	0.000395788	4236	1	3414.28	886.395	3607.88	3372.9	2510.59	3709.56	2461.36	3416.14	4253.94	4014.3	949.434	1831.35	2291.89	990.135	779.314	1339.7	890.413	1798.7	1178.37	1455.61
ANKRD12	23253	10.1184	-1.40272	0.000133578	0.000659727	4719	1	2171.4	443.198	1738.37	1510.42	2317.37	1852.99	1610.54	2517.76	1653.58	2258.72	347.32	454.521	715.519	235.178	799.469	1038.57	374.716	767.93	1617.23	485.524
ANKRD13A	88455	9.83188	-1.28126	2.52324e-05	0.000167458	3512	1	1663.61	221.599	1838.08	1482.03	1454.01	1391.98	2033.94	1250.36	1375.79	1496.83	460.562	788.256	752.648	700.422	487.377	405.552	334.647	894.204	400.851	621.278
ANKRD13B	124930	6.47364	2.40304	1.0032e-07	1.92828e-06	1212	1	22.246	221.599	17.3403	5.67829	26.9035	12.5081	12.0589	35.4814	16.4372	16.1722	190.577	193.398	127.298	88.6179	252.85	406.362	257.478	88.8592	124.402	314.021
ANKRD13C	81573	8.49209	1.12794	0.00187486	0.00591221	7392	1	286.296	0	159.314	210.097	145.523	335.933	292.094	350.556	405.998	249.771	798.905	303.712	695.364	192.574	516.693	325.413	658.164	624.82	714.449	492.771
ANKRD13D	338692	9.60551	-1.19094	0.00142506	0.00470713	7057	1	2072.75	0	2193.55	1328.72	864.58	530.703	1495.31	696.854	1689.74	898.455	529.611	724.721	502.826	299.938	740.226	807.057	428.882	502.288	351.609	268.608
ANKRD17	26057	10.7597	-0.61987	0.00933551	0.0223925	9718	1	2323.26	1551.19	2221.73	2118	1754.84	2526.65	1798.12	2791.67	1893.56	2513.88	1351.3	710.757	2511.48	1302	1319.22	913.1	1053.66	1617.24	1942.06	1265.26
ANKRD18A	253650	3.37762	-8.18505	8.17601e-09	2.62511e-07	726	1	549.38	0	701.2	62.4612	51.3612	35.7376	146.047	36.9006	139.716	50.3135	0	0	0	1.70419	0.610748	0.809486	2.96804	0	0	0
ANKRD18DP	348840	2.48851	3.97414	0.00424002	0.0116304	8498	1	1.93443	0	7.5864	0	0	0	0	2.83851	0	1.79691	72.5022	1.39638	62.0576	1.70419	2.44299	0.809486	0	59.863	20.7337	0.966217
ANKRD2	26287	3.10934	5.56395	0.00261268	0.00776904	7839	1	0.967217	0	0	0	9.78309	0	0	0	0	1.79691	2.07149	1.39638	0.530407	8.52095	3.05374	3.23794	0.742011	0	3.45562	570.551
ANKRD20A1	84210	-4.87076	3.27689	0.0100421	0.0237646	9850	1	0	0	0	0	0	0	0	0	0	0	3.45249	0.698189	0.530407	0	0	1.61897	0	0	2.59171	0.483109
ANKRD23	200539	5.3017	3.41092	1.21328e-06	1.38703e-05	2039	1	13.541	0	22.7592	5.67829	0	17.8688	16.0786	17.0311	8.21859	19.766	146.385	45.3823	107.142	124.406	230.863	105.233	124.658	88.8592	147.728	165.706
ANKRD28	23243	10.278	-2.46141	2.98827e-05	0.000190997	3647	1	1435.35	0	2175.13	1839.77	1658.23	7099.27	2347.47	4697.73	2077.66	5807.61	573.113	263.916	250.352	543.637	258.957	1742.01	392.524	356.372	305.822	603.886
ANKRD29	147463	1.69926	3.31763	0.00270584	0.00799508	7889	1	0	0	0	0	0	7.14751	1.33988	0	0	1.79691	15.1909	21.6439	2.12163	28.9712	7.32897	0.809486	3.71006	2.80608	6.91123	13.0439
ANKRD33B	651746	7.60901	-3.61004	1.85053e-05	0.000130045	3317	1	1333.79	221.599	1372.05	601.899	616.335	141.163	1101.38	244.112	713.374	476.181	10.3575	131.958	5.83448	107.364	12.215	1.61897	178.083	10.289	28.5088	72.4663
ANKRD34A	284615	4.04942	3.39821	3.57949e-06	3.34958e-05	2491	1	3.86887	0	10.8377	5.67829	9.78309	5.36064	4.01965	4.25776	0	7.18764	110.48	69.8189	58.8752	44.309	25.0407	52.6166	59.3609	18.7072	50.1064	48.3109
ANKRD34B	340120	2.3988	-4.23196	0.000229145	0.00102877	5192	1	29.0165	0	88.8693	51.1046	6.11443	0	40.1965	0	11.506	1.79691	0.690497	0	0.530407	5.11257	1.2215	0	2.22603	0.93536	0	1.44933
ANKRD35	148741	4.6745	3.51431	0.00032654	0.00137753	5525	1	18.3771	0	9.75394	0	0	8.93439	0	7.09627	29.5869	1.79691	162.957	191.304	44.0238	97.1389	10.9935	25.9035	20.7763	137.498	35.4201	137.203
ANKRD36	375248	7.69784	-3.11225	8.62079e-09	2.74148e-07	733	1	750.561	0	609.08	584.864	289.824	1011.37	379.187	953.739	603.244	923.612	100.122	31.4185	86.9868	86.9137	129.479	81.758	31.1645	42.0912	76.0235	40.098
ANKRD36B	57730	6.22049	-4.05842	3.02376e-10	2.25533e-08	312	1	185.706	0	533.216	448.585	128.403	502.113	184.904	265.401	373.124	422.274	27.6199	6.2837	14.8514	10.2251	19.5439	22.6656	14.8402	12.1597	29.3727	25.1217
ANKRD36BP1	84832	2.00638	8.96558	1.59051e-09	7.53551e-08	492	1	0	0	0	0	0	0	0	0	0	1.79691	78.0262	34.2113	109.264	110.772	26.2622	24.2846	41.5526	354.501	39.7396	79.7129
ANKRD36C	400986	7.29131	-3.02193	4.67109e-07	6.4619e-06	1685	1	612.249	0	713.122	232.81	258.029	625.407	348.37	692.596	379.699	601.965	33.8344	25.1348	29.7028	90.3221	42.7523	184.563	14.0982	28.9961	71.704	28.5034
ANKRD44	91526	9.49576	-2.61291	3.48192e-07	5.13029e-06	1582	1	3027.39	221.599	1958.38	1584.24	1238.78	2078.14	1815.54	1925.93	2514.89	1491.44	334.201	850.395	528.285	177.236	157.573	123.851	193.665	171.171	212.52	170.054
ANKRD44-IT1	101927547	4.24429	-5.04113	4.29957e-08	9.69274e-07	1034	1	222.46	0	175.571	62.4612	17.1204	153.672	65.6543	160.376	133.141	97.0331	3.45249	0	6.36489	5.11257	4.88598	4.85691	2.96804	0	3.45562	1.93243
ANKRD46	157567	7.6475	1.33158	0.00200119	0.00623382	7483	1	119.935	0	66.1101	124.922	204.222	187.622	99.1513	198.696	87.1171	176.097	490.944	201.777	464.637	102.251	138.029	133.565	502.341	433.071	463.053	251.217
ANKRD50	57182	8.63132	1.68266	0.000215239	0.000977442	5133	1	495.215	0	371.734	141.957	215.228	101.852	356.409	112.121	212.04	206.645	825.144	363.757	1359.43	368.105	456.839	738.251	436.302	757.641	1405.57	393.734
ANKRD53	79998	4.47741	-1.80061	0.00825251	0.0202576	9496	1	5.8033	0	0	73.8178	29.3493	32.1638	38.8566	95.09	32.8744	107.815	15.8814	12.5674	16.4426	17.0419	7.93972	12.9518	1.48402	6.54752	16.4142	12.0777
ANKRD54	129138	7.7345	1.47801	5.58527e-05	0.000320086	4067	1	140.247	0	185.325	130.601	72.1503	225.147	107.191	143.345	108.485	163.519	308.652	520.849	304.454	393.668	440.96	375.601	198.859	155.27	378.39	477.795
ANKRD61	100310846	1.54692	4.2735	0.00031735	0.00134621	5495	1	0.967217	0	0	0	0	0	0	5.67702	0	0	23.4769	0.698189	14.321	8.52095	17.1009	8.90434	2.22603	32.7376	10.3668	10.1453
ANKRD65	441869	3.44922	5.06513	5.94355e-06	5.06375e-05	2736	1	0.967217	0	0	5.67829	0	7.14751	0	0	3.28744	1.79691	53.8588	214.344	41.3718	148.265	39.6986	5.6664	36.3585	35.5437	21.5976	35.2669
ANKRD9	122416	8.33591	0.994765	0.0123321	0.0281992	10194	1	261.149	0	298.037	306.628	350.968	212.639	455.56	63.8664	207.108	132.971	386.679	225.515	467.819	388.555	419.584	442.789	346.519	442.425	368.887	1072.5
ANKS1A	23294	8.85652	-0.568772	0.0110853	0.0258037	10014	1	604.511	664.797	642.677	545.116	410.89	552.145	596.248	442.807	634.475	551.651	435.704	303.014	668.313	342.542	425.691	276.844	227.055	421.847	329.147	375.859
ANKS1B	56899	4.9451	3.79922	1.39777e-05	0.000102588	3176	1	0	0	5.41886	0	46.4697	10.7213	1.33988	9.93478	3.28744	5.39073	92.5266	161.282	113.507	69.8718	83.0617	109.281	108.334	106.631	154.639	150.247
ANKS4B	257629	-1.24643	4.24718	0.00155986	0.0050825	7154	1	0.967217	0	0	0	0	0	0	0	0	0	0.690497	0	1.06081	5.11257	2.44299	1.61897	3.71006	0.93536	0.863904	1.93243
ANKS6	203286	7.95349	1.24914	0.0137713	0.0308751	10397	1	100.591	0	69.3614	176.027	405.998	200.13	127.289	241.273	119.991	167.113	514.421	757.535	676.269	332.317	47.0276	474.359	534.248	133.756	183.148	168.605
ANKUB1	389161	2.10129	8.43428	1.49993e-09	7.23878e-08	483	1	0.967217	0	0	0	0	0	1.33988	0	0	0	58.0018	16.0584	111.385	54.5341	109.324	16.1897	94.2354	213.262	37.1479	87.9258
ANKZF1	55139	8.5593	-1.03769	0.000330788	0.00139257	5537	1	538.74	221.599	502.87	408.837	369.312	945.259	530.594	688.338	568.726	630.715	262.389	290.447	579.735	148.265	299.266	195.086	268.608	183.33	180.556	225.129
ANO1	55107	8.26325	3.06061	0.00515289	0.0136664	8789	1	0	443.198	1.08377	255.523	357.083	0	0	1.41925	0	5.39073	258.937	3234.71	722.414	349.359	114.21	2594.4	488.985	673.459	240.165	198.075
ANO2	57101	3.50271	3.37303	0.00238908	0.00720578	7728	1	2.90165	0	0	5.67829	1.22289	0	0	8.51553	11.506	5.39073	22.7864	208.06	2.12163	17.0419	14.0472	2.42846	5.93609	15.9011	14.6864	61.8379
ANO3	63982	2.47363	6.73015	8.51608e-05	0.000457712	4337	1	0	0	0	0	0	0	0	0	0	5.39073	36.5964	3.49095	2.12163	5.11257	351.791	153.802	5.93609	3.74144	7.77514	1.93243
ANO4	121601	-4.87076	7.13685	0.001337	0.00446625	6978	1	0	0	0	0	0	0	0	0	0	0	8.97647	0	1.59122	1.70419	108.713	0	1.48402	3.74144	6.04733	3.86487
ANO5	203859	7.84772	7.76372	6.83806e-06	5.67445e-05	2809	1	14.5083	0	42.2671	22.7132	0	23.2294	0	17.0311	13.1497	23.3598	1375.47	0	9008.96	13.6335	285.219	8.09486	6330.1	9510.74	4510.44	2916.53
ANO9	338440	5.74318	-4.63512	4.66561e-09	1.68613e-07	645	1	183.771	0	143.058	170.349	130.849	614.686	164.806	580.475	277.788	404.305	10.3575	6.2837	3.71285	20.4503	23.8192	21.8561	8.90413	5.61216	2.59171	3.86487
ANOS1	3730	5.66421	3.63912	0.00826281	0.0202765	9499	1	0	0	0	0	118.62	19.6557	0	0	0	5.39073	107.027	1219.74	9.01692	52.8299	109.935	33.1889	195.891	10.289	21.5976	30.4358
ANP32AP1	723972	-4.87076	6.35778	2.12359e-05	0.000145548	3401	1	0	0	0	0	0	0	0	0	0	0	2.07149	1.39638	8.48651	6.81676	26.8729	4.85691	3.71006	14.0304	4.31952	6.76352
ANTXR1	84168	11.056	2.35346	0.0151363	0.0334117	10560	1	2.90165	8420.76	4.33509	272.558	409.667	42.8851	0	164.633	21.3683	79.064	4656.02	16121.2	1641.61	5369.9	1732.08	3619.21	3819.87	2320.63	2819.78	6031.13
ANTXRL	195977	0.863971	-3.90188	0.00111326	0.00381899	6795	1	17.4099	0	29.2618	0	8.5602	0	8.0393	7.09627	0	0	0	0	0	0	0.610748	0	2.22603	1.87072	0	0
ANXA10	11199	-4.87076	5.34716	0.0021309	0.00656159	7570	1	0	0	0	0	0	0	0	0	0	0	0	0.698189	1.59122	0	3.66449	23.4751	4.45207	0	2.59171	2.89865
ANXA11	311	11.0938	-1.38765	9.91078e-05	0.000517055	4468	1	4704.55	443.198	5300.73	3259.34	3058.44	2512.35	6004.01	2680.97	3967.94	3421.32	1042.65	1506.69	1087.33	1803.03	1181.19	2165.37	1728.14	1102.79	685.94	1208.25
ANXA13	312	-4.87076	8.68918	0.000978005	0.00342662	6653	1	0	0	0	0	0	0	0	0	0	0	31.7629	0	6.36489	0	1.83224	0	12.6142	232.905	112.308	1.44933
ANXA2	302	12.2577	2.56752	2.53186e-06	2.53078e-05	2332	1	964.316	3988.78	548.388	1465	1275.47	2292.57	1577.04	2621.36	1819.6	3561.48	8814.2	15352.5	5563.97	33671.4	11321.4	12375.4	7136.66	4043.56	4664.22	16289.9
ANXA2R	389289	6.46917	-1.65679	0.00105406	0.00365354	6725	1	273.723	0	623.169	124.922	72.1503	66.1145	133.988	76.6397	121.635	80.861	64.9068	15.3602	89.1084	51.1257	46.4168	88.2339	47.4887	17.7718	34.5562	43.9629
ANXA3	306	7.24912	-7.49528	1.58524e-09	7.53551e-08	490	1	3417.18	443.198	6117.89	1737.56	829.117	287.687	5490.84	278.174	1316.62	515.713	7.59547	37.7022	13.7906	1.70419	15.8794	0.809486	1.48402	9.3536	13.8225	11.1115
ANXA5	308	11.9755	1.89877	1.86176e-05	0.000130677	3321	1	1267.05	7312.76	1244.17	1056.16	792.43	2217.52	2150.51	1906.06	1453.05	1453.7	7394.54	18315.6	6230.69	8219.31	7429.75	7433.51	6034.03	4384.03	6770.42	5549.47
ANXA9	8416	4.97305	2.69056	0.00252841	0.00756188	7794	1	0	0	2.16754	0	52.5841	33.9507	2.67977	1.41925	16.4372	14.3753	218.197	50.2696	49.3279	18.7461	69.6252	45.3312	74.9431	120.661	76.0235	74.8818
AOAH	313	8.60947	-2.43119	1.4583e-05	0.000106307	3197	1	2271.99	221.599	1295.11	664.36	709.274	225.147	1205.89	654.276	1339.63	483.369	162.267	49.5714	153.288	168.715	266.897	56.664	107.592	56.1216	132.177	528.521
AOAH-IT1	100874264	0.0584418	-8.5904	5.89324e-07	7.76549e-06	1769	1	66.738	0	59.6074	34.0697	0	5.36064	8.0393	14.1925	16.4372	0	0	0	0.530407	0	0	0	0	0	0	0
AOC1	26	4.71045	-5.11635	2.0404e-08	5.37931e-07	884	1	117.033	221.599	292.618	130.601	370.534	80.4095	187.584	18.4503	47.6678	75.4702	1.38099	0.698189	4.77366	3.40838	4.27523	6.47588	12.6142	4.6768	5.18342	0.966217
AOC2	314	7.54007	3.9689	0.000958035	0.0033683	6630	1	36.7543	0	42.2671	51.1046	141.855	46.4588	20.0982	29.8043	62.4613	39.532	2992.62	3.49095	20.6859	11.9293	110.545	4.85691	37.8426	986.804	869.951	2326.17
AOC3	8639	7.98229	2.29589	1.09788e-05	8.37692e-05	3055	1	39.6559	443.198	56.3561	28.3914	226.234	92.9177	73.6936	66.7049	49.3115	64.6888	975.673	201.079	323.548	431.16	493.484	42.0932	543.152	817.504	704.946	1071.05
AOX1	316	4.34506	-1.5751	0.0171415	0.0370142	10795	1	61.9019	0	71.5289	51.1046	59.9214	10.7213	30.8173	26.9658	18.0809	19.766	13.1195	3.49095	13.2602	35.788	5.49673	32.3794	6.6781	0	1.72781	5.7973
AP1AR	55435	6.90675	1.34965	0.00514539	0.0136589	8781	1	104.459	0	67.1938	45.4263	12.2289	100.065	101.831	73.8012	149.578	97.0331	202.316	270.897	410.535	83.5053	132.532	131.137	238.928	115.049	255.716	74.8818
AP1G1	164	10.3427	-0.80908	0.00238369	0.00719367	7724	1	1716.81	221.599	2004.98	1646.7	1183.75	2026.32	1799.46	2387.19	1863.98	2337.78	836.883	1351.69	1324.43	773.703	854.436	1246.61	891.897	802.538	742.094	986.025
AP1G2	8906	9.36038	-1.51357	7.50821e-06	6.12802e-05	2856	1	1357.97	221.599	1671.18	738.178	1059.02	1231.16	1370.7	1074.38	1336.34	1045.8	444.68	241.574	354.842	260.741	390.879	197.514	225.571	610.79	599.549	563.788
AP1S3	130340	5.28725	-1.72462	0.000400547	0.0016251	5745	1	61.9019	0	53.1048	124.922	58.6985	32.1638	41.5364	119.217	124.923	93.4393	8.28597	11.8692	28.642	30.6754	28.7051	6.47588	37.1006	14.9658	34.5562	13.527
AP2M1	1173	11.509	1.38864	8.52284e-06	6.80368e-05	2920	1	1837.71	1329.59	2232.57	1817.05	1899.14	1604.62	3022.78	1369.58	1523.73	1374.64	3232.91	3847.72	4216.74	5427.85	6001.21	2847.77	8087.18	6348.28	3052.17	4097.73
AP2S1	1175	9.6743	1.39323	2.93463e-05	0.00018828	3632	1	532.937	221.599	686.027	488.333	513.612	566.44	852.165	271.078	578.589	330.631	903.171	794.539	701.198	2339.85	1362.58	1361.55	2019.75	1033.57	1234.52	1491.36
AP3M2	10947	7.85475	0.727839	0.00688355	0.0173823	9231	1	287.264	221.599	198.33	136.279	196.885	182.262	144.707	143.345	167.659	120.393	256.175	221.326	145.332	214.728	492.873	369.125	204.795	447.102	359.384	268.125
AP3S1	1176	9.32762	0.641557	0.0169067	0.0365953	10769	1	589.035	221.599	826.918	511.046	368.089	414.556	1042.43	398.81	317.238	454.618	738.832	816.183	867.746	678.268	638.231	802.2	1159.76	765.124	882.046	676.835
AP4B1-AS1	100287722	4.3863	5.29969	3.49009e-07	5.13274e-06	1585	1	0	0	0	5.67829	0	7.14751	2.67977	0	1.64372	16.1722	149.838	97.0483	150.105	57.9425	105.659	146.517	155.822	154.334	114.035	181.166
AP4M1	9179	8.0514	2.39498	2.72279e-08	6.81721e-07	931	1	106.394	0	117.047	283.914	66.0358	116.147	101.831	137.668	101.911	125.784	666.33	997.014	498.583	582.833	603.419	732.584	268.608	590.212	587.455	557.024
AP4S1	11154	7.47146	1.23048	0.00550018	0.0144234	8889	1	118.001	0	121.382	79.496	284.932	117.934	60.2947	87.9938	143.003	145.55	179.529	222.722	231.257	148.265	169.788	518.88	61.5869	386.303	438.863	361.365
AP5B1	91056	9.56269	-2.66724	3.84855e-07	5.56858e-06	1611	1	2993.54	221.599	3721.67	2180.46	2025.1	673.653	3328.27	759.301	2248.61	907.44	309.343	384.004	262.021	322.092	169.788	674.301	208.505	274.06	152.911	243.487
APAF1	317	9.5379	-1.54818	0.000798511	0.00289296	6434	1	2862	221.599	3395.46	1402.54	450.022	337.72	1891.91	393.133	1306.76	451.024	359.749	432.179	580.796	276.079	276.669	420.932	290.126	641.657	546.851	521.757
APBB1	322	7.73662	1.8981	0.000106308	0.000546888	4531	1	225.362	0	114.88	113.566	324.065	53.6064	49.5757	39.7391	108.485	75.4702	291.39	680.735	283.237	241.995	429.966	384.506	374.716	256.289	384.437	790.366
APBB1IP	54518	8.78153	-2.56856	7.73022e-07	9.70336e-06	1857	1	2410.31	0	1964.88	1402.54	660.358	704.03	1272.89	544.994	1227.86	530.088	183.672	96.3501	140.558	226.657	254.071	94.7098	146.176	91.6652	188.331	384.555
APC	324	9.25326	-0.875808	0.00307817	0.00889341	8068	1	1386.02	0	1382.89	925.561	563.75	523.555	1108.08	837.36	815.284	724.155	345.249	472.674	521.39	419.231	511.807	310.842	477.113	433.071	298.047	715.484
APC2	10297	5.61975	2.92886	2.67708e-06	2.63081e-05	2372	1	7.73774	0	9.75394	17.0349	25.6806	19.6557	6.69941	42.5776	32.8744	16.1722	79.4072	258.33	324.609	112.477	133.143	93.0908	57.8769	127.209	112.308	58.4562
APCDD1	147495	7.62948	7.71832	8.75949e-10	4.84997e-08	421	1	10.6394	0	13.0053	0	19.5662	3.57376	8.0393	25.5466	34.5181	21.5629	2685.34	332.338	3752.63	679.972	2037.45	176.468	10385.9	2601.23	5219.71	864.765
APCDD1L	164284	-4.87076	10.4738	3.04978e-05	0.000194449	3656	1	0	0	0	0	0	0	0	0	0	0	218.197	44.6841	6.36489	451.61	25.0407	214.514	2.96804	3.74144	6.91123	401.463
APELA	100506013	-4.87076	7.04314	0.00173812	0.00555085	7299	1	0	0	0	0	0	0	0	0	0	0	9.66696	6.2837	0.530407	3.40838	95.8874	0	0	0.93536	10.3668	0.483109
APEX1	328	10.4842	1.34715	0.00041646	0.00167663	5790	1	1267.05	0	1481.52	823.352	906.159	786.227	1321.12	824.587	872.814	697.201	1463.85	1482.95	1536.59	1918.92	2986.56	2897.15	1337.1	1664	3229.27	4329.62
APEX2	27301	8.26417	1.84481	2.02269e-05	0.00013975	3373	1	233.099	0	234.095	244.166	128.403	116.147	221.081	117.798	131.497	195.863	412.917	360.266	227.014	497.624	398.818	656.493	368.779	535.961	805.159	1563.82
APH1A	51107	10.8587	1.00782	0.0006242	0.00234755	6198	1	1189.68	221.599	1243.09	1005.06	1955.39	1551.01	2127.73	1129.73	1701.25	970.331	2716.42	2814.4	1950.31	3229.44	2406.35	3036.38	1826.83	2964.15	2650.46	2737.29
APLF	200558	5.9145	-2.2789	2.29429e-06	2.33945e-05	2286	1	125.738	0	100.791	136.279	106.391	234.081	159.446	225.661	119.991	120.393	29.6914	50.9678	17.5034	44.309	23.2084	42.9027	17.0663	11.2243	26.781	10.1453
APLN	8862	4.5852	8.50851	1.53176e-09	7.32241e-08	487	1	0	0	0	0	0	0	0	0	0	12.5784	169.172	103.332	192.538	841.87	583.264	293.843	402.912	151.528	1164.54	677.802
APLNR	187	7.26056	4.62015	9.23172e-08	1.80176e-06	1193	1	0.967217	221.599	9.75394	0	0	7.14751	0	46.8354	4.93115	17.9691	1375.47	637.447	259.899	2087.63	302.931	176.468	911.19	472.357	755.052	625.626
APLP1	333	7.28414	2.89371	0.0020255	0.00629442	7501	1	0	0	2.16754	79.496	35.4637	137.59	41.5364	228.5	16.4372	30.5475	507.516	115.201	805.158	93.7305	97.7196	116.566	117.98	292.768	204.745	1897.65
APLP2	334	12.6747	1.05365	0.00110575	0.00379826	6786	1	5268.43	1994.39	4314.49	3838.52	7717.63	4452.9	6210.36	3772.38	5026.49	2785.21	6703.35	10363.2	9608.85	5485.79	6760.37	20504.3	7900.93	8446.3	9153.93	9273.27
APOA1-AS	104326055	0.0664955	5.10196	5.11408e-05	0.000296984	4014	1	0	0	0	0	0	1.78688	0	0	0	0	9.66696	0.698189	3.71285	1.70419	1.83224	8.09486	3.71006	8.41824	21.5976	1.93243
APOA5	116519	-4.87076	5.16382	0.000832073	0.00299038	6486	1	0	0	0	0	0	0	0	0	0	0	2.07149	0	11.1385	0	0.610748	1.61897	2.22603	3.74144	10.3668	2.89865
APOB	338	3.61398	-5.77668	4.76503e-05	0.000279851	3969	1	0	0	0	102.209	327.733	60.7539	0	107.863	11.506	296.49	2.76199	0	1.59122	3.40838	0.610748	0.809486	5.93609	0.93536	0	0.483109
APOBEC3A	200315	5.30096	-7.71898	4.50316e-10	3.03378e-08	346	1	706.069	221.599	1273.43	499.689	223.788	96.4914	785.171	563.444	351.756	1000.88	0.690497	0	1.59122	1.70419	5.49673	0	14.8402	1.87072	0	0.966217
APOBEC3B-AS1	100874530	2.58473	6.1592	2.00966e-06	2.09974e-05	2231	1	0	0	0	0	0	0	0	7.09627	0	0	62.8353	27.2294	45.615	51.1257	77.565	79.3296	2.96804	49.5741	46.6508	64.2535
APOBEC3C	27350	9.79996	-0.824025	0.00830565	0.0203559	9511	1	709.938	443.198	661.101	1340.08	1238.78	1733.27	1054.49	1784	1165.4	1730.42	470.229	1187.62	407.883	1140.1	517.914	309.223	385.104	467.68	698.898	1115.01
APOBEC3D	140564	2.7452	-3.16998	1.32443e-05	9.82571e-05	3142	1	8.70496	0	9.75394	5.67829	8.5602	76.8358	12.0589	34.0621	13.1497	32.3444	0.690497	2.79276	2.12163	5.11257	2.44299	1.61897	1.48402	2.80608	0.863904	2.41554
APOBEC3G	60489	8.33601	-2.07756	3.29626e-05	0.000206548	3719	1	459.428	221.599	235.178	647.325	632.232	1014.95	661.902	942.385	790.628	1033.22	118.075	580.894	46.6758	245.403	121.539	78.5201	66.039	76.6995	95.0294	143.966
APOBR	55911	8.94842	-1.89212	0.000425105	0.00170848	5800	1	1846.42	0	2417.89	1124.3	558.859	289.474	1242.07	369.006	1152.25	517.51	89.7647	59.3461	295.437	243.699	491.041	80.9486	267.124	164.623	585.727	286.483
APOC2	344	-4.87076	3.03966	0.0095467	0.0227959	9762	1	0	0	0	0	0	0	0	0	0	0	0	0	0.530407	0	1.2215	0	0.742011	0.93536	2.59171	1.93243
APOD	347	8.84454	2.01243	0.0163233	0.0355271	10710	1	1.93443	1994.39	1.08377	34.0697	7.33732	1.78688	0	42.5776	13.1497	192.269	28.3104	8452.98	17.5034	316.979	101.384	46.9502	37.1006	4.6768	31.1005	196.625
APOE	348	10.6563	2.42054	0.003843	0.0107475	8335	1	28.0493	221.599	47.686	210.097	53.807	4699.49	482.358	523.705	345.181	362.976	3199.76	2294.95	2641.96	2564.81	10807.2	752.822	2998.47	2201.84	7885.72	1994.27
APOH	350	-4.87076	4.03179	0.000934194	0.00329491	6609	1	0	0	0	0	0	0	0	0	0	0	2.07149	2.79276	0	3.40838	0.610748	2.42846	2.22603	0.93536	0.863904	0.483109
APOL3	80833	8.6811	-1.32091	0.0114831	0.0266285	10052	1	422.674	0	186.409	476.976	523.395	780.866	222.421	807.556	636.119	2431.22	360.44	138.94	40.3109	737.915	359.73	386.934	169.179	66.4105	144.272	192.76
APOL4	80832	7.12805	3.93864	8.78463e-08	1.73681e-06	1179	1	6.77052	0	24.9267	96.5309	20.7891	51.8195	25.4578	52.5124	26.2995	52.1104	387.369	101.237	1255.47	921.967	658.997	97.1383	546.12	278.737	518.342	712.102
APOL5	80831	-4.87076	4.13222	0.00170021	0.00544994	7272	1	0	0	0	0	0	0	0	0	0	0	0.690497	3.49095	0	3.40838	1.83224	0	1.48402	3.74144	0.863904	1.44933
APOL6	80830	10.5694	-1.2321	0.0140756	0.0314183	10443	1	1484.68	221.599	710.954	1362.79	1319.49	3021.61	872.264	4205.25	1222.93	8867.75	1073.03	432.179	528.816	1988.79	1129.27	1925.77	334.647	637.915	1098.02	765.727
APOLD1	81575	8.09751	2.94614	1.382e-05	0.000101608	3170	1	52.2297	221.599	31.4294	68.1395	298.384	41.0982	4.01965	65.2857	119.991	84.4548	386.679	151.507	590.343	351.063	364.616	280.891	1368.27	1499.38	1225.02	1386.04
APOM	55937	5.75508	1.74864	0.000997314	0.00348589	6669	1	14.5083	0	50.9373	51.1046	14.6746	12.5081	69.6739	14.1925	32.8744	34.1413	95.9791	93.5574	175.565	64.7592	78.7865	72.0442	62.3289	227.292	57.8816	61.8379
APOO	79135	6.32392	1.93462	8.63305e-06	6.86814e-05	2930	1	32.8854	0	37.932	79.496	37.9095	67.9014	52.2554	25.5466	54.2427	21.5629	160.886	160.584	77.4394	194.278	128.868	199.943	161.758	156.205	107.988	218.365
APP	351	12.949	1.73992	0.00136924	0.00455437	7008	1	3811.8	18614.3	4944.17	2197.5	4126.02	804.095	3821.35	1176.56	2006.98	1764.57	41895.2	16186.8	8638.74	9892.83	9851.97	6064.67	13233.8	9720.26	12981	16055.2
APPBP2	10513	8.64753	1.23149	8.57908e-05	0.000460143	4346	1	412.035	0	302.372	283.914	190.77	353.802	255.918	339.202	220.258	258.755	495.087	626.974	649.749	558.975	564.331	1113.85	535.732	573.375	576.224	450.74
APTR	100505854	5.99914	1.85828	6.21574e-05	0.000350481	4134	1	35.787	0	72.6127	34.0697	22.0119	53.6064	22.778	35.4814	16.4372	43.1258	122.909	92.161	117.75	81.8011	109.324	162.707	89.0413	165.559	213.384	63.2872
APTX	54840	7.97076	0.750475	0.0240597	0.0488062	11491	1	234.067	0	260.105	170.349	178.541	284.114	151.407	320.751	167.659	167.113	274.127	210.155	659.826	305.05	334.079	252.559	396.976	221.68	258.307	341.075
AQP1	358	9.56867	3.15867	4.63141e-06	4.13792e-05	2609	1	265.985	221.599	443.263	187.384	132.072	139.377	641.804	42.5776	193.959	273.13	6179.26	617.199	489.035	5143.25	1539.69	468.692	1377.91	1693	1339.05	3845.55
AQP10	89872	1.72718	-3.24301	0.00134924	0.0045029	6984	1	0	0	3.25131	45.4263	0	0	12.0589	11.354	8.21859	21.5629	1.38099	0	0.530407	1.70419	1.2215	0.809486	1.48402	0.93536	1.72781	0.966217
AQP11	282679	3.17987	3.36225	0.000404502	0.00163935	5751	1	0.967217	0	0	5.67829	0	0	0	4.25776	6.57487	10.7815	16.5719	11.8692	41.9022	13.6335	18.3224	52.6166	26.7124	47.7033	41.4674	19.8075
AQP12B	653437	-4.87076	2.21291	0.0235908	0.0480012	11444	1	0	0	0	0	0	0	0	0	0	0	0.690497	0	0	0	1.2215	0	0.742011	0	0.863904	0.966217
AQP2	359	-4.87076	4.0848	0.0015446	0.00504338	7139	1	0	0	0	0	0	0	0	0	0	0	2.76199	0	1.06081	3.40838	0.610748	0	2.96804	2.80608	0.863904	1.93243
AQP3	360	8.62244	-3.66726	7.63498e-06	6.21843e-05	2862	1	303.706	0	200.498	1595.6	1526.16	2926.91	995.533	2866.89	1538.52	2093.4	86.3122	20.2475	98.1253	437.977	28.7051	10.5233	34.8745	79.5056	95.8933	213.534
AQP5	362	4.34472	-7.34419	0.00033186	0.00139557	5543	1	0	664.797	0	0	1916.26	0	5.35953	0	0	3.59382	0.690497	6.98189	1.06081	0	2.44299	0	1.48402	0	0.863904	2.41554
AQP6	363	4.5664	-4.32231	0.00496152	0.0132475	8730	1	1.93443	0	0	0	1057.8	0	0	0	0	0	3.45249	5.58551	1.59122	5.11257	8.55047	1.61897	4.45207	6.54752	11.2308	4.83109
AQP9	366	5.42975	-7.69919	3.91833e-12	1.27178e-09	70	1	1715.84	221.599	1142.3	772.247	270.258	134.016	708.798	283.851	558.864	406.102	2.76199	0	1.06081	3.40838	4.88598	4.85691	5.93609	4.6768	0.863904	1.44933
AQR	9716	9.32402	-0.795544	0.000614776	0.00231771	6183	1	1294.14	221.599	1210.57	919.883	705.605	804.095	751.674	923.934	879.389	733.139	619.376	484.543	630.654	398.781	356.066	355.364	414.042	524.737	488.97	592.291
ARAP1	116985	11.098	-1.45151	8.5364e-05	0.000458276	4342	1	5287.78	221.599	5929.31	3900.98	2966.72	2728.56	4950.87	2405.64	5659.32	2199.42	1096.51	1605.14	1421.49	1353.13	1498.16	1359.13	1110.05	1302.02	1133.44	1375.41
ARAP1-AS2	100506020	3.61687	3.97367	2.02718e-06	2.11425e-05	2235	1	0.967217	0	4.33509	0	1.22289	0	2.67977	9.93478	8.21859	3.59382	23.4769	69.8189	70.0137	51.1257	46.4168	50.1881	41.5526	58.9276	33.6923	41.0642
ARAP2	116984	7.16202	-4.58425	2.71637e-09	1.11085e-07	570	1	1444.06	0	1080.52	579.185	846.237	223.36	1330.5	322.171	862.952	325.241	19.3339	31.4185	7.4257	83.5053	35.4234	31.5699	23.0023	36.479	15.5503	8.69596
ARC	23237	5.16212	0.746776	0.0130432	0.029544	10291	1	0.967217	221.599	6.50263	0	8.5602	19.6557	6.69941	0	1.64372	10.7815	46.9538	31.4185	4.24326	180.644	18.9332	0.809486	80.8792	72.958	25.0532	1.93243
ARCN1	372	11.5128	1.04087	0.0103696	0.0244329	9893	1	1398.6	0	1503.19	2816.43	1849	3418.3	1965.61	3278.48	1487.56	2654.04	4285.92	4159.81	6438.61	3135.71	1338.15	4803.49	3569.82	5793.62	5810.62	2577.38
AREG	374	5.60228	-3.85263	3.81041e-06	3.53024e-05	2516	1	182.804	0	58.5237	283.914	62.3672	137.59	694.059	144.764	73.9673	208.442	4.83348	4.88733	11.1385	5.11257	4.88598	55.045	23.7444	10.289	6.91123	0.966217
AREL1	9870	9.53318	-0.913326	0.00267667	0.00792697	7871	1	1397.63	0	1476.1	948.274	875.586	873.784	1468.51	871.422	1388.94	867.908	468.157	597.65	500.174	402.189	401.872	957.621	282.706	570.569	583.135	634.805
ARF4	378	11.3463	1.88136	6.86473e-05	0.000380312	4207	1	785.381	0	1149.88	1998.76	974.64	2271.12	935.238	2591.56	1188.41	1669.33	6272.48	4772.12	5134.87	4625.17	1731.47	7001.24	8589.52	3590.85	6367.84	1888.47
ARF5	381	9.35282	1.36001	0.000340505	0.00142243	5580	1	500.051	0	560.31	380.445	364.42	305.556	829.387	322.171	585.164	233.598	744.356	1431.99	804.628	1784.29	1379.07	1374.51	519.408	577.117	1009.04	851.238
ARFGEF1	10565	10.458	-1.62656	0.000124403	0.000622281	4660	1	4614.59	443.198	5363.59	1970.37	2066.68	1290.13	3302.81	1730.07	2307.78	1628	1305.04	1825.07	958.976	632.255	516.082	452.502	345.035	707.132	681.62	581.18
ARFGEF2	10564	10.0542	-1.5734	9.8924e-05	0.000516212	4467	1	1166.46	0	1126.04	1902.23	1337.84	3368.27	1755.25	2932.18	1821.24	2932.56	468.848	816.882	1091.05	412.414	393.322	645.969	660.39	439.619	559.81	674.903
ARFGEF3	57221	7.45149	-2.16423	0.00057471	0.00219624	6099	1	182.804	221.599	771.645	550.794	348.523	409.195	109.87	398.81	144.647	567.824	4.83348	2.79276	88.578	61.3509	89.7799	233.941	34.8745	73.8934	134.769	101.936
ARFIP1	27236	8.2356	0.677432	0.00440681	0.0120132	8550	1	205.05	664.797	127.885	312.306	194.439	248.376	119.25	198.696	96.9794	215.629	252.722	400.761	641.262	371.514	395.765	426.599	434.818	185.201	410.354	292.764
ARG1	383	5.94762	-9.55625	3.42683e-10	2.47305e-08	323	1	2611.49	0	4613.62	1362.79	430.456	326.999	5973.2	190.18	1129.23	296.49	0.690497	0.698189	0	0	6.10748	4.85691	0.742011	0.93536	6.04733	2.41554
ARG2	384	6.52433	4.86979	1.8598e-09	8.48373e-08	511	1	0.967217	0	14.089	28.3914	9.78309	50.0326	13.3988	2.83851	14.7935	35.9382	381.845	432.877	394.623	478.878	369.502	981.906	290.126	382.562	626.33	638.67
ARHGAP10	79658	8.11021	1.26926	6.45763e-05	0.000362019	4158	1	220.526	443.198	233.011	141.957	210.336	66.1145	103.171	127.733	133.141	100.627	220.959	430.783	522.981	335.726	678.541	405.552	497.889	173.042	514.887	509.68
ARHGAP11B	89839	5.60233	-3.17019	3.75052e-07	5.44363e-06	1606	1	276.624	0	366.315	124.922	129.626	58.967	121.929	43.9969	182.453	152.737	15.8814	10.4728	27.0508	8.52095	7.93972	15.3802	10.3882	21.5133	38.0118	6.76352
ARHGAP12	94134	8.43912	-0.793845	0.00455939	0.0123509	8605	1	420.74	0	371.734	459.941	464.697	739.768	538.633	631.568	448.735	494.15	475.062	325.356	219.589	134.631	263.843	403.124	209.989	191.749	240.165	172.47
ARHGAP15	55843	8.248	-3.08142	5.24743e-06	4.57236e-05	2675	1	2094.99	0	1868.42	641.647	501.383	578.949	1232.69	383.199	1020.75	522.901	81.4787	63.5352	60.9968	218.136	147.801	31.5699	66.781	43.0265	320.508	11.1115
ARHGAP21	57584	9.16386	0.991973	0.00733507	0.0183416	9322	1	267.919	0	192.911	403.158	538.07	494.965	383.206	652.857	402.711	731.342	1145.54	1258.14	993.983	410.71	725.568	644.35	718.267	569.634	365.431	1257.53
ARHGAP22	58504	6.45179	2.19843	0.0128693	0.0291982	10274	1	52.2297	0	47.686	5.67829	184.656	0	21.4381	21.2888	75.611	0	258.937	154.3	49.3279	305.05	142.304	696.967	95.7194	61.7337	62.2011	48.794
ARHGAP23	57636	9.6362	1.66162	9.05723e-05	0.00048092	4390	1	310.477	0	482.278	511.046	357.083	443.146	554.711	535.059	590.095	690.013	980.506	800.125	2360.84	1124.77	1157.98	268.749	2672.72	1412.39	1300.18	2075.92
ARHGAP24	83478	8.31637	-1.17503	0.0150904	0.0333261	10554	1	891.775	0	1356.88	403.158	501.383	114.36	974.095	82.3167	340.25	125.784	261.699	162.678	192.538	170.419	163.68	317.318	197.375	84.1824	489.834	81.6454
ARHGAP25	9938	8.96845	-2.46166	1.64121e-05	0.000117279	3262	1	2010.85	0	1516.2	1254.9	825.448	1381.26	1337.2	1112.7	1405.38	912.83	171.934	966.992	68.9529	132.927	213.151	117.375	123.916	92.6006	166.733	79.7129
ARHGAP26	23092	9.0185	-2.67343	1.41414e-08	4.01431e-07	821	1	2376.45	221.599	2287.84	1328.72	931.839	630.768	1424.3	1031.8	1819.6	1045.8	220.269	290.447	106.612	286.304	218.648	131.946	146.918	108.502	317.053	226.578
ARHGAP26-IT1	100874372	1.58613	-4.47698	2.89604e-05	0.000186586	3618	1	31.9182	0	14.089	5.67829	13.4517	12.5081	8.0393	9.93478	26.2995	19.766	0	0	0	1.70419	0.610748	4.04743	0	0	0	0
ARHGAP27	201176	9.21603	-2.67094	1.99346e-09	8.95331e-08	519	1	1966.35	221.599	1702.61	1680.77	1829.44	1011.37	1783.38	1280.17	2029.99	1502.22	236.15	148.016	197.311	202.799	412.255	98.7572	289.384	182.395	272.13	317.402
ARHGAP28	79822	4.49535	6.82868	2.27166e-08	5.8511e-07	905	1	0	0	0	0	0	5.36064	0	1.41925	0	14.3753	153.29	467.787	97.0645	173.827	535.626	312.461	86.0733	216.068	198.698	163.774
ARHGAP29	9411	7.98791	2.23631	0.00329181	0.00940691	8157	1	22.246	664.797	4.33509	17.0349	429.233	0	12.0589	1.41925	14.7935	3.59382	478.515	353.284	246.639	349.359	310.871	2222.04	570.606	330.182	482.922	166.189
ARHGAP30	257106	9.74223	-3.45893	8.75745e-09	2.77359e-07	736	1	4963.76	221.599	4713.32	3083.31	1961.51	1858.35	4629.29	1561.18	3535.64	1872.38	261.699	152.205	189.355	613.509	430.577	195.086	131.336	160.882	165.006	283.102
ARHGAP33	115703	7.73803	-1.55264	0.000155774	0.000749299	4845	1	389.789	0	930.96	317.984	199.33	214.425	411.344	263.981	542.427	386.336	71.1212	254.141	209.511	120.998	101.384	148.136	48.2307	138.433	69.9762	84.544
ARHGAP36	158763	-4.87076	5.84292	0.000992217	0.00347015	6665	1	0	0	0	0	0	0	0	0	0	0	0	2.79276	1.06081	6.81676	1.83224	33.1889	6.6781	0.93536	1.72781	0.483109
ARHGAP39	80728	5.82286	2.07411	0.00113111	0.00387282	6808	1	3.86887	0	5.41886	28.3914	84.3791	17.8688	26.7977	51.0932	32.8744	25.1567	113.242	328.149	70.0137	146.56	105.659	97.9478	46.7467	130.95	93.3016	28.9865
ARHGAP4	393	9.84279	-2.55746	3.32191e-07	4.951e-06	1564	1	3182.15	221.599	3765.02	2220.21	1579.97	1576.03	3943.27	1239.01	3229.91	1322.53	314.867	233.195	638.08	441.385	810.462	263.892	206.279	207.65	405.171	263.777
ARHGAP42	143872	8.23492	1.59206	0.00033894	0.00141843	5570	1	70.6069	0	74.7802	238.488	196.885	169.753	171.505	201.534	205.465	406.102	471.61	1199.49	457.741	260.741	257.736	747.965	250.058	497.611	684.212	403.879
ARHGAP44	9912	7.25922	2.56593	0.00998827	0.0236704	9836	1	0.967217	0	0	22.7132	136.963	66.1145	37.5167	99.3478	77.2547	188.676	162.267	27.2294	1566.82	32.3796	34.8126	14.5707	247.09	592.083	442.319	608.234
ARHGAP45	23526	10.1959	-2.898	6.53015e-07	8.41913e-06	1808	1	5269.4	0	5007.03	3123.06	2884.79	2106.73	4453.77	1971.34	5039.64	2167.07	538.588	215.042	289.072	531.707	990.633	229.084	189.213	532.22	229.798	550.744
ARHGAP6	395	7.10063	2.25743	0.0214726	0.0445347	11239	1	29.9837	0	6.50263	130.601	88.0478	105.426	28.1375	75.2205	36.1618	127.581	49.0253	2551.88	42.963	69.8718	68.4037	23.4751	73.4591	49.5741	49.2425	23.1892
ARHGAP8	23779	2.73372	-4.23991	4.37825e-05	0.000260949	3911	1	13.541	0	10.8377	0	89.2707	35.7376	9.37918	48.2546	44.3804	37.7351	0	0	0.530407	1.70419	6.71822	0.809486	3.71006	0	0.863904	0.966217
ARHGAP9	64333	8.94576	-3.69434	1.67822e-08	4.57536e-07	855	1	2874.57	0	3241.56	1800.02	925.725	1006.01	3876.28	885.615	2391.61	740.327	158.124	63.5352	100.777	202.799	268.118	106.043	113.528	60.7984	177.964	118.845
ARHGDIB	397	11.9977	-2.10958	0.000176	0.000827966	4955	1	14606.9	664.797	18363.4	7097.86	7125.76	4133.05	18647.1	2903.79	8039.42	3371	1804.96	3160.7	768.029	3077.77	1829.19	4077.38	1988.59	613.596	1539.48	825.15
ARHGEF1	9138	10.9201	-1.67915	2.58878e-05	0.000170931	3530	1	5469.61	221.599	5850.2	2810.75	2597.41	2031.68	5157.21	2495.05	5738.22	2303.64	1086.84	1037.51	799.854	838.462	1134.77	1469.22	1299.26	914.782	1168	1079.26
ARHGEF10L	55160	7.91455	1.99964	4.3676e-05	0.00026038	3910	1	153.788	0	78.0316	244.166	240.909	75.0489	38.8566	52.5124	175.878	147.347	531.683	448.936	624.82	351.063	494.095	173.23	315.355	917.588	232.39	735.775
ARHGEF11	9826	9.79292	0.988534	0.00145377	0.00478837	7077	1	861.791	221.599	669.771	885.813	642.015	530.703	624.385	662.792	634.475	564.23	1340.26	1316.79	1463.39	754.956	1421.21	586.877	579.511	1508.73	934.744	2588.98
ARHGEF15	22899	5.08588	5.65996	2.00772e-07	3.34525e-06	1399	1	0	0	0	0	0	17.8688	0	11.354	13.1497	5.39073	334.891	342.113	129.419	398.781	201.547	110.9	307.193	159.946	247.077	183.098
ARHGEF17	9828	9.25252	3.04024	3.25174e-07	4.86509e-06	1558	1	168.296	0	283.948	278.236	616.335	76.8358	135.328	202.953	193.959	170.706	1062.68	1741.28	5242.54	923.671	1339.37	572.306	1463.99	1614.43	2453.49	1080.23
ARHGEF18	23370	7.8418	1.73736	1.09046e-05	8.33689e-05	3048	1	215.689	0	176.655	147.636	33.0179	130.442	95.1317	107.863	216.971	132.971	389.441	464.296	314.001	409.006	400.04	504.309	659.648	364.79	347.289	336.244
ARHGEF3	50650	8.21646	-0.867368	0.00864844	0.0210346	9584	1	736.053	0	317.545	408.837	355.86	421.703	371.148	421.518	384.63	600.168	341.796	409.139	120.933	262.445	161.237	59.9019	278.996	198.296	274.721	94.6893
ARHGEF33	100271715	2.78795	4.77393	5.66766e-05	0.000324125	4076	1	0	0	2.16754	0	0	0	5.35953	5.67702	0	0	7.59547	16.0584	25.9899	15.3377	34.8126	9.71383	8.90413	86.0531	34.5562	122.227
ARHGEF37	389337	6.37087	-1.69268	0.000924643	0.00326617	6599	1	165.394	0	222.173	198.74	41.5781	159.032	318.892	119.217	70.6799	192.269	36.5964	13.9638	23.8683	115.885	41.5308	21.8561	28.9384	35.5437	15.5503	126.574
ARHGEF38	54848	5.51995	3.01486	0.0066151	0.0168247	9165	1	0	0	1.08377	5.67829	122.289	0	0	0	0	32.3444	168.481	226.213	133.663	90.3221	99.5519	79.3296	182.535	79.5056	163.278	81.6454
ARHGEF39	84904	7.13473	2.64827	2.25755e-06	2.31007e-05	2278	1	84.1479	0	175.571	45.4263	30.5722	39.3113	100.491	8.51553	19.7246	57.5011	297.604	330.244	528.816	354.472	416.53	285.748	348.745	261.901	360.248	334.311
ARHGEF40	55701	9.99845	1.22313	0.0115027	0.0266608	10057	1	672.216	0	459.519	653.003	2094.8	393.113	585.529	588.99	611.463	636.106	876.241	4074.63	1374.82	1540.59	2664.08	1466.79	258.22	666.911	1718.31	988.44
ARHGEF5	7984	4.96517	-1.42233	0.00846127	0.0206742	9540	1	42.5576	0	84.5342	11.3566	118.62	28.5901	14.7387	68.1242	67.3924	75.4702	17.2624	6.2837	2.65204	20.4503	15.2687	5.6664	19.2923	29.9315	31.9644	42.0305
ARHGEF7	8874	9.64327	-0.60721	0.0104685	0.0246262	9909	1	1048.46	221.599	679.525	982.344	1374.52	1063.19	996.873	1139.66	1457.98	905.643	502.682	537.606	909.118	642.48	517.303	540.736	864.443	757.641	853.537	353.636
ARHGEF9-IT1	100874355	-1.49217	-2.7281	0.0181761	0.0388131	10916	1	1.93443	0	5.41886	0	0	0	0	0	0	1.79691	1.38099	0	0	0	0	0	0	0	0	0
ARID1A	8289	11.5408	-0.799485	0.00497773	0.0132834	8735	1	4880.58	1329.59	4637.46	4940.11	5005.27	3073.43	3195.62	4164.09	4658.3	3423.11	2273.12	1260.93	2640.37	1757.02	3381.1	1866.67	1160.51	3846.2	1919.59	2478.83
ARID1B	57492	10.8877	-1.46095	0.000204527	0.000937567	5085	1	3718.95	0	2939.19	3560.29	4042.86	2975.15	2217.51	3854.69	3921.91	4204.77	959.791	936.97	1379.06	1024.22	972.31	1266.04	559.476	1539.6	1600.81	1180.72
ARID2	196528	9.53217	-1.5244	0.000164097	0.000783512	4882	1	1788.39	0	2020.15	1039.13	969.749	979.209	1465.83	1375.26	1579.61	1340.49	258.937	340.716	637.549	378.33	567.995	171.611	178.083	965.291	365.431	501.467
ARID3A	1820	9.35825	-2.38059	1.67442e-07	2.89331e-06	1349	1	1464.37	0	1661.42	2248.6	1211.88	1658.22	1527.47	1568.28	2294.63	1342.29	158.124	222.024	243.987	136.335	578.989	237.989	309.419	334.859	304.094	350.254
ARID3B	10620	7.67207	-2.60313	4.6578e-08	1.02913e-06	1055	1	277.591	0	300.205	584.864	486.709	496.752	427.423	887.034	522.702	1044	78.7167	57.9497	73.1962	57.9425	119.096	58.283	66.781	178.654	64.7928	71.9832
ARID4A	5926	8.90791	-1.20985	0.000339548	0.00142047	5572	1	1048.46	0	1133.63	687.073	458.582	757.636	825.368	837.36	757.754	799.625	223.721	295.334	274.751	161.898	268.729	487.31	135.788	356.372	552.899	401.463
ARID4B	51742	9.60268	-1.06499	0.000625066	0.00235005	6200	1	1555.29	221.599	1545.46	1101.59	1054.13	880.931	1215.27	1143.92	1066.77	1460.89	350.082	536.908	839.104	241.995	527.075	418.504	478.597	1160.78	522.662	299.527
ARID5A	10865	9.46334	-2.26446	7.25661e-07	9.19802e-06	1839	1	918.857	0	1087.02	1294.65	2006.76	2428.37	1828.94	1846.45	1259.09	2803.18	433.632	148.016	355.903	417.527	248.574	404.743	457.821	186.137	347.289	220.781
ARID5B	84159	9.94573	-1.91187	0.000212262	0.000967317	5115	1	651.905	0	328.383	2265.64	2022.65	4220.61	1406.88	4002.3	1614.13	2618.1	388.06	702.378	250.352	480.582	552.727	429.837	295.32	1162.65	344.698	477.311
ARIH1	25820	10.0919	-0.877566	0.000202965	0.000931874	5077	1	1428.58	664.797	1471.76	1181.08	1325.61	1910.17	1295.67	1863.48	1577.97	2073.63	897.647	844.809	761.665	703.831	721.293	867.768	589.899	1333.82	679.029	651.714
ARL10	285598	7.84748	3.03826	1.34398e-08	3.86767e-07	810	1	128.64	0	80.1991	34.0697	139.409	92.9177	36.1768	129.152	101.911	61.0949	476.443	748.459	1399.21	514.666	484.323	1080.66	553.54	288.091	625.466	430.45
ARL11	115761	6.27165	-2.00874	0.000206434	0.000944452	5095	1	365.608	0	343.556	176.027	35.4637	91.1308	343.01	39.7391	106.842	48.5166	41.4298	23.7384	26.5204	52.8299	61.6855	33.9984	38.5846	13.095	57.0177	36.2332
ARL13A	392509	-4.87076	5.88551	0.000220182	0.000995818	5154	1	0	0	0	0	0	0	0	0	0	0	2.07149	2.79276	2.12163	0	3.05374	21.0466	1.48402	17.7718	3.45562	3.38176
ARL13B	200894	6.34682	1.09359	0.00809226	0.0199398	9460	1	75.443	0	73.6965	56.7829	33.0179	41.0982	36.1768	97.9285	65.7487	77.2671	89.7647	175.944	203.676	39.1964	98.3304	135.994	95.7194	111.308	126.994	112.081
ARL14	80117	6.46872	-9.56504	0.000999886	0.00349226	6674	1	0	24375.9	0	0	0	0	0	0	0	0	0	0	0	0	0.610748	31.5699	0	0	0	0
ARL15	54622	7.80951	2.54386	3.34898e-06	3.1695e-05	2463	1	157.656	0	105.126	107.887	33.0179	94.7046	96.4716	99.3478	83.8296	150.94	570.351	221.326	1459.15	260.741	290.105	200.752	933.45	577.117	710.129	194.21
ARL16	339231	8.11618	1.14517	0.000104848	0.000540589	4521	1	123.804	221.599	242.765	193.062	314.282	235.868	142.028	137.668	101.911	152.737	553.088	499.205	309.227	448.202	486.766	221.799	267.124	453.649	539.076	348.321
ARL2	402	7.73838	1.57385	0.000138038	0.000677405	4750	1	146.05	221.599	125.718	102.209	105.168	130.442	140.688	70.9627	146.291	48.5166	223.721	383.306	82.2131	686.789	327.972	947.098	230.023	319.893	156.367	327.065
ARL2BP	23568	9.41963	1.18038	0.000125223	0.000625311	4668	1	409.133	221.599	404.247	420.193	331.402	771.932	590.888	611.699	394.492	393.523	758.857	1296.54	873.05	1133.29	691.366	2212.32	1073.69	833.405	761.099	676.352
ARL3	403	7.18923	3.21036	1.39667e-08	3.97028e-07	820	1	49.3281	0	14.089	34.0697	33.0179	91.1308	53.5953	106.444	27.9432	70.0795	331.439	367.946	616.333	369.809	389.657	507.547	566.154	621.079	139.089	530.936
ARL4D	379	6.2488	5.59672	1.09813e-08	3.30288e-07	775	1	4.83609	0	9.75394	34.0697	30.5722	0	9.37918	7.09627	8.21859	5.39073	364.583	78.8954	562.762	323.796	459.893	47.7596	777.628	713.679	1111.84	849.305
ARL6	84100	5.28525	2.25574	0.0011519	0.00393278	6827	1	20.3116	0	42.2671	5.67829	4.89154	21.4425	32.1572	12.7733	6.57487	32.3444	54.5493	354.68	111.916	17.0419	40.9201	56.664	82.3632	50.5094	32.8284	50.7264
ARL6IP1	23204	10.231	1.55688	6.65015e-05	0.000370495	4184	1	979.791	0	1121.7	959.631	623.672	600.391	1234.03	536.478	440.516	510.322	1612.31	1241.38	3592.45	1949.59	1847.51	1371.27	1860.96	1669.62	3291.47	2177.85
ARL6IP4	51329	3.98164	-2.76298	0.00957722	0.0228617	9765	1	11.6066	221.599	16.2566	0	91.7165	10.7213	6.69941	24.1273	18.0809	10.7815	6.21448	4.88733	4.77366	1.70419	18.9332	4.04743	3.71006	10.289	1.72781	4.34798
ARL6IP5	10550	10.2892	1.22255	0.000578301	0.00220661	6109	1	1172.27	0	1101.11	806.317	1008.88	716.538	1094.68	703.95	858.021	729.545	2164.71	771.499	2154.51	2205.22	1382.12	1416.6	2947.27	1266.48	2600.35	2206.36
ARL8A	127829	9.34337	-0.799163	0.00176452	0.00561285	7328	1	687.692	443.198	882.19	891.491	1138.51	868.423	1495.31	614.537	922.126	625.325	349.392	708.662	585.569	512.961	637.01	279.273	509.762	246	554.626	541.082
ARL8B	55207	9.40622	0.678871	0.0231917	0.0473711	11412	1	796.02	0	721.792	511.046	535.624	486.031	696.739	493.9	634.475	486.963	718.808	1282.57	927.682	942.417	549.673	1072.57	968.324	552.797	828.484	741.572
ARL9	132946	3.36688	2.4287	0.00952664	0.0227573	9758	1	2.90165	0	8.67017	0	7.33732	0	9.37918	0	0	16.1722	58.0018	11.171	36.5981	51.1257	10.9935	4.85691	11.8722	22.4486	8.63904	23.6723
ARMC1	55156	8.39716	1.77479	5.16022e-06	4.51519e-05	2664	1	231.165	0	213.503	176.027	199.33	241.229	206.342	224.242	134.785	195.863	1052.32	724.721	621.637	437.977	351.791	297.081	315.355	1034.51	922.649	478.278
ARMC10	83787	7.69352	1.41394	5.48617e-05	0.00031506	4059	1	141.214	0	127.885	158.992	178.541	159.032	124.609	191.599	83.8296	102.424	332.82	353.284	286.95	318.684	193.607	389.363	307.193	648.204	353.337	195.659
ARMC2	84071	5.98276	-1.78122	2.30018e-05	0.000155232	3454	1	74.4757	0	91.0368	90.8526	58.6985	214.425	120.589	225.661	113.417	183.285	26.9294	44.6841	20.1555	40.9006	52.5243	32.3794	26.7124	26.1901	44.0591	26.571
ARMC6	93436	8.31525	1.11123	0.000819412	0.00295121	6472	1	269.854	0	316.461	204.418	284.932	246.589	246.538	171.73	223.546	203.051	470.229	578.101	348.477	497.624	209.486	726.918	626.257	256.289	354.201	614.031
ARMC7	79637	7.44951	1.06638	0.00213576	0.00656918	7578	1	174.099	0	139.807	204.418	113.728	80.4095	104.511	139.087	170.947	80.861	338.344	326.753	124.646	313.571	208.265	169.992	174.373	297.444	316.189	259.912
ARMC8	25852	9.04232	-0.853294	0.00324513	0.00929734	8136	1	1178.07	0	1308.11	556.472	686.039	398.474	962.036	659.953	706.799	630.715	338.344	249.254	412.126	359.584	359.73	370.744	382.878	626.691	374.934	448.325
ARMC9	80210	6.87081	2.19893	0.000227443	0.0010229	5183	1	29.9837	0	11.9215	56.7829	95.3851	135.803	17.4185	87.9938	24.6558	86.2517	221.65	800.823	137.906	199.39	260.179	194.277	269.35	76.6995	120.947	226.578
ARMCX1	51309	6.81985	3.74308	6.67603e-08	1.3796e-06	1128	1	40.6231	0	58.5237	0	9.78309	55.3932	71.0138	45.4161	8.21859	19.766	301.057	369.342	362.798	374.922	387.825	561.783	617.353	310.539	628.058	220.298
ARMCX2	9823	7.67316	3.50259	2.23674e-06	2.29482e-05	2272	1	19.3443	0	2.16754	51.1046	156.529	123.295	17.4185	110.702	39.4492	86.2517	166.41	1215.55	459.333	691.901	1013.23	984.334	637.387	489.193	954.614	259.429
ARMCX6	54470	6.92491	1.6824	1.67366e-05	0.000119306	3270	1	59.0003	0	65.0263	45.4263	39.1324	107.213	83.0727	96.5093	62.4613	120.393	118.766	248.555	151.166	219.841	273.004	312.461	220.377	222.616	245.349	164.74
ARMT1	79624	7.53537	1.12881	0.000175929	0.000827964	4953	1	120.902	221.599	93.2044	73.8178	225.011	119.721	95.1317	103.606	93.6919	107.815	299.676	224.119	303.393	156.786	199.104	361.84	195.891	289.026	522.662	190.828
ARNTL	406	7.64028	-1.18549	0.00227632	0.00692071	7667	1	553.248	0	366.315	170.349	255.583	276.966	401.965	278.174	443.804	262.349	133.266	386.797	74.7874	214.728	50.6921	114.137	109.818	86.9884	49.2425	102.419
ARNTL2	56938	7.14829	2.93116	6.97357e-05	0.000385381	4218	1	65.7708	0	53.1048	51.1046	81.9334	62.5407	28.1375	61.0279	14.7935	95.2362	144.314	55.157	160.713	466.948	97.1089	1862.63	70.491	430.265	170.189	459.919
ARNTL2-AS1	101928646	-4.87076	7.39424	1.17233e-05	8.87529e-05	3079	1	0	0	0	0	0	0	0	0	0	0	2.76199	3.49095	9.01692	20.4503	4.27523	50.1881	4.45207	28.0608	12.9586	27.0541
ARPC1B	10095	6.84239	-2.4392	1.18581e-07	2.20777e-06	1252	1	471.035	0	461.687	329.341	167.535	166.18	420.723	215.727	251.489	188.676	89.7647	49.5714	31.8244	51.1257	48.8598	57.4735	22.2603	43.0265	58.7455	40.098
ARPC5L	81873	8.93063	0.607244	0.0227516	0.0466398	11371	1	304.674	221.599	382.571	289.593	229.903	461.015	322.912	618.795	410.929	711.576	706.379	805.012	490.096	582.833	453.175	810.295	656.68	360.113	533.893	624.176
ARPIN	348110	8.32364	3.09458	1.40701e-06	1.57377e-05	2084	1	141.214	0	28.1781	17.0349	347.3	171.54	175.525	73.8012	100.267	41.3289	1133.11	795.936	1143.56	639.071	1114.61	950.336	307.935	1538.67	1388.29	352.186
ARR3	407	-4.87076	5.75752	3.24491e-05	0.000204153	3705	1	0	0	0	0	0	0	0	0	0	0	4.83348	2.09457	5.83448	10.2251	14.6579	5.6664	2.96804	0.93536	1.72781	3.38176
ARRB1	408	8.4952	-0.765328	0.0247069	0.0498889	11544	1	1030.09	0	766.227	516.724	458.582	316.277	592.228	281.012	604.888	138.362	356.297	277.879	214.815	443.09	366.449	85.8055	222.603	172.106	378.39	250.25
ARRB2	409	10.447	-2.28959	3.56217e-06	3.33873e-05	2487	1	4634.91	664.797	6237.11	2606.33	2324.71	1590.32	6640.46	1236.17	3627.69	1302.76	854.836	252.745	373.937	722.577	1027.89	760.916	436.302	471.421	977.075	435.281
ARRDC1	92714	8.42646	-1.5265	5.07136e-05	0.00029487	4009	1	773.774	0	1106.53	505.368	550.299	466.375	703.438	413.003	925.413	395.32	251.341	408.441	202.616	218.136	189.332	192.658	239.67	100.083	88.9821	135.754
ARRDC1-AS1	85026	7.1559	0.94454	0.0214696	0.0445326	11238	1	70.6069	0	79.1153	107.887	52.5841	251.95	80.393	177.407	62.4613	145.55	258.246	190.606	179.278	160.194	149.022	410.409	146.176	116.92	209.065	158.46
ARRDC3-AS1	100129716	4.32627	-2.5717	0.000159843	0.000766494	4861	1	79.3118	0	172.32	22.7132	3.66866	42.8851	42.8762	43.9969	52.599	28.7506	5.52398	11.8692	21.7467	6.81676	14.6579	3.23794	7.42011	5.61216	3.45562	1.93243
ARRDC4	91947	7.74131	1.87928	5.76051e-05	0.000328783	4084	1	102.525	221.599	56.3561	79.496	113.728	55.3932	83.0727	144.764	116.704	141.956	337.653	76.8008	587.691	262.445	687.702	61.5209	368.779	884.85	587.455	249.284
ARRDC5	645432	4.30471	-4.06818	5.96913e-07	7.83902e-06	1774	1	165.394	0	117.047	147.636	15.8975	62.5407	60.2947	21.2888	172.59	46.7197	5.52398	0.698189	2.12163	8.52095	11.6042	4.85691	2.96804	1.87072	8.63904	1.44933
ARSA	410	9.85245	-1.5513	0.00139451	0.00462325	7031	1	466.199	0	607.996	1476.36	1605.65	2317.58	1867.8	3123.78	1602.62	2758.26	483.348	1110.12	299.68	451.61	996.129	72.0442	467.467	457.391	601.277	460.886
ARSD	414	8.81246	1.02112	0.0110992	0.0258231	10019	1	506.822	0	787.902	295.271	324.065	192.983	410.004	150.441	312.306	176.097	625.591	437.765	622.168	1344.61	656.554	332.699	370.264	453.649	679.892	881.673
ARSD-AS1	100506356	1.98421	10.7085	1.17764e-13	1.37254e-10	20	1	0.967217	0	0	0	0	0	0	0	0	0	144.314	122.183	141.619	250.516	205.211	118.994	71.2331	97.2774	249.668	217.399
ARSF	416	-4.87076	4.22283	0.00192767	0.00604359	7435	1	0	0	0	0	0	0	0	0	0	0	6.21448	1.39638	1.59122	0	2.44299	3.23794	0	0	1.72781	1.44933
ARSI	340075	3.63454	4.48372	0.0012404	0.00418977	6901	1	0	0	0	0	7.33732	0	0	9.93478	0	8.98455	40.0488	21.6439	4.77366	385.147	32.9804	0	13.3562	11.2243	12.0947	66.1859
ARSJ	79642	3.8538	4.83889	0.000101805	0.000528462	4490	1	0.967217	0	1.08377	0	0	16.0819	0	7.09627	0	1.79691	96.6696	55.8551	4.77366	138.039	84.8939	330.27	12.6142	25.2547	20.7337	4.34798
ARSK	153642	5.59909	2.33179	5.33332e-05	0.000307341	4045	1	28.0493	0	16.2566	28.3914	1.22289	23.2294	34.837	39.7391	6.57487	37.7351	111.17	104.03	62.0576	161.898	94.0551	115.756	117.238	91.6652	95.8933	133.821
ART1	417	-4.87076	4.10886	0.0221757	0.0457123	11308	1	0	0	0	0	0	0	0	0	0	0	0	0	0	0	0	0	2.22603	0.93536	0	13.527
ART3	419	0.785048	3.56661	0.00532919	0.0140556	8838	1	0	0	2.16754	0	0	0	0	2.83851	0	0	0	18.8511	2.12163	0	3.66449	8.09486	2.96804	0.93536	4.31952	18.3581
ART4	420	3.17988	-5.76948	1.01922e-07	1.9554e-06	1215	1	86.0824	0	130.053	45.4263	40.3552	14.295	251.898	4.25776	39.4492	57.5011	0.690497	0	1.06081	0	3.66449	1.61897	0.742011	0.93536	2.59171	0.966217
ART5	116969	0.20114	4.81401	0.00429182	0.0117476	8516	1	0	0	2.16754	0	0	0	0	0	0	0	0	0	0.530407	0	1.83224	0	6.6781	6.54752	4.31952	41.0642
ARV1	64801	7.01344	0.93906	0.0165091	0.035888	10723	1	89.9512	0	133.304	141.957	78.2647	128.655	99.1513	144.764	36.1618	80.861	158.814	229.704	194.659	102.251	132.532	115.756	393.266	123.467	184.875	153.629
ARVCF	421	8.43373	2.78858	0.00254232	0.00759373	7804	1	88.984	0	131.136	96.5309	394.992	123.295	116.57	89.413	177.522	97.0331	234.079	7240.92	308.167	78.3928	531.961	105.233	129.11	136.562	185.739	139.135
AS3MT	57412	1.43691	-3.77801	0.00950229	0.0227209	9748	1	0	0	0	0	100.277	0	0	0	0	0	1.38099	0	0	0	0	0.809486	0	2.80608	0.863904	1.44933
ASAH2	56624	1.30203	3.92498	0.000338082	0.00141561	5567	1	0.967217	0	0	0	0	0	5.35953	0	0	0	14.5004	4.18914	14.8514	8.52095	3.05374	4.04743	15.5822	12.1597	5.18342	14.0102
ASAH2B	653308	3.51199	4.51375	4.32016e-06	3.89566e-05	2585	1	0.967217	0	0	11.3566	1.22289	0	0	0	4.93115	5.39073	93.2171	15.3602	58.8752	51.1257	24.4299	55.8545	65.297	81.3763	43.1952	56.5237
ASAP1-IT2	100507117	5.25833	-1.81793	0.00172494	0.00551402	7292	1	96.7217	0	159.314	51.1046	23.2348	42.8851	34.837	75.2205	154.509	80.861	49.7158	1.39638	14.8514	27.267	35.4234	8.90434	28.1964	6.54752	23.3254	8.21285
ASAP2	8853	7.92806	1.83873	0.00390383	0.010881	8363	1	67.7052	0	47.686	141.957	634.678	7.14751	37.5167	85.1553	96.9794	168.91	383.917	842.016	233.379	664.634	145.969	704.252	487.501	403.14	487.242	254.115
ASAP3	55616	8.37492	1.87166	0.00530814	0.0140048	8835	1	1.93443	886.395	4.33509	51.1046	561.305	16.0819	2.67977	78.059	52.599	80.861	1043.34	490.129	627.472	584.537	809.241	229.084	192.181	519.125	180.556	1674.94
ASB10	136371	-0.972458	4.46682	0.0135071	0.030388	10361	1	0	0	1.08377	0	0	0	0	0	0	0	0	0.698189	0.530407	1.70419	0	0	0.742011	0	0	20.2906
ASB11	140456	0.808947	3.88938	0.00983444	0.0233575	9814	1	0.967217	0	0	0	0	1.78688	0	0	0	1.79691	11.7385	0	0	0	1.2215	0	0.742011	1.87072	2.59171	49.2771
ASB13	79754	7.10813	0.990547	0.0139064	0.0311093	10420	1	165.394	0	139.807	136.279	146.746	103.639	125.949	29.8043	96.9794	34.1413	245.127	198.984	127.298	177.236	230.863	187.801	224.087	115.985	146	291.315
ASB14	142686	2.88111	6.53685	2.15884e-09	9.47694e-08	531	1	1.93443	0	1.08377	0	0	0	1.33988	0	3.28744	0	48.3348	113.107	93.3516	35.788	59.2425	72.0442	71.9751	77.6348	79.4792	58.9393
ASB15	142685	-4.87076	5.90325	0.0020333	0.0063136	7507	1	0	0	0	0	0	0	0	0	0	0	4.14298	0	1.06081	0	0.610748	4.85691	1.48402	1.87072	0.863904	42.9967
ASB16	92591	3.87916	3.99246	3.15043e-05	0.000199448	3682	1	0	0	3.25131	0	0	1.78688	5.35953	8.51553	0	17.9691	35.2154	53.7606	56.2232	34.0838	73.9005	92.2814	58.6189	62.6691	44.923	75.365
ASB18	401036	-4.87076	4.10248	0.000741423	0.0027197	6354	1	0	0	0	0	0	0	0	0	0	0	1.38099	1.39638	3.71285	0	2.44299	0.809486	1.48402	0	3.45562	1.93243
ASB3	51130	6.91989	3.02847	1.37836e-08	3.94229e-07	815	1	56.0986	0	99.707	34.0697	13.4517	42.8851	21.4381	48.2546	55.8864	52.1104	597.971	252.745	350.599	172.123	294.991	322.175	287.158	293.703	388.757	498.568
ASB4	51666	2.24909	4.01938	0.012209	0.0279588	10179	1	0	0	1.08377	0	0	10.7213	0	0	0	0	0	3.49095	35.0069	0	27.4836	0	0	0	111.444	14.0102
ASB5	140458	1.05479	8.84961	4.00064e-07	5.73877e-06	1625	1	0.967217	0	0	0	0	0	0	0	0	0	5.52398	1.39638	26.5204	194.278	9.77196	29.951	11.1302	21.5133	26.781	119.328
ASB6	140459	9.18057	1.211	0.000273756	0.00118942	5365	1	439.117	0	550.556	494.011	436.57	337.72	456.9	329.267	456.954	312.662	1066.13	1658.2	803.036	940.713	773.207	997.286	902.285	433.071	491.561	763.312
ASCC1	51008	8.22665	1.8125	2.1795e-07	3.58281e-06	1418	1	220.526	0	150.644	136.279	157.752	203.704	154.087	181.665	152.866	240.786	586.923	357.473	608.907	519.778	466.611	435.503	621.805	778.219	386.165	852.687
ASGR2	433	5.13095	-1.49199	0.0120169	0.0276192	10142	1	50.2953	0	56.3561	34.0697	15.8975	14.295	154.087	61.0279	169.303	32.3444	31.0724	11.8692	18.5642	8.52095	17.1009	2.42846	23.7444	4.6768	68.2484	22.7061
ASH1L	55870	10.7361	-1.39598	2.00083e-05	0.000138519	3367	1	3244.05	1107.99	2913.18	2799.4	2475.12	2946.56	2324.7	3560.91	3037.59	3259.59	1039.2	768.706	1363.68	765.182	728.011	889.625	398.46	2114.85	964.981	1481.21
ASIC1	41	4.32044	3.74748	5.20955e-05	0.000301327	4030	1	5.8033	0	5.41886	22.7132	0	0	10.7191	0	9.86231	0	131.195	71.9135	74.257	28.9712	103.216	42.0932	63.8129	70.152	55.2899	91.3075
ASIC2	40	-4.87076	8.4325	0.000793985	0.00287835	6430	1	0	0	0	0	0	0	0	0	0	0	0.690497	271.596	0.530407	5.11257	32.9804	1.61897	14.0982	1.87072	5.18342	0.483109
ASIC5	51802	-4.87076	4.71094	0.00769622	0.0191216	9382	1	0	0	0	0	0	0	0	0	0	0	0	2.09457	2.65204	0	15.2687	0	4.45207	0	0.863904	0
ASIP	434	-0.054163	3.60188	0.00282443	0.00827313	7958	1	0.967217	0	0	0	0	0	0	0	0	1.79691	0	1.39638	1.06081	0	7.32897	9.71383	2.96804	2.80608	3.45562	4.83109
ASL	435	7.33122	-0.775116	0.00551111	0.0144455	8893	1	207.952	0	288.283	164.67	298.384	309.13	255.918	184.503	262.995	134.768	125.671	242.97	83.2739	98.8431	109.324	170.801	89.7833	110.372	98.4851	101.453
ASNS	440	5.77184	-5.87921	7.2857e-10	4.24574e-08	400	1	163.46	221.599	158.231	352.054	302.053	661.145	317.552	799.04	325.456	891.267	4.83348	2.79276	11.669	5.11257	2.44299	0.809486	5.19408	30.8669	6.04733	1.44933
ASNSD1	54529	7.71549	-0.737107	0.00414318	0.0114252	8453	1	265.018	221.599	348.974	261.201	306.944	121.508	410.004	298.043	264.639	215.629	119.456	187.115	220.649	218.136	134.975	102.805	204.053	139.369	167.597	133.821
ASPDH	554235	0.421088	4.11535	0.000217616	0.000985741	5146	1	0	0	0	0	0	0	0	1.41925	0	1.79691	2.76199	1.39638	3.71285	13.6335	4.88598	8.09486	2.22603	10.289	7.77514	0.966217
ASPH	444	10.4659	2.27676	2.13717e-08	5.58492e-07	892	1	566.789	221.599	559.226	511.046	451.245	648.637	876.283	816.071	710.086	1063.77	4426.78	1745.47	5771.36	1722.94	2228.01	3062.28	2335.11	3520.69	3553.24	2767.73
ASPHD1	253982	3.45063	6.43032	1.55648e-05	0.000112331	3229	1	0	0	0	0	0	8.93439	0	2.83851	0	0	22.0959	221.326	19.0947	11.9293	20.7654	33.9984	621.805	23.384	21.5976	19.3243
ASPHD2	57168	7.06481	-1.36681	0.00925361	0.0222213	9707	1	53.197	0	27.0943	278.236	155.307	416.343	167.485	462.677	208.752	380.945	65.5973	73.3099	49.3279	241.995	91.6122	165.945	25.2284	14.9658	45.7869	59.9055
ASPN	54829	3.42491	10.4834	4.26555e-08	9.63616e-07	1031	1	0	0	0	0	0	0	0	2.83851	0	0	129.123	960.709	14.8514	1699.08	349.958	15.3802	28.9384	21.5133	195.242	648.815
ASPSCR1	79058	8.97242	0.979579	0.00292895	0.00853849	7996	1	386.887	0	379.32	323.662	564.973	384.179	290.755	381.779	430.654	434.852	729.856	629.069	564.353	533.412	390.268	429.837	683.392	853.983	704.082	1535.32
ASS1	445	8.3449	2.32383	0.00856425	0.0208755	9563	1	0.967217	221.599	1.08377	141.957	385.209	157.245	116.57	198.696	41.0929	188.676	319.7	131.958	1272.98	507.849	67.1822	3.23794	2037.56	1407.72	503.656	1023.22
ASTE1	28990	7.18464	1.08971	0.00363021	0.0102334	8269	1	164.427	0	153.896	119.244	64.813	114.36	107.191	122.056	93.6919	57.5011	158.124	118.692	277.933	170.419	152.076	144.088	229.281	302.121	163.278	406.294
ASTL	431705	3.01165	-7.46808	6.82088e-09	2.28113e-07	697	1	92.8529	0	49.8535	90.8526	259.252	134.016	66.9941	151.86	143.003	84.4548	0.690497	4.88733	0	0	0	0	0	0	0	0.483109
ASTN1	460	2.27607	6.18508	0.00011475	0.000581988	4596	1	0	0	0	5.67829	0	0	0	0	0	0	2.76199	145.223	2.65204	0	233.306	0.809486	2.96804	14.9658	9.50294	0.966217
ASXL1	171023	10.4788	-0.857548	0.00274155	0.00807938	7909	1	1615.25	221.599	1725.36	2259.96	2023.88	2573.11	1523.45	2226.81	2526.39	2513.88	970.839	1131.07	1923.26	939.009	1365.02	979.478	931.224	826.858	668.662	866.214
ASXL2	55252	9.74864	-1.7678	1.67068e-07	2.88899e-06	1348	1	1875.43	443.198	2026.65	1805.7	947.737	1661.8	1680.21	2249.52	1477.7	1707.06	623.519	494.318	542.606	398.781	246.131	481.644	333.163	743.611	392.212	405.811
ATAD1	84896	8.7535	0.764528	0.015578	0.034186	10622	1	400.428	0	324.048	244.166	294.716	378.818	411.344	465.515	387.917	404.305	468.848	656.996	694.833	294.825	387.214	464.645	727.913	823.116	334.331	772.491
ATAD2B	54454	8.64428	-1.76084	1.2198e-05	9.18396e-05	3096	1	1241.91	0	1334.12	596.22	569.865	326.999	878.963	651.438	1254.16	512.119	186.434	199.682	302.862	92.0263	177.728	199.943	267.866	337.665	252.26	157.01
ATAD3A	55210	8.41542	1.58524	3.25673e-05	0.000204676	3709	1	143.148	0	215.671	113.566	266.589	296.622	180.884	323.59	215.327	215.629	616.614	374.928	703.85	451.61	370.113	1219.89	765.013	376.95	359.384	675.869
ATAD5	79915	7.57078	-0.941252	0.0127647	0.0289911	10263	1	510.691	0	743.467	170.349	206.668	87.557	334.971	106.444	212.04	262.349	89.7647	56.5533	230.727	97.1389	166.123	139.232	94.2354	140.304	139.089	218.848
ATCAY	85300	0.315222	2.67045	0.0239979	0.0487104	11484	1	0	0	0	0	0	0	0	0	4.93115	0	0.690497	0.698189	1.06081	1.70419	4.88598	1.61897	12.6142	2.80608	0	5.3142
ATE1	11101	8.54431	-0.668702	0.00863914	0.0210163	9582	1	548.412	0	581.985	550.794	423.119	432.425	668.602	475.45	557.22	468.994	286.556	355.378	482.67	195.982	257.125	292.224	322.033	411.558	158.958	198.558
ATF3	467	8.14955	-2.35988	0.000147543	0.000716356	4801	1	318.215	0	357.645	1794.34	428.01	668.293	188.923	967.931	332.031	1378.23	64.9068	60.7425	85.3955	59.6467	79.3972	44.5217	550.572	81.3763	177.964	48.794
ATF6B	1388	10.3041	-0.843613	0.000254334	0.00112134	5287	1	1424.71	2437.59	1789.31	1476.36	1680.25	1929.83	2000.44	1461.83	1507.29	1229.09	996.388	934.177	735.675	664.634	1101.18	1142.18	1018.78	1359.08	723.952	761.862
ATF7IP	55729	10.4897	-1.0586	0.00164915	0.00531328	7235	1	3194.72	0	2784.21	2504.13	2301.47	1747.57	2102.28	2384.35	1655.22	2077.23	803.739	1051.47	1153.11	1087.27	808.63	1236.08	552.056	1277.7	834.531	1158.01
ATF7IP2	80063	6.98081	-1.37863	0.0054315	0.0142689	8873	1	274.69	0	242.765	193.062	70.9274	210.852	176.865	322.171	259.707	285.709	46.9538	13.9638	90.1692	100.547	42.7523	8.90434	241.154	27.1254	141.68	70.0508
ATG10	83734	9.76172	6.02438	2.42006e-14	4.70097e-11	12	1	109.296	0	173.403	181.705	99.0538	78.6227	135.328	107.863	93.6919	97.0331	3145.91	3009.89	5230.87	7457.54	13863.4	4886.86	9690.66	9559.37	6229.61	6963.53
ATG101	60673	8.73515	1.15943	0.00100887	0.00352048	6680	1	171.197	0	157.147	210.097	336.294	428.851	355.069	462.677	266.282	463.603	615.924	809.9	539.954	921.967	638.231	483.263	435.56	478.904	415.538	1029.5
ATG16L1	55054	8.44156	-0.752241	0.00397883	0.0110623	8384	1	571.626	0	499.619	386.124	673.81	268.032	452.88	482.546	726.523	451.024	296.223	416.819	297.558	195.982	220.48	224.227	339.841	196.425	261.763	229.477
ATG16L2	89849	9.59918	-2.56903	3.18183e-06	3.03844e-05	2441	1	3626.1	0	5021.11	1436.61	1255.9	586.096	2304.6	905.484	3021.15	736.733	397.036	252.046	432.812	204.503	425.08	395.838	220.377	295.574	356.792	203.872
ATG2A	23130	9.66386	-1.89638	4.75664e-06	4.22873e-05	2622	1	1845.45	0	2530.61	1936.3	870.695	1574.24	2169.27	1280.17	2258.47	1185.96	282.413	374.229	420.082	332.317	422.027	709.109	276.77	520.06	269.538	597.605
ATG2B	55102	9.76382	-0.765136	0.00438963	0.0119787	8542	1	1093.92	443.198	885.441	681.395	1055.35	1954.85	1242.07	1502.99	1117.73	1356.67	559.303	585.781	1257.6	417.527	412.865	778.725	421.462	669.717	624.603	941.096
ATG4A	115201	7.67414	-0.698622	0.0117232	0.027091	10087	1	172.165	0	178.822	306.628	215.228	348.441	340.33	454.161	169.303	416.883	143.623	143.827	133.663	218.136	65.9608	182.134	177.341	206.714	171.917	159.909
ATG7	10533	10.2578	1.01988	0.00686282	0.0173449	9223	1	1611.38	0	1930.2	993.7	511.166	561.08	943.277	562.025	951.713	533.682	2133.64	2314.5	1162.65	1832	1264.25	2027.76	2047.95	983.063	1924.78	1744.51
ATG9A	79065	8.99413	-1.42085	5.33139e-05	0.000307306	4044	1	772.807	221.599	897.363	766.569	732.509	886.292	1527.47	712.466	1088.14	738.53	262.389	351.887	539.954	165.306	225.366	131.137	278.996	461.132	141.68	558.474
ATG9B	285973	5.27836	3.49914	3.06608e-07	4.6289e-06	1544	1	22.246	0	20.5917	0	19.5662	12.5081	18.7584	9.93478	8.21859	3.59382	176.077	71.9135	93.3516	216.432	87.9477	77.7106	253.026	104.76	113.171	110.632
ATIC	471	9.17034	1.14068	3.1853e-05	0.000201163	3691	1	383.018	221.599	406.414	471.298	391.324	494.965	424.743	357.652	369.837	359.382	970.839	691.207	1402.93	959.459	624.184	481.644	1245.84	502.288	901.052	775.873
ATL1	51062	6.41123	2.78183	1.16153e-06	1.34035e-05	2020	1	24.1804	0	24.9267	22.7132	29.3493	37.5244	30.8173	35.4814	47.6678	71.8764	160.886	436.368	223.832	139.744	111.767	403.933	73.4591	390.98	231.526	59.4224
ATM	472	10.8136	-1.69174	2.52372e-05	0.000167458	3513	1	5143.66	221.599	2863.32	2788.04	2169.4	4572.62	2054.04	4835.4	3675.35	4025.08	1330.59	866.453	1387.54	620.325	553.337	1186.71	841.441	1328.21	1310.54	588.426
ATN1	1822	10.7496	1.02097	0.0141544	0.0315731	10450	1	339.493	1107.99	249.267	1584.24	3153.82	1479.54	706.118	1521.44	678.856	1265.02	2361.5	3874.25	1755.65	1555.93	3000.6	2141.9	1124.15	5161.31	1441.86	2108.29
ATOH8	84913	7.05754	2.57292	3.57941e-06	3.34958e-05	2490	1	23.2132	443.198	20.5917	11.3566	9.78309	0	8.0393	5.67702	9.86231	14.3753	1647.53	244.366	132.071	197.686	236.97	154.612	71.9751	78.5702	228.071	257.497
ATP10B	23120	2.94933	-4.77484	0.00351989	0.00996704	8232	1	0	221.599	3.25131	17.0349	0	12.5081	2.67977	0	138.072	8.98455	0	0	1.06081	1.70419	4.88598	0.809486	3.71006	0	2.59171	0
ATP11A	23250	9.89721	-2.417	1.35717e-06	1.52314e-05	2077	1	2766.24	443.198	3481.07	2214.53	3113.47	1161.47	3665.92	1399.38	2523.11	1268.62	485.42	513.169	281.646	483.99	176.506	66.3778	451.143	884.85	423.313	359.916
ATP11B	23200	10.0883	-2.09438	1.60703e-07	2.79149e-06	1341	1	2778.82	221.599	3115.84	2242.92	2318.59	1470.6	3281.37	2384.35	2506.67	2176.06	412.227	650.014	761.665	414.118	535.015	455.74	518.666	806.28	454.413	259.912
ATP11C	286410	9.14945	1.36503	0.0172203	0.0371536	10803	1	433.313	0	409.666	408.837	244.577	309.13	341.67	434.292	491.472	465.4	298.985	235.988	545.789	206.207	836.114	375.601	4901.72	705.261	683.348	325.132
ATP12A	479	-4.87076	3.65632	0.0123834	0.0282858	10205	1	0	0	0	0	0	0	0	0	0	0	0	0	0.530407	0	1.2215	0.809486	0	0	4.31952	5.3142
ATP13A2	23400	9.11696	0.794972	0.00664358	0.0168787	9175	1	464.264	0	460.603	448.585	558.859	596.817	501.116	245.531	581.876	357.585	972.911	798.03	855.016	657.818	572.881	540.736	693.78	711.809	636.697	873.944
ATP13A4	84239	3.81232	-5.34274	4.73438e-05	0.000278332	3965	1	25.1477	0	29.2618	5.67829	767.972	10.7213	5.35953	4.25776	21.3683	25.1567	4.14298	0	3.71285	0	3.05374	4.04743	5.19408	0.93536	0	0.966217
ATP1A1	476	12.3535	1.75444	5.9044e-05	0.000335278	4105	1	2891.98	7312.76	2325.77	1913.58	4053.87	1590.32	2473.42	1727.23	2578.99	1622.61	7524.35	9860.53	12056.7	4679.71	3727.39	5044.71	9884.33	13047.3	5940.2	24360.3
ATP1A1-AS1	84852	8.12679	9.38703	4.09515e-14	6.36386e-11	15	1	23.2132	0	11.9215	5.67829	13.4517	19.6557	12.0589	18.4503	0	3.59382	6223.45	7458.76	8147.58	3473.14	3118.48	4384.17	8034.5	8503.35	5162.69	17819.9
ATP1A2	477	4.44589	4.00433	0.00477161	0.0128363	8665	1	6.77052	0	9.75394	0	0	1.78688	0	24.1273	6.57487	5.39073	4.14298	9.07646	0	13.6335	19.5439	8.90434	6.6781	5.61216	35.4201	770.075
ATP1A3	478	3.42393	-4.07878	5.7764e-05	0.000329293	4089	1	70.6069	0	22.7592	28.3914	124.734	21.4425	29.4774	43.9969	47.6678	52.1104	0	0	0.530407	8.52095	3.05374	0.809486	10.3882	2.80608	0	0
ATP1B1	481	9.60904	1.43709	0.00514902	0.0136639	8784	1	32.8854	3545.58	29.2618	136.279	297.161	368.097	104.511	103.606	49.3115	79.064	1386.52	4227.54	631.715	737.915	1310.66	233.941	349.487	2263.57	773.194	935.782
ATP1B2	482	5.87371	-2.00564	0.00181261	0.00574074	7360	1	144.115	0	304.54	28.3914	70.9274	66.1145	293.434	55.3509	95.3356	116.799	43.5013	99.8411	36.0677	25.5629	45.1953	5.6664	8.90413	13.095	1.72781	13.0439
ATP1B3	483	10.5323	2.06641	3.34885e-05	0.000209225	3731	1	591.937	3323.98	473.608	300.949	443.908	312.704	541.313	360.491	465.172	422.274	3640.3	875.529	3567.52	1298.59	1119.5	1147.85	4083.29	5313.78	3681.09	5581.35
ATP1B4	23439	0.696764	4.14924	0.0122714	0.0280824	10186	1	0.967217	0	1.08377	0	0	0	0	0	0	1.79691	0	0	0	0	3.05374	12.1423	0	1.87072	0	51.2095
ATP2A1	487	6.82992	3.89471	0.00034421	0.00143585	5588	1	36.7543	0	63.9425	34.0697	0	26.8032	22.778	56.7702	19.7246	34.1413	232.698	20.9457	110.325	61.3509	100.163	106.852	144.692	75.7641	66.5206	3468.24
ATP2A1-AS1	100289092	4.7335	3.76594	4.42058e-05	0.00026288	3919	1	8.70496	0	2.16754	0	22.0119	1.78688	14.7387	2.83851	18.0809	1.79691	136.718	15.3602	21.2163	54.5341	35.4234	76.9011	106.85	63.6044	52.6981	417.889
ATP2A3	489	10.1	-4.83101	3.20528e-11	4.64068e-09	161	1	6002.55	221.599	6384.5	7012.69	4302.11	7311.91	6679.32	5603.22	8603.22	6431.14	320.391	186.417	282.707	284.6	174.063	110.09	294.578	92.6006	88.9821	222.713
ATP2B3	492	-4.87076	5.05599	0.000248043	0.00109838	5264	1	0	0	0	0	0	0	0	0	0	0	0.690497	2.09457	1.59122	3.40838	9.77196	0	4.45207	4.6768	2.59171	2.89865
ATP2C1	27032	10.0812	1.06886	0.00982358	0.0233375	9812	1	1039.76	0	1350.38	641.647	436.57	609.326	968.735	685.5	800.491	946.972	930.79	724.022	2692.88	930.488	964.371	797.343	1596.07	3637.61	963.253	2453.23
ATP2C2	9914	5.17659	-5.60287	6.81063e-10	4.01913e-08	395	1	342.395	0	768.394	261.201	183.433	67.9014	438.142	53.9317	310.663	95.2362	7.59547	7.68008	3.71285	1.70419	6.71822	8.90434	8.16212	3.74144	1.72781	1.93243
ATP4A	495	-4.87076	4.44826	0.00630973	0.0162018	9078	1	0	0	0	0	0	0	0	0	0	0	0	0	1.06081	10.2251	1.2215	0	1.48402	3.74144	0	3.38176
ATP5F1B	506	12.211	1.01013	0.00415805	0.0114513	8464	1	3262.42	221.599	3529.84	3344.51	3597.73	3879.31	5033.94	3379.24	3831.51	3327.88	5120.04	6863.9	8318.37	7038.31	4545.18	3388.51	11068.6	7852.34	4653.85	8437.49
ATP5F1C	509	9.84806	1.18166	7.74254e-05	0.000421581	4281	1	701.233	221.599	713.122	403.158	498.938	607.539	939.258	709.627	668.993	655.872	1031.6	1346.81	1114.39	959.459	1150.65	1168.09	2167.41	960.614	1418.53	2563.37
ATP5F1E	514	10.5005	1.0474	0.00161532	0.00522088	7212	1	1430.51	221.599	1328.7	783.604	719.057	871.997	1707.01	1125.47	946.782	941.581	1976.89	3308.72	1424.14	2834.07	3474.54	1512.12	2453.09	931.618	1515.29	1395.22
ATP5MC1	516	9.02765	1.09562	0.000804289	0.00290711	6449	1	295.001	0	305.624	414.515	418.227	457.441	459.58	505.254	315.594	398.914	630.424	888.097	405.761	1310.52	586.318	619.256	1202.8	477.969	793.928	714.518
ATP5MC2	517	10.9169	0.869381	0.00653418	0.0166698	9137	1	1411.17	221.599	1752.46	1039.13	1359.85	2049.55	2070.12	1634.98	1444.83	1320.73	1935.46	2076.42	2457.38	4021.89	2665.3	1254.7	4846.82	3000.63	2086.33	1787.5
ATP5MC3	518	9.93767	0.837825	0.00625314	0.0160866	9061	1	842.446	221.599	857.263	658.681	732.509	829.112	786.511	729.497	910.62	767.281	894.885	1501.11	1317.53	2131.94	1226.99	424.17	2390.02	718.356	1380.52	1125.64
ATP5MF-PTCD1	100526740	2.98881	5.04229	4.79207e-06	4.25124e-05	2627	1	4.83609	0	5.41886	0	0	3.57376	0	0	0	0	32.4534	28.6258	49.8583	15.3377	48.8598	91.4719	20.7763	56.1216	44.0591	68.1183
ATP5MG	10632	9.32171	-2.64484	1.60908e-09	7.60803e-08	493	1	1310.58	221.599	1640.83	1913.58	1364.74	1931.62	2524.34	2285	1384.01	1426.75	301.057	145.223	248.231	334.021	154.519	384.506	270.092	200.167	345.562	175.368
ATP5PB	515	10.4423	0.726312	0.0190756	0.0404192	11001	1	608.38	5318.37	668.687	403.158	589.431	634.342	1065.21	549.251	560.508	420.477	1371.33	1264.42	2054.8	2123.42	1414.49	1756.58	2209.71	1579.82	2112.25	2010.22
ATP5PD	10476	9.66283	1.23666	0.000213151	0.000970422	5120	1	630.626	0	693.614	567.829	380.318	600.391	758.374	581.894	521.059	546.261	1360.97	1353.79	612.09	1917.21	902.685	1536.4	1540.41	756.706	1454.81	1008.25
ATP5PF	522	9.23558	1.89883	1.59873e-06	1.74142e-05	2140	1	340.461	0	315.378	340.697	236.017	335.933	376.507	543.574	302.444	330.631	2572.1	848.3	723.475	901.517	739.615	1114.66	1380.88	717.421	1685.48	957.521
ATP5PO	539	7.88826	-1.23772	2.91466e-05	0.000187475	3624	1	363.674	221.599	467.106	266.88	338.739	453.867	472.979	424.357	267.926	361.179	274.818	168.962	121.994	141.448	160.627	55.8545	183.277	115.049	163.278	157.493
ATP6AP1	537	11.1549	0.96849	0.000823094	0.00296222	6477	1	1295.1	443.198	1432.75	2083.93	2096.03	1874.44	2505.58	1636.4	1622.35	1309.95	1795.98	2250.26	2899.74	3181.72	4834.07	2508.6	3510.45	3039.92	4175.25	3699.16
ATP6AP2	10159	10.7018	1.49798	4.03267e-05	0.000243349	3862	1	1451.79	0	1551.96	857.422	1087.15	804.095	1610.54	762.139	1014.17	770.874	2925.64	3030.14	2458.44	2709.66	2628.05	3702.59	2807.77	1717.32	2708.34	3303.01
ATP6V0A1	535	10.0186	-1.19321	0.000283816	0.00122582	5397	1	1085.22	3323.98	1255.01	1266.26	1433.22	1565.31	1645.38	1500.15	1387.3	1223.7	680.83	1807.61	546.85	480.582	618.077	398.267	618.095	576.181	531.301	601.953
ATP6V0A4	50617	-4.87076	5.26596	0.00173949	0.00555445	7300	1	0	0	0	0	0	0	0	0	0	0	5.52398	0	0	0	1.83224	0.809486	4.45207	6.54752	2.59171	15.4595
ATP6V0B	533	10.9761	0.858037	0.00811973	0.0199948	9466	1	1729.38	221.599	1912.86	1425.25	1214.33	1431.29	3012.06	1285.84	1642.07	1087.13	3342.7	1129.67	2105.72	3021.53	2321.45	1788.15	3781.29	2736.86	3235.32	3656.65
ATP6V0C	527	3.16255	-4.82449	2.2789e-06	2.32579e-05	2284	1	61.9019	0	128.969	68.1395	17.1204	39.3113	20.0982	41.1584	46.0241	53.9073	0	0	0.530407	1.70419	3.05374	0	2.96804	0	5.18342	3.38176
ATP6V0D2	245972	4.92013	6.34761	3.4542e-06	3.25278e-05	2475	1	0	0	1.08377	0	0	26.8032	4.01965	0	1.64372	0	20.7149	25.1348	404.17	185.757	384.771	4.85691	520.15	224.486	698.898	263.294
ATP6V0E1	8992	10.4748	1.15447	0.000900336	0.00318949	6580	1	1063.94	221.599	1031.75	1283.29	591.877	970.275	1181.78	1328.42	731.454	1133.85	1402.4	1741.98	1360.49	3696.39	2591.4	973.811	3445.16	910.105	2939	2171.57
ATP6V0E2	155066	7.46118	1.50204	0.000500004	0.00195719	5955	1	164.427	221.599	85.618	79.496	139.409	41.0982	108.531	68.1242	111.773	26.9537	138.099	92.161	169.73	132.927	152.076	665.397	458.563	568.699	301.502	286.483
ATP6V0E2-AS1	401431	5.0889	3.56543	1.68116e-05	0.000119658	3275	1	16.4427	0	7.5864	22.7132	0	3.57376	0	14.1925	16.4372	17.9691	96.6696	53.0624	55.1623	59.6467	73.9005	284.129	132.82	173.977	117.491	124.159
ATP6V1B2	526	10.5501	1.11596	0.00590021	0.0153122	8982	1	1938.3	0	1400.23	664.36	1292.59	927.39	1455.11	657.115	1231.14	618.137	1374.78	829.449	2446.77	2358.6	3058.01	773.059	2985.11	2548.85	3192.99	2505.88
ATP6V1C1	528	9.64462	2.0326	0.000188319	0.000876016	5011	1	686.724	0	518.043	266.88	397.438	469.949	535.953	359.071	435.585	287.506	1811.17	958.614	1221	649.297	886.806	377.22	7078.04	817.504	1356.33	1034.34
ATP6V1C2	245973	6.9808	9.32435	5.41675e-13	3.94576e-10	32	1	2.90165	0	21.6754	5.67829	9.78309	3.57376	2.67977	0	0	3.59382	1998.99	1989.84	2453.66	1508.21	1611.76	2737.68	3249.27	5588.77	6000.68	4841.72
ATP6V1D	51382	8.87226	1.37744	6.24825e-05	0.000352229	4135	1	387.854	0	446.514	227.132	288.601	314.491	499.776	263.981	239.983	238.989	450.895	724.022	707.033	669.747	527.075	1188.32	558.734	603.307	1007.31	1116.95
ATP6V1E1	529	9.79571	1.65715	4.49713e-06	4.0334e-05	2599	1	651.905	0	708.787	488.333	304.499	602.178	787.851	491.062	484.897	485.166	1043.34	1761.53	1740.8	2016.06	2041.12	1142.99	1763.76	829.664	1659.56	1785.57
ATP6V1F	9296	9.70303	1.52081	1.63129e-05	0.000116857	3254	1	448.789	0	555.975	584.864	776.533	521.769	761.053	518.028	419.148	334.225	923.195	822.467	1247.52	2155.8	1625.2	1444.12	1666.56	995.223	1861.71	1377.34
ATP6V1G1	9550	10.0947	0.866991	0.00907088	0.0218748	9666	1	692.528	0	728.295	919.883	853.574	984.57	1397.5	896.969	701.868	921.815	1148.3	1739.89	2336.97	971.389	1506.71	1355.08	1751.15	915.717	2166.67	875.876
ATP6V1G2	534	3.75096	4.49233	1.07617e-05	8.24643e-05	3042	1	5.8033	0	0	5.67829	0	0	0	0	11.506	5.39073	50.4063	86.5755	45.615	57.9425	77.565	98.7572	75.6851	64.5398	44.923	36.7163
ATP6V1H	51606	8.85509	1.00363	0.00371999	0.0104486	8299	1	426.543	0	550.556	289.593	542.961	280.54	412.684	204.373	282.719	280.318	1069.58	787.558	704.381	463.54	566.163	277.654	624.031	428.395	861.312	774.423
ATP8A1	10396	9.15461	-2.63293	0.000629234	0.00236267	6208	1	2398.7	0	2488.34	777.926	1819.65	855.915	1603.84	1297.2	1540.16	1412.37	51.0968	10.4728	1474.53	56.2383	96.4981	46.9502	181.793	116.92	206.473	47.3447
ATP8A2	51761	4.46624	3.97444	0.000164692	0.000785707	4886	1	12.5738	0	3.25131	22.7132	0	0	0	2.83851	0	14.3753	158.124	60.7425	176.626	95.4347	27.4836	6.47588	168.437	37.4144	128.722	16.9088
ATP8B1	5205	6.33731	3.3445	0.00388975	0.0108496	8357	1	3.86887	0	9.75394	0	237.24	0	0	2.83851	0	0	182.291	248.555	121.994	180.644	120.317	816.771	252.284	302.121	184.875	167.156
ATP8B3	148229	6.07365	-1.52797	0.000855661	0.00305959	6519	1	143.148	0	315.378	73.8178	118.62	46.4588	123.269	110.702	131.497	80.861	61.4543	25.833	33.9461	97.1389	42.1416	12.9518	53.4248	31.8022	22.4615	15.4595
ATP8B4	79895	8.63562	-5.1134	1.66439e-08	4.55095e-07	852	1	5614.7	0	7732.71	2242.92	755.744	359.163	3198.3	502.416	2072.73	921.815	104.265	37.7022	49.3279	37.4922	55.578	59.0924	54.9088	46.768	69.9762	160.875
ATP9A	10079	9.19331	1.0208	0.0100843	0.0238573	9853	1	358.838	0	367.399	346.376	739.846	326.999	652.523	370.425	535.852	411.492	540.659	790.35	790.837	259.037	1936.68	1360.75	350.971	643.527	996.945	669.106
ATP9B	374868	9.87015	-3.1016	0.000422872	0.00170068	5796	1	893.709	20830.3	647.012	607.577	467.142	705.817	548.012	757.882	1109.51	851.735	240.293	274.388	410.005	231.77	324.307	101.186	329.453	709.003	155.503	418.372
ATPAF1	64756	8.93318	0.735383	0.0241455	0.048942	11500	1	302.739	0	316.461	272.558	497.715	462.802	451.54	482.546	468.46	533.682	830.668	270.199	620.046	441.385	399.429	549.641	618.837	892.333	818.981	865.731
ATR	545	8.8823	-0.892002	0.00156383	0.00509048	7161	1	770.872	221.599	541.886	641.647	650.575	695.096	404.645	874.261	908.976	718.764	317.629	247.857	489.035	149.969	265.064	219.371	437.045	653.816	243.621	440.595
ATRAID	51374	10.3566	0.893272	0.00108664	0.00374752	6759	1	519.396	443.198	607.996	1073.2	821.779	1504.55	1338.54	1439.12	823.503	1049.4	2284.86	1554.87	1437.4	2171.14	1950.12	1310.56	1279.23	1915.62	1985.25	1980.26
ATRIP	84126	4.80072	5.3109	1.39276e-07	2.50117e-06	1298	1	8.70496	0	21.6754	0	0	5.36064	6.69941	0	0	1.79691	186.434	185.718	162.835	241.995	134.364	259.035	153.596	126.274	122.674	183.098
ATRN	8455	9.96455	1.01131	0.000689544	0.0025574	6285	1	618.052	221.599	610.163	800.639	1220.44	1048.9	610.987	675.565	711.73	519.307	1439	1994.03	1895.67	979.91	1466.41	1412.55	1156.8	975.58	719.632	2145.97
ATRNL1	26033	3.44707	5.48066	4.79002e-05	0.000281106	3972	1	1.93443	0	1.08377	0	0	0	0	0	11.506	1.79691	9.66696	1.39638	7.4257	8.52095	141.693	78.5201	10.3882	223.551	136.497	111.115
ATRX	546	10.4949	-0.702363	0.0233259	0.0475868	11426	1	2262.32	443.198	1685.26	2055.54	1114.05	2108.52	1295.67	3015.92	2054.65	2371.92	613.852	966.992	1121.28	760.069	1146.37	1672.4	1021.01	1523.7	2128.66	357.984
ATXN1	6310	10.0849	-2.38678	6.64149e-07	8.54377e-06	1812	1	1632.66	664.797	1599.65	2396.24	2542.38	4395.72	2099.6	2529.11	2498.45	4477.9	359.749	660.487	148.514	899.813	633.345	702.633	332.421	121.597	419.857	470.548
ATXN10	25814	9.6478	1.2941	0.000129818	0.000643568	4702	1	670.282	0	533.216	624.612	385.209	498.539	584.189	688.338	608.176	530.088	1115.15	2063.85	973.297	858.912	1435.87	2169.42	955.71	870.82	1272.53	846.406
ATXN1L	342371	9.92649	-1.51984	2.52389e-07	3.98859e-06	1475	1	1313.48	664.797	1302.69	1215.15	2296.58	2053.12	1948.19	1984.12	1801.51	1899.33	576.565	659.789	935.108	545.341	570.438	465.454	547.604	470.486	404.307	571.518
ATXN2L	11273	11.2283	-0.630788	0.00933938	0.0223995	9719	1	2876.5	886.395	3325.01	3015.17	2848.1	3704.2	2577.93	3176.29	3619.47	3823.82	1618.53	1578.61	2252.64	2384.16	1686.89	1329.18	1883.97	2177.52	1428.03	2940.2
ATXN7	6314	9.1869	-2.14711	2.09543e-07	3.46661e-06	1409	1	1895.75	0	1657.09	1090.23	1356.18	925.603	1437.69	997.736	1637.14	1268.62	316.248	326.054	449.785	238.587	186.278	313.271	238.186	292.768	274.721	133.338
ATXN7L1	222255	7.91991	-1.63102	2.04265e-06	2.12944e-05	2236	1	578.396	0	541.886	494.011	439.016	527.129	373.827	532.22	450.379	325.241	124.98	95.6519	189.886	114.181	142.304	126.28	87.5573	257.224	144.272	93.7231
AUH	549	7.18214	-0.71785	0.0115596	0.0267741	10064	1	164.427	0	158.231	107.887	200.553	301.982	241.179	237.015	210.396	240.786	64.2163	117.296	137.906	90.3221	119.096	233.132	128.368	75.7641	88.9821	77.2974
AURKA	6790	7.6902	1.53024	0.00186493	0.00588407	7388	1	242.772	0	327.299	124.922	39.1324	32.1638	245.199	48.2546	47.6678	107.815	317.629	218.533	377.65	466.948	511.807	305.986	294.578	310.539	293.727	412.575
AURKAIP1	54998	9.99397	0.721424	0.00454565	0.0123194	8601	1	393.658	1772.79	589.572	738.178	485.486	870.21	1020.99	830.264	650.912	589.387	1327.14	758.932	1102.72	1215.09	1109.12	2501.31	1433.57	902.622	1135.17	1608.27
AUTS2	26053	8.82775	1.78102	0.0020587	0.0063755	7527	1	275.657	0	202.665	153.314	454.914	94.7046	314.872	215.727	552.289	186.879	619.376	979.56	438.647	928.784	1821.86	19.4277	288.642	1371.24	915.738	1040.13
AVL9	23080	9.13107	-1.36812	2.57911e-06	2.56392e-05	2344	1	1339.6	221.599	1155.3	925.561	727.617	814.817	814.649	1004.83	1147.32	857.126	437.775	289.749	478.958	489.103	330.414	193.467	307.935	408.752	272.994	280.686
AVP	551	0.44517	-2.31268	0.0192635	0.0407101	11030	1	7.73774	0	0	0	0	0	8.0393	1.41925	13.1497	0	1.38099	0	0.530407	0	0.610748	1.61897	1.48402	0	0	0.483109
AVPR1A	552	5.46996	3.23934	0.000494068	0.0019395	5938	1	6.77052	0	3.25131	11.3566	45.2468	0	0	11.354	41.0929	25.1567	208.53	488.733	182.99	39.1964	112.988	46.9502	24.4864	75.7641	148.591	33.8176
AVPR2	554	1.59024	2.82291	0.00625738	0.016094	9063	1	0	0	3.25131	0	0	0	1.33988	0	4.93115	1.79691	20.7149	4.18914	1.06081	11.9293	11.6042	5.6664	0.742011	7.48288	1.72781	14.9764
AWAT2	158835	-4.87076	2.32314	0.0155193	0.0340861	10603	1	0	0	0	0	0	0	0	0	0	0	0	0.698189	0.530407	0	0.610748	0.809486	0.742011	0	0	1.44933
AXIN1	8312	8.87795	-1.45969	6.51046e-06	5.45111e-05	2784	1	946.906	443.198	1038.25	772.247	933.062	591.457	1339.88	415.841	915.551	406.102	200.935	527.831	175.565	299.938	350.569	241.227	209.247	244.129	315.325	271.99
AXIN2	8313	5.77872	2.25388	0.00014339	0.000699545	4778	1	36.7543	0	17.3403	51.1046	34.2408	32.1638	18.7584	22.7081	13.1497	25.1567	83.5502	42.5895	66.3009	56.2383	94.6659	381.268	28.9384	97.2774	99.349	248.801
AXL	558	8.6907	3.02325	0.00269962	0.00797973	7886	1	26.1149	0	3.25131	22.7132	1.22289	984.57	174.185	70.9627	106.842	59.298	659.425	976.767	216.937	4983.05	634.567	2407.41	652.97	186.137	297.183	767.177
AZIN2	113451	5.99902	2.90103	0.000423695	0.0017037	5797	1	34.8198	0	9.75394	96.5309	0	16.0819	2.67977	28.3851	29.5869	16.1722	149.838	185.02	110.325	286.304	635.788	34.8079	140.982	42.0912	73.4318	89.3751
AZU1	566	7.36599	-11.8883	2.04653e-11	3.3833e-09	141	1	21024.4	0	34602.7	6819.62	3073.11	1320.5	22239.4	2514.92	7773.14	2199.42	3.45249	0	0.530407	3.40838	3.66449	4.85691	1.48402	1.87072	1.72781	5.7973
B3GALNT1	8706	7.33178	2.35513	5.58772e-05	0.000320103	4069	1	79.3118	0	87.7855	51.1046	195.662	7.14751	147.387	29.8043	49.3115	64.6888	267.913	140.336	426.447	255.629	273.004	224.227	523.118	958.743	297.183	277.304
B3GALNT2	148789	8.30431	1.02696	0.00565806	0.0147825	8922	1	97.689	0	131.136	204.418	281.264	350.228	226.44	386.037	289.294	247.974	469.538	453.823	576.022	286.304	360.341	267.13	440.755	989.61	339.514	329.48
B3GALT1	8708	2.06359	6.08752	5.65492e-06	4.85869e-05	2713	1	2.90165	0	2.16754	0	0	0	0	0	0	0	23.4769	95.6519	16.973	6.81676	58.6318	4.85691	12.6142	50.5094	70.8401	4.34798
B3GALT4	8705	6.55899	-1.64653	0.00021363	0.000971464	5126	1	269.854	0	180.99	227.132	67.2587	178.688	270.656	127.733	162.728	183.285	29.0009	94.9537	19.0947	76.6886	129.479	23.4751	43.7787	52.3801	34.5562	29.4696
B3GALT5	10317	1.56523	4.37227	0.00202434	0.00629166	7500	1	0	0	6.50263	0	0	0	0	0	0	0	0.690497	2.09457	5.30407	25.5629	11.6042	71.2347	4.45207	3.74144	9.50294	0.483109
B3GALT6	126792	8.58544	1.73135	1.05652e-06	1.24046e-05	1985	1	162.493	221.599	108.377	181.705	386.432	248.376	259.937	157.537	262.995	118.596	700.164	537.606	979.662	342.542	1083.47	642.732	720.493	439.619	770.602	782.636
B3GAT1	27087	4.40824	-6.28505	8.86974e-06	7.02527e-05	2943	1	121.869	0	32.5131	96.5309	1533.5	8.93439	37.5167	35.4814	3.28744	5.39073	1.38099	1.39638	0.530407	10.2251	2.44299	4.85691	1.48402	0	1.72781	0
B3GAT2	135152	5.04839	7.06789	3.8132e-10	2.6935e-08	330	1	0	0	2.16754	5.67829	1.22289	0	0	1.41925	18.0809	0	354.916	416.819	485.853	189.165	278.501	441.17	399.944	273.125	503.656	489.872
B3GAT3	26229	8.84876	1.84157	2.24536e-06	2.30092e-05	2274	1	185.706	0	216.754	323.662	143.078	412.769	373.827	249.789	235.052	294.693	344.558	613.708	785.533	836.758	991.243	1198.85	1307.42	989.61	574.496	1086.03
B3GLCT	145173	7.45414	1.45682	3.61986e-05	0.000222713	3787	1	148.951	0	157.147	130.601	79.4876	142.95	129.969	113.54	64.105	91.6424	375.631	246.461	361.738	206.207	156.351	242.846	359.133	341.406	387.029	228.51
B3GNT4	79369	5.35091	7.35526	4.10044e-12	1.27442e-09	75	1	0.967217	0	6.50263	0	0	0	6.69941	7.09627	1.64372	8.98455	336.963	511.075	473.123	1112.84	402.483	357.793	673.746	541.573	411.218	401.463
B3GNT5	84002	7.5304	-1.77413	0.000246719	0.00109423	5255	1	682.856	221.599	854.012	471.298	179.764	53.6064	513.175	99.3478	190.671	152.737	91.1457	55.157	72.6658	132.927	64.1285	170.801	117.238	66.4105	120.947	108.216
B3GNT7	93010	6.43321	-1.8409	0.00033524	0.0014075	5552	1	145.083	0	159.314	45.4263	443.908	166.18	288.075	79.4782	241.627	66.4857	22.7864	25.833	21.7467	88.6179	78.7865	103.614	37.1006	23.384	27.6449	27.0541
B3GNT8	374907	6.14877	-2.88731	9.73373e-05	0.0005093	4455	1	288.231	0	441.095	204.418	277.595	94.7046	351.049	19.8696	177.522	75.4702	4.14298	104.728	6.36489	66.4634	20.1547	5.6664	11.1302	9.3536	16.4142	16.4257
B3GNT9	84752	8.54634	1.81008	0.00029765	0.00127517	5441	1	32.8854	0	41.1833	374.767	206.668	260.884	156.766	322.171	182.453	418.68	484.729	694.698	994.513	514.666	701.749	1272.51	394.008	392.851	523.526	1027.57
B4GALNT1	2583	5.41673	8.75493	5.57423e-10	3.4742e-08	374	1	0.967217	0	0	5.67829	0	0	0	8.51553	0	5.39073	1314.02	792.445	430.16	477.173	172.231	164.326	3365.76	1507.8	394.804	259.912
B4GALNT2	124872	-1.06756	4.60491	0.000759621	0.00277449	6382	1	0.967217	0	0	0	0	0	0	0	0	0	0.690497	0	4.77366	0	2.44299	2.42846	4.45207	3.74144	2.59171	2.41554
B4GALNT3	283358	8.05172	3.56737	0.000219199	0.00099214	5150	1	150.886	0	340.304	124.922	8.5602	32.1638	92.4519	14.1925	0	7.18764	842.407	78.8954	945.716	320.388	937.498	123.042	480.823	2258.89	1530.84	1617.45
B4GALNT4	338707	3.18852	3.89008	0.00275662	0.00811426	7919	1	6.77052	0	6.50263	0	0	0	0	1.41925	0	8.98455	4.14298	3.49095	1.59122	5.11257	161.848	1.61897	123.174	6.54752	24.1893	19.3243
B4GALT1	2683	11.3785	-0.943541	0.0104212	0.0245373	9900	1	2049.53	443.198	1813.15	4230.32	5807.49	3843.58	4288.96	3748.25	4211.21	6486.85	2258.62	1043.09	3086.44	3306.13	2538.27	849.15	1923.29	1366.56	1021.13	1805.38
B4GALT2	8704	9.30787	1.97402	1.34075e-05	9.90899e-05	3154	1	66.738	0	105.126	505.368	419.45	509.26	305.493	383.199	471.747	431.258	1859.51	1166.67	728.249	1540.59	1048.65	1730.68	814.728	1371.24	1366.7	935.298
B4GALT4-AS1	100874201	-4.87076	8.37496	2.90432e-07	4.43693e-06	1525	1	0	0	0	0	0	0	0	0	0	0	25.5484	22.3421	48.7975	27.267	21.3762	7.28537	37.1006	76.6995	15.5503	39.1318
B4GALT5	9334	10.8919	-1.33202	0.00485244	0.0130102	8694	1	5825.55	221.599	7990.65	2788.04	1501.7	741.555	6400.62	742.27	2536.26	1401.59	952.196	1613.52	1639.49	1128.17	1349.14	1527.5	957.936	663.17	920.058	1224.68
B4GAT1	11041	7.89735	1.73913	0.000338566	0.00141712	5569	1	31.9182	0	20.5917	193.062	132.072	275.179	172.845	211.469	134.785	132.971	197.482	362.36	340.521	305.05	614.412	895.291	414.784	403.14	396.532	426.585
B9D1	27077	8.44192	1.6177	0.00269911	0.00797924	7885	1	20.3116	0	28.1781	317.984	239.686	371.671	162.126	434.292	161.084	249.771	1044.03	609.519	394.092	378.33	1003.46	968.145	327.969	278.737	716.176	371.511
BAALC	79870	6.05377	4.66753	0.000104994	0.000541222	4522	1	11.6066	0	26.0105	17.0349	9.78309	0	16.0786	0	47.6678	3.59382	655.973	9.77465	26.5204	514.666	253.46	7.28537	1605.71	51.4448	135.633	88.4089
BAALC-AS1	105369147	5.70241	2.55402	1.84104e-05	0.000129417	3316	1	12.5738	0	6.50263	51.1046	18.3433	17.8688	14.7387	56.7702	8.21859	28.7506	247.889	74.0081	101.838	148.265	169.788	75.2822	201.827	53.3155	103.668	85.9933
BABAM1	29086	7.86608	-0.701945	0.00912816	0.0219834	9679	1	214.722	0	369.566	306.628	349.745	371.671	431.442	295.205	379.699	256.958	153.29	187.115	137.375	388.555	134.364	185.372	212.215	86.0531	151.183	193.727
BABAM2	9577	8.17488	0.661307	0.0171975	0.037111	10802	1	309.51	0	311.042	238.488	201.776	278.753	293.434	234.177	216.971	213.832	420.513	298.127	281.646	424.343	361.563	293.034	411.074	330.182	356.792	457.021
BACE1	23621	9.04963	3.57883	6.52565e-10	3.93056e-08	387	1	206.017	221.599	217.838	96.5309	202.999	269.819	119.25	58.1894	70.6799	70.0795	2697.77	1873.94	2514.13	1605.35	641.285	2131.38	723.461	2474.96	2349.82	1305.84
BACE2	25825	7.41958	2.22756	1.64902e-05	0.000117766	3264	1	75.443	0	69.3614	73.8178	81.9334	151.885	61.6346	65.2857	138.072	73.6733	388.75	172.453	108.203	632.255	208.265	752.012	710.847	100.083	393.076	239.139
BACH1	571	10.4756	-2.65432	1.05609e-08	3.20539e-07	768	1	1746.79	3323.98	1620.24	2555.23	3502.35	5299.88	3144.7	6019.06	2922.53	5590.19	996.388	640.938	451.907	475.469	260.789	769.011	437.045	660.364	712.721	270.058
BACH1-IT3	54147	1.95042	-3.2495	0.000414713	0.00167046	5787	1	15.4755	0	7.5864	5.67829	0	14.295	4.01965	32.6428	19.7246	19.766	0.690497	0	1.59122	0	0.610748	4.85691	0.742011	0	2.59171	1.44933
BACH2	60468	7.42675	-2.94445	5.88465e-06	5.02643e-05	2729	1	747.659	0	340.304	363.41	1162.96	191.196	458.24	273.916	889.251	346.804	67.6687	172.453	133.132	52.8299	55.578	12.1423	20.7763	10.289	72.5679	22.7061
BAD	572	8.45252	0.9903	0.00638865	0.0163702	9097	1	142.181	0	180.99	346.376	214.005	398.474	423.403	298.043	226.833	255.161	334.891	708.662	285.889	881.067	484.323	788.439	327.969	478.904	276.449	371.027
BAG1	573	9.55047	-0.686449	0.00348126	0.00987683	8216	1	885.004	443.198	1153.13	948.274	620.003	1134.67	1421.62	858.649	853.09	1194.95	486.11	486.638	1095.82	531.707	517.303	425.789	714.557	522.866	431.088	699.058
BAG2	9532	7.60191	3.40415	1.37155e-11	2.57907e-09	123	1	55.1314	0	60.6912	85.1743	46.4697	89.3439	37.5167	76.6397	90.4045	55.7042	292.08	511.075	674.678	497.624	804.965	548.022	479.339	881.109	913.146	718.866
BAG3	9531	8.48402	2.23986	2.41677e-05	0.000161557	3487	1	64.8036	0	26.0105	102.209	228.68	343.081	120.589	305.14	110.129	346.804	661.496	872.038	561.701	758.365	359.12	1023.19	1139.73	1026.09	332.603	1047.38
BAG5	9529	9.43016	0.786617	0.0210301	0.0437455	11206	1	635.462	0	609.08	550.794	748.406	489.605	553.372	506.674	461.885	697.201	801.667	656.298	2214.98	490.807	504.478	995.667	701.942	795.056	985.714	914.042
BAIAP2	10458	8.09301	1.82213	2.82618e-05	0.000183199	3596	1	94.7873	221.599	97.5394	79.496	350.968	198.344	154.087	62.4472	110.129	82.6579	620.757	1131.07	265.734	858.912	271.783	244.465	395.492	334.859	397.396	614.031
BAIAP2L1	55971	6.08474	1.3465	0.0109209	0.0254999	9983	1	11.6066	221.599	1.08377	62.4612	35.4637	0	20.0982	17.0311	13.1497	43.1258	64.2163	25.1348	15.3818	126.11	78.1757	443.598	11.8722	161.817	32.8284	123.193
BAIAP2L2	80115	4.24056	4.98977	3.65064e-05	0.000224233	3795	1	7.73774	0	6.50263	0	0	0	16.0786	1.41925	0	1.79691	51.0968	76.8008	496.991	3.40838	71.4575	13.7613	64.555	177.718	88.9821	20.7737
BAK1	578	8.17557	1.37244	8.88205e-05	0.000472737	4378	1	109.296	0	177.739	102.209	141.855	280.54	205.002	181.665	190.671	407.899	475.062	658.393	514.495	512.961	448.9	346.46	468.951	360.113	434.544	432.382
BAMBI	25805	7.52671	8.23508	9.15609e-08	1.79051e-06	1192	1	11.6066	0	34.6807	17.0349	0	0	5.35953	14.1925	0	23.3598	2034.21	589.97	5111	119.293	999.794	19.4277	11254.8	3270.95	1950.7	6658.69
BANF1	8815	9.5871	3.21976	3.24019e-10	2.36768e-08	319	1	220.526	0	257.938	210.097	430.456	325.212	310.853	229.919	276.145	258.755	1389.28	1779.68	1418.84	3053.91	1919.58	5694.73	1918.1	2421.65	2275.52	1604.89
BANK1	55024	6.3394	-3.26446	1.24993e-06	1.42265e-05	2048	1	458.461	0	117.047	289.593	199.33	96.4914	123.269	183.084	821.859	221.02	11.7385	5.58551	4.24326	39.1964	25.0407	15.3802	44.5207	44.8973	31.9644	38.6487
BANP	54971	8.28599	-0.482444	0.0199947	0.0419737	11104	1	447.822	0	407.498	562.151	441.462	403.835	338.99	349.137	405.998	332.428	247.198	348.396	315.062	207.911	215.594	271.987	244.864	257.224	240.165	292.281
BARHL1	56751	-4.87076	2.88663	0.0166958	0.0362262	10742	1	0	0	0	0	0	0	0	0	0	0	0.690497	0	1.06081	0	3.05374	0	1.48402	0	0.863904	0
BARHL2	343472	-4.87076	3.2167	0.0229828	0.0470088	11396	1	0	0	0	0	0	0	0	0	0	0	0	0.698189	0	3.40838	0	0.809486	1.48402	0	2.59171	0
BARX1	56033	2.53821	7.70614	0.000121278	0.000609131	4641	1	0	0	0	0	0	0	4.01965	0	0	0	2.07149	4.18914	213.754	362.993	2.44299	0	211.473	1.87072	40.6035	0
BAX	581	9.13777	0.929766	0.00450441	0.0122375	8580	1	531.002	0	596.074	244.166	527.064	321.638	623.045	371.845	535.852	330.631	609.019	1172.96	385.076	608.396	720.072	981.096	892.639	607.048	812.934	985.542
BAZ2A	11176	11.315	-2.03363	2.69295e-07	4.19762e-06	1495	1	3784.72	1329.59	4171.44	4747.05	5035.84	7138.58	4633.31	6863.51	6109.7	7739.29	966.006	1318.88	1943.41	1264.51	1287.46	578.782	1113.76	2095.21	836.259	1187
BAZ2B	29994	9.63514	-2.99199	8.66894e-10	4.81126e-08	420	1	3240.18	443.198	4156.26	1868.16	2585.18	1318.72	2545.78	1818.06	2038.21	2415.05	191.268	383.306	477.897	161.898	323.696	152.993	253.026	346.083	317.917	211.119
BBC3	27113	7.16312	-1.19269	0.00141016	0.00466386	7048	1	87.0496	0	62.8588	193.062	275.149	461.015	187.584	238.435	284.363	377.351	85.6217	140.336	72.1354	138.039	133.754	70.4252	83.1052	86.9884	90.7099	46.8615
BBIP1	92482	7.82749	1.1964	0.000408288	0.00165172	5762	1	175.066	0	197.246	79.496	239.686	167.967	117.91	175.988	131.497	215.629	332.129	326.054	491.687	207.911	273.615	256.607	484.533	472.357	338.65	255.081
BBOF1	80127	6.55853	2.47425	3.28267e-05	0.000205952	3715	1	55.1314	0	59.6074	11.3566	92.9393	19.6557	81.7328	19.8696	16.4372	43.1258	276.199	128.467	184.051	102.251	70.8467	376.411	86.0733	445.231	206.473	345.906
BBOX1-AS1	103695435	-0.00250043	6.73503	7.10903e-05	0.00039166	4231	1	0.967217	0	0	0	0	0	0	0	0	0	4.83348	1.39638	5.83448	49.4215	12.215	21.8561	0.742011	0.93536	0	5.7973
BBS10	79738	6.48277	2.13272	2.19589e-05	0.000149711	3419	1	91.8857	0	30.3456	102.209	50.1383	42.8851	36.1768	31.2236	9.86231	32.3444	172.624	342.113	221.71	161.898	177.728	158.659	92.0094	272.19	154.639	119.328
BBS12	166379	5.09698	1.56262	0.00626724	0.0161122	9067	1	22.246	0	17.3403	5.67829	18.3433	53.6064	20.0982	35.4814	6.57487	19.766	138.79	65.6298	41.9022	98.8431	48.2491	30.7605	57.8769	18.7072	40.6035	46.8615
BBS2	583	8.01319	0.878864	0.0106622	0.025001	9941	1	343.362	0	263.357	227.132	207.891	164.393	139.348	180.245	228.477	150.94	238.912	497.111	283.237	238.587	384.16	553.688	221.861	238.517	253.124	594.224
BBS4	585	6.51664	1.64524	4.53294e-05	0.000268316	3938	1	90.9184	0	65.0263	28.3914	59.9214	75.0489	44.2161	42.5776	55.8864	55.7042	209.911	205.966	166.548	175.532	237.581	173.23	89.0413	160.882	108.852	91.7907
BBS5	129880	4.7828	2.70882	6.47715e-05	0.000362708	4162	1	14.5083	0	6.50263	22.7132	0	12.5081	22.778	4.25776	8.21859	16.1722	78.7167	90.7646	63.1184	52.8299	67.1822	136.803	57.8769	52.3801	54.426	49.7602
BBS7	55212	6.97324	0.974972	0.000424079	0.00170465	5799	1	86.0824	221.599	74.7802	56.7829	45.2468	130.442	80.393	75.2205	59.1738	66.4857	210.602	187.813	259.369	117.589	191.164	89.0434	162.5	140.304	205.609	197.591
BCAN	63827	3.89454	6.70452	2.79983e-05	0.000181845	3589	1	0	0	0	11.3566	0	1.78688	0	1.41925	0	0	19.3339	1346.11	12.7298	18.7461	6.10748	27.5225	8.16212	48.6387	19.8698	11.5946
BCAP29	55973	5.45561	-4.20034	1.99323e-10	1.6713e-08	278	1	290.165	0	315.378	249.845	111.283	182.262	274.676	113.54	141.36	203.051	5.52398	6.2837	5.30407	13.6335	11.6042	10.5233	5.19408	12.1597	22.4615	9.66217
BCAP31	10134	10.5088	2.07934	1.10802e-08	3.31554e-07	779	1	722.511	221.599	777.064	738.178	716.611	911.308	1086.64	664.211	668.993	580.402	1481.81	3032.93	1704.73	3744.11	3861.76	2931.96	3171.36	3417.8	3847.83	2758.55
BCAR1	9564	9.16696	3.07009	0.000111999	0.000570767	4574	1	0	443.198	2.16754	147.636	643.238	148.311	40.1965	251.208	73.9673	233.598	1248.42	1831.35	1228.42	1634.32	2340.39	2018.86	1418.73	828.729	1398.66	2710.24
BCAR3	8412	8.59668	1.39963	0.0189242	0.0401385	10990	1	22.246	0	19.5079	425.872	160.198	491.392	92.4519	516.609	220.258	434.852	446.061	94.2556	613.681	547.045	415.919	734.203	586.931	661.299	939.928	1248.84
BCAS1	8537	4.38698	-1.99284	0.0182807	0.0389902	10929	1	0.967217	0	5.41886	56.7829	51.3612	87.557	8.0393	90.8323	23.0121	93.4393	3.45249	0.698189	3.71285	23.8587	27.4836	27.5225	11.1302	0	6.04733	0.966217
BCAS2	10286	8.44124	1.78133	2.30896e-06	2.34824e-05	2292	1	178.935	0	178.822	232.81	74.596	301.982	211.701	283.851	147.935	264.146	575.875	543.889	956.854	405.597	435.463	722.871	704.168	531.284	870.815	697.609
BCAT1	586	9.37717	3.91801	1.84418e-08	4.9129e-07	875	1	155.722	0	184.241	176.027	376.649	101.852	229.12	109.283	152.866	224.614	1162.11	356.077	4342.44	2719.89	803.744	6312.37	1768.95	4741.34	2172.72	1474.45
BCDIN3D-AS1	100286844	3.06857	5.83166	1.69804e-07	2.91818e-06	1356	1	1.93443	0	6.50263	0	0	0	2.67977	0	0	0	58.6923	74.0081	79.0307	61.3509	84.2832	43.7122	28.9384	81.3763	61.3372	60.3886
BCHE	590	2.2166	5.42242	4.36351e-05	0.000260203	3909	1	0	0	0	5.67829	0	0	0	1.41925	0	0	4.83348	4.18914	6.89529	35.788	203.99	22.6656	2.96804	4.6768	12.0947	6.28041
BCL11A	53335	7.37061	-2.78285	0.000577089	0.00220271	6107	1	783.446	0	708.787	584.864	327.733	266.245	467.619	238.435	585.164	379.148	8.97647	6.2837	1.59122	52.8299	249.796	43.7122	18.5503	9.3536	231.526	8.21285
BCL11B	64919	7.33336	-3.66185	5.40384e-06	4.6844e-05	2689	1	1505.96	1329.59	463.854	562.151	621.226	89.3439	415.364	241.273	460.241	48.5166	11.7385	2.79276	21.7467	105.66	64.7393	56.664	39.3266	13.095	50.1064	87.4427
BCL2	596	9.55805	-3.29646	7.23225e-08	1.47751e-06	1141	1	972.054	664.797	666.52	2981.1	2486.13	3697.05	1599.82	4198.15	1568.11	4794.16	423.965	468.485	70.5441	201.094	148.412	117.375	199.601	449.908	180.556	144.933
BCL2A1	597	6.73185	-5.07308	5.86783e-08	1.24799e-06	1096	1	1840.61	0	1325.45	670.038	507.498	76.8358	994.193	231.338	253.133	267.74	12.429	13.2656	1.59122	17.0419	10.3827	39.6648	54.9088	7.48288	21.5976	4.83109
BCL2L1	598	10.6627	-1.25831	0.000998395	0.0034881	6672	1	1880.27	221.599	2584.8	4230.32	1725.49	2317.58	5292.54	2632.72	1717.69	2468.95	711.903	2086.19	1070.89	1317.34	1079.19	1598.73	796.92	511.642	686.804	621.278
BCL2L10	10017	-0.334265	-4.2224	0.00225898	0.00687785	7656	1	0	0	2.16754	17.0349	12.2289	0	0	2.83851	0	0	0	0	0	0	0.610748	0	0.742011	0	0	0.483109
BCL2L11	10018	10.0271	-1.21752	0.0105041	0.0247024	9912	1	509.724	0	425.922	2186.14	1468.69	1942.34	1835.64	2703.68	1689.74	3149.98	1119.3	2206.28	674.678	398.781	353.623	365.887	285.674	472.357	423.313	542.531
BCL2L15	440603	4.93812	-4.159	9.68022e-07	1.15775e-05	1949	1	355.936	0	396.66	113.566	29.3493	26.8032	233.14	25.5466	60.8176	53.9073	12.429	5.58551	3.18244	1.70419	12.8257	15.3802	8.90413	6.54752	2.59171	3.38176
BCL2L2-PABPN1	100529063	-4.87076	5.01707	0.00054649	0.00210417	6054	1	0	0	0	0	0	0	0	0	0	0	0.690497	2.79276	4.77366	0	3.66449	9.71383	0	4.6768	2.59171	2.41554
BCL3	602	8.94116	-0.977394	0.00412193	0.0113815	8442	1	785.381	0	686.027	953.952	788.762	818.39	597.588	722.4	836.652	707.983	427.418	143.129	218.528	829.941	320.032	317.318	235.96	157.14	233.254	620.312
BCL6	604	9.60814	-2.12862	4.95496e-06	4.36343e-05	2647	1	2017.62	221.599	2611.89	1470.68	1539.61	423.49	3298.79	956.577	2822.26	957.753	684.973	196.889	363.859	334.021	219.258	508.357	212.215	405.011	292	515.477
BCL6B	255877	5.71595	6.49799	1.19559e-09	6.17942e-08	451	1	0	0	0	5.67829	6.11443	8.93439	0	11.354	1.64372	21.5629	491.634	180.133	407.883	547.045	472.108	471.121	905.253	320.828	704.946	496.153
BCL7C	9274	8.70552	1.6384	3.11845e-05	0.000197852	3674	1	289.198	0	338.137	232.81	332.625	237.655	318.892	217.146	262.995	136.565	495.087	788.954	330.444	1739.98	1012.01	812.723	444.465	520.06	657.431	564.754
BCLAF1	9774	10.3263	-0.663798	0.00753318	0.0187628	9358	1	2040.83	221.599	1814.23	1720.52	1649.67	1433.08	1637.34	2355.96	1364.29	1922.69	967.387	1295.14	1301.09	685.085	850.772	1209.37	941.612	901.687	1256.12	792.298
BCLAF3	256643	7.36922	-0.939633	0.000553408	0.00212835	6061	1	208.919	221.599	266.608	170.349	374.203	157.245	211.701	210.05	249.845	219.223	125.671	201.079	75.3178	103.956	120.317	133.565	98.6875	127.209	107.988	100.004
BCO1	53630	-4.87076	3.23613	0.0107127	0.0250918	9952	1	0	0	0	0	0	0	0	0	0	0	2.07149	0	0.530407	0	0.610748	3.23794	0	0.93536	1.72781	0
BCORL1	63035	9.01461	-1.30378	0.000109245	0.000559796	4549	1	1014.61	1329.59	1157.47	908.526	642.015	357.376	695.399	600.345	772.547	648.685	205.768	318.374	497.522	330.613	539.901	183.753	135.046	293.703	451.822	335.277
BCR	613	9.5329	-1.76077	3.27483e-06	3.11195e-05	2453	1	1482.74	0	1480.43	1288.97	1858.79	1638.57	1614.56	1064.44	1842.61	1365.65	384.607	502.696	676.799	417.527	354.234	314.89	336.131	240.387	255.716	541.082
BCS1L	617	7.51633	0.919148	0.00391089	0.0108916	8370	1	145.083	0	197.246	158.992	111.283	139.377	152.747	144.764	118.348	163.519	345.939	332.338	391.971	160.194	280.944	200.752	258.962	171.171	184.012	191.311
BCYRN1	618	-4.87076	11.8905	2.44868e-06	2.45923e-05	2321	1	0	0	0	0	0	0	0	0	0	0	197.482	9.07646	49.3279	34.0838	52.5243	1218.28	830.31	73.8934	893.277	314.021
BDH1	622	7.63437	-1.12558	0.00781084	0.0193507	9409	1	493.281	0	619.917	300.949	346.077	184.048	383.206	171.73	318.881	116.799	231.317	19.5493	98.1253	44.309	94.6659	104.424	113.528	166.494	157.231	315.47
BDH2	56898	6.27904	1.94877	0.000102458	0.000530733	4500	1	60.9347	0	105.126	39.748	26.9035	28.5901	14.7387	34.0621	31.2306	53.9073	194.03	346.302	152.757	112.477	155.13	84.996	123.916	60.7984	157.231	138.169
BDKRB1	623	-4.87076	6.67571	2.63949e-05	0.000173412	3548	1	0	0	0	0	0	0	0	0	0	0	6.21448	3.49095	4.77366	28.9712	13.4364	5.6664	8.16212	0.93536	2.59171	24.6385
BDKRB2	624	3.59055	6.2956	5.19279e-07	7.04597e-06	1716	1	0	0	1.08377	0	0	12.5081	0	0	0	0	146.385	146.62	41.3718	197.686	42.1416	34.8079	113.528	49.5741	86.3904	209.186
BDNF-AS	497258	5.21392	1.71131	0.0225902	0.0463932	11350	1	7.73774	0	6.50263	5.67829	0	69.6883	16.0786	62.4472	8.21859	28.7506	74.5737	86.5755	99.7165	20.4503	73.2897	29.951	129.11	28.0608	53.562	76.3312
BDP1	55814	9.51293	-1.59392	7.52377e-08	1.52393e-06	1150	1	1643.3	443.198	1894.43	1147.01	1553.07	1175.77	911.12	1424.93	1296.89	1203.93	369.416	353.982	639.671	337.43	379.274	378.03	346.519	482.646	459.597	458.47
BEAN1	146227	3.47675	4.34139	5.72889e-05	0.000327065	4083	1	0	0	0	11.3566	0	0	2.67977	7.09627	0	3.59382	24.1674	107.521	23.3379	63.0551	59.8533	12.1423	42.2946	7.48288	24.1893	137.203
BECN2	441925	-4.87076	3.93152	0.00972396	0.0231457	9793	1	0	0	0	0	0	0	0	0	0	0	0	2.09457	3.71285	3.40838	1.83224	0	3.71006	0	0	0
BEND2	139105	2.45119	-5.41114	9.19975e-06	7.22528e-05	2968	1	25.1477	0	2.16754	73.8178	22.0119	0	9.37918	42.5776	75.611	106.018	0.690497	0	0	1.70419	1.2215	0	2.96804	0.93536	0.863904	0
BEND4	389206	3.23318	-3.89434	0.000190205	0.000882325	5025	1	37.7215	0	66.1101	34.0697	2.44577	0	22.778	14.1925	113.417	71.8764	2.07149	0	4.77366	0	4.27523	0	4.45207	0.93536	6.91123	0.966217
BEND6	221336	4.95398	4.791	1.60415e-07	2.7905e-06	1340	1	11.6066	0	5.41886	0	15.8975	0	6.69941	5.67702	8.21859	5.39073	78.7167	12.5674	305.514	155.081	241.245	89.8529	75.6851	270.319	114.899	286.967
BEST1	7439	10.7708	5.9308	2.9034e-11	4.33835e-09	156	1	590.97	0	486.613	181.705	94.1622	134.016	401.965	62.4472	238.339	46.7197	8997.18	10099.3	13531.7	21210.4	17318.4	15647.4	13420.8	11041	13977.1	11216.3
BEST2	54831	-4.87076	3.86574	0.00210446	0.00649563	7552	1	0	0	0	0	0	0	0	0	0	0	0.690497	0.698189	0	1.70419	3.05374	1.61897	0.742011	0	1.72781	3.86487
BET1	10282	7.81188	1.19754	0.00306987	0.00887275	8065	1	95.7545	0	66.1101	227.132	110.06	271.606	113.89	211.469	119.991	267.74	275.508	434.972	389.849	235.178	270.561	707.49	222.603	381.627	345.562	139.618
BEX1	55859	4.52074	-4.58153	1.07418e-05	8.24086e-05	3038	1	311.444	0	170.152	85.1743	44.0239	33.9507	345.69	75.2205	37.8055	19.766	2.76199	1.39638	0	22.1545	10.3827	0	3.71006	4.6768	0.863904	0.966217
BEX2	84707	4.50777	-3.53326	0.000515145	0.00200434	5991	1	29.9837	0	20.5917	73.8178	202.999	109	71.0138	86.5745	92.0482	88.0486	0	4.88733	0.530407	28.9712	2.44299	0	1.48402	28.0608	0	0.483109
BEX3	27018	8.90112	3.18132	2.94155e-08	7.23287e-07	948	1	113.164	221.599	127.885	227.132	270.258	185.835	136.668	55.3509	157.797	91.6424	286.556	446.841	688.468	1254.28	1939.12	1962.19	1162.73	2697.58	1272.53	2688.98
BEX4	56271	7.29033	-0.86858	0.0150367	0.0332358	10546	1	181.837	221.599	248.184	193.062	358.306	253.737	280.035	171.73	57.5301	149.144	76.6452	60.0443	142.68	93.7305	195.439	81.758	181.793	110.372	171.053	44.9291
BFSP1	631	4.48971	4.02609	0.000253481	0.001118	5285	1	15.4755	0	0	0	28.1264	0	12.0589	0	0	0	75.2642	41.1932	38.1893	49.4215	65.35	72.0442	246.348	59.863	145.136	114.014
BFSP2	8419	1.76728	-3.33404	0.00325201	0.00930916	8143	1	0	0	0	28.3914	0	16.0819	5.35953	12.7733	13.1497	32.3444	0.690497	0	0	1.70419	0.610748	1.61897	0	5.61216	0	0.483109
BGLAP	632	4.5362	3.15721	0.0122951	0.0281256	10190	1	2.90165	0	4.33509	0	12.2289	12.5081	0	7.09627	9.86231	28.7506	492.325	0.698189	2.12163	3.40838	10.3827	4.85691	0.742011	128.144	15.5503	34.7838
BGN	633	11.3222	7.21574	6.47515e-08	1.34404e-06	1123	1	0	664.797	10.8377	244.166	512.389	157.245	5.35953	313.655	26.2995	165.316	30609.1	14095.7	26979.2	53276.4	10663.7	21288.7	9342.66	62153.7	63586.8	20170.3
BHLHA15	168620	6.60243	-3.43853	0.000259964	0.00114141	5309	1	2.90165	0	13.0053	516.724	282.487	748.702	249.218	542.155	407.642	436.649	10.3575	2.79276	41.3718	20.4503	2.44299	8.09486	38.5846	153.399	10.3668	7.24663
BHLHA9	727857	-4.87076	3.23042	0.00176024	0.00560383	7322	1	0	0	0	0	0	0	0	0	0	0	1.38099	0	1.06081	0	0.610748	0.809486	1.48402	0.93536	0.863904	1.93243
BHLHB9	80823	2.36114	-5.0616	1.65481e-06	1.78582e-05	2160	1	63.8364	0	71.5289	17.0349	35.4637	8.93439	34.837	15.6118	26.2995	23.3598	0	0	2.65204	0	1.2215	0	0	2.80608	1.72781	0.483109
BHLHE22	27319	1.11067	3.56849	0.0159909	0.0349375	10669	1	1.93443	0	4.33509	0	0	0	0	0	0	0	4.14298	4.88733	0.530407	13.6335	47.0276	0	2.22603	0	0	1.93243
BHLHE23	128408	-0.368869	6.00229	0.00469222	0.0126592	8640	1	0.967217	0	0	0	0	0	0	0	0	0	0	0	57.8144	0	1.83224	0	0	1.87072	0	0.483109
BHLHE40-AS1	100507582	4.50984	5.68165	1.63724e-08	4.50578e-07	847	1	4.83609	0	3.25131	0	0	5.36064	8.0393	8.51553	0	1.79691	113.932	304.411	157.531	235.178	80.6187	106.043	202.569	20.5779	218.568	192.76
BHLHE41	79365	8.71897	-1.80574	0.0100283	0.0237441	9845	1	6.77052	221.599	14.089	1169.73	512.389	1761.86	408.664	2011.08	568.726	1203.93	415.679	323.262	92.8212	436.273	197.272	337.555	55.6508	130.015	50.1064	214.983
BHMT	635	-4.87076	4.6428	0.00291304	0.00849877	7989	1	0	0	0	0	0	0	0	0	0	0	2.76199	1.39638	2.12163	0	12.8257	0	3.71006	0	0.863904	0.483109
BHMT2	23743	4.17341	3.28105	0.00994492	0.0235849	9829	1	0	0	0	0	41.5781	0	0	2.83851	9.86231	3.59382	4.83348	4.88733	37.1285	22.1545	69.6252	29.1415	236.702	0	129.586	28.5034
BICC1	80114	7.87969	3.97574	2.08769e-08	5.46788e-07	890	1	67.7052	0	41.1833	158.992	11.006	41.0982	10.7191	102.186	47.6678	113.205	854.145	556.457	1006.71	528.299	1036.44	417.695	854.797	1534.92	545.987	2006.35
BICD1	636	9.03346	-1.40187	0.00357369	0.0100949	8252	1	209.886	0	141.974	880.135	1216.77	1731.49	446.181	1796.78	639.406	1455.5	196.101	425.197	388.258	156.786	114.21	349.698	193.665	717.421	394.804	287.45
BICDL1	92558	5.1256	-1.45348	0.00764936	0.0190173	9376	1	144.115	0	70.4452	62.4612	31.795	21.4425	99.1513	46.8354	87.1171	14.3753	8.97647	5.58551	14.8514	56.2383	34.8126	28.332	8.16212	31.8022	4.31952	17.875
BICDL2	146439	2.30129	2.09229	0.019678	0.0414058	11078	1	1.93443	0	1.08377	0	9.78309	0	0	5.67702	0	5.39073	2.07149	13.9638	8.48651	11.9293	6.10748	16.1897	11.1302	7.48288	18.142	6.28041
BICRA	29998	8.66105	-0.657062	0.0177863	0.038096	10883	1	513.592	0	422.671	613.255	476.926	578.949	297.454	618.795	790.628	770.874	270.675	145.223	365.981	247.108	352.401	316.509	267.866	649.139	359.384	249.284
BICRAL	23506	9.08016	-1.6319	5.1634e-06	4.51628e-05	2665	1	1113.27	221.599	942.881	1164.05	774.087	893.439	972.755	1378.1	943.494	1124.87	359.749	344.906	747.344	221.545	245.521	158.659	159.532	406.881	216.84	213.534
BID	637	8.85765	-1.10102	0.000750519	0.00274718	6368	1	954.644	0	1051.26	732.499	539.293	337.72	1023.67	628.73	974.725	551.651	216.816	205.966	460.924	424.343	225.977	326.223	482.307	200.167	236.71	387.936
BIK	638	4.13132	-4.94408	2.44046e-09	1.02685e-07	554	1	25.1477	0	43.3509	73.8178	59.9214	230.507	93.7918	97.9285	143.003	204.848	2.76199	3.49095	6.36489	1.70419	2.44299	5.6664	1.48402	0.93536	4.31952	2.41554
BIN2	51411	8.72835	-4.47157	2.8537e-12	1.09049e-09	61	1	3021.59	664.797	3587.28	2061.22	1441.78	1279.41	3089.77	1392.29	2123.68	1315.34	126.361	70.5171	82.7435	112.477	194.218	50.9976	65.297	47.7033	90.7099	59.4224
BIN3	55909	8.59152	-1.67873	3.83522e-05	0.000233235	3833	1	872.43	0	1223.58	794.96	445.131	462.802	1038.41	562.025	900.757	601.965	187.815	570.421	80.6219	253.924	148.412	144.088	170.663	186.137	177.1	236.723
BIRC3	330	8.74003	-3.67266	9.26775e-08	1.80176e-06	1199	1	758.299	0	325.131	2248.6	1357.4	2380.12	1053.15	2719.29	1089.78	3336.86	33.8344	32.8149	129.95	184.053	117.264	246.084	148.402	110.372	135.633	58.9393
BIRC5	332	9.99565	0.9762	0.0147343	0.0326759	10511	1	318.215	4431.98	701.2	244.166	226.234	128.655	676.641	106.444	254.776	190.472	1407.92	832.94	1361.56	3319.76	932.612	1059.62	661.874	1698.61	1155.04	1889.44
BIRC6	57448	11.0903	-1.6849	3.03779e-07	4.59811e-06	1540	1	5406.75	1329.59	4193.11	3571.64	3408.18	3630.94	3395.26	4584.19	5225.38	4348.52	1615.07	968.389	1419.37	916.855	1109.73	878.292	910.448	1920.29	1009.9	1410.68
BISPR	105221694	6.07147	-2.86615	7.13355e-07	9.06174e-06	1835	1	114.132	0	136.555	249.845	88.0478	275.179	128.629	305.14	87.1171	431.258	48.3348	12.5674	11.669	42.6048	31.7589	18.6182	22.2603	10.289	38.8757	12.0777
BIVM	54841	6.51859	2.34902	4.5281e-07	6.30903e-06	1673	1	57.0658	0	65.0263	34.0697	56.2528	33.9507	50.9155	32.6428	49.3115	26.9537	245.127	278.578	254.595	120.998	101.995	259.845	225.571	155.27	335.195	92.2738
BLACAT1	101669762	1.66872	-3.71438	0.00641905	0.0164344	9104	1	0	0	0	0	108.837	0	0	1.41925	4.93115	0	0.690497	1.39638	2.12163	0	1.83224	0	0	1.87072	0.863904	0
BLACE	338436	0.00475753	-2.81567	0.00737312	0.0184209	9330	1	1.93443	0	2.16754	0	12.2289	0	5.35953	0	4.93115	0	0	0	0	0	0.610748	2.42846	0.742011	0	0	0
BLK	640	4.88233	-7.07502	1.15167e-10	1.13272e-08	237	1	356.903	0	84.5342	386.124	242.131	537.85	234.479	215.727	872.814	494.15	2.07149	0	0.530407	8.52095	4.88598	1.61897	4.45207	1.87072	0	1.44933
BLMH	642	8.83891	1.30595	8.54558e-05	0.000458663	4343	1	324.985	0	408.582	261.201	244.577	241.229	301.474	414.422	399.423	316.256	675.306	634.654	572.84	443.09	765.267	951.146	685.618	463.003	615.964	1393.29
BLNK	29760	7.77171	-4.5201	2.49302e-09	1.03587e-07	561	1	184.739	443.198	109.461	1022.09	695.822	2610.63	602.947	2154.43	987.874	1656.75	72.5022	50.2696	31.294	34.0838	75.122	35.6174	28.9384	21.5133	56.1538	50.7264
BLOC1S1	2647	7.14126	-2.4043	3.67495e-06	3.42378e-05	2502	1	515.527	0	563.561	283.914	350.968	160.819	535.953	279.593	340.25	217.426	100.813	49.5714	28.642	167.011	70.8467	11.3328	36.3585	38.3497	44.923	65.7028
BLVRB	645	9.54676	-2.09953	2.24223e-05	0.00015207	3437	1	1417.94	221.599	2309.52	1516.1	999.098	2383.7	4157.66	454.161	938.563	1085.33	426.727	299.523	110.325	792.449	637.621	283.32	195.891	222.616	290.272	354.119
BMF	90427	9.781	-1.44373	0.00336978	0.00959913	8183	1	411.067	221.599	273.11	1203.8	1647.23	2414.07	2233.58	2895.28	1142.38	2068.24	955.648	257.632	413.718	344.246	1037.05	140.85	161.016	760.447	968.436	295.179
BMP1	649	9.37811	4.63647	3.34189e-07	4.96808e-06	1568	1	71.5741	0	61.775	255.523	600.437	83.9833	36.1768	62.4472	70.6799	91.6424	3231.53	1618.4	1070.89	3442.46	926.504	874.244	2715.76	2952.93	1834.93	14517.9
BMP10	27302	-4.87076	2.56777	0.017822	0.0381592	10886	1	0	0	0	0	0	0	0	0	0	0	1.38099	0	0	0	0.610748	0.809486	1.48402	0	0	1.44933
BMP2	650	7.87733	3.22503	8.51197e-05	0.000457597	4336	1	87.0496	0	355.477	56.7829	23.2348	12.5081	119.25	9.93478	52.599	52.1104	772.667	117.994	2577.25	151.673	201.547	318.128	1144.92	406.881	703.218	795.68
BMP3	651	6.23913	3.52249	0.00124631	0.00420547	6908	1	27.0821	0	13.0053	0	73.3732	0	64.3144	18.4503	23.0121	3.59382	613.852	2.09457	917.604	161.898	500.813	4.04743	143.208	77.6348	45.7869	93.7231
BMP4	652	7.09779	5.79599	7.34946e-07	9.28542e-06	1845	1	0.967217	0	0	11.3566	125.957	8.93439	0	1.41925	27.9432	7.18764	955.648	999.807	808.871	161.898	649.225	958.431	1202.8	1605.08	1499.74	1368.65
BMP7	655	7.23226	3.04253	0.00620623	0.0159836	9051	1	0	221.599	1.08377	51.1046	248.246	1.78688	0	0	0	0	593.828	552.966	599.89	3.40838	741.448	0.809486	428.14	478.904	603.005	313.538
BMP8A	353500	7.37086	4.86425	7.51584e-06	6.1321e-05	2857	1	0	0	0	107.887	15.8975	14.295	37.5167	82.3167	16.4372	32.3444	2362.88	469.881	900.631	478.878	216.815	27.5225	934.934	752.029	2497.55	291.798
BMP8B	656	9.56644	1.9566	0.0152334	0.0335816	10574	1	12.5738	0	29.2618	624.612	447.576	1039.96	72.3537	817.49	389.561	415.086	1607.48	326.753	2918.3	409.006	271.783	42.0932	1751.15	2490.86	4133.78	986.508
BMPR1A	657	7.7101	2.90111	0.000110711	0.000565937	4560	1	22.246	0	0	85.1743	388.878	32.1638	54.9352	59.6087	47.6678	75.4702	390.131	551.57	996.635	310.163	416.53	437.122	651.486	988.675	342.106	638.67
BMPR1B	658	2.52046	4.84463	8.84679e-05	0.000471573	4373	1	3.86887	0	3.25131	0	0	1.78688	0	0	0	1.79691	6.21448	17.4547	2.65204	25.5629	91.6122	7.28537	14.0982	124.403	12.9586	5.3142
BMPR2	659	10.0426	1.29797	0.00322261	0.009242	8128	1	486.51	0	256.854	863.1	638.347	870.21	584.189	993.478	683.787	1349.48	1247.04	3041.31	4338.2	1104.32	894.135	673.492	1521.86	1320.73	1463.45	933.366
BMS1	9790	9.3394	0.781674	0.00337368	0.00960669	8186	1	453.625	443.198	470.357	573.507	305.722	562.867	341.67	762.139	407.642	619.934	655.973	604.632	1128.18	985.022	698.085	781.154	831.052	983.063	364.567	1461.89
BMX	660	4.76742	-5.31454	1.984e-08	5.26133e-07	879	1	237.935	0	568.98	181.705	70.9274	96.4914	399.285	8.51553	118.348	35.9382	5.52398	1.39638	2.12163	6.81676	7.32897	6.47588	4.45207	2.80608	4.31952	1.93243
BNC2-AS1	111216284	-4.87076	6.52393	0.000117221	0.000592843	4609	1	0	0	0	0	0	0	0	0	0	0	26.2389	11.171	7.95611	18.7461	4.88598	8.90434	3.71006	0	6.91123	0.483109
BNIP2	663	10.7279	-2.45179	0.000385807	0.00157664	5704	1	1874.47	26370.3	2051.58	1107.27	1324.39	1268.68	2024.56	1253.2	1272.24	1121.27	907.314	883.908	831.148	840.166	503.867	582.02	857.023	506.029	717.904	621.278
BNIP3	664	7.98169	3.49101	1.36344e-07	2.46179e-06	1291	1	57.0658	0	24.9267	107.887	58.6985	107.213	83.0727	113.54	55.8864	145.55	251.341	316.978	2347.58	335.726	494.706	498.643	651.486	1024.22	539.076	2016.01
BOC	91653	8.23839	2.94945	0.00548083	0.0143807	8884	1	0	221.599	3.25131	34.0697	670.142	14.295	4.01965	62.4472	24.6558	52.1104	306.581	3928.01	596.178	262.445	201.547	14.5707	168.437	1706.1	286.816	922.738
BOD1	91272	8.54305	1.20848	0.000391735	0.00159639	5720	1	140.247	221.599	117.047	329.341	200.553	493.178	196.963	283.851	230.121	240.786	602.114	899.268	541.546	708.943	540.512	191.039	817.696	514.448	565.857	288.899
BOD1L1	259282	10.3409	-2.17516	2.81164e-08	6.97595e-07	939	1	3872.74	443.198	4083.65	2691.51	2235.44	2213.94	2860.65	3340.92	2938.97	2880.45	516.492	777.085	428.569	468.652	629.681	904.195	368.779	565.893	720.496	722.731
BOK	666	6.55773	3.85001	0.000337193	0.00141341	5561	1	4.83609	0	0	17.0349	172.427	0	8.0393	28.3851	6.57487	10.7815	182.982	1443.16	491.157	289.712	193.607	30.7605	427.398	204.844	267.81	45.8953
BOLA2	552900	-4.87076	3.17783	0.0174866	0.0376071	10838	1	0	0	0	0	0	0	0	0	0	0	1.38099	0	0	3.40838	1.2215	0.809486	0	0	0	1.93243
BOLA2B	654483	1.4037	2.65995	0.00590291	0.0153173	8983	1	0	0	2.16754	0	0	0	2.67977	5.67702	0	0	5.52398	4.18914	4.77366	11.9293	9.77196	4.85691	6.6781	3.74144	3.45562	11.5946
BOLA2-SMG1P6	107282092	-4.87076	3.91598	0.00390575	0.0108838	8365	1	0	0	0	0	0	0	0	0	0	0	2.76199	0	1.06081	3.40838	3.05374	0	2.96804	0	0.863904	0.483109
BOLA3	388962	6.5951	1.65597	0.000138035	0.000677405	4749	1	54.1642	0	89.953	39.748	20.7891	53.6064	84.4126	76.6397	24.6558	100.627	196.101	175.944	84.8651	173.827	103.216	194.277	202.569	213.262	210.793	161.358
BOP1	23246	10.2137	1.18036	0.00614311	0.0158485	9035	1	206.985	4653.58	306.707	369.089	491.6	357.376	525.234	354.814	281.076	341.413	1547.4	6016.3	695.364	1891.65	761.602	1000.52	1373.46	2103.62	1104.93	1381.69
BORA	79866	6.61207	1.13511	0.00447491	0.0121715	8570	1	120.902	0	95.3719	102.209	45.2468	39.3113	76.3733	48.2546	64.105	68.2826	198.863	137.543	219.589	112.477	124.593	132.756	86.8153	218.874	156.367	61.8379
BORCS5	118426	7.985	-1.84688	2.17406e-06	2.2384e-05	2264	1	504.888	0	631.839	352.054	338.739	741.555	363.108	530.801	849.802	492.353	137.409	153.602	92.2908	136.335	171.009	167.564	52.6828	222.616	78.6153	123.676
BORCS7	119032	6.85784	1.21886	0.000838075	0.00300778	6495	1	118.968	0	76.9478	90.8526	90.4936	67.9014	120.589	75.2205	31.2306	88.0486	180.22	218.533	286.42	112.477	141.083	144.088	185.503	175.848	177.1	148.314
BORCS8	729991	7.23084	-1.24934	0.000168543	0.000799227	4915	1	358.838	0	410.749	176.027	278.818	167.967	219.741	208.63	258.064	237.192	95.9791	129.863	81.6827	85.2095	69.6252	160.278	140.982	41.1558	78.6153	90.8244
BPGM	669	8.76189	-1.42928	0.00176566	0.00561572	7329	1	883.07	0	1139.04	891.491	382.763	332.359	2232.24	381.779	320.525	560.636	247.889	217.137	225.423	301.642	124.593	789.248	148.402	255.353	165.006	170.537
BPHL	670	6.62783	2.29564	6.43653e-06	5.41058e-05	2773	1	45.4592	0	43.3509	5.67829	40.3552	85.7702	54.9352	79.4782	23.0121	68.2826	199.554	227.61	146.923	190.869	391.489	238.798	94.2354	167.429	235.846	298.561
BPI	671	8.17789	-9.25705	1.84064e-08	4.90908e-07	874	1	22159.9	0	19585.9	3707.92	2811.42	807.669	17257.7	1595.24	2426.13	1281.2	0.690497	6.2837	0	1.70419	11.6042	52.6166	23.7444	4.6768	13.8225	1.93243
BPIFB4	149954	0.952713	4.85825	0.00121914	0.00412514	6889	1	0	0	0	0	0	0	0	0	0	3.59382	75.2642	4.88733	1.59122	3.40838	10.3827	0	2.96804	0.93536	4.31952	0.483109
BPNT1	10380	7.85225	1.21613	0.000440054	0.00175615	5841	1	173.132	0	122.466	193.062	64.813	196.557	120.589	208.63	210.396	226.411	331.439	335.131	454.559	255.629	293.77	303.557	591.383	220.745	414.674	321.267
BPTF	2186	10.7756	-1.11757	0.00379626	0.010641	8316	1	3641.57	0	3461.57	2810.75	2082.57	2603.48	2021.88	3485.69	2919.24	2795.99	595.209	1010.28	1179.09	695.31	1137.21	1304.89	593.609	1428.29	1334.73	2622.31
BRAF	673	9.49658	-1.45176	2.99639e-06	2.88675e-05	2419	1	1371.51	221.599	1640.83	1362.79	1374.52	1068.55	1397.5	1095.66	1222.93	1191.35	412.227	404.252	683.695	299.938	324.307	399.076	313.871	787.573	390.485	352.186
BRCA2	675	8.05966	-1.52586	0.000129342	0.000641755	4698	1	651.905	0	783.567	261.201	240.909	511.047	415.364	760.72	261.351	641.497	80.0977	120.787	333.626	260.741	164.291	174.039	87.5573	165.559	88.9821	96.6217
BRD1	23774	9.2825	-1.04626	0.00118135	0.00401947	6851	1	1146.15	0	841.007	1039.13	774.087	877.357	895.042	982.124	1359.35	1035.02	392.203	835.034	293.315	253.924	704.192	354.555	255.994	534.09	444.911	265.227
BRD3	8019	9.53476	1.22973	0.000412982	0.00166666	5776	1	828.905	0	846.426	596.22	508.721	432.425	506.476	370.425	471.747	282.115	941.838	1198.09	1435.28	973.093	775.65	2116	798.404	878.303	1136.03	1106.32
BRD3OS	266655	8.17148	2.29027	2.17229e-08	5.64853e-07	896	1	70.6069	221.599	68.2776	102.209	275.149	125.081	104.511	149.022	93.6919	93.4393	760.928	797.332	718.702	574.312	484.934	1021.57	664.842	290.897	468.236	594.707
BRD4	23476	11.2161	-0.688753	0.0124746	0.0284524	10220	1	3164.74	443.198	3294.67	3832.84	3595.28	3564.82	3033.49	3306.86	2966.91	3000.84	2224.09	1719.64	1660.7	2036.51	970.478	2850.2	1176.83	1997.93	1924.78	2176.89
BRD7	29117	9.37502	0.871398	0.000787289	0.00285941	6418	1	627.724	221.599	562.477	442.907	315.505	441.359	699.419	567.702	473.391	557.042	803.048	1414.53	1059.75	628.846	834.892	1296.8	682.65	692.166	884.638	683.599
BRF1	2972	9.46788	0.820207	0.0210622	0.0438005	11209	1	562.921	0	467.106	408.837	800.99	704.03	367.128	522.286	1012.53	483.369	747.118	698.189	2068.06	487.398	756.716	907.433	601.771	1015.8	861.312	1265.74
BRF2	55290	8.12828	2.85979	3.92324e-09	1.47638e-07	619	1	101.558	0	127.885	113.566	110.06	66.1145	155.426	116.379	139.716	107.815	1190.42	513.169	528.816	756.661	1444.42	242.036	513.472	752.029	1052.24	545.43
BRI3	25798	9.9707	-0.987627	0.00425173	0.011657	8502	1	1710.04	221.599	2891.5	1277.61	775.31	1366.96	2903.53	847.295	1492.5	643.294	1003.98	661.883	532.529	1140.1	1012.01	812.723	505.31	464.874	579.68	412.575
BRINP2	57795	2.02583	6.09167	4.95185e-05	0.00028893	3995	1	0	0	0	0	0	0	0	0	4.93115	0	2.76199	36.3058	33.9461	3.40838	47.6383	0	7.42011	16.8365	109.716	78.2636
BRINP3	339479	-4.87076	6.08179	0.0115765	0.0268053	10067	1	0	0	0	0	0	0	0	0	0	0	1.38099	0	0	1.70419	61.6855	0	0.742011	0	0	0
BRIX1	55299	7.86142	1.53607	4.28392e-06	3.87047e-05	2580	1	212.788	0	156.063	176.027	96.608	87.557	182.224	129.152	174.234	150.94	391.512	346.302	414.778	301.642	390.268	573.116	422.946	261.901	409.49	448.325
BRK1	55845	10.3541	1.65931	1.45712e-05	0.000106307	3195	1	993.332	0	1005.74	698.429	725.171	675.44	1250.11	701.112	693.649	621.731	2616.29	2170.67	1606.6	3670.83	2271.37	3114.9	2700.92	972.774	1644.01	2494.29
BRMS1L	84312	6.69759	1.89571	2.9313e-05	0.000188233	3630	1	36.7543	0	40.0996	39.748	61.1443	66.1145	32.1572	76.6397	54.2427	131.174	197.482	157.093	193.599	98.8431	120.317	347.269	115.754	222.616	347.289	201.939
BRPF1	7862	9.13234	-0.773224	0.00349266	0.00990314	8221	1	804.725	221.599	977.562	777.926	1104.27	414.556	963.376	518.028	1001.02	553.448	418.441	502.696	485.322	339.134	428.134	291.415	283.448	381.627	325.692	836.744
BRPF3	27154	9.65631	-0.894643	0.00802447	0.0198042	9445	1	874.365	221.599	824.75	1612.63	931.839	1618.91	1264.85	1301.46	1098	1254.24	399.107	290.447	1235.85	337.43	263.232	359.412	437.045	1367.5	538.212	689.879
BRS3	680	-4.87076	3.10818	0.0194497	0.0410142	11054	1	0	0	0	0	0	0	0	0	0	0	2.07149	0	0	1.70419	0.610748	0	2.22603	0	1.72781	0
BRSK2	9024	1.76999	2.53566	0.0169493	0.0366774	10772	1	1.93443	0	0	0	12.2289	0	0	0	0	0	12.429	5.58551	4.77366	3.40838	12.215	5.6664	11.1302	4.6768	12.0947	10.1453
BRWD1	54014	10.0376	-0.895581	0.00600255	0.0155397	9004	1	1938.3	0	1647.33	1192.44	2399.3	1297.27	1148.28	1748.52	1604.27	1360.26	1180.75	617.199	786.063	349.359	799.469	627.351	684.134	1272.09	879.454	510.163
BRWD3	254065	8.99936	-1.1623	0.000519132	0.00201645	6001	1	1294.14	0	967.808	772.247	651.798	607.539	598.928	882.776	1063.49	817.594	276.199	162.678	643.384	255.629	310.26	198.324	286.416	448.973	539.94	299.044
BSDC1	55108	10.2666	-0.678963	0.00577666	0.0150384	8954	1	1381.19	221.599	1644.08	1288.97	1114.05	2297.93	2082.18	2087.72	1625.64	1843.63	1130.34	1021.45	999.817	867.433	945.437	1211.8	1020.27	911.04	720.496	907.761
BSND	7809	-4.87076	3.54242	0.00749057	0.0186764	9349	1	0	0	0	0	0	0	0	0	0	0	1.38099	0	0	0	1.2215	0	4.45207	0.93536	0.863904	2.41554
BSPRY	54836	3.36057	-5.49211	5.82548e-10	3.59238e-08	378	1	113.164	0	61.775	96.5309	84.3791	39.3113	85.7525	62.4472	55.8864	89.8455	0.690497	2.09457	4.24326	1.70419	1.83224	1.61897	0.742011	0.93536	0	1.44933
BST1	683	7.44816	-4.98582	2.05779e-09	9.15404e-08	524	1	1525.3	1551.19	1989.8	891.491	343.631	182.262	2062.08	177.407	828.434	278.521	39.3584	82.3863	19.6251	42.6048	27.4836	18.6182	22.2603	25.2547	18.142	14.4933
BSX	390259	-4.87076	3.42125	0.0163751	0.0356199	10716	1	0	0	0	0	0	0	0	0	0	0	0.690497	1.39638	0	0	0.610748	0	5.93609	0	1.72781	0
BTAF1	9044	9.93161	-1.79554	1.90801e-05	0.00013324	3338	1	1344.43	443.198	1661.42	1311.68	1609.32	2821.48	1607.86	2947.79	1762.07	2686.38	434.323	432.179	1114.39	173.827	550.284	325.413	483.049	1116.82	219.432	391.801
BTBD16	118663	-4.87076	4.77349	0.00159136	0.00515848	7191	1	0	0	0	0	0	0	0	0	0	0	2.76199	0.698189	1.06081	11.9293	1.83224	4.04743	0.742011	0	0	3.38176
BTBD17	388419	-4.87076	4.50755	0.00748612	0.0186693	9347	1	0	0	0	0	0	0	0	0	0	0	0	0	0.530407	1.70419	0	0.809486	0.742011	15.9011	0.863904	1.44933
BTBD18	643376	-4.87076	5.2324	2.26686e-05	0.000153427	3444	1	0	0	0	0	0	0	0	0	0	0	2.76199	2.09457	4.77366	1.70419	3.66449	7.28537	1.48402	7.48288	1.72781	3.38176
BTBD19	149478	7.74371	-0.829764	0.0221062	0.0456055	11299	1	314.346	221.599	355.477	312.306	529.51	109	101.831	232.758	466.816	213.832	138.099	141.732	96.0037	93.7305	345.072	138.422	148.402	293.703	155.503	57.0068
BTBD2	55643	9.70756	1.34246	7.07065e-06	5.84249e-05	2821	1	501.986	221.599	441.095	658.681	744.738	570.014	535.953	445.646	706.799	424.071	968.077	1799.23	895.858	2036.51	1961.11	1119.52	1001.71	1549.89	962.389	1020.33
BTBD3	22903	8.78607	1.61503	0.000265811	0.00116047	5339	1	263.083	443.198	257.938	346.376	380.318	50.0326	257.257	105.025	208.752	210.238	1206.99	1330.75	1330.26	243.699	629.07	177.277	868.895	909.169	759.372	270.541
BTBD6	90135	9.11678	2.26686	3.21408e-08	7.82865e-07	957	1	264.05	0	377.153	221.453	364.42	235.868	340.33	221.404	297.513	208.442	1160.73	1014.47	2325.84	652.705	778.703	1170.52	912.674	1232.8	1082.47	1848.37
BTBD8	284697	-4.87076	8.8717	5.90022e-08	1.25259e-06	1098	1	0	0	0	0	0	0	0	0	0	0	71.1212	28.6258	19.6251	40.9006	79.3972	47.7596	15.5822	69.2166	47.5147	33.3345
BTBD9	114781	8.32107	-1.05632	0.0004691	0.00185465	5895	1	500.051	221.599	263.357	567.829	403.552	437.785	371.148	743.689	524.346	578.605	191.958	256.235	94.4125	201.094	168.566	295.462	181.793	299.315	111.444	417.406
BTC	685	-4.87076	4.71825	0.00110489	0.00379586	6785	1	0	0	0	0	0	0	0	0	0	0	2.76199	0	2.65204	1.70419	6.71822	0	6.6781	1.87072	2.59171	0.483109
BTD	686	8.06212	0.937624	0.00398379	0.0110695	8389	1	175.066	0	152.812	278.236	97.8309	326.999	215.721	244.112	230.121	210.238	435.704	273.69	365.45	366.401	285.219	553.688	448.917	224.486	286.816	458.47
BTF3	689	11.2184	0.963397	0.000545131	0.00209964	6052	1	1762.27	3988.78	1891.18	1328.72	1268.13	1182.91	1948.19	1301.46	1520.44	871.501	1938.92	3241.69	2989.9	4211.05	3994.9	3108.42	4716.22	2497.41	2798.18	3775.49
BTF3L4	91408	8.66054	1.7111	1.91713e-05	0.000133798	3340	1	327.887	0	321.88	272.558	386.432	107.213	234.479	248.369	215.327	122.19	927.338	456.616	509.721	538.524	448.9	1359.94	460.789	761.383	1074.7	784.085
BTG2	7832	11.2692	-4.25284	3.82798e-09	1.4509e-07	615	1	9371.37	2215.99	8798.06	16745.3	7828.92	14790	5313.98	19064.8	7183.05	16454.3	375.631	327.451	711.276	422.639	385.382	133.565	723.461	172.106	917.466	1483.63
BTG3-AS1	110806272	5.01736	2.3507	0.000499845	0.0019569	5954	1	16.4427	0	22.7592	11.3566	4.89154	16.0819	48.2358	2.83851	8.21859	12.5784	104.265	30.0221	91.7604	13.6335	15.2687	90.6624	115.012	88.8592	111.444	70.5339
BTK	695	8.25072	-3.30967	1.48975e-09	7.23878e-08	477	1	872.43	0	997.07	1107.27	489.154	1290.13	1090.66	1308.55	1222.93	1212.91	92.5266	75.4044	80.6219	129.518	178.338	39.6648	59.3609	51.4448	158.958	101.453
BTLA	151888	4.36284	-5.57511	7.76636e-10	4.40472e-08	411	1	130.574	0	29.2618	227.132	83.1563	180.475	95.1317	298.043	159.441	217.426	4.83348	1.39638	2.65204	5.11257	4.27523	4.04743	3.71006	2.80608	0	0.966217
BTN2A2	10385	8.03398	-2.10444	6.69924e-06	5.5831e-05	2797	1	266.952	0	229.76	505.368	283.71	1234.73	435.462	1107.02	507.909	864.314	134.647	159.885	65.7705	132.927	213.762	155.421	120.948	126.274	47.5147	106.767
BTN3A1	11119	9.25454	-1.65119	0.000132096	0.000653192	4714	1	988.496	0	405.331	1033.45	807.105	1835.12	897.721	1802.45	1209.78	1845.43	513.04	421.706	165.487	477.173	551.505	450.883	318.323	279.672	146.864	121.743
BTNL3	10917	1.83644	-4.58424	0.000857575	0.00306502	6522	1	42.5576	0	110.545	5.67829	0	7.14751	0	0	0	8.98455	0	0	0.530407	1.70419	0	0	3.71006	0	0.863904	0.483109
BTNL8	79908	2.81938	-5.7421	6.03448e-06	5.12249e-05	2746	1	96.7217	0	49.8535	90.8526	28.1264	3.57376	175.525	0	59.1738	12.5784	0	0	0	5.11257	1.2215	0	1.48402	0	0.863904	0.966217
BTRC	8945	8.40394	-0.529821	0.00980183	0.0233001	9806	1	423.641	221.599	414.001	420.193	525.841	352.015	483.698	371.845	386.274	470.79	259.627	261.123	351.129	224.953	258.957	223.418	273.06	514.448	223.751	228.51
BUB3	9184	9.96843	0.94797	0.00280338	0.00821972	7950	1	853.086	0	1027.42	817.674	553.967	745.128	955.336	861.487	742.961	655.872	1180.06	984.447	2489.2	1228.72	1051.71	1248.23	1400.17	1676.16	1007.31	1648.85
BUD31	8896	9.09653	1.52999	4.34334e-06	3.91051e-05	2589	1	405.264	0	406.414	397.48	256.806	341.294	450.201	278.174	315.594	370.163	684.283	977.465	725.067	1284.96	816.57	1410.12	586.931	1242.16	857.857	717.416
BVES	11149	4.48087	5.6153	9.4072e-09	2.92376e-07	750	1	3.86887	0	1.08377	5.67829	8.5602	1.78688	0	5.67702	1.64372	3.59382	352.154	159.885	51.4495	235.178	131.922	15.3802	69.007	184.266	152.047	212.085
BYSL	705	7.50913	2.53499	4.00674e-08	9.21075e-07	1014	1	75.443	0	118.131	119.244	64.813	117.934	120.589	48.2546	50.9553	41.3289	494.396	202.475	490.096	272.67	359.73	331.08	647.034	463.003	432.816	692.295
BZW1	9689	9.99554	1.50985	5.13596e-05	0.000297957	4018	1	978.824	0	901.698	476.976	578.425	496.752	692.719	678.404	692.005	553.448	1342.33	1547.89	3852.35	1675.22	975.364	1723.39	1739.27	1265.54	1926.51	1179.27
BZW2	28969	8.67298	1.66323	3.31223e-05	0.000207382	3723	1	347.231	0	368.482	119.244	309.39	137.59	298.794	197.276	350.112	165.316	950.124	389.59	810.462	889.587	351.18	502.691	1246.58	971.839	603.005	548.811
C10orf55	414236	6.10783	4.2462	0.000140193	0.000685958	4764	1	31.9182	0	54.1886	39.748	0	0	30.8173	0	1.64372	0	185.053	265.312	97.5949	1472.42	127.646	236.37	256.736	58.9276	89.846	214.5
C10orf71	118461	2.70993	5.33027	0.00484364	0.012994	8689	1	0.967217	0	4.33509	0	0	0	0	1.41925	0	3.59382	0	10.4728	0	5.11257	0	3.23794	1.48402	0	0	394.7
C10orf88	80007	6.40357	1.30715	0.0011378	0.00389115	6816	1	67.7052	0	65.0263	45.4263	29.3493	94.7046	57.615	58.1894	41.0929	79.064	111.17	127.769	199.433	66.4634	107.492	148.945	210.731	169.3	76.8875	113.531
C10orf90	118611	-4.87076	5.12686	0.000166129	0.000790422	4897	1	0	0	0	0	0	0	0	0	0	0	0.690497	3.49095	4.24326	5.11257	1.83224	12.9518	2.22603	0.93536	0.863904	1.44933
C10orf95	79946	2.11863	2.43976	0.0121106	0.0277661	10167	1	0	0	1.08377	0	0	0	0	4.25776	11.506	1.79691	6.90497	4.88733	10.6081	1.70419	8.55047	15.3802	14.0982	22.4486	6.91123	9.66217
C11orf16	56673	-0.692556	5.35492	4.12778e-05	0.000248114	3878	1	0.967217	0	0	0	0	0	0	0	0	0	6.90497	6.98189	3.18244	3.40838	9.77196	0.809486	0.742011	3.74144	2.59171	1.44933
C11orf21	29125	7.30261	-4.473	1.07842e-06	1.26068e-05	1994	1	1687.79	0	1841.33	476.976	533.178	128.655	1282.27	229.919	1002.67	256.958	129.814	2.79276	26.5204	3.40838	34.8126	7.28537	25.2284	71.0873	22.4615	11.5946
C11orf58	10944	10.2253	0.92058	0.00240127	0.00723733	7734	1	981.726	0	849.677	959.631	818.111	863.062	1177.76	1163.79	770.904	1115.88	1425.88	1971.69	1666.54	1169.07	1947.06	1461.93	2122.15	1294.54	1713.99	1696.19
C11orf65	160140	3.27826	3.53792	0.000296021	0.00126924	5436	1	2.90165	0	0	0	0	0	0	8.51553	9.86231	7.18764	38.6679	23.7384	62.588	22.1545	20.7654	27.5225	28.1964	49.5741	37.1479	20.2906
C11orf68	83638	8.7974	1.28601	0.00050414	0.00197041	5964	1	212.788	221.599	211.335	386.124	315.505	394.9	297.454	283.851	279.432	246.177	601.423	936.97	349.538	1286.66	574.714	1704.78	391.04	264.707	479.467	358.467
C11orf80	79703	7.64575	-2.92401	7.38301e-06	6.04914e-05	2845	1	54.1642	0	66.1101	681.395	611.443	1365.18	428.762	1139.66	514.484	655.872	24.1674	125.674	34.4765	44.309	72.0682	152.993	45.2627	113.179	70.8401	43.9629
C11orf86	254439	-4.87076	2.99158	0.0138763	0.0310538	10416	1	0	0	0	0	0	0	0	0	0	0	1.38099	0	0	0	2.44299	0	1.48402	0.93536	0	1.44933
C11orf87	399947	1.22884	3.91022	0.00680907	0.0172296	9212	1	0	0	0	0	0	1.78688	0	4.25776	0	0	1.38099	3.49095	3.18244	5.11257	1.83224	62.3304	12.6142	0.93536	0	0
C11orf94	143678	1.84473	-3.01859	0.000840819	0.00301577	6499	1	7.73774	0	9.75394	5.67829	0	3.57376	14.7387	7.09627	41.0929	12.5784	0	2.09457	0.530407	0	1.2215	0.809486	2.22603	1.87072	0	3.86487
C12orf4	57102	7.66595	0.96693	0.00423652	0.0116235	8496	1	212.788	0	158.231	147.636	78.2647	182.262	155.426	210.05	185.74	122.19	305.2	362.36	243.457	149.969	265.064	382.077	171.405	459.262	228.071	272.473
C12orf40	283461	1.72629	2.79848	0.0055585	0.014555	8902	1	2.90165	0	2.16754	5.67829	0	0	0	0	0	1.79691	11.7385	0.698189	18.0338	0	5.49673	29.1415	4.45207	10.289	2.59171	4.83109
C12orf42	374470	2.519	-3.07795	0.000101318	0.000526583	4485	1	35.787	0	8.67017	17.0349	12.2289	19.6557	12.0589	11.354	44.3804	5.39073	0	0	0.530407	3.40838	3.66449	2.42846	3.71006	2.80608	1.72781	1.44933
C12orf50	160419	-4.87076	3.89496	0.00439231	0.0119846	8543	1	0	0	0	0	0	0	0	0	0	0	0	0	0	3.40838	3.05374	1.61897	2.22603	1.87072	1.72781	0.483109
C12orf54	121273	-4.87076	3.10653	0.00794942	0.0196439	9433	1	0	0	0	0	0	0	0	0	0	0	0.690497	1.39638	0	0	1.2215	0	2.22603	0	0.863904	1.93243
C12orf56	115749	1.93632	4.18161	0.000753804	0.00275626	6375	1	0	0	0	0	0	0	0	0	0	8.98455	1.38099	11.171	54.6319	1.70419	15.2687	12.9518	13.3562	35.5437	11.2308	5.7973
C12orf57	113246	10.1912	1.47928	0.000390476	0.00159265	5715	1	508.756	0	993.819	1817.05	589.431	537.85	688.7	702.531	585.164	578.605	1592.29	2804.63	788.185	3612.88	2501.01	1958.15	992.811	2426.32	1409.89	1435.8
C12orf60	144608	6.33992	7.66017	4.38713e-10	2.99285e-08	341	1	7.73774	0	2.16754	28.3914	0	7.14751	2.67977	0	1.64372	7.18764	943.91	4339.94	291.724	1094.09	318.81	1487.02	1055.14	165.559	846.626	977.812
C12orf71	728858	-4.87076	3.53004	0.00514748	0.0136614	8783	1	0	0	0	0	0	0	0	0	0	0	1.38099	0	0.530407	0	3.05374	4.04743	0.742011	0.93536	0	0.483109
C12orf73	728568	8.48171	5.84894	2.12789e-12	9.18538e-10	54	1	24.1804	221.599	36.8482	79.496	7.33732	12.5081	33.4971	24.1273	11.506	19.766	1347.85	2824.87	3252.46	1535.48	1609.93	1615.73	2163.7	6442.76	4176.11	2170.61
C12orf75	387882	7.5111	1.32448	0.0180542	0.038574	10910	1	176.034	0	54.1886	102.209	117.397	117.934	84.4126	157.537	253.133	89.8455	76.6452	69.8189	79.5611	923.671	120.317	659.731	264.898	362.919	209.929	119.328
C12orf76	400073	6.37682	1.54686	0.000150812	0.000729947	4816	1	73.5085	0	44.4346	17.0349	31.795	53.6064	56.2751	62.4472	60.8176	86.2517	102.194	188.511	180.338	161.898	182.614	135.994	98.6875	144.045	113.171	113.047
C13orf42	647166	-4.87076	2.89332	0.0177844	0.0380953	10882	1	0	0	0	0	0	0	0	0	0	0	0	0	1.59122	0	3.05374	0	0.742011	0.93536	0.863904	0
C13orf46	100507747	4.3008	-3.55259	1.07514e-05	8.24395e-05	3040	1	112.197	0	53.1048	90.8526	26.9035	30.3769	30.8173	93.6708	134.785	102.424	22.7864	1.39638	2.65204	11.9293	4.88598	4.04743	4.45207	0	3.45562	1.93243
C14orf119	55017	8.81021	2.03192	9.20181e-07	1.11643e-05	1920	1	317.247	0	328.383	181.705	158.975	393.113	290.755	198.696	129.854	221.02	952.886	714.946	566.475	1373.58	767.71	892.053	642.582	418.106	1522.2	1227.1
C14orf132	56967	6.79753	7.49151	1.06599e-07	2.02715e-06	1225	1	27.0821	0	8.67017	0	0	12.5081	0	19.8696	14.7935	0	1252.56	72.6117	4698.35	1450.27	453.175	15.3802	690.812	1406.78	1917.87	2964.84
C14orf178	283579	-4.87076	8.83598	5.04439e-08	1.10333e-06	1065	1	0	0	0	0	0	0	0	0	0	0	41.4298	37.004	35.5373	42.6048	16.4902	74.4727	23.7444	91.6652	42.3313	36.7163
C14orf39	317761	2.07893	6.19787	6.77539e-06	5.63052e-05	2804	1	0	0	0	0	0	0	0	0	4.93115	0	13.8099	4.88733	15.3818	15.3377	34.2019	179.706	8.90413	27.1254	25.9171	36.7163
C15orf39	56905	10.5387	-1.59886	1.96878e-05	0.000136747	3356	1	2128.85	221.599	1476.1	4224.65	2741.71	3716.71	1636	3542.46	3081.97	3119.44	961.863	716.342	608.907	1373.58	889.859	845.103	508.278	1116.82	789.608	736.741
C15orf40	123207	8.11455	1.43658	8.96992e-05	0.000477045	4383	1	146.05	221.599	172.32	119.244	407.221	92.9177	119.25	113.54	139.716	152.737	345.249	204.569	653.462	383.443	870.315	395.838	681.166	415.3	376.662	233.825
C16orf46	123775	0.510394	-5.13722	0.000189015	0.000877676	5020	1	1.93443	0	2.16754	0	61.1443	7.14751	0	8.51553	0	3.59382	0	0	0.530407	0	0	0	0	1.87072	0	0
C16orf54	283897	8.90315	-5.34727	2.83702e-09	1.15087e-07	574	1	2747.86	221.599	2898.01	4031.58	2793.07	5249.85	3530.59	3190.48	2463.93	3419.52	34.5249	10.4728	73.7266	88.6179	76.9542	18.6182	261.188	12.1597	31.1005	143
C16orf72	29035	10.0882	-0.81656	0.00149431	0.00490097	7107	1	1496.29	221.599	1628.91	1419.57	1850.23	1290.13	1646.72	1379.52	1655.22	1858.01	779.572	661.185	594.586	1169.07	542.344	938.194	1097.43	1003.64	828.484	587.943
C16orf74	404550	6.55357	-5.57357	3.61505e-07	5.29647e-06	1591	1	82.2135	4210.38	100.791	124.922	174.873	603.965	290.755	322.171	338.606	233.598	17.2624	4.88733	11.1385	22.1545	27.4836	0.809486	17.8083	13.095	10.3668	11.1115
C16orf90	646174	-4.87076	3.63477	0.0173317	0.037335	10821	1	0	0	0	0	0	0	0	0	0	0	0	0	0	1.70419	1.2215	6.47588	0.742011	1.87072	0	0
C16orf92	146378	-4.87076	4.77004	0.00111301	0.0038187	6794	1	0	0	0	0	0	0	0	0	0	0	0	7.68008	0.530407	0	0.610748	4.04743	1.48402	6.54752	2.59171	2.89865
C17orf100	388327	5.81367	2.39312	0.000558234	0.00214509	6066	1	26.1149	0	11.9215	22.7132	2.44577	50.0326	30.8173	28.3851	46.0241	26.9537	103.575	64.2334	77.4394	47.7173	41.5308	48.5691	63.0709	58.9276	241.029	543.014
C17orf107	100130311	7.21174	-2.50772	8.64214e-06	6.86836e-05	2932	1	336.592	0	492.032	692.751	140.632	502.113	237.159	381.779	279.432	472.587	26.9294	33.5131	210.572	47.7173	50.6921	19.4277	100.171	81.3763	32.8284	18.3581
C17orf50	146853	-4.87076	2.57919	0.0235908	0.0480012	11455	1	0	0	0	0	0	0	0	0	0	0	0.690497	0.698189	0.530407	1.70419	1.2215	0	0	0.93536	0	0
C17orf58	284018	6.36152	1.95534	6.44213e-05	0.000361237	4157	1	34.8198	0	54.1886	45.4263	62.3672	53.6064	49.5757	45.4161	16.4372	55.7042	92.5266	224.119	63.1184	69.8718	80.0079	319.747	105.366	205.779	181.42	277.304
C17orf78	284099	-4.87076	5.0956	0.00161434	0.00521919	7210	1	0	0	0	0	0	0	0	0	0	0	4.14298	0	1.59122	0	1.2215	14.5707	0	3.74144	3.45562	4.34798
C17orf80	55028	7.9024	1.41147	1.09862e-06	1.2798e-05	2001	1	147.017	221.599	115.964	164.67	149.192	144.737	144.707	139.087	105.198	134.768	515.802	393.081	302.332	325.5	380.496	369.125	366.553	481.71	600.413	167.156
C17orf97	400566	4.40725	2.3808	0.0130186	0.0294969	10288	1	6.77052	0	11.9215	17.0349	0	0	17.4185	32.6428	0	7.18764	95.2886	23.0402	8.48651	117.589	16.4902	15.3802	14.8402	7.48288	141.68	43.9629
C17orf98	388381	-4.87076	2.91559	0.0149031	0.0330048	10525	1	0	0	0	0	0	0	0	0	0	0	0	0	0.530407	0	1.2215	0	2.22603	1.87072	0	1.44933
C17orf99	100141515	2.59085	-4.94883	4.52303e-05	0.000267934	3935	1	56.0986	0	75.864	11.3566	11.006	33.9507	75.0334	1.41925	0	70.0795	0.690497	0	0	0	3.05374	0	0.742011	0	3.45562	2.89865
C18orf15	147276	2.00175	-3.76372	0.000258946	0.00113797	5304	1	12.5738	0	5.41886	0	8.5602	7.14751	22.778	7.09627	62.4613	21.5629	0	0	1.59122	3.40838	1.2215	0	3.71006	0.93536	0	0
C18orf25	147339	8.94054	-1.06589	0.000258557	0.00113673	5302	1	1020.41	221.599	1110.87	743.856	435.347	443.146	1067.89	594.668	680.499	790.64	339.725	262.519	444.481	226.657	244.299	321.366	283.448	679.071	326.556	267.642
C18orf54	162681	6.49926	3.43601	3.06658e-05	0.000195093	3664	1	64.8036	0	113.796	22.7132	6.11443	3.57376	1.33988	28.3851	18.0809	16.1722	318.319	148.714	498.583	182.348	239.413	148.136	120.948	964.356	239.301	115.946
C19orf12	83636	8.71455	1.4271	0.00539093	0.0141896	8856	1	220.526	0	125.718	193.062	259.252	471.736	253.238	376.102	299.157	362.976	532.373	379.815	534.12	771.998	3047.63	233.941	414.784	298.38	331.739	343.973
C19orf33	64073	-0.187081	-3.30085	0.00727419	0.0182224	9305	1	0.967217	0	4.33509	17.0349	0	0	0	0	1.64372	3.59382	0	0	0	1.70419	0.610748	0	0	0	0	0.483109
C19orf38	255809	6.47659	-5.99148	1.8237e-11	3.08047e-09	138	1	924.66	0	1428.41	766.569	486.709	325.212	1771.33	340.621	718.305	341.413	8.28597	10.4728	5.30407	11.9293	29.9266	16.1897	7.42011	3.74144	12.0947	6.28041
C19orf44	84167	6.8884	4.00141	6.62147e-10	3.9576e-08	390	1	17.4099	0	18.4241	22.7132	11.006	96.4914	44.2161	29.8043	16.4372	39.532	373.559	671.658	369.694	424.343	243.688	741.489	395.492	339.536	595.23	586.494
C19orf48	84798	9.06694	1.46558	9.31673e-05	0.000492121	4413	1	383.985	221.599	591.739	249.845	314.282	216.212	414.024	235.596	387.917	212.035	421.203	411.234	585.039	836.758	597.311	673.492	712.331	2036.28	1538.61	1100.52
C19orf73	55150	2.99658	2.22656	0.0045438	0.0123172	8599	1	5.8033	0	4.33509	11.3566	0	3.57376	0	2.83851	0	8.98455	17.2624	21.6439	17.5034	15.3377	9.77196	23.4751	25.2284	20.5779	11.2308	10.6284
C1GALT1C1L	728819	2.06022	5.90334	1.07716e-06	1.25984e-05	1993	1	0	0	0	0	0	0	0	0	0	5.39073	36.5964	35.6077	28.1116	23.8587	14.0472	31.5699	27.4544	37.4144	19.8698	68.1183
C1orf100	200159	-4.87076	4.0638	0.0010875	0.00374939	6761	1	0	0	0	0	0	0	0	0	0	0	1.38099	0	0.530407	0	3.05374	0.809486	2.96804	2.80608	1.72781	2.89865
C1orf105	92346	-1.31787	4.10429	0.0156398	0.0342991	10629	1	0.967217	0	0	0	0	0	0	0	0	0	0	0	0	8.52095	0.610748	0.809486	0.742011	3.74144	1.72781	0.483109
C1orf109	54955	7.30185	1.0091	0.010639	0.0249567	9937	1	88.984	0	101.875	130.601	46.4697	94.7046	294.774	116.379	121.635	116.799	321.081	177.34	225.423	112.477	172.842	254.178	115.012	318.022	292.863	249.284
C1orf112	55732	7.26873	1.58366	0.000346378	0.00144309	5595	1	175.066	0	252.519	56.7829	44.0239	67.9014	112.55	75.2205	50.9553	55.7042	294.152	181.529	249.822	194.278	239.413	353.745	152.112	429.33	265.219	310.156
C1orf116	79098	2.36809	-3.08235	0.000384127	0.00157115	5699	1	9.67217	0	16.2566	51.1046	6.11443	16.0819	0	5.67702	14.7935	30.5475	2.07149	0.698189	0	1.70419	4.88598	0.809486	1.48402	2.80608	0.863904	2.41554
C1orf122	127687	8.57412	1.38802	1.00363e-05	7.78381e-05	3005	1	123.804	221.599	159.314	261.201	297.161	314.491	263.957	298.043	141.36	274.927	775.429	477.562	331.504	773.703	443.403	1075	563.186	549.056	656.567	520.308
C1orf147	574431	-4.87076	7.36648	1.15477e-06	1.33388e-05	2018	1	0	0	0	0	0	0	0	0	0	0	4.14298	27.9276	18.0338	25.5629	10.9935	17.8087	23.0023	16.8365	9.50294	5.7973
C1orf162	128346	8.17643	-1.81423	0.000337288	0.00141355	5562	1	1133.58	0	1264.76	494.011	343.631	219.786	1138.9	234.177	368.193	228.208	387.369	48.8733	90.6996	201.094	171.009	156.231	131.336	56.1216	212.52	87.4427
C1orf167	284498	5.41874	2.111	0.0160591	0.0350701	10674	1	0	0	0	17.0349	85.602	19.6557	0	29.8043	21.3683	32.3444	106.337	47.4769	155.409	68.1676	84.8939	38.8553	69.007	139.369	38.0118	141.551
C1orf174	339448	7.9127	0.756185	0.0223457	0.0459814	11328	1	219.558	0	195.079	181.705	94.1622	214.425	326.931	190.18	241.627	190.472	421.203	203.173	403.109	257.333	231.473	476.787	305.709	334.859	184.012	314.021
C1orf198	84886	9.30838	3.13037	3.10441e-07	4.68071e-06	1546	1	86.0824	0	162.566	352.054	355.86	225.147	296.114	137.668	225.189	301.881	1094.44	1913.74	4872.32	519.778	497.149	837.818	3764.22	1820.21	2278.98	1162.84
C1orf21	81563	7.77648	2.3422	0.000281568	0.00121701	5393	1	204.083	0	121.382	0	165.09	69.6883	79.0531	69.5435	166.016	98.8301	251.341	444.747	113.507	257.333	191.164	239.608	648.518	1597.59	434.544	758.964
C1orf216	127703	7.81565	2.2599	2.15152e-07	3.53931e-06	1417	1	118.001	0	145.225	141.957	33.0179	153.672	65.6543	147.602	80.5422	143.753	833.43	581.592	349.538	437.977	325.529	516.452	313.129	412.494	608.188	552.193
C1orf43	25912	10.8983	0.99185	0.000183923	0.000859684	4987	1	912.086	3102.38	862.682	1175.41	1043.12	1393.77	1477.89	1344.03	1102.93	1119.47	3367.56	2830.46	2949.06	2198.41	1910.42	2331.32	1819.41	4087.52	2468.17	2952.76
C1orf50	79078	4.6789	1.78747	0.00811219	0.0199826	9463	1	24.1804	0	20.5917	0	15.8975	0	21.4381	17.0311	27.9432	10.7815	42.8108	32.8149	73.1962	27.267	31.1481	50.9976	40.8106	77.6348	43.1952	56.0406
C1orf54	79630	6.74569	4.61687	1.99567e-12	9.12136e-10	51	1	19.3443	0	23.843	17.0349	23.2348	48.2457	30.8173	31.2236	4.93115	17.9691	568.279	637.447	432.282	519.778	420.194	280.082	440.013	649.139	825.028	543.497
C1orf56	54964	7.02722	4.12215	2.82414e-08	6.99581e-07	941	1	3.86887	0	11.9215	51.1046	7.33732	71.4751	16.0786	83.736	13.1497	53.9073	548.945	925.101	363.859	497.624	333.468	388.553	400.686	700.584	699.762	584.562
C1orf74	148304	6.16612	0.842386	0.00183856	0.00581503	7370	1	25.1477	221.599	47.686	56.7829	55.0299	14.295	32.1572	28.3851	24.6558	30.5475	78.0262	133.354	79.5611	90.3221	103.216	93.9003	62.3289	60.7984	80.3431	179.716
C1orf87	127795	2.14781	7.53742	0.00107037	0.00370073	6742	1	0	0	3.25131	0	0	0	0	0	0	0	0.690497	0	0.530407	0	1.83224	594.972	3.71006	0.93536	0.863904	0.483109
C1orf94	84970	-4.87076	3.9401	0.00945151	0.0226149	9742	1	0	0	0	0	0	0	0	0	0	0	0	0	0	6.81676	1.2215	0.809486	2.22603	2.80608	0	0.966217
C1QB	713	9.81961	2.10365	0.0191215	0.0404954	11006	1	11.6066	0	20.5917	17.0349	77.0418	3264.63	523.894	140.506	233.408	70.0795	1291.92	1529.03	821.601	4217.87	3662.04	2712.59	1634.65	787.573	1381.38	695.193
C1QBP	708	9.19246	0.973407	0.00221106	0.00675487	7630	1	412.035	0	422.671	488.333	419.45	530.703	628.405	455.581	437.229	380.945	582.089	606.028	782.881	969.684	709.078	446.836	964.614	622.949	1624.14	889.886
C1QC	714	10.0707	2.22706	0.020614	0.0430567	11160	1	6.77052	0	7.5864	17.0349	245.8	3943.64	415.364	110.702	187.384	35.9382	2010.73	1620.5	1064.53	4055.97	6191.76	2884.2	1531.51	889.527	1701.03	1319.85
C1QL1	10882	4.86038	3.0138	0.0230294	0.0470933	11399	1	1.93443	0	0	0	100.277	0	0	0	0	0	70.4307	307.203	24.3987	95.4347	51.9136	0.809486	14.8402	29.9315	51.8342	178.75
C1QL2	165257	-4.87076	6.1708	0.00926216	0.0222349	9710	1	0	0	0	0	0	0	0	0	0	0	0.690497	0	0	61.3509	1.2215	0	5.93609	0	0	0.483109
C1QL3	389941	2.10002	3.494	0.00496199	0.0132475	8731	1	0.967217	0	1.08377	0	0	10.7213	0	0	0	0	0.690497	4.18914	13.2602	17.0419	3.66449	0	40.0686	8.41824	7.77514	48.794
C1QL4	338761	-4.87076	8.7237	2.58926e-05	0.000170931	3531	1	0	0	0	0	0	0	0	0	0	0	157.433	65.6298	10.0777	59.6467	11.6042	12.9518	0	34.6083	8.63904	48.3109
C1QTNF1	114897	8.51201	6.04762	2.86757e-06	2.78745e-05	2398	1	1.93443	0	1.08377	39.748	0	82.1964	14.7387	144.764	9.86231	154.534	3900.62	551.57	7493.06	930.488	1755.29	46.1407	4834.94	2756.5	5535.03	1887.51
C1QTNF3	114899	7.07357	3.46239	0.00282096	0.00826399	7957	1	60.9347	0	71.5289	39.748	22.0119	23.2294	56.2751	51.0932	57.5301	23.3598	124.29	2753.66	13.7906	1298.59	26.2622	17.8087	5.19408	11.2243	17.2781	203.872
C1QTNF5	114902	-4.87076	5.80042	0.000335414	0.00140772	5554	1	0	0	0	0	0	0	0	0	0	0	13.8099	0	10.0777	1.70419	4.27523	1.61897	0.742011	4.6768	15.5503	1.44933
C1QTNF6	114904	8.6518	2.92588	1.82396e-05	0.000128487	3309	1	57.0658	0	73.6965	141.957	283.71	266.245	41.5364	157.537	128.21	309.069	943.219	2941.47	1070.36	2832.36	620.52	140.85	880.767	309.604	1054.83	293.73
C1QTNF7	114905	1.05786	6.52746	2.34391e-06	2.37654e-05	2299	1	0	0	2.16754	0	0	0	0	0	0	0	57.3113	18.1529	3.18244	44.309	15.2687	10.5233	3.71006	7.48288	12.9586	27.0541
C1QTNF8	390664	-4.87076	3.43807	0.00594566	0.0154106	8992	1	0	0	0	0	0	0	0	0	0	0	0.690497	0	0.530407	3.40838	1.83224	0	0.742011	0	0.863904	2.41554
C1QTNF9	338872	-4.87076	4.71232	0.0198582	0.0417352	11091	1	0	0	0	0	0	0	0	0	0	0	0	23.0402	0	0	1.83224	0	0	0	0	0.483109
C1QTNF9B	387911	-4.87076	6.79851	0.000158111	0.000759284	4854	1	0	0	0	0	0	0	0	0	0	0	2.76199	14.662	2.12163	10.2251	7.32897	21.8561	43.0366	3.74144	0	1.93243
C1R	715	9.00375	3.13191	0.000204431	0.000937493	5083	1	34.8198	0	44.4346	198.74	33.0179	369.884	73.6936	459.838	37.8055	481.572	1161.42	1071.72	201.555	4194.01	1512.21	4257.89	132.82	807.215	329.147	1530.49
C1RL	51279	8.25355	-1.79137	0.000113465	0.000576852	4585	1	893.709	221.599	1226.83	476.976	560.082	278.753	897.721	327.848	460.241	334.225	190.577	189.209	31.294	369.809	121.539	261.464	55.6508	88.8592	93.3016	238.656
C1RL-AS1	283314	6.67326	-2.69064	1.5419e-07	2.70707e-06	1327	1	222.46	0	368.482	136.279	259.252	248.376	261.277	319.332	369.837	407.899	58.6923	49.5714	12.7298	73.2802	29.9266	55.045	13.3562	34.6083	19.8698	54.5913
C1S	716	9.40446	1.85242	0.0089527	0.0216448	9641	1	8.70496	1772.79	16.2566	363.41	97.8309	260.884	17.4185	447.065	100.267	481.572	599.352	1536.02	148.514	4621.76	751.22	3845.87	216.667	469.55	159.822	529.004
C2	717	6.734	2.46402	0.00116545	0.00397116	6841	1	11.6066	0	7.5864	17.0349	12.2289	216.212	26.7977	66.7049	41.0929	53.9073	149.147	90.7646	68.4225	345.951	467.222	168.373	96.4614	74.8288	138.225	900.998
C20orf144	128864	2.25056	2.32461	0.0154741	0.034038	10597	1	0	0	3.25131	0	11.006	5.36064	0	0	1.64372	0	8.97647	14.662	11.669	1.70419	14.0472	8.90434	12.6142	14.0304	15.5503	4.34798
C20orf203	284805	1.8075	-3.22527	0.001523	0.00498052	7128	1	9.67217	0	5.41886	0	9.78309	16.0819	0	19.8696	24.6558	21.5629	4.14298	0	1.06081	0	4.27523	0	1.48402	0	0	0.483109
C20orf204	284739	4.8773	-1.50098	0.000884593	0.00314136	6564	1	55.1314	0	42.2671	45.4263	88.0478	48.2457	14.7387	73.8012	85.4733	41.3289	17.2624	17.4547	26.5204	10.2251	21.9869	23.4751	23.7444	14.0304	14.6864	5.3142
C20orf96	140680	6.13093	1.2156	0.00999966	0.0236858	9841	1	54.1642	0	78.0316	17.0349	36.6866	100.065	30.8173	46.8354	27.9432	68.2826	120.837	83.7827	98.6557	66.4634	215.594	96.3288	169.921	38.3497	107.988	70.0508
C22orf15	150248	3.51229	3.32423	0.000213603	0.000971464	5125	1	9.67217	0	2.16754	0	11.006	0	4.01965	4.25776	4.93115	0	54.5493	66.328	16.973	61.3509	21.3762	7.28537	49.7147	9.3536	46.6508	27.5372
C22orf23	84645	3.37534	7.7035	1.23204e-09	6.29395e-08	456	1	0	0	0	0	0	0	0	0	0	7.18764	123.599	110.314	186.173	90.3221	235.749	184.563	131.336	84.1824	165.006	186.963
C22orf42	150297	-4.87076	2.88268	0.0177176	0.0379907	10871	1	0	0	0	0	0	0	0	0	0	0	0.690497	0.698189	0	0	1.83224	2.42846	1.48402	0	0	0
C2-AS1	102060414	-4.87076	5.71904	0.00014782	0.000717404	4803	1	0	0	0	0	0	0	0	0	0	0	4.14298	3.49095	3.18244	3.40838	3.66449	0	3.71006	2.80608	4.31952	22.223
C2CD2L	9854	8.83043	-0.570022	0.0225916	0.0463932	11351	1	570.658	664.797	794.405	528.081	288.601	473.523	671.281	571.959	555.577	427.665	343.868	306.505	638.61	236.882	202.768	382.077	437.045	483.581	367.159	337.693
C2CD6	151254	-4.87076	9.05303	4.85986e-07	6.68733e-06	1694	1	0	0	0	0	0	0	0	0	0	0	41.4298	3.49095	160.713	47.7173	32.3696	54.2355	46.0047	67.3459	19.8698	40.5811
C2orf66	401027	-0.897234	4.94556	0.000514626	0.00200333	5988	1	0.967217	0	0	0	0	0	0	0	0	0	0	1.39638	4.77366	5.11257	10.9935	0.809486	2.22603	0.93536	2.59171	0.966217
C2orf69	205327	7.80203	0.921109	0.0119086	0.0274353	10118	1	221.493	0	234.095	181.705	125.957	109	300.134	140.506	136.429	172.503	255.484	160.584	499.113	235.178	314.535	144.898	205.537	437.748	505.384	312.571
C2orf72	257407	1.2117	7.37621	1.32766e-05	9.8403e-05	3145	1	0	0	0	0	0	0	0	0	0	1.79691	31.7629	200.38	13.7906	13.6335	3.66449	0	5.19408	7.48288	12.9586	9.66217
C2orf73	129852	-4.87076	3.68488	0.00163343	0.00527023	7224	1	0	0	0	0	0	0	0	0	0	0	0.690497	3.49095	0.530407	3.40838	0.610748	1.61897	0.742011	0	0.863904	0.483109
C2orf74	339804	1.65228	2.83786	0.00231239	0.00701117	7688	1	3.86887	0	3.25131	0	0	0	0	2.83851	0	1.79691	13.1195	6.98189	12.1994	5.11257	9.77196	5.6664	7.42011	16.8365	2.59171	4.34798
C2orf76	130355	6.06886	1.79985	5.3634e-05	0.00030877	4049	1	43.5248	0	53.1048	22.7132	20.7891	58.967	34.837	46.8354	39.4492	39.532	254.794	147.318	154.879	56.2383	88.5584	118.185	126.142	77.6348	123.538	105.318
C2orf78	388960	-4.87076	2.62847	0.0134063	0.0302108	10344	1	0	0	0	0	0	0	0	0	0	0	0.690497	0.698189	0.530407	0	0.610748	0	2.96804	0	0	0.483109
C2orf88	84281	7.62467	-2.46495	0.000460513	0.00182561	5880	1	93.8201	221.599	67.1938	664.36	387.655	570.014	381.867	879.938	445.448	925.409	48.3348	12.5674	330.444	49.4215	7.32897	138.422	151.37	62.6691	22.4615	16.9088
C2orf92	728537	5.73409	-1.75775	0.000122358	0.000613384	4649	1	62.8691	0	125.718	56.7829	199.33	151.885	40.1965	124.894	138.072	79.064	56.6208	11.171	29.1724	18.7461	49.4706	18.6182	20.0343	22.4486	33.6923	29.4696
C3	718	8.06106	1.84961	0.0105137	0.0247174	9915	1	40.6231	443.198	158.231	90.8526	430.456	85.7702	49.5757	14.1925	72.3236	21.5629	1533.59	962.105	19.6251	1537.18	401.872	54.2355	63.0709	124.403	60.4733	313.538
C3orf14	57415	4.58946	3.96659	7.01042e-05	0.000386868	4224	1	8.70496	0	0	0	0	17.8688	5.35953	4.25776	4.93115	19.766	46.9538	113.107	49.3279	127.814	55.578	352.936	119.464	8.41824	36.284	42.0305
C3orf18	51161	6.90866	0.846394	0.0171647	0.037054	10798	1	31.9182	221.599	14.089	107.887	80.7105	137.59	36.1768	117.798	67.3924	80.861	298.985	333.036	96.5341	194.278	127.646	148.945	139.498	111.308	82.0709	78.7467
C3orf20	84077	3.49464	-2.63529	0.000614325	0.00231675	6181	1	0.967217	0	9.75394	45.4263	13.4517	78.6227	9.37918	53.9317	26.2995	43.1258	2.07149	1.39638	5.30407	0	9.16122	10.5233	2.96804	5.61216	4.31952	3.86487
C3orf22	152065	-4.87076	3.41513	0.00318388	0.0091487	8112	1	0	0	0	0	0	0	0	0	0	0	0.690497	0.698189	1.59122	0	1.83224	0	2.22603	0	0.863904	2.41554
C3orf33	285315	3.74062	-2.13827	0.000619203	0.00233101	6192	1	23.2132	0	34.6807	5.67829	74.596	57.1801	21.4381	42.5776	4.93115	16.1722	4.83348	5.58551	3.71285	6.81676	7.32897	1.61897	3.71006	16.8365	10.3668	2.89865
C3orf36	80111	-4.87076	5.19786	0.00109185	0.00375826	6772	1	0	0	0	0	0	0	0	0	0	0	9.66696	7.68008	0	1.70419	1.2215	0	1.48402	1.87072	1.72781	10.1453
C3orf49	132200	-4.87076	4.57799	7.31144e-05	0.000401483	4245	1	0	0	0	0	0	0	0	0	0	0	2.76199	3.49095	1.59122	1.70419	1.2215	5.6664	1.48402	0.93536	0.863904	3.38176
C3orf62	375341	7.74919	-2.67242	0.00551408	0.01445	8895	1	332.723	3988.78	315.378	79.496	150.415	75.0489	104.511	136.248	136.429	113.205	139.48	101.237	68.9529	57.9425	88.5584	63.9494	108.334	61.7337	88.9821	72.9494
C3orf80	401097	4.90187	2.60643	0.00790211	0.0195456	9424	1	7.73774	0	52.021	11.3566	14.6746	0	21.4381	0	4.93115	8.98455	29.0009	330.942	3.18244	120.998	22.5977	37.2363	36.3585	28.9961	8.63904	119.811
C3orf85	401081	-4.87076	3.0101	0.0231223	0.0472541	11406	1	0	0	0	0	0	0	0	0	0	0	0	0	0	0	3.66449	0	2.22603	0.93536	0	0.966217
C4A	720	5.51341	-3.58061	0.000235819	0.00105366	5217	1	1.93443	0	4.33509	62.4612	119.843	657.571	6.69941	76.6397	19.7246	630.715	3.45249	9.07646	19.0947	18.7461	9.16122	7.28537	8.90413	16.8365	17.2781	22.223
C4B	721	6.09569	-4.54094	0.000204471	0.000937493	5084	1	0.967217	0	2.16754	73.8178	15.8975	1565.31	25.4578	241.273	18.0809	1356.67	4.14298	3.49095	11.1385	20.4503	3.66449	3.23794	14.8402	22.4486	33.6923	24.6385
C4orf19	55286	0.623093	4.9949	5.19598e-06	4.53796e-05	2669	1	0	0	1.08377	0	0	0	0	0	1.64372	0	5.52398	4.88733	9.01692	15.3377	14.6579	9.71383	9.64614	6.54752	7.77514	3.86487
C4orf3	401152	9.98756	1.12127	9.55574e-05	0.000502016	4437	1	716.708	221.599	677.357	783.604	642.015	789.8	825.368	827.425	525.99	873.298	1436.23	1973.08	1783.23	1862.68	1652.68	1153.52	1503.31	614.531	1991.3	1002.93
C4orf36	132989	2.90816	-5.5119	3.93983e-08	9.11086e-07	1008	1	20.3116	0	43.3509	79.496	36.6866	66.1145	22.778	116.379	41.0929	80.861	0.690497	0	1.06081	0	3.05374	0	2.22603	1.87072	1.72781	0.483109
C4orf46	201725	7.36042	0.866894	0.0163482	0.0355713	10713	1	193.443	0	176.655	136.279	152.861	67.9014	143.367	103.606	152.866	89.8455	179.529	113.805	262.021	417.527	151.465	312.461	181.051	179.589	241.029	180.683
C4orf50	389197	2.57016	-2.5264	0.0173994	0.0374663	10825	1	38.6887	0	5.41886	0	0	51.8195	0	28.3851	16.4372	1.79691	0	0	0	5.11257	6.10748	4.04743	6.6781	0	0.863904	1.93243
C5AR1	728	9.22278	-3.51962	2.65414e-07	4.15779e-06	1488	1	3914.33	0	3672.9	2822.11	1302.37	486.031	4511.39	834.521	1862.33	828.376	216.126	74.7063	63.1184	206.207	293.77	140.041	257.478	117.855	303.23	91.7907
C5orf15	56951	9.13718	1.8067	4.34846e-07	6.12463e-06	1655	1	333.69	0	312.126	380.445	209.114	287.687	396.605	434.292	282.719	373.757	730.546	1515.77	1013.61	942.417	795.804	927.67	1818.67	810.021	812.934	1164.29
C5orf22	55322	7.9153	0.656418	0.0225294	0.0462859	11346	1	197.312	0	200.498	221.453	242.131	176.901	225.1	221.404	197.246	240.786	259.627	221.326	440.238	233.474	320.032	353.745	315.355	225.422	394.804	266.676
C5orf24	134553	8.54414	1.52473	6.71901e-07	8.63873e-06	1813	1	271.788	443.198	208.084	221.453	102.722	178.688	238.499	218.565	197.246	120.393	640.782	767.31	879.945	349.359	410.422	671.064	690.812	499.482	876.863	545.913
C5orf34	375444	4.7503	2.82262	0.000399507	0.0016213	5743	1	23.2132	0	39.0158	0	0	8.93439	5.35953	2.83851	16.4372	5.39073	71.8117	39.7968	107.142	68.1676	121.539	100.376	43.0366	59.863	63.065	41.0642
C5orf46	389336	1.02708	7.02314	0.000727751	0.00267653	6338	1	0	0	0	0	0	1.78688	0	0	0	0	0	6.2837	0	144.856	15.8794	63.9494	0	0	0	1.44933
C5orf58	133874	2.38185	5.71229	3.84222e-06	3.55264e-05	2521	1	0	0	1.08377	0	6.11443	0	0	0	0	0	45.5728	89.3682	26.5204	27.267	59.2425	23.4751	43.0366	11.2243	44.923	6.76352
C6orf118	168090	-4.87076	6.54857	0.00376203	0.0105552	8308	1	0	0	0	0	0	0	0	0	0	0	0	0	1.06081	1.70419	15.2687	0	1.48402	58.9276	12.0947	0
C6orf141	135398	-0.951179	4.83767	0.000534823	0.00206539	6036	1	0.967217	0	0	0	0	0	0	0	0	0	2.07149	4.18914	5.30407	0	4.88598	5.6664	3.71006	0	0.863904	0.966217
C6orf163	206412	4.37608	-2.50825	0.000268327	0.00116998	5346	1	83.1807	0	117.047	39.748	128.403	1.78688	13.3988	41.1584	52.599	17.9691	7.59547	3.49095	10.0777	8.52095	20.7654	7.28537	6.6781	4.6768	15.5503	2.41554
C6orf201	404220	3.74623	8.80831	2.22465e-13	2.25463e-10	23	1	0.967217	0	0	0	0	3.57376	0	0	0	1.79691	375.631	236.686	231.257	192.574	211.929	250.131	334.647	249.741	443.183	315.47
C6orf58	352999	-4.87076	4.44152	0.00429121	0.0117476	8514	1	0	0	0	0	0	0	0	0	0	0	0	5.58551	5.30407	3.40838	1.2215	4.04743	0	0	0	1.44933
C7	730	4.78666	-3.10625	0.00461896	0.0124876	8622	1	0	0	3.25131	176.027	28.1264	41.0982	0	378.941	8.21859	174.3	5.52398	10.4728	1.59122	3.40838	15.2687	2.42846	13.3562	0	32.8284	9.17907
C8orf33	65265	8.89831	2.02281	7.44823e-06	6.09158e-05	2850	1	261.149	0	275.278	300.949	244.577	298.409	286.735	224.242	256.42	219.223	1481.12	2165.09	661.948	1211.68	502.035	399.076	474.887	1519.02	901.052	302.909
C8orf34	116328	1.49254	5.44875	0.000466458	0.00184634	5889	1	0	0	0	0	0	0	0	4.25776	0	0	6.90497	5.58551	0.530407	51.1257	6.71822	105.233	0.742011	0.93536	4.31952	3.86487
C8orf48	157773	0.604959	5.62165	3.02604e-05	0.000193146	3652	1	0	0	2.16754	0	0	0	0	0	0	0	20.0244	16.7565	1.59122	6.81676	18.9332	23.4751	3.71006	1.87072	12.0947	1.44933
C8orf74	203076	-4.87076	2.73491	0.0238498	0.048452	11474	1	0	0	0	0	0	0	0	0	0	0	0	0	0	1.70419	1.83224	0	1.48402	0.93536	0	0.483109
C8orf88	100127983	5.64876	1.76802	0.00826963	0.0202889	9501	1	43.5248	0	35.7645	28.3914	12.2289	17.8688	96.4716	7.09627	19.7246	10.7815	229.936	55.8551	172.913	69.8718	75.122	8.09486	21.5183	121.597	49.2425	121.743
C8orf89	100130301	-4.87076	3.40002	0.00485692	0.013018	8696	1	0	0	0	0	0	0	0	0	0	0	0.690497	2.09457	1.06081	0	4.27523	0	0.742011	0	0.863904	0.483109
C9	735	-1.58672	3.56659	0.0220607	0.0455397	11292	1	0.967217	0	0	0	0	0	0	0	0	0	0	0	1.06081	0	3.66449	0	4.45207	0.93536	0.863904	0.483109
C9orf152	401546	-0.0462574	2.87646	0.00389907	0.0108717	8360	1	0	0	0	0	0	3.57376	0	0	0	0	3.45249	2.09457	2.65204	1.70419	1.83224	4.04743	2.22603	4.6768	2.59171	0.966217
C9orf40	55071	6.59912	2.17722	0.000312313	0.00132799	5482	1	69.6397	0	139.807	34.0697	24.4577	14.295	85.7525	18.4503	46.0241	23.3598	262.389	71.2153	248.231	81.8011	67.793	441.979	102.398	235.711	399.988	150.247
C9orf43	257169	5.78471	1.44712	0.0236442	0.0480973	11459	1	43.5248	0	68.2776	22.7132	0	83.9833	13.3988	56.7702	16.4372	28.7506	63.5258	104.728	106.081	163.602	87.9477	64.7588	101.656	97.2774	37.1479	83.5778
C9orf50	375759	1.8876	2.50857	0.0221904	0.0457226	11313	1	0	0	4.33509	0	0	0	9.37918	0	0	1.79691	10.3575	37.004	0.530407	3.40838	3.66449	8.09486	3.71006	5.61216	8.63904	7.24663
C9orf64	84267	7.16572	2.17001	6.25723e-07	8.13475e-06	1793	1	99.6234	0	68.2776	130.601	24.4577	69.6883	61.6346	107.863	80.5422	34.1413	388.75	383.306	322.488	270.966	367.059	175.658	252.284	226.357	297.183	361.848
C9orf72	203228	7.26216	-1.54084	9.9913e-05	0.000520502	4474	1	687.692	0	393.409	158.992	234.794	210.852	309.513	198.696	284.363	140.159	116.004	167.565	101.838	28.9712	83.0617	66.3778	86.0733	84.1824	80.3431	85.5102
C9orf85	138241	6.51872	2.06499	7.52173e-07	9.47864e-06	1849	1	72.5413	0	43.3509	79.496	23.2348	50.0326	62.9745	39.7391	42.7367	34.1413	181.601	238.083	218.528	177.236	199.104	244.465	181.051	110.372	171.053	154.112
CA1	759	6.46381	-11.287	8.19797e-12	1.92343e-09	99	1	5876.81	0	8393.81	4077.01	2422.54	2649.94	13310.4	790.525	2365.31	4237.11	0.690497	0	0.530407	0	3.05374	0	2.22603	0	7.77514	3.38176
CA10	56934	-4.87076	3.78029	0.00135722	0.00452394	6993	1	0	0	0	0	0	0	0	0	0	0	0.690497	0	0.530407	0	3.05374	1.61897	1.48402	1.87072	2.59171	1.44933
CA12	771	7.78076	3.9858	4.49777e-05	0.000266573	3933	1	0	443.198	2.16754	79.496	0	5.36064	1.33988	14.1925	4.93115	1.79691	390.822	66.328	503.356	1353.13	55.578	1522.64	4578.21	5.61216	31.1005	246.385
CA14	23632	-4.87076	6.26643	2.60968e-06	2.58058e-05	2357	1	0	0	0	0	0	0	0	0	0	0	10.3575	4.18914	6.89529	13.6335	6.71822	9.71383	9.64614	2.80608	5.18342	5.3142
CA3	761	9.22258	6.19995	2.9453e-05	0.00018869	3638	1	65.7708	0	126.801	56.7829	191.993	23.2294	101.831	21.2888	44.3804	64.6888	1636.48	0	9884.14	149.969	75.122	8.09486	7250.93	10884.8	14916.2	6416.65
CA4	762	3.98411	-6.10581	9.99389e-07	1.18614e-05	1964	1	220.526	0	400.996	204.418	26.9035	14.295	284.055	9.93478	141.36	10.7815	2.07149	3.49095	0	3.40838	4.88598	0	0	0	0.863904	4.34798
CA7	766	0.0852144	3.1394	0.0110717	0.0257823	10010	1	0	0	0	0	0	3.57376	0	0	0	0	0.690497	1.39638	1.59122	10.2251	3.05374	10.5233	0	0.93536	2.59171	0.483109
CA9	768	-4.87076	9.45707	6.99476e-05	0.000386278	4221	1	0	0	0	0	0	0	0	0	0	0	4.83348	6.2837	12.7298	219.841	19.5439	140.041	0.742011	4.6768	15.5503	255.565
CAB39	51719	9.96366	-0.833207	0.000595564	0.00225866	6146	1	1583.34	221.599	1608.32	1124.3	1325.61	1601.04	1877.18	1451.9	1201.56	1333.31	889.361	785.463	727.188	547.045	685.259	607.924	775.402	893.268	923.513	646.399
CABCOCO1	219621	-4.87076	5.45475	0.000165198	0.000787605	4888	1	0	0	0	0	0	0	0	0	0	0	10.3575	6.98189	1.06081	5.11257	6.10748	4.04743	5.19408	0	2.59171	0.966217
CABP1	9478	3.24326	6.11947	9.52815e-06	7.43296e-05	2988	1	0	0	0	11.3566	0	0	0	0	0	0	150.528	2.79276	244.518	3.40838	31.1481	2.42846	8.16212	215.133	81.207	50.2433
CABP4	57010	6.24404	2.02926	0.00088257	0.0031356	6561	1	38.6887	0	18.4241	17.0349	8.5602	121.508	26.7977	39.7391	55.8864	48.5166	229.936	196.191	239.214	66.4634	183.224	14.5707	69.007	264.707	143.408	124.642
CABP7	164633	4.09166	5.57858	5.44365e-07	7.31362e-06	1735	1	3.86887	0	1.08377	0	0	0	2.67977	17.0311	0	0	69.7402	198.286	112.977	247.108	138.64	117.375	63.8129	43.9619	95.8933	90.8244
CACHD1	57685	6.15084	3.42027	7.68151e-06	6.24759e-05	2866	1	24.1804	0	31.4294	11.3566	8.5602	14.295	8.0393	31.2236	57.5301	30.5475	35.9059	266.708	409.474	71.576	487.377	9.71383	250.8	249.741	334.331	209.186
CACNA1B	774	3.07113	3.21063	0.00679529	0.017206	9206	1	2.90165	0	1.08377	11.3566	1.22289	0	0	2.83851	8.21859	0	3.45249	0.698189	21.7467	34.0838	4.27523	2.42846	6.6781	1.87072	1.72781	178.75
CACNA1C	775	6.47045	2.92169	0.00984232	0.0233725	9816	1	4.83609	0	0	51.1046	226.234	1.78688	0	29.8043	6.57487	1.79691	327.296	761.725	15.3818	391.964	139.861	607.924	62.3289	41.1558	48.3786	44.9291
CACNA1F	778	3.29285	-1.65228	0.00297376	0.00864427	8019	1	25.1477	0	11.9215	28.3914	22.0119	21.4425	16.0786	5.67702	19.7246	23.3598	5.52398	5.58551	3.18244	13.6335	3.66449	0.809486	2.22603	2.80608	4.31952	13.527
CACNA1G-AS1	253962	-4.87076	4.04443	0.0137483	0.0308354	10393	1	0	0	0	0	0	0	0	0	0	0	2.07149	2.79276	0	8.52095	1.83224	0	0.742011	0	0	0
CACNA1I	8911	3.82528	-3.25416	2.20523e-05	0.000150041	3426	1	121.869	0	48.7697	85.1743	11.006	8.93439	76.3733	26.9658	44.3804	14.3753	0.690497	0.698189	5.30407	8.52095	10.3827	1.61897	6.6781	4.6768	3.45562	3.86487
CACNA1S	779	2.67519	5.67745	0.00455522	0.012341	8604	1	0	0	3.25131	0	0	0	0	5.67702	0	0	0	0	0	42.6048	1.83224	15.3802	0	0	0	397.115
CACNA2D1	781	6.37063	2.99348	1.3573e-05	0.00010012	3160	1	0.967217	221.599	1.08377	17.0349	0	10.7213	0	18.4503	0	23.3598	31.7629	54.4588	373.937	264.15	185.057	564.211	107.592	432.136	117.491	204.355
CACNA2D3-AS1	100874237	-4.87076	5.90136	0.0110221	0.0256899	10001	1	0	0	0	0	0	0	0	0	0	0	0	41.8914	0	0	0	12.9518	2.96804	0	0	0
CACNA2D4	93589	6.90215	1.48434	0.0119022	0.0274258	10116	1	88.0168	0	47.686	90.8526	45.2468	30.3769	139.348	36.9006	198.89	37.7351	137.409	26.5312	149.575	143.152	267.507	702.633	83.8472	61.7337	230.662	197.591
CACNB1	782	6.44376	2.43899	5.59812e-06	4.81877e-05	2708	1	60.9347	0	18.4241	45.4263	15.8975	37.5244	24.1179	32.6428	52.599	86.2517	173.315	180.133	271.568	117.589	212.54	67.9968	185.503	176.783	133.905	507.747
CACNB2	783	2.4951	5.16233	3.5341e-06	3.32043e-05	2481	1	0.967217	0	0	0	0	0	0	1.41925	1.64372	5.39073	37.9774	6.2837	98.6557	11.9293	50.6921	21.8561	39.3266	20.5779	25.9171	24.1554
CACNB3	784	7.00376	1.30364	0.000366948	0.00151444	5648	1	30.951	221.599	32.5131	85.1743	57.4756	114.36	37.5167	82.3167	34.5181	120.393	151.909	410.535	216.937	204.503	290.716	85.8055	106.108	202.038	126.994	220.781
CACNG4	27092	-4.87076	8.05438	0.0003549	0.00147149	5622	1	0	0	0	0	0	0	0	0	0	0	26.2389	0.698189	38.7197	11.9293	4.27523	1.61897	97.9455	74.8288	0.863904	0
CACNG5	27091	0.284954	2.98164	0.0156302	0.0342876	10626	1	0	0	4.33509	0	0	0	0	0	0	0	2.76199	0	1.59122	5.11257	2.44299	5.6664	9.64614	3.74144	0.863904	2.41554
CACNG8	59283	3.65425	2.96488	0.00925603	0.0222248	9708	1	14.5083	0	6.50263	0	0	0	2.67977	0	21.3683	0	6.21448	3.49095	16.973	27.267	156.351	44.5217	68.265	4.6768	17.2781	6.76352
CACTIN-AS1	404665	5.05767	5.05961	4.19557e-07	5.97062e-06	1638	1	4.83609	0	0	34.0697	0	0	0	9.93478	1.64372	7.18764	129.123	242.272	165.487	202.799	180.171	309.223	169.921	200.167	114.035	210.152
CACYBP	27101	8.71462	1.87544	2.26591e-07	3.68072e-06	1435	1	277.591	221.599	326.215	170.349	256.806	178.688	341.67	177.407	73.9673	168.91	606.947	814.089	666.722	473.765	539.29	1024	892.639	1109.34	921.786	998.586
CAD	790	10.2165	1.03916	0.000480366	0.00189144	5920	1	828.905	1772.79	792.237	902.848	962.411	659.358	601.607	580.475	705.155	494.15	2877.99	1037.51	1529.16	925.375	1343.03	1365.6	1065.53	2968.83	1248.34	2695.26
CADM1	23705	10.0687	4.73616	4.30825e-06	3.88944e-05	2582	1	13.541	0	14.089	227.132	156.529	468.162	210.362	492.481	170.947	327.038	5783.61	2647.53	5090.32	957.755	1098.74	46.9502	5552.47	10246.9	10184.6	13834.3
CADM3	57863	3.25489	4.73735	0.000369771	0.00152366	5657	1	2.90165	0	1.08377	0	0	0	0	2.83851	9.86231	1.79691	69.7402	12.5674	0.530407	69.8718	262.011	6.47588	51.9408	9.3536	0.863904	9.66217
CALB1	793	0.0667579	1.76646	0.00856102	0.0208698	9562	1	0	0	0	5.67829	0	0	0	0	0	0	1.38099	2.09457	1.06081	5.11257	2.44299	2.42846	2.96804	0	0.863904	0.966217
CALB2	794	-4.87076	7.90013	0.00219594	0.00671661	7621	1	0	0	0	0	0	0	0	0	0	0	0	4.18914	0.530407	109.068	106.27	0.809486	1.48402	0	0	8.69596
CALCA	796	-4.87076	4.41695	0.0125343	0.0285577	10231	1	0	0	0	0	0	0	0	0	0	0	4.83348	1.39638	0	0	0	0	0	1.87072	0	12.5608
CALCB	797	1.79055	-2.15776	0.0186856	0.0397192	10966	1	4.83609	0	0	17.0349	17.1204	0	2.67977	17.0311	0	14.3753	4.83348	0	0.530407	0	1.2215	0.809486	2.96804	1.87072	1.72781	2.41554
CALCOCO1	57658	10.3507	-1.51643	7.74832e-05	0.000421698	4283	1	1161.63	443.198	1240.92	1618.31	2163.29	5060.44	2257.7	3437.43	2076.02	2627.08	673.235	973.276	728.779	475.469	1115.23	377.22	842.925	500.417	671.253	1362.37
CALCR	799	-4.87076	9.21038	5.6422e-06	4.84955e-05	2712	1	0	0	0	0	0	0	0	0	0	0	15.8814	2.79276	93.8821	18.7461	34.8126	2.42846	143.208	46.768	155.503	58.9393
CALCRL	10203	6.4174	4.59842	3.20888e-09	1.27027e-07	588	1	31.9182	0	11.9215	39.748	7.33732	16.0819	29.4774	15.6118	0	21.5629	501.301	316.28	293.846	483.99	204.6	335.127	969.066	411.558	458.733	232.375
CALD1	800	9.65906	4.05871	3.05737e-06	2.93644e-05	2427	1	11.6066	443.198	16.2566	278.236	600.437	75.0489	16.0786	225.661	24.6558	289.303	2117.06	7101.98	1717.99	6363.45	3374.99	3699.35	1496.64	928.812	3377.86	2825.7
CALHM2	51063	8.05274	2.55138	9.96736e-06	7.7369e-05	3003	1	223.427	0	49.8535	79.496	261.698	75.0489	95.1317	102.186	100.267	109.612	1030.91	1226.02	288.011	858.912	494.095	80.1391	293.094	927.877	298.911	930.95
CALHM3	119395	2.11181	4.67219	0.00212207	0.00653958	7564	1	0	0	0	0	8.5602	0	0	0	0	0	16.5719	0	2.12163	42.6048	10.3827	0.809486	4.45207	6.54752	4.31952	130.439
CALHM5	254228	5.33404	4.31643	0.000135029	0.000665437	4730	1	0	0	0	28.3914	0	14.295	0	36.9006	0	10.7815	116.694	653.505	54.6319	410.71	88.5584	84.1865	89.7833	46.768	117.491	138.169
CALHM6	441168	5.20318	-2.04162	0.000571394	0.00218563	6094	1	106.394	0	96.4557	51.1046	23.2348	107.213	176.865	49.6739	77.2547	59.298	15.8814	0.698189	7.95611	46.0131	28.0944	26.713	24.4864	5.61216	12.0947	14.0102
CALM2	805	11.2787	2.18646	8.88075e-07	1.08896e-05	1901	1	2040.83	0	1776.3	919.883	1128.72	1104.29	1602.5	1007.67	1096.36	968.535	7337.92	8349.65	3918.65	6201.55	3217.42	6750.3	3543.84	4568.3	4547.59	4571.66
CALML4	91860	4.48701	2.00996	0.00227048	0.00690655	7663	1	18.3771	0	7.5864	17.0349	0	8.93439	2.67977	14.1925	21.3683	21.5629	48.3348	30.7203	46.6758	34.0838	47.0276	67.1873	51.9408	33.6729	64.7928	25.6048
CALU	813	11.6628	2.49055	2.29948e-06	2.34372e-05	2287	1	682.856	0	678.441	1578.56	1242.45	2699.97	1172.4	2744.84	1015.82	1861.6	5956.23	7252.79	8289.73	14230	3356.06	8553.83	5979.12	12151.3	5473.7	5620.49
CAMK1	8536	7.21101	2.56925	2.48097e-06	2.48737e-05	2325	1	74.4757	0	41.1833	90.8526	53.807	39.3113	30.8173	87.9938	143.003	46.7197	397.036	431.481	140.027	226.657	437.295	247.703	148.402	270.319	241.893	1068.64
CAMK1G	57172	2.02273	2.76192	0.016003	0.0349606	10670	1	3.86887	0	2.16754	0	1.22289	0	6.69941	0	1.64372	0	4.14298	37.004	2.65204	15.3377	3.05374	36.4268	2.96804	0	0.863904	3.38176
CAMK2A	815	2.37713	4.89736	4.19163e-05	0.000251369	3887	1	0.967217	0	1.08377	5.67829	0	1.78688	0	0	0	0	7.59547	1.39638	9.54733	49.4215	13.4364	3.23794	30.4225	17.7718	7.77514	143
CAMK2D	817	9.83461	1.01616	0.00320331	0.0091957	8120	1	430.412	2215.99	174.487	386.124	505.052	482.457	396.605	587.571	596.67	645.091	1639.93	286.258	2053.74	603.283	1024.22	1014.29	1412.79	2017.57	2043.13	890.369
CAMK2N1	55450	6.25093	3.51818	0.00566168	0.0147903	8923	1	2.90165	0	3.25131	0	202.999	0	0	5.67702	6.57487	3.59382	188.506	180.133	278.994	269.262	80.0079	1474.88	22.2603	24.3193	7.77514	51.6926
CAMK2N2	94032	1.62959	7.39328	1.70008e-07	2.91818e-06	1358	1	0.967217	0	0	0	0	0	0	1.41925	0	0	45.5728	19.5493	9.01692	61.3509	5.49673	114.137	12.6142	35.5437	9.50294	88.4089
CAMKK2	10645	10.1495	-1.19016	0.00171711	0.00549428	7285	1	3029.33	221.599	3770.44	1601.28	1200.87	746.915	3190.26	735.174	1817.95	842.751	597.28	1095.46	982.844	799.265	535.015	417.695	678.198	854.919	671.253	886.988
CAMKV	79012	-1.27876	3.85421	0.00349308	0.00990314	8222	1	0	0	1.08377	0	0	0	0	0	0	0	2.07149	1.39638	0.530407	0	0.610748	1.61897	3.71006	1.87072	0	3.86487
CAMLG	819	8.34364	0.68728	0.00238238	0.00719109	7722	1	235.034	443.198	186.409	147.636	205.445	393.113	301.474	275.335	169.303	203.051	311.414	465.692	354.842	410.71	409.201	395.029	600.287	289.026	367.159	518.859
CAMP	820	6.13831	-14.7684	1.7132e-11	2.91494e-09	137	1	16259.9	0	35269.2	9312.39	4969.81	2092.43	40507.3	432.873	7340.84	1487.84	0	0	0	1.70419	0.610748	0	0	0.93536	0	0.966217
CAMSAP2	23271	8.08	2.90688	6.1322e-07	8.01691e-06	1783	1	40.6231	0	16.2566	221.453	75.8189	162.606	52.2554	191.599	65.7487	161.722	538.588	1145.03	1444.3	511.257	456.229	391.791	673.746	644.463	646.2	958.971
CAMSAP3	57662	4.43003	-5.19297	2.95819e-06	2.85712e-05	2413	1	5.8033	221.599	2.16754	227.132	288.601	112.573	36.1768	174.568	60.8176	174.3	1.38099	8.37827	2.12163	0	3.05374	1.61897	3.71006	14.0304	0.863904	0.483109
CAMTA1	23261	8.39275	2.03568	2.61649e-07	4.11264e-06	1483	1	215.689	0	102.958	164.67	220.119	117.934	229.12	234.177	177.522	197.66	775.429	345.604	659.296	455.019	437.906	775.487	619.579	1180.42	564.129	992.788
CAMTA2	23125	9.3968	-0.734523	0.000403543	0.00163621	5749	1	1031.05	443.198	954.803	1124.3	994.206	745.128	860.205	782.009	991.162	769.078	501.301	609.519	475.775	630.551	460.504	697.777	329.453	427.459	568.449	525.139
CAND1	55832	10.2523	0.792252	0.0033668	0.00959441	8179	1	1145.19	221.599	997.07	953.952	934.285	1048.9	842.786	1176.56	905.689	1042.21	1570.19	1458.52	2284.99	1225.31	1165.31	1092.81	980.197	2375.81	1667.33	2230.03
CAND2	23066	6.3513	1.66362	0.017487	0.0376071	10839	1	6.77052	0	10.8377	17.0349	91.7165	58.967	34.837	29.8043	73.9673	134.768	171.934	31.4185	199.433	17.0419	33.5911	105.233	86.0733	165.559	114.899	528.038
CANT1	124583	10.0824	0.583336	0.00960585	0.0229066	9775	1	830.84	1329.59	890.86	868.778	631.009	886.292	877.623	950.9	854.733	736.733	1112.39	970.483	1696.77	1705.89	874.591	856.436	917.868	1998.86	1044.46	2093.31
CAPN10	11132	7.93949	-0.865484	0.00440926	0.0120168	8553	1	295.969	0	283.948	306.628	242.131	487.818	304.153	410.164	580.232	402.508	88.3837	290.447	239.744	78.3928	239.413	118.994	277.512	162.753	184.875	138.169
CAPN11	11131	3.19328	2.00845	0.00963987	0.0229807	9778	1	1.93443	0	6.50263	0	14.6746	0	4.01965	1.41925	9.86231	7.18764	20.7149	9.07646	24.3987	18.7461	7.32897	5.6664	17.8083	17.7718	39.7396	22.223
CAPN12	147968	7.79863	3.27809	2.83486e-06	2.75911e-05	2395	1	22.246	0	22.7592	17.0349	19.5662	216.212	26.7977	157.537	67.3924	165.316	334.201	458.71	370.224	611.804	599.754	1646.49	378.426	719.291	964.981	850.754
CAPN15	6650	9.61065	-1.58516	4.40751e-05	0.000262357	3916	1	1040.73	4653.58	1020.91	709.786	935.508	932.751	881.643	888.453	1630.57	848.142	384.607	559.25	375.528	410.71	506.31	385.315	598.803	409.687	387.029	496.153
CAPN3	825	6.40307	-1.03496	0.00580784	0.0151094	8960	1	163.46	0	320.796	39.748	151.638	109	156.766	55.3509	106.842	107.815	58.6923	62.837	33.4156	37.4922	50.0813	52.6166	89.7833	33.6729	80.3431	92.2738
CAPN5	726	7.04491	3.07429	0.000145385	0.00070809	4786	1	59.0003	0	62.8588	39.748	33.0179	82.1964	77.7132	42.5776	34.5181	23.3598	218.888	2469.5	142.68	316.979	81.2294	175.658	116.496	48.6387	196.97	65.2197
CAPN6	827	1.70313	5.88124	0.000126547	0.0006303	4680	1	1.93443	0	1.08377	0	1.22289	0	0	0	0	0	5.52398	9.77465	0	156.786	33.5911	0.809486	17.0663	14.9658	5.18342	6.28041
CAPN9	10753	-4.87076	5.58419	4.49319e-05	0.000266369	3932	1	0	0	0	0	0	0	0	0	0	0	0.690497	10.4728	8.48651	3.40838	6.10748	5.6664	5.93609	1.87072	0.863904	2.89865
CAPNS2	84290	1.20583	-4.50999	0.000516041	0.00200716	5993	1	25.1477	0	21.6754	28.3914	0	0	20.0982	0	14.7935	0	0	0	0.530407	0	1.83224	0	0.742011	0	1.72781	0
CAPS	828	6.98309	-1.02732	0.00221002	0.00675259	7629	1	219.558	0	215.671	130.601	102.722	298.409	132.648	306.559	220.258	179.691	151.219	151.507	41.9022	122.702	73.2897	49.3786	88.2993	69.2166	65.6567	72.9494
CAPSL	133690	-4.87076	3.80459	0.00692145	0.0174628	9239	1	0	0	0	0	0	0	0	0	0	0	2.07149	0	0.530407	0	4.27523	0	2.96804	2.80608	0.863904	0
CAPZA2	830	9.77547	0.737802	0.0221872	0.0457218	11311	1	1041.69	0	1092.44	556.472	676.256	555.719	877.623	723.82	545.714	716.967	910.766	1270.01	1286.77	918.559	749.998	1962.19	994.295	1306.7	1227.61	690.845
CARD10	29775	4.7891	4.33242	0.000207912	0.000950202	5100	1	0	0	0	45.4263	0	0	0	0	0	16.1722	124.29	439.161	37.1285	202.799	97.1089	57.4735	99.4295	64.5398	59.6094	59.4224
CARD11	84433	7.42168	-3.08229	6.59254e-08	1.36476e-06	1126	1	855.987	0	301.289	471.298	437.793	464.588	384.546	388.876	1196.63	488.76	59.3828	52.3642	29.7028	122.702	124.593	62.3304	29.6804	20.5779	62.2011	25.6048
CARD16	114769	7.17248	-1.42834	0.000852665	0.00305122	6514	1	377.215	0	411.833	187.384	212.782	142.95	475.658	109.283	248.201	201.254	66.2877	38.4004	161.244	158.49	114.821	31.5699	114.27	33.6729	120.947	39.6149
CARD18	59082	-4.87076	3.33996	0.0228183	0.0467517	11377	1	0	0	0	0	0	0	0	0	0	0	0	0	0.530407	0	3.66449	4.85691	0.742011	0	0	0
CARD8	22900	9.61062	-1.35601	7.50116e-06	6.12442e-05	2855	1	1797.09	221.599	1991.97	1039.13	912.273	1279.41	953.997	1449.06	1301.82	1561.51	498.539	581.592	616.863	334.021	450.121	448.455	488.985	500.417	663.478	303.875
CARF	79800	6.58534	-1.21875	0.00491514	0.0131526	8711	1	214.722	221.599	146.309	158.992	204.222	46.4588	113.89	156.118	119.991	82.6579	59.3828	117.296	118.281	23.8587	29.9266	72.0442	52.6828	68.2812	67.3845	20.2906
CARHSP1	23589	9.23704	1.05681	0.00183282	0.00580002	7366	1	461.363	0	619.917	335.019	529.51	303.769	728.896	275.335	568.726	361.179	812.715	858.773	411.596	1037.85	822.066	559.355	717.525	968.097	1297.58	1217.92
CARMIL1	55604	8.51709	-2.83603	0.000118519	0.00059798	4620	1	135.41	0	70.4452	1124.3	523.395	1372.32	601.607	3150.74	953.356	1858.01	71.1212	284.163	350.599	134.631	154.519	11.3328	78.6532	27.1254	147.728	111.115
CARMIL2	146206	6.79896	-4.70494	4.52244e-12	1.35536e-09	77	1	420.74	0	262.273	681.395	424.341	875.57	448.861	784.848	879.389	909.237	24.1674	32.8149	20.6859	13.6335	26.8729	30.7605	28.1964	17.7718	8.63904	14.4933
CARMIL3	90668	4.65729	-1.90506	0.00400406	0.0111126	8399	1	25.1477	0	9.75394	68.1395	4.89154	60.7539	6.69941	139.087	62.4613	111.408	13.8099	4.88733	25.9899	3.40838	8.55047	4.04743	6.6781	22.4486	16.4142	24.1554
CARNS1	57571	6.33901	-1.36633	0.0115683	0.0267916	10065	1	89.9512	0	34.6807	90.8526	516.058	132.229	66.9941	123.475	141.36	104.221	24.1674	18.8511	22.8075	42.6048	40.3093	16.9992	23.0023	113.179	25.9171	176.335
CARS2	79587	9.3073	-0.918259	0.000498088	0.00195101	5951	1	1240.94	221.599	1221.41	1067.52	580.871	659.358	1247.43	782.009	953.356	734.936	367.345	745.666	500.704	427.752	376.831	315.699	432.592	642.592	478.603	320.784
CASC11	100270680	4.32088	7.0824	1.33851e-08	3.8567e-07	809	1	0.967217	0	5.41886	0	0	0	0	0	0	10.7815	122.909	87.9719	227.545	103.956	67.1822	161.897	697.49	337.665	267.81	252.183
CASC18	101929110	0.396992	6.42757	0.000141542	0.00069209	4767	1	0	0	0	0	0	0	0	1.41925	0	0	0.690497	4.88733	0	32.3796	1.2215	6.47588	2.22603	14.9658	0.863904	58.4562
CASC19	103164619	0.556294	7.85262	9.66479e-07	1.15663e-05	1946	1	0.967217	0	0	0	0	0	0	0	0	0	13.1195	4.88733	3.71285	17.0419	28.0944	77.7106	62.3289	5.61216	8.63904	2.41554
CASC20	101929244	-4.87076	6.35703	0.000184591	0.000862288	4990	1	0	0	0	0	0	0	0	0	0	0	8.28597	0	6.89529	1.70419	25.0407	17.8087	0.742011	4.6768	11.2308	2.89865
CASC8	727677	5.16292	-6.45647	0.00363558	0.0102436	8273	1	3.86887	3323.98	7.5864	0	4.89154	0	0	7.09627	9.86231	0	0.690497	4.88733	10.0777	0	9.16122	8.90434	2.22603	0.93536	0.863904	0.483109
CASC9	101805492	-4.87076	8.64132	0.000235208	0.00105174	5213	1	0	0	0	0	0	0	0	0	0	0	12.429	235.988	28.1116	3.40838	32.9804	62.3304	8.16212	0	0.863904	1.93243
CASK	8573	8.48964	1.34042	4.39367e-05	0.000261667	3914	1	239.87	0	163.65	357.732	166.313	262.671	187.584	256.885	359.974	264.146	818.93	557.155	583.448	683.38	414.087	587.687	344.293	532.22	439.727	758.964
CASKIN1	57524	5.13484	5.35855	4.69486e-12	1.38528e-09	79	1	3.86887	0	3.25131	11.3566	3.66866	3.57376	2.67977	11.354	11.506	3.59382	187.125	235.29	99.7165	187.461	315.757	287.367	333.163	151.528	196.106	257.014
CASKIN2	57513	7.5844	3.05072	5.47458e-07	7.33874e-06	1738	1	9.67217	0	26.0105	204.418	100.277	109	16.0786	68.1242	55.8864	77.2671	717.427	654.902	314.001	429.456	368.281	464.645	405.138	692.166	645.336	833.363
CASP1	834	7.91345	-1.1494	0.000380246	0.00155901	5685	1	662.544	0	358.728	403.158	300.83	353.802	451.54	244.112	440.516	375.554	211.983	185.718	135.254	241.995	236.97	163.516	165.468	66.4105	139.952	71.5001
CASP10	843	8.96343	-3.82381	3.71169e-11	5.14998e-09	168	1	1058.14	221.599	1386.14	1976.04	1148.29	3389.71	1358.64	3511.23	1793.3	2941.54	137.409	100.539	152.757	185.757	182.614	135.994	132.078	79.5056	105.396	114.497
CASP16P	197350	-4.87076	4.43996	0.000409922	0.00165746	5765	1	0	0	0	0	0	0	0	0	0	0	4.83348	0.698189	0.530407	0	3.66449	4.85691	2.22603	1.87072	0.863904	1.44933
CASP5	838	3.4429	3.43645	0.00716954	0.0179972	9286	1	18.3771	0	5.41886	0	0	0	2.67977	0	6.57487	0	2.76199	2.79276	245.048	10.2251	6.71822	10.5233	37.1006	14.0304	27.6449	0.966217
CASP6	839	6.58907	1.08313	0.00920605	0.0221276	9698	1	101.558	0	132.22	56.7829	30.5722	116.147	48.2358	61.0279	59.1738	55.7042	131.195	205.966	154.348	83.5053	238.802	91.4719	94.9774	105.696	194.378	100.97
CASP7	840	8.35336	0.994429	0.00966063	0.0230208	9782	1	111.23	0	87.7855	289.593	280.041	310.917	116.57	325.009	348.468	447.431	481.967	335.131	374.467	489.103	319.421	413.647	818.438	668.782	340.378	374.892
CASP8	841	8.71551	-1.7235	5.04165e-06	4.4264e-05	2655	1	1087.15	0	1030.67	624.612	501.383	643.276	970.075	749.366	1231.14	801.422	168.481	379.815	427.508	175.532	151.465	181.325	265.64	202.973	207.337	153.145
CASQ1	844	4.77304	3.7742	0.0205907	0.0430258	11155	1	0.967217	0	19.5079	0	1.22289	23.2294	20.0982	7.09627	0	1.79691	2.07149	1.39638	1.59122	1.70419	2.44299	1.61897	0	1.87072	3.45562	995.204
CASQ2	845	1.97912	5.79659	0.000384901	0.00157377	5701	1	3.86887	0	0	0	0	0	0	1.41925	0	0	0.690497	13.9638	2.12163	39.1964	10.3827	72.0442	1.48402	1.87072	0	152.179
CASS4	57091	5.70259	-1.60853	0.000887498	0.00315071	6566	1	246.64	0	174.487	176.027	70.9274	46.4588	57.615	48.2546	47.6678	41.3289	27.6199	14.662	32.8852	35.788	46.4168	11.3328	19.2923	37.4144	50.1064	22.7061
CASTOR1	652968	3.0144	-1.8664	0.0156385	0.0342991	10628	1	20.3116	0	6.50263	22.7132	0	50.0326	21.4381	9.93478	0	23.3598	4.14298	2.09457	2.65204	8.52095	12.215	0.809486	2.96804	1.87072	1.72781	5.3142
CASTOR2	729438	8.07738	3.32235	1.38317e-08	3.94278e-07	817	1	55.1314	0	44.4346	90.8526	122.289	94.7046	139.348	72.382	101.911	132.971	872.098	538.304	675.739	426.048	857.49	466.264	200.343	1665.88	877.726	1962.87
CASZ1	54897	7.31222	-1.36117	0.00543529	0.0142757	8875	1	257.28	0	240.597	266.88	579.648	251.95	261.277	129.152	213.683	346.804	88.3837	10.4728	70.5441	114.181	18.9332	34.8079	106.108	241.323	52.6981	254.115
CAT	847	10.2517	-3.04927	1.65915e-06	1.78884e-05	2162	1	5742.37	0	8110.95	3247.98	2460.45	1808.32	8456	850.133	2690.77	1710.66	415.679	599.046	185.642	463.54	456.229	611.162	419.236	160.882	387.893	538.183
CATIP	375307	1.1619	2.33806	0.0151765	0.0334878	10564	1	2.90165	0	1.08377	0	0	1.78688	1.33988	2.83851	0	0	3.45249	9.77465	4.24326	0	7.32897	3.23794	10.3882	0.93536	9.50294	1.44933
CATIP-AS1	101928513	3.64098	-3.28993	4.84119e-06	4.28592e-05	2633	1	55.1314	0	59.6074	28.3914	28.1264	37.5244	64.3144	76.6397	9.86231	30.5475	0.690497	9.07646	3.18244	5.11257	3.66449	2.42846	5.19408	0.93536	8.63904	0.966217
CATSPERG	57828	5.05125	-2.38042	7.02285e-05	0.00038737	4226	1	80.2791	0	81.2829	90.8526	110.06	76.8358	18.7584	80.8975	113.417	104.221	17.9529	4.18914	5.83448	46.0131	21.9869	21.8561	11.1302	4.6768	3.45562	8.21285
CAV1	857	9.89862	3.14688	0.00167391	0.00538264	7249	1	2.90165	0	4.33509	494.011	370.534	591.457	286.735	773.494	336.962	346.804	1092.37	1205.07	248.761	5991.93	856.268	16287.7	539.442	359.178	1205.15	621.761
CAV2	858	6.94953	3.31045	2.13156e-05	0.000146052	3402	1	1.93443	0	5.41886	68.1395	23.2348	60.7539	48.2358	70.9627	32.8744	80.861	338.344	755.441	79.0307	501.032	262.011	1247.42	231.507	94.4713	247.077	136.72
CAV3	859	1.62944	9.67062	8.62788e-05	0.000462136	4351	1	0	0	1.08377	0	0	0	0	0	0	0	4.83348	0	2.12163	415.822	3.66449	4.04743	2.22603	0	1.72781	448.808
CAVIN1	284119	10.7034	3.83213	5.15539e-06	4.51427e-05	2662	1	29.0165	2880.78	113.796	289.593	407.221	123.295	48.2358	271.078	37.8055	217.426	2615.6	18897.2	1571.07	8526.07	8576.73	6192.56	1581.97	1895.97	4097.5	8972.29
CAVIN2	8436	7.53477	-2.28979	0.000345544	0.00144064	5591	1	255.345	0	96.4557	840.387	538.07	116.147	163.466	265.401	833.365	991.894	13.8099	23.0402	34.4765	39.1964	86.7262	41.2838	112.044	274.996	167.597	45.4122
CAVIN3	112464	6.49483	6.11665	2.66591e-09	1.09792e-07	566	1	2.90165	0	3.25131	22.7132	0	5.36064	21.4381	9.93478	4.93115	37.7351	397.036	993.523	268.386	1627.5	630.902	1825.39	578.769	274.996	562.401	353.636
CBARP	255057	4.21624	4.91474	3.03279e-06	2.92005e-05	2421	1	0.967217	0	4.33509	17.0349	0	0	0	0	11.506	0	113.932	173.849	126.237	37.4922	149.022	55.045	55.6508	89.7945	73.4318	146.382
CBFA2T3	863	7.35952	-4.26271	9.4056e-08	1.82552e-06	1201	1	642.232	0	636.174	1135.66	371.757	954.193	479.678	1227.65	874.458	873.298	20.7149	189.209	18.5642	52.8299	21.9869	13.7613	14.0982	5.61216	17.2781	20.7737
CBFB	865	9.91418	1.20936	0.00166647	0.00536095	7246	1	732.184	0	736.965	880.135	509.943	657.571	703.438	810.394	761.041	553.448	942.529	4009.7	1821.95	659.522	866.04	1598.73	1095.95	972.774	1611.18	1093.76
CBL	867	10.2515	-1.06891	0.00537273	0.0141512	8850	1	3473.28	0	3142.94	1885.19	1450.34	930.964	2370.25	901.226	2371.88	1130.26	807.882	808.503	1378	698.718	438.517	599.829	632.935	1216.9	1188.73	646.399
CBLN2	147381	4.58818	7.86651	7.77817e-06	6.30641e-05	2875	1	0	0	1.08377	0	0	0	0	5.67702	0	8.98455	977.054	239.479	1136.66	218.136	34.2019	0	507.536	4.6768	556.354	0.483109
CBLN4	140689	-4.87076	7.28093	3.32794e-05	0.000208221	3725	1	0	0	0	0	0	0	0	0	0	0	17.2624	19.5493	1.59122	32.3796	11.6042	0	6.6781	19.6425	19.0059	22.7061
CBR1	873	8.23169	2.3459	3.53227e-07	5.18497e-06	1588	1	121.869	0	55.2724	153.314	130.849	307.343	104.511	185.922	105.198	168.91	1115.15	788.256	347.417	577.721	377.442	837.818	970.55	397.528	485.514	880.224
CBR3	874	5.09755	4.73236	9.99566e-06	7.75628e-05	3004	1	6.77052	0	21.6754	0	28.1264	0	8.0393	0	0	1.79691	478.515	233.195	67.3617	102.251	47.0276	293.843	87.5573	103.825	49.2425	302.426
CBR3-AS1	100506428	6.24039	2.74605	6.81086e-05	0.000378093	4199	1	45.4592	0	58.5237	28.3914	72.1503	23.2294	17.4185	1.41925	34.5181	10.7815	497.849	217.137	68.9529	129.518	81.8402	361.031	77.9112	129.08	83.7987	311.122
CBS	875	3.11356	2.62379	0.0142702	0.031795	10462	1	0	0	0	5.67829	8.5602	0	0	5.67702	13.1497	1.79691	22.7864	5.58551	22.2771	15.3377	2.44299	0	51.9408	49.5741	28.5088	16.4257
CBWD6	644019	4.20126	1.93742	0.014515	0.0322786	10482	1	12.5738	0	21.6754	0	1.22289	0	16.0786	14.1925	24.6558	3.59382	58.6923	30.7203	42.4326	10.2251	53.135	51.8071	23.7444	6.54752	44.0591	38.6487
CBX1	10951	8.73588	2.01159	3.92043e-07	5.64804e-06	1618	1	306.608	0	275.278	136.279	238.463	310.917	209.022	242.692	254.776	149.144	782.334	1634.46	732.492	1198.05	1023	644.35	659.648	395.657	853.537	637.703
CBX2	84733	6.94565	2.0721	0.000229288	0.00102901	5194	1	56.0986	0	99.707	68.1395	176.096	14.295	44.2161	18.4503	75.611	48.5166	196.101	238.083	114.038	95.4347	462.336	265.511	71.2331	281.543	330.011	473.447
CBX3	11335	10.4209	1.19207	7.7823e-05	0.000423054	4288	1	1198.38	1329.59	1406.74	692.751	465.92	494.965	1298.35	769.236	761.041	652.278	1519.09	2500.22	2524.21	2793.17	1694.21	949.527	2150.35	2434.74	2278.11	1877.84
CBX3P2	645158	3.52646	-2.42937	4.91111e-05	0.000286869	3990	1	35.787	0	81.2829	17.0349	34.2408	23.2294	26.7977	5.67702	16.4372	26.9537	6.21448	6.2837	3.71285	3.40838	7.93972	6.47588	7.42011	2.80608	3.45562	1.93243
CBX4	8535	9.7021	-1.24553	0.000151307	0.000732038	4818	1	958.513	0	1221.41	1447.96	1452.79	1341.95	1386.78	1625.05	1513.86	1877.77	513.04	618.596	583.978	383.443	787.254	427.408	272.318	520.995	669.526	632.872
CBX5	23468	11.1157	0.784237	0.0222461	0.0458089	11320	1	2367.75	664.797	2594.55	1578.56	2340.6	1427.72	1634.66	1119.79	2138.48	1042.21	2726.08	1973.78	3916.53	3825.91	1257.53	1442.5	1034.36	5336.23	3441.79	4165.85
CBX7	23492	8.84867	-2.56156	9.82835e-07	1.17066e-05	1957	1	631.593	221.599	475.776	1391.18	918.387	2163.91	928.539	1988.38	1249.23	1232.68	195.411	527.133	118.811	209.615	167.345	266.321	42.2946	100.083	95.0294	175.368
CBX8	57332	6.72462	2.27243	1.48271e-05	0.000107737	3208	1	40.6231	0	55.2724	51.1046	110.06	50.0326	8.0393	86.5745	34.5181	44.9228	292.771	476.863	200.494	132.927	330.414	241.227	91.2674	143.11	183.148	232.375
CBY1	25776	7.33823	2.31783	1.00497e-06	1.19177e-05	1965	1	46.4264	0	55.2724	102.209	83.1563	130.442	37.5167	139.087	64.105	66.4857	262.389	501.3	503.356	420.935	573.492	370.744	158.79	127.209	279.041	415.957
CBY3	646019	1.07333	2.81628	0.00808334	0.0199235	9456	1	0	0	4.33509	0	0	0	0	0	0	3.59382	2.76199	4.18914	8.48651	10.2251	7.32897	4.04743	2.22603	12.1597	3.45562	0.966217
CC2D2A	57545	6.68961	2.52262	0.000443175	0.00176709	5846	1	1.93443	221.599	6.50263	22.7132	146.746	1.78688	0	11.354	0	17.9691	331.439	351.887	103.96	151.673	173.452	352.936	241.154	228.228	203.881	335.761
CCAT2	101805488	-1.67529	-4.71598	0.00207357	0.00641218	7538	1	2.90165	0	0	0	0	0	0	0	13.1497	0	0	0	0	0	0.610748	0	0	0	0	0
CCBE1	147372	6.26496	3.9194	0.000153517	0.000740425	4833	1	0.967217	0	1.08377	34.0697	2.44577	42.8851	5.35953	52.5124	9.86231	48.5166	66.9782	4.18914	219.589	286.304	524.022	845.103	459.305	162.753	408.627	14.4933
CCDC102B	79839	6.02432	1.71135	0.00986044	0.0234084	9819	1	29.9837	0	14.089	79.496	135.74	12.5081	21.4381	17.0311	9.86231	39.532	69.0497	394.477	65.7705	117.589	163.68	33.1889	165.468	39.2851	95.0294	34.3007
CCDC103	388389	1.73537	6.38119	1.68939e-07	2.91054e-06	1353	1	0.967217	0	0	0	0	0	2.67977	0	0	0	35.9059	23.7384	39.7805	35.788	7.93972	16.9992	51.9408	31.8022	14.6864	45.4122
CCDC105	126402	-4.87076	3.29721	0.0129498	0.0293581	10282	1	0	0	0	0	0	0	0	0	0	0	0.690497	0	0	3.40838	2.44299	1.61897	0	0	0.863904	0.483109
CCDC106	29903	6.79935	1.82737	1.27413e-05	9.51922e-05	3120	1	49.3281	0	60.6912	90.8526	50.1383	69.6883	49.5757	79.4782	82.1859	59.298	151.909	178.038	205.268	120.998	508.753	121.423	227.055	129.08	198.698	257.014
CCDC107	203260	7.49036	1.54646	7.1517e-06	5.89491e-05	2827	1	77.3774	0	89.953	158.992	158.975	150.098	113.89	137.668	78.8985	86.2517	287.247	330.942	350.069	323.796	419.584	238.798	345.777	180.524	307.55	288.899
CCDC113	29070	4.06177	3.18488	0.000261028	0.00114544	5312	1	6.77052	0	5.41886	0	4.89154	0	12.0589	4.25776	14.7935	7.18764	70.4307	11.8692	96.5341	28.9712	68.4037	24.2846	84.5893	12.1597	3.45562	102.902
CCDC12	151903	8.90885	-0.654147	0.0229577	0.0469639	11393	1	466.199	1107.99	603.661	289.593	699.491	405.621	486.377	503.835	803.778	663.06	394.965	483.147	250.352	356.176	415.919	585.258	417.752	205.779	465.644	256.531
CCDC120	90060	7.12985	-1.4994	0.00105194	0.00364784	6722	1	127.673	0	95.3719	278.236	249.469	471.736	172.845	330.686	212.04	416.883	58.0018	116.598	90.6996	54.5341	138.029	9.71383	25.2284	96.342	99.349	144.45
CCDC124	115098	8.79037	1.41241	0.000127405	0.000633491	4688	1	222.46	0	278.529	357.732	278.818	371.671	364.448	275.335	302.444	262.349	565.517	918.817	412.126	921.967	359.73	1606.83	877.057	377.885	538.212	645.433
CCDC125	202243	8.01451	-2.75638	9.8288e-06	7.63698e-05	3000	1	1062.97	0	2123.11	653.003	314.282	262.671	1374.72	184.503	530.921	215.629	78.0262	126.372	103.429	39.1964	75.122	18.6182	115.012	106.631	101.941	230.443
CCDC127	133957	7.61062	1.95008	1.67508e-05	0.000119338	3271	1	79.3118	0	31.4294	136.279	184.656	126.868	89.7721	133.41	110.129	102.424	680.14	317.676	158.592	443.09	452.564	255.797	208.505	191.749	486.378	647.366
CCDC13	152206	1.7836	-2.87351	0.00320624	0.00920073	8123	1	10.6394	0	1.08377	0	52.5841	5.36064	0	7.09627	16.4372	0	0.690497	1.39638	1.59122	1.70419	0	0.809486	2.96804	0	2.59171	0.966217
CCDC134	79879	7.89348	1.6058	6.34539e-05	0.000356928	4144	1	107.361	0	173.403	79.496	79.4876	216.212	119.25	154.699	154.509	278.521	337.653	257.632	763.786	282.896	542.955	286.558	204.795	449.908	445.774	576.349
CCDC137	339230	8.13046	1.69251	1.97266e-05	0.000136976	3357	1	209.886	0	267.692	193.062	114.951	121.508	198.303	99.3478	231.764	122.19	629.734	409.837	277.933	541.933	431.188	291.415	316.839	455.52	575.36	1108.25
CCDC138	165055	5.84725	1.31495	0.00595738	0.015433	8998	1	67.7052	0	55.2724	51.1046	23.2348	48.2457	22.778	46.8354	24.6558	25.1567	237.531	52.3642	82.7435	56.2383	62.907	59.9019	94.9774	43.9619	81.207	136.237
CCDC13-AS1	100874114	-4.87076	4.21416	0.000190038	0.000881725	5024	1	0	0	0	0	0	0	0	0	0	0	1.38099	1.39638	3.18244	0	1.2215	3.23794	2.96804	1.87072	1.72781	0.966217
CCDC142	84865	7.43382	1.1985	0.00101097	0.00352621	6683	1	164.427	0	126.801	96.5309	56.2528	160.819	103.171	124.894	161.084	147.347	431.561	154.998	269.447	120.998	315.757	209.657	176.599	339.536	262.627	338.176
CCDC144NL-AS1	440416	4.48832	9.01867	6.14185e-12	1.66473e-09	86	1	0	0	0	0	0	0	1.33988	8.51553	0	0	305.2	527.133	663.539	519.778	360.341	310.033	291.61	585.535	459.597	1088.93
CCDC149	91050	7.90013	1.02902	0.00871868	0.0211678	9601	1	148.951	0	104.042	153.314	346.077	192.983	129.969	228.5	134.785	233.598	365.273	294.636	761.134	269.262	116.042	441.17	200.343	446.166	265.219	253.149
CCDC152	100129792	8.63575	7.43894	1.0408e-10	1.06877e-08	227	1	42.5576	0	20.5917	17.0349	88.0478	41.0982	2.67977	32.6428	21.3683	35.9382	5576.46	1212.75	7463.89	1242.35	13843.2	942.241	3264.11	1882.88	8801.45	8165.99
CCDC154	645811	4.24901	-1.65565	0.0158517	0.0346822	10654	1	32.8854	0	60.6912	0	1.22289	42.8851	37.5167	18.4503	95.3356	48.5166	23.4769	23.7384	3.18244	1.70419	9.16122	8.90434	8.16212	4.6768	20.7337	3.38176
CCDC157	550631	6.25321	1.47582	0.00111649	0.00382894	6797	1	39.6559	0	46.6022	79.496	20.7891	62.5407	17.4185	56.7702	103.554	30.5475	118.766	139.638	131.011	73.2802	224.755	97.9478	79.3952	129.08	101.941	176.335
CCDC158	339965	2.46387	6.7339	5.81707e-05	0.000331125	4095	1	2.90165	0	0	0	2.44577	0	0	0	0	0	68.3592	4.18914	387.728	0	23.8192	1.61897	9.64614	33.6729	36.284	3.86487
CCDC160	347475	-4.87076	2.44298	0.0155193	0.0340861	10605	1	0	0	0	0	0	0	0	0	0	0	0	0	0.530407	0	1.2215	0	0.742011	0.93536	0.863904	0.966217
CCDC17	149483	5.28394	-2.74381	1.74443e-05	0.000123557	3291	1	196.345	0	141.974	119.244	66.0358	69.6883	184.904	41.1584	131.497	57.5011	33.8344	11.171	7.95611	0	26.8729	13.7613	9.64614	14.9658	20.7337	11.5946
CCDC174	51244	8.13412	-0.558907	0.0114248	0.026504	10048	1	334.657	0	421.587	420.193	484.263	346.654	316.212	435.711	307.375	343.21	270.675	325.356	220.119	219.841	166.123	241.227	187.729	163.688	235.846	284.068
CCDC175	729665	3.33116	3.08175	0.00200976	0.0062555	7489	1	1.93443	0	16.2566	5.67829	0	0	10.7191	0	0	0	15.1909	44.6841	19.6251	28.9712	15.8794	55.045	16.3242	22.4486	46.6508	28.0203
CCDC178	374864	-4.87076	6.01632	0.00126456	0.00425782	6923	1	0	0	0	0	0	0	0	0	0	0	3.45249	0	1.59122	8.52095	9.16122	0	5.19408	24.3193	10.3668	0
CCDC180	100499483	4.47249	-1.53319	0.00615382	0.0158691	9039	1	56.0986	0	19.5079	5.67829	31.795	35.7376	21.4381	78.059	77.2547	52.1104	24.8579	4.88733	19.0947	3.40838	21.9869	30.7605	8.90413	5.61216	5.18342	5.7973
CCDC181	57821	1.68218	4.12007	0.000395363	0.00160836	5730	1	1.93443	0	2.16754	0	0	0	0	0	0	3.59382	7.59547	3.49095	6.89529	1.70419	10.9935	40.4743	3.71006	43.9619	12.0947	2.89865
CCDC183-AS1	100131193	5.43092	-1.46334	0.00163963	0.00528701	7229	1	78.3446	0	72.6127	124.922	207.891	21.4425	28.1375	45.4161	85.4733	52.1104	45.5728	28.6258	27.0508	15.3377	37.2556	16.1897	28.1964	28.9961	14.6864	17.875
CCDC185	164127	-4.87076	3.12892	0.0163967	0.0356603	10718	1	0	0	0	0	0	0	0	0	0	0	0	0	0.530407	0	0.610748	0	4.45207	0.93536	0	1.93243
CCDC186	55088	8.71977	-2.03328	4.46313e-07	6.23341e-06	1669	1	751.528	443.198	779.232	766.569	655.467	1052.47	869.584	1253.2	711.73	1247.06	88.3837	168.962	431.751	117.589	109.935	188.61	217.409	441.49	171.917	147.831
CCDC187	399693	4.06678	-4.05838	0.000246729	0.00109423	5256	1	4.83609	0	10.8377	17.0349	571.088	3.57376	4.01965	11.354	55.8864	5.39073	2.76199	2.09457	5.83448	8.52095	4.88598	0.809486	2.22603	0.93536	8.63904	4.34798
CCDC188	388849	0.878631	6.32848	3.95678e-06	3.62977e-05	2541	1	0.967217	0	1.08377	0	0	0	0	0	0	0	9.66696	76.8008	4.77366	5.11257	10.3827	21.0466	11.1302	1.87072	17.2781	6.76352
CCDC191	57577	5.83707	-1.58635	0.000870911	0.00310175	6545	1	108.328	0	63.9425	79.496	161.421	98.2783	80.393	62.4472	151.222	185.082	29.0009	98.4447	21.7467	6.81676	40.3093	46.9502	31.9065	26.1901	12.0947	16.4257
CCDC192	728586	-4.87076	7.76455	5.24648e-07	7.09644e-06	1723	1	0	0	0	0	0	0	0	0	0	0	18.6434	31.4185	11.669	13.6335	12.8257	59.9019	13.3562	14.9658	15.5503	18.3581
CCDC195	110806281	-4.87076	2.65038	0.0202064	0.0423495	11122	1	0	0	0	0	0	0	0	0	0	0	2.76199	0	0	0	1.2215	0	0.742011	0	0.863904	0.483109
CCDC196	440184	-4.87076	4.36786	0.00388919	0.0108493	8356	1	0	0	0	0	0	0	0	0	0	0	0.690497	0	0.530407	1.70419	7.32897	2.42846	2.96804	0	4.31952	0
CCDC198	55195	-4.87076	6.57499	0.00196289	0.00613914	7453	1	0	0	0	0	0	0	0	0	0	0	0.690497	0	0.530407	6.81676	15.2687	61.5209	2.22603	4.6768	0	0.483109
CCDC25	55246	7.96294	1.4024	3.10842e-05	0.000197324	3672	1	171.197	0	137.639	187.384	177.318	166.18	170.165	181.665	136.429	206.645	550.326	468.485	230.727	371.514	207.043	409.6	278.254	360.113	535.62	644.95
CCDC27	148870	-4.87076	7.70374	8.57355e-06	6.83246e-05	2925	1	0	0	0	0	0	0	0	0	0	0	22.7864	11.8692	63.6489	3.40838	7.32897	1.61897	19.2923	36.479	8.63904	26.571
CCDC28B	79140	6.22149	2.20202	0.00025175	0.00111142	5280	1	42.5576	0	56.3561	5.67829	129.626	17.8688	44.2161	11.354	31.2306	8.98455	214.054	177.34	68.9529	201.094	163.07	242.036	109.818	90.7299	116.627	216.916
CCDC3	83643	7.17305	8.57281	1.62098e-09	7.63336e-08	495	1	1.93443	0	4.33509	0	14.6746	16.0819	0	11.354	14.7935	10.7815	2085.99	2776.7	2507.76	270.966	503.867	61.5209	7237.58	1935.26	2220.23	8560.69
CCDC32	90416	8.50855	-1.46215	0.000335503	0.00140779	5555	1	318.215	0	292.618	670.038	528.287	1922.68	338.99	877.099	644.337	452.821	248.579	215.741	141.619	388.555	186.278	191.039	321.291	115.985	167.597	217.399
CCDC33	80125	-4.87076	5.18648	0.000172293	0.000813478	4937	1	0	0	0	0	0	0	0	0	0	0	2.07149	0	2.12163	10.2251	3.66449	1.61897	2.96804	5.61216	2.59171	4.34798
CCDC34	91057	7.04224	2.81173	1.05708e-06	1.24046e-05	1986	1	79.3118	0	104.042	68.1395	14.6746	10.7213	104.511	31.2236	54.2427	30.5475	341.106	138.241	328.852	223.249	618.687	482.453	259.704	375.079	477.739	247.352
CCDC39	339829	-4.87076	-8.42541	6.56457e-05	0.000366427	4176	1	0	0	0	28.3914	0	7.14751	16.0786	38.3199	31.2306	44.9228	0	0	0	0	0	0	0	0	0	0
CCDC40	55036	4.97081	2.38227	0.00507329	0.0134952	8763	1	1.93443	0	5.41886	11.3566	62.3672	23.2294	1.33988	22.7081	0	8.98455	173.315	52.3642	13.2602	37.4922	42.7523	62.3304	48.9727	28.0608	61.3372	196.142
CCDC43	124808	7.72433	0.979238	0.00248623	0.00745198	7777	1	213.755	0	196.163	193.062	90.4936	201.917	164.806	149.022	149.578	147.347	205.768	383.306	273.16	281.191	227.198	216.942	393.266	189.878	314.461	484.075
CCDC50	152137	9.50446	-0.801803	0.0214205	0.0444584	11231	1	450.723	221.599	185.325	1022.09	986.869	1983.44	538.633	1531.38	1045.4	1624.41	454.347	916.024	369.694	524.891	530.129	843.484	531.28	600.501	418.13	312.571
CCDC51	79714	6.29987	1.27367	0.0130004	0.0294631	10285	1	48.3609	0	53.1048	5.67829	127.18	19.6557	22.778	42.5776	129.854	57.5011	124.29	157.093	94.4125	100.547	101.995	163.516	190.697	80.4409	106.26	105.801
CCDC54	84692	-4.87076	3.88465	0.00861171	0.0209682	9573	1	0	0	0	0	0	0	0	0	0	0	0.690497	0	0	3.40838	2.44299	2.42846	4.45207	0	0.863904	0
CCDC57	284001	8.39378	-1.31948	5.92986e-05	0.000336642	4106	1	563.888	0	645.928	511.046	369.312	855.915	432.782	743.689	621.325	569.62	297.604	270.897	151.696	211.32	327.361	92.2814	138.756	232.905	221.159	185.031
CCDC59	29080	8.15587	-0.537007	0.0136185	0.0305933	10376	1	421.707	221.599	418.336	340.697	239.686	294.835	481.018	408.745	272.857	336.022	161.576	242.97	207.92	197.686	256.514	163.516	202.569	347.018	244.485	343.49
CCDC6	8030	9.1894	0.72152	0.00696797	0.0175543	9252	1	481.674	221.599	417.252	505.368	475.703	450.293	585.529	411.584	575.301	422.274	765.762	369.342	1026.34	577.721	553.337	774.678	911.19	1408.65	450.958	658.96
CCDC60	160777	-4.87076	4.46391	0.00234334	0.00709578	7698	1	0	0	0	0	0	0	0	0	0	0	0	1.39638	0	5.11257	3.05374	0	4.45207	2.80608	2.59171	1.93243
CCDC63	160762	-4.87076	3.65472	0.013981	0.031252	10428	1	0	0	0	0	0	0	0	0	0	0	0	0	1.59122	0	4.27523	0	1.48402	0	0	4.83109
CCDC65	85478	4.25266	3.19937	0.000860494	0.00307404	6525	1	29.9837	0	7.5864	0	8.5602	12.5081	0	4.25776	0	0	42.1203	20.9457	98.1253	20.4503	117.874	25.9035	28.9384	103.825	38.8757	80.6792
CCDC66	285331	7.91729	-0.691501	0.00572961	0.014936	8942	1	380.116	0	352.226	335.019	209.114	457.441	336.311	383.199	284.363	334.225	205.078	257.632	243.987	126.11	136.807	247.703	170.663	153.399	241.029	119.811
CCDC68	80323	4.91852	4.76285	1.55654e-05	0.000112331	3230	1	0	0	8.67017	0	0	8.93439	14.7387	14.1925	11.506	0	373.559	93.5574	387.197	78.3928	319.421	8.09486	126.142	57.0569	28.5088	103.868
CCDC69	26112	8.98419	-4.46607	1.65083e-09	7.74264e-08	497	1	1361.84	221.599	742.384	2941.35	2619.42	3563.04	2098.26	3167.78	3685.22	3406.94	51.7873	56.5533	32.3548	182.348	95.8874	65.5683	181.793	110.372	36.284	264.26
CCDC7	79741	6.38203	-1.95057	1.48575e-06	1.64738e-05	2102	1	231.165	0	171.236	85.1743	204.222	176.901	263.957	103.606	182.453	221.02	62.8353	33.5131	29.7028	28.9712	43.3631	63.1399	46.7467	52.3801	30.2366	33.3345
CCDC71	64925	7.66168	0.854464	0.0163622	0.0355985	10714	1	177.968	0	174.487	272.558	316.727	103.639	174.185	93.6708	111.773	80.861	287.247	342.811	257.778	356.176	282.776	223.418	276.028	146.851	282.497	267.159
CCDC73	493860	5.26178	5.54964	1.29445e-09	6.48893e-08	465	1	7.73774	0	11.9215	0	12.2289	7.14751	8.0393	0	0	8.98455	220.269	316.28	150.636	298.233	260.789	343.222	411.816	139.369	304.958	180.2
CCDC74A	90557	2.90283	4.29011	7.7411e-05	0.000421581	4280	1	0	0	3.25131	0	0	0	4.01965	1.41925	8.21859	0	29.6914	61.4407	19.6251	110.772	19.5439	33.9984	17.0663	18.7072	6.91123	13.0439
CCDC74B	91409	-4.87076	7.83208	8.15404e-06	6.56775e-05	2894	1	0	0	0	0	0	0	0	0	0	0	24.1674	88.67	24.9291	32.3796	13.4364	14.5707	8.90413	4.6768	4.31952	4.34798
CCDC77	84318	6.73655	1.30477	0.0123815	0.0282858	10203	1	122.837	0	124.634	113.566	12.2289	53.6064	65.6543	59.6087	32.8744	93.4393	123.599	117.994	65.7705	114.181	264.454	191.039	54.1668	178.654	101.941	464.267
CCDC8	83987	6.8455	3.55587	0.000493341	0.00193697	5937	1	1.93443	0	8.67017	28.3914	232.348	12.5081	0	32.6428	9.86231	8.98455	99.4316	763.121	709.154	426.048	138.029	424.98	183.277	17.7718	984.851	197.108
CCDC80	151887	9.31868	3.75926	2.60452e-05	0.000171744	3535	1	1.93443	0	6.50263	357.732	391.324	151.885	6.69941	452.742	39.4492	327.038	2052.16	2128.08	1861.73	1774.06	2224.34	2084.43	1694.01	2235.51	3262.1	4181.31
CCDC82	79780	8.24863	1.42267	0.00172479	0.00551402	7291	1	269.854	0	299.121	136.279	305.722	184.048	71.0138	215.727	151.222	224.614	716.046	1439.67	463.576	155.081	270.561	477.596	284.932	487.322	460.461	224.646
CCDC83	220047	-4.87076	4.46915	0.00687362	0.0173628	9228	1	0	0	0	0	0	0	0	0	0	0	0.690497	0	1.59122	1.70419	0	3.23794	2.96804	0	11.2308	0
CCDC85B	11007	8.58653	1.63208	9.49668e-05	0.000499814	4429	1	208.919	0	250.351	295.271	277.595	289.474	282.715	154.699	169.303	255.161	545.493	175.944	330.974	882.771	671.212	1704.78	848.119	560.28	615.964	432.382
CCDC85C	317762	8.56357	2.71142	2.32487e-07	3.75296e-06	1444	1	58.033	0	18.4241	187.384	310.613	144.737	111.21	188.761	239.983	219.223	820.311	811.994	1596.53	889.587	761.602	866.959	955.71	1114.95	951.158	914.042
CCDC86	79080	7.87778	1.86298	5.1449e-07	7.00921e-06	1711	1	118.001	0	147.393	181.705	146.746	89.3439	120.589	141.925	134.785	152.737	282.413	382.608	356.434	386.851	355.455	845.103	696.006	325.505	350.745	504.849
CCDC88B	283234	9.14861	-4.27274	2.95327e-11	4.38475e-09	157	1	3265.33	221.599	4635.29	2492.77	1104.27	2151.4	2986.6	2202.68	3770.69	2122.15	122.218	85.1791	88.578	195.982	221.091	191.848	125.4	98.2127	76.8875	85.5102
CCDC88C	440193	9.65521	-3.92389	3.87151e-08	9.02448e-07	1000	1	3179.24	221.599	2660.66	3230.95	1606.87	4276	2017.86	4686.38	3866.02	5667.45	316.938	35.6077	301.802	132.927	194.218	27.5225	130.594	347.018	449.23	133.821
CCDC9	26093	8.91099	-0.64576	0.00563631	0.0147388	8914	1	578.396	664.797	660.017	573.507	347.3	575.375	514.515	678.404	557.22	871.501	236.15	428.688	296.498	340.838	329.193	526.975	372.49	621.079	393.076	303.392
CCDC90B	60492	8.55818	1.19943	0.00185038	0.00584688	7377	1	229.231	0	169.068	261.201	324.065	303.769	215.721	373.264	249.845	361.179	596.59	1413.14	685.286	366.401	202.157	706.681	479.339	460.197	539.076	263.294
CCDC92	80212	8.81647	1.51215	7.2401e-06	5.95507e-05	2834	1	260.182	221.599	126.801	317.984	495.269	280.54	182.224	306.559	208.752	269.537	571.041	1098.95	969.584	973.093	1128.66	371.554	516.44	535.026	652.247	797.612
CCDC92B	101928991	-4.87076	3.01229	0.00669886	0.0170025	9184	1	0	0	0	0	0	0	0	0	0	0	0	0	0.530407	1.70419	1.2215	0.809486	0.742011	0	0.863904	1.93243
CCDC97	90324	9.08556	-0.574239	0.00991178	0.0235135	9826	1	719.61	221.599	590.656	868.778	513.612	771.932	766.413	658.534	756.11	761.89	385.298	814.089	307.636	548.749	475.162	436.313	317.581	490.128	406.899	270.541
CCDC9B	388115	8.71842	-3.51125	0.00870957	0.0211579	9595	1	105.427	12631.1	180.99	62.4612	791.207	41.0982	101.831	58.1894	198.89	52.1104	124.29	66.328	178.217	105.66	179.56	9.71383	121.69	83.247	110.58	268.125
CCK	885	-4.87076	8.09109	0.00658366	0.0167612	9156	1	0	0	0	0	0	0	0	0	0	0	13.1195	0.698189	0	0	249.185	0	0.742011	0	0	0
CCKAR	886	-4.87076	5.05052	0.0045435	0.0123172	8598	1	0	0	0	0	0	0	0	0	0	0	1.38099	0	25.4595	1.70419	0.610748	0.809486	0.742011	0	0.863904	0.483109
CCL1	6346	-4.87076	-3.83225	0.00651378	0.0166268	9131	1	0	0	0	0	0	0	0	0	3.28744	3.59382	0	0	0	0	0	0	0	0	0	0
CCL13	6357	3.65024	5.09683	0.00200953	0.0062555	7488	1	0	0	0	0	0	17.8688	0	0	0	3.59382	0.690497	3.49095	0	73.2802	17.1009	474.359	11.1302	0.93536	5.18342	148.314
CCL16	6360	-4.87076	3.57152	0.0038805	0.010829	8353	1	0	0	0	0	0	0	0	0	0	0	2.76199	0	1.06081	0	0.610748	0	0.742011	0.93536	3.45562	1.93243
CCL17	6361	-4.87076	3.48678	0.00980528	0.0233059	9807	1	0	0	0	0	0	0	0	0	0	0	0.690497	0.698189	0	0	0.610748	5.6664	0	0	1.72781	1.44933
CCL20	6364	3.40468	-3.79516	7.58707e-05	0.000413985	4272	1	82.2135	0	24.9267	5.67829	151.638	73.262	37.5167	12.7733	6.57487	0	4.14298	0.698189	3.18244	0	5.49673	6.47588	2.96804	0.93536	2.59171	1.93243
CCL21	6366	4.6039	6.97896	0.000394524	0.00160579	5727	1	0	0	0	0	13.4517	5.36064	0	2.83851	0	0	2.76199	0	13.2602	252.22	140.472	2293.27	13.3562	0	0.863904	14.9764
CCL22	6367	2.45544	2.86988	0.00367157	0.0103251	8289	1	0	0	3.25131	17.0349	0	0	0	0	0	0	26.2389	4.88733	2.12163	34.0838	10.3827	33.9984	5.93609	15.9011	6.04733	8.69596
CCL24	6369	-4.87076	5.8268	0.00011866	0.000598303	4623	1	0	0	0	0	0	0	0	0	0	0	1.38099	2.09457	1.06081	0	12.8257	5.6664	5.19408	7.48288	5.18342	14.0102
CCL25	6370	2.25879	-5.22671	0.000117564	0.000593935	4614	1	0	0	0	22.7132	9.78309	21.4425	18.7584	19.8696	29.5869	170.706	0	0	0	0	3.05374	0	2.96804	0.93536	0.863904	0
CCL26	10344	-4.87076	6.09146	0.000952149	0.00334962	6626	1	0	0	0	0	0	0	0	0	0	0	4.14298	2.09457	0.530407	25.5629	6.10748	4.04743	0	0	1.72781	21.7399
CCL28	56477	6.45981	1.90524	0.0121202	0.0277826	10169	1	106.394	0	73.6965	56.7829	79.4876	0	48.2358	21.2888	50.9553	17.9691	196.101	1.39638	402.049	95.4347	123.982	48.5691	195.149	219.809	144.272	276.821
CCL3	6348	9.16781	-3.6238	1.8827e-05	0.000131789	3330	1	2610.52	443.198	2055.91	2123.68	6351.67	993.504	2169.27	1650.59	1632.21	163.519	40.0488	41.1932	44.5542	114.181	100.773	84.1865	999.489	103.825	83.7987	26.0879
CCL4	6351	7.7425	-3.23913	9.61941e-05	0.000504466	4444	1	980.759	443.198	384.739	584.864	2402.97	278.753	841.446	370.425	264.639	28.7506	18.6434	15.3602	5.83448	175.532	56.7995	146.517	208.505	33.6729	25.9171	10.1453
CCL4L2	9560	6.49201	-2.02157	0.00874877	0.0212188	9611	1	153.788	0	356.561	210.097	468.365	46.4588	281.375	122.056	166.016	8.98455	8.97647	20.2475	7.4257	46.0131	0	84.1865	186.987	23.384	57.8816	11.5946
CCM2L	140706	3.6503	4.68801	3.22261e-06	3.07008e-05	2446	1	1.93443	0	2.16754	17.0349	0	0	0	0	0	3.59382	91.1457	24.4366	26.5204	103.956	70.236	50.9976	94.2354	43.9619	72.5679	59.4224
CCNA2	890	8.51911	1.38082	0.00656755	0.0167329	9149	1	410.1	0	664.352	289.593	130.849	42.8851	431.442	49.6739	103.554	150.94	484.729	382.608	1157.88	719.168	498.981	503.5	418.494	643.527	711.857	399.531
CCNB1	891	8.61665	2.08722	3.01693e-05	0.000192617	3651	1	281.46	0	523.462	130.601	118.62	89.3439	389.906	120.637	169.303	80.861	586.923	372.135	829.026	1649.66	1116.45	500.262	509.762	828.729	567.585	1130.96
CCNB1IP1	57820	7.95049	2.29515	4.93723e-07	6.76583e-06	1701	1	175.066	0	160.398	51.1046	141.855	60.7539	188.923	120.637	169.303	48.5166	575.875	464.994	785.533	625.438	607.083	492.167	287.158	470.486	874.271	297.112
CCNB2	9133	8.53239	1.28616	0.0176491	0.0378708	10863	1	339.493	0	693.614	90.8526	330.179	103.639	436.802	29.8043	195.602	150.94	531.683	260.425	731.431	1680.33	374.388	477.596	218.893	644.463	418.993	443.977
CCNC	892	8.99867	-0.687125	0.0222887	0.0458844	11323	1	294.034	221.599	418.336	721.143	352.191	1000.65	470.299	1362.48	728.167	921.815	344.558	357.473	518.738	195.982	202.768	380.458	498.631	366.661	641.881	524.173
CCND1	595	10.3211	2.33615	0.010193	0.0240851	9865	1	11.6066	1107.99	11.9215	584.864	2318.59	264.458	109.87	89.413	1068.42	125.784	509.587	4851.72	574.431	2174.55	723.736	14923.7	2722.44	417.17	804.295	1044.96
CCND2	894	9.77095	-3.59418	5.15561e-08	1.1242e-06	1069	1	3038.03	2880.78	2973.87	1396.86	10157.3	1154.32	3029.47	2401.38	2467.22	862.517	203.697	165.471	102.899	337.43	153.298	223.418	229.281	130.015	164.142	804.376
CCNDBP1	23582	9.26395	-1.7697	5.23019e-06	4.5593e-05	2674	1	1543.68	221.599	1708.02	1118.62	907.381	666.506	2445.29	847.295	1193.34	700.795	318.319	300.221	263.612	279.487	225.977	217.752	782.08	303.056	251.396	387.453
CCNE1	898	9.20052	1.59091	0.0179523	0.0384021	10897	1	128.64	1772.79	222.173	181.705	152.861	103.639	288.075	107.863	184.096	247.974	131.195	51.666	6779.66	86.9137	2126.01	91.4719	125.4	260.03	177.964	381.173
CCNE2	9134	7.93892	1.47265	0.00329292	0.00940893	8158	1	215.689	0	246.016	113.566	70.9274	173.327	258.597	87.9938	119.991	186.879	535.826	298.127	201.024	204.503	86.1154	254.988	129.852	726.774	1056.55	594.224
CCNI2	645121	5.38679	-2.57086	0.000255062	0.00112328	5293	1	3.86887	0	14.089	249.845	22.0119	180.475	38.8566	119.217	41.0929	350.397	24.8579	9.77465	16.4426	18.7461	24.4299	17.8087	11.8722	17.7718	16.4142	13.527
CCNL1	57018	11.0675	-3.60139	7.12767e-09	2.35655e-07	705	1	7610.07	443.198	14560.5	7529.41	5904.09	6447.06	7061.18	8995.23	6555.15	9661.99	575.184	372.135	655.053	213.024	982.082	475.977	596.577	1185.1	818.981	286
CCNO	10309	2.49741	6.06499	1.00591e-06	1.19177e-05	1966	1	0	0	0	5.67829	1.22289	0	0	0	0	0	66.2877	49.5714	48.267	52.8299	1.83224	57.4735	132.078	14.9658	3.45562	35.2669
CCNT2	905	8.9101	-0.761668	0.0052596	0.0139004	8820	1	704.134	0	748.886	533.759	628.563	573.588	671.281	774.913	800.491	828.376	385.298	519.453	507.6	202.799	381.717	238.798	352.455	426.524	495.881	184.064
CCPG1	9236	8.46383	-1.46478	0.000172205	0.00081323	4936	1	420.74	0	721.792	601.899	437.793	593.244	652.523	874.261	613.107	950.565	178.839	255.537	208.98	126.11	71.4575	157.04	606.965	217.003	139.952	163.291
CCR10	2826	6.49222	-1.81137	0.00627262	0.0161206	9070	1	14.5083	0	2.16754	102.209	200.553	273.392	159.446	219.984	221.902	492.353	43.5013	97.0483	23.3379	22.1545	129.479	26.713	16.3242	16.8365	87.2543	17.875
CCR2	729230	6.7522	-5.82797	3.73819e-09	1.42381e-07	612	1	376.248	0	164.733	1311.68	520.949	1186.49	282.715	1308.55	1007.6	1965.82	11.048	6.98189	6.36489	49.4215	36.0341	13.7613	2.96804	4.6768	2.59171	9.17907
CCR3	1232	1.95086	-2.73384	0.00476686	0.0128294	8661	1	29.9837	0	3.25131	11.3566	0	0	5.35953	8.51553	39.4492	1.79691	1.38099	0.698189	1.06081	3.40838	1.83224	0	3.71006	0	0	2.89865
CCR4	1233	3.68268	-3.39204	3.33815e-05	0.000208612	3730	1	134.443	0	31.4294	56.7829	28.1264	39.3113	52.2554	22.7081	31.2306	19.766	6.21448	4.18914	0	8.52095	6.71822	6.47588	3.71006	1.87072	0	1.93243
CCR6	1235	-0.825911	-3.97978	0.00187753	0.00591981	7393	1	1.93443	0	9.75394	0	0	0	10.7191	0	0	0	0	0	0	0	0.610748	0.809486	0	0	0	0
CCR7	1236	5.39194	-4.19743	6.03705e-07	7.89696e-06	1782	1	662.544	0	217.838	176.027	228.68	67.9014	133.988	69.5435	141.36	100.627	11.048	6.2837	0.530407	40.9006	3.05374	4.04743	4.45207	8.41824	4.31952	14.9764
CCR9	10803	1.12677	-2.3408	0.0214878	0.0445613	11240	1	7.73774	0	2.16754	5.67829	7.33732	0	0	1.41925	23.0121	1.79691	3.45249	0	0	0	1.83224	0	2.96804	0	0	1.44933
CCRL2	9034	6.12014	-1.38789	0.000614202	0.00231668	6180	1	133.476	0	126.801	119.244	136.963	82.1964	143.367	151.86	82.1859	149.144	31.7629	10.4728	29.1724	61.3509	37.2556	18.6182	70.491	28.0608	75.1596	67.6352
CCSER1	401145	4.83481	-6.26686	1.09218e-09	5.70826e-08	446	1	139.279	221.599	188.576	198.74	215.228	296.622	221.081	245.531	216.971	560.636	4.83348	0	4.77366	0	8.55047	0	8.90413	0.93536	2.59171	1.93243
CCT2	10576	10.2776	1.0751	3.50039e-05	0.000216775	3764	1	858.889	1772.79	938.546	545.116	621.226	636.129	1026.35	696.854	787.341	668.451	1586.07	1727.32	2322.65	1906.99	1324.71	1344.56	1544.87	2142.91	1360.65	2756.62
CCT3	7203	10.9129	2.23157	1.3174e-07	2.39723e-06	1281	1	820.2	0	915.787	942.596	1325.61	964.914	1079.95	953.739	831.721	1061.97	4001.43	3051.79	3029.15	3162.98	2455.82	4083.05	4483.97	6582.12	4806.76	6124.85
CCT4	10575	10.4597	1.64324	5.92748e-06	5.05745e-05	2732	1	1054.27	0	1159.64	721.143	737.4	748.702	1110.76	739.431	899.114	797.828	2040.42	2220.24	2067	2106.38	1398.61	3631.35	2571.07	2987.54	2742.9	3124.75
CCT6A	908	10.1264	1.89831	9.24511e-08	1.80176e-06	1196	1	776.676	221.599	889.777	380.445	489.154	536.064	828.048	471.192	756.11	440.243	2157.11	2199.3	2807.44	1300.3	1628.25	1733.11	3094.19	2960.41	2232.33	1468.65
CCT6B	10693	4.95631	-1.17804	0.00847426	0.0206973	9544	1	52.2297	0	63.9425	22.7132	45.2468	32.1638	89.7721	28.3851	62.4613	70.0795	6.21448	20.9457	12.7298	27.267	23.8192	47.7596	32.6485	9.3536	7.77514	17.875
CCT7	10574	11.1724	1.1132	0.000247915	0.00109802	5263	1	918.857	4653.58	1143.38	1266.26	1232.67	1470.6	1291.65	1430.61	943.494	1340.49	3223.24	3345.72	2221.34	3372.59	2063.72	4492.64	4579.69	3931.32	2705.75	4008.84
CCT8	10694	10.4175	1.82693	4.15273e-07	5.92049e-06	1635	1	741.856	221.599	829.085	687.073	489.154	796.948	802.59	1001.99	793.916	896.658	5329.95	1714.75	1834.15	2358.6	1339.98	2051.24	3335.34	2825.72	2747.21	2223.27
CCZ1	51622	6.791	1.82421	4.96817e-05	0.000289665	3998	1	149.919	0	82.3666	39.748	17.1204	75.0489	77.7132	51.0932	36.1618	59.298	214.745	203.871	194.129	153.377	125.814	159.469	341.325	235.711	229.798	225.612
CCZ1B	221960	6.48436	2.24396	2.43276e-05	0.000162532	3489	1	46.4264	0	80.1991	39.748	15.8975	23.2294	53.5953	26.9658	82.1859	43.1258	465.395	109.616	240.274	224.953	253.46	67.1873	169.921	222.616	93.3016	101.936
CD101	9398	6.37155	-4.07566	9.31578e-07	1.12572e-05	1929	1	341.428	0	856.18	340.697	289.824	62.5407	1090.66	102.186	190.671	125.784	6.21448	60.0443	14.8514	52.8299	26.8729	12.9518	6.6781	9.3536	6.04733	5.7973
CD109	135228	8.22845	3.86288	3.23638e-09	1.27707e-07	590	1	129.607	0	119.215	130.601	75.8189	42.8851	123.269	31.2236	88.7608	44.9228	747.118	229.704	1723.29	613.509	654.722	1602.78	848.861	1042.93	1449.63	2527.62
CD151	977	10.5905	2.1997	6.51648e-05	0.000364354	4169	1	170.23	3545.58	319.713	476.976	391.324	607.539	566.77	425.776	213.683	476.181	1385.14	5443.78	1619.86	6668.5	7472.5	1479.74	3762.74	1214.1	1085.06	2915.56
CD163L1	283316	5.73127	3.29746	9.47209e-05	0.000498971	4425	1	3.86887	0	0	39.748	18.3433	55.3932	21.4381	14.1925	16.4372	0	97.3601	75.4044	101.838	102.251	541.733	113.328	155.822	105.696	234.118	138.169
CD177	57126	5.04436	-10.4765	9.00918e-10	4.9434e-08	424	1	456.527	0	2271.59	817.674	880.478	112.573	7051.8	48.2546	547.358	269.537	1.38099	0	0	1.70419	0	3.23794	1.48402	0.93536	0	0
CD180	4064	7.50248	-3.48322	4.24579e-07	6.01536e-06	1645	1	159.591	221.599	78.0316	863.1	359.528	1604.62	310.853	682.661	506.265	1277.6	20.7149	41.1932	24.9291	107.364	128.257	74.4727	23.7444	31.8022	57.8816	31.8852
CD19	930	5.9706	-6.02523	6.73944e-09	2.26038e-07	695	1	126.705	221.599	68.2776	425.872	419.45	1125.73	330.951	990.639	864.596	486.963	7.59547	0	12.7298	10.2251	9.16122	3.23794	11.8722	0	2.59171	20.2906
CD1D	912	6.49409	-1.34107	0.00711925	0.0178858	9278	1	212.788	0	59.6074	164.67	160.198	103.639	192.943	119.217	295.869	125.784	75.2642	6.98189	44.0238	20.4503	127.646	31.5699	48.9727	34.6083	163.278	13.527
CD1E	913	2.10667	2.70014	0.0189678	0.0402165	10994	1	4.83609	0	0	0	0	0	12.0589	0	0	0	4.83348	9.77465	24.9291	17.0419	4.88598	0.809486	15.5822	3.74144	2.59171	25.6048
CD200	4345	6.95285	2.95544	1.23778e-06	1.41089e-05	2045	1	52.2297	0	48.7697	119.244	17.1204	32.1638	22.778	82.3167	18.0809	52.1104	245.127	363.058	708.624	351.063	262.011	76.0916	652.228	221.68	433.68	136.72
CD200R1	131450	5.97031	-2.56684	8.30483e-06	6.66158e-05	2906	1	229.231	0	268.775	130.601	95.3851	110.786	324.252	51.0932	195.602	120.393	35.2154	11.171	20.6859	57.9425	32.3696	54.2355	13.3562	7.48288	16.4142	8.69596
CD207	50489	0.156646	2.77696	0.0173508	0.0373704	10822	1	0	0	0	0	0	0	0	4.25776	0	0	1.38099	2.09457	6.89529	1.70419	0	2.42846	3.71006	6.54752	3.45562	0.966217
CD209	30835	5.65172	3.13962	0.00160371	0.00519119	7200	1	9.67217	0	0	0	7.33732	128.655	2.67977	15.6118	0	5.39073	107.027	70.5171	40.8413	160.194	374.388	320.556	92.0094	72.958	127.858	126.091
CD22	933	7.69771	-2.14077	0.0106689	0.0250119	9943	1	541.642	221.599	159.314	232.81	1534.72	82.1964	180.884	130.571	1058.55	217.426	29.6914	759.63	25.9899	46.0131	22.5977	8.90434	30.4225	17.7718	22.4615	25.1217
CD226	10666	6.11562	-3.42125	1.55043e-07	2.71734e-06	1330	1	534.871	0	123.55	232.81	162.644	221.573	112.55	173.149	381.343	327.038	13.1195	9.07646	9.54733	35.788	28.0944	8.09486	27.4544	54.2509	21.5976	4.83109
CD244	51744	5.51534	-2.76025	9.63312e-05	0.000504716	4449	1	325.952	0	161.482	102.209	46.4697	46.4588	192.943	53.9317	244.914	16.1722	6.90497	4.88733	7.95611	28.9712	16.4902	8.90434	2.96804	13.095	24.1893	61.3548
CD247	919	6.45151	-3.06912	4.54891e-05	0.000269124	3940	1	730.249	0	254.686	198.74	169.981	75.0489	387.226	133.41	517.771	68.2826	29.0009	16.7565	1.59122	120.998	48.8598	43.7122	11.8722	9.3536	6.91123	13.0439
CD248	57124	8.7336	3.31281	3.26189e-05	0.000204921	3710	1	67.7052	664.797	31.4294	39.748	357.083	46.4588	20.0982	82.3167	6.57487	34.1413	403.941	1507.39	988.679	2731.82	4048.65	106.043	257.478	164.623	2284.16	925.636
CD27	939	8.98389	-4.40179	3.94272e-07	5.67313e-06	1620	1	177.001	0	114.88	3128.74	2206.09	6146.86	1586.42	4430.91	2141.76	3345.85	107.027	95.6519	56.2232	149.969	181.392	230.703	25.2284	112.243	87.2543	55.5575
CD276	80381	9.07322	6.19	7.46795e-10	4.29633e-08	404	1	0.967217	0	2.16754	170.349	63.5901	119.721	34.837	66.7049	62.4613	109.612	3968.29	6218.77	3322.47	5056.33	5395.96	4241.7	4628.66	5060.29	4068.99	4063.91
CD27-AS1	678655	7.23411	1.38843	0.0100047	0.0236954	9842	1	51.2625	0	63.9425	68.1395	417.004	60.7539	37.5167	66.7049	78.8985	86.2517	255.484	274.388	135.254	276.079	477.605	341.603	51.9408	301.186	210.793	111.598
CD300A	11314	7.89608	-1.40427	0.000318587	0.00134956	5502	1	770.872	0	563.561	459.941	331.402	243.015	487.717	325.009	420.792	273.13	152.6	48.8733	199.963	172.123	278.501	68.8063	159.532	45.8326	181.42	156.527
CD300E	342510	6.34724	-5.9352	1.34386e-10	1.26823e-08	247	1	843.414	0	173.403	272.558	470.811	114.36	873.604	1271.65	1076.64	1272.21	15.8814	4.88733	10.6081	22.1545	13.4364	6.47588	11.8722	2.80608	12.0947	3.86487
CD300LB	124599	5.45142	-2.87064	1.47719e-06	1.64281e-05	2096	1	263.083	0	137.639	73.8178	74.596	35.7376	188.923	119.217	220.258	70.0795	8.97647	4.88733	19.0947	23.8587	34.2019	5.6664	17.0663	13.095	19.0059	15.9426
CD300LD	100131439	-0.199454	-5.50441	1.13257e-05	8.59941e-05	3070	1	1.93443	0	0	0	8.5602	3.57376	5.35953	18.4503	8.21859	12.5784	0	0	0	0	0	0.809486	0	0	0	0.483109
CD300LF	146722	6.4664	-2.96128	2.61087e-06	2.58058e-05	2358	1	501.019	0	402.079	221.453	190.77	35.7376	373.827	102.186	471.747	168.91	23.4769	14.662	29.1724	52.8299	45.1953	29.1415	71.9751	12.1597	31.9644	6.28041
CD302	9936	8.49431	-0.959222	0.0177211	0.0379947	10872	1	1084.25	0	1022	420.193	407.221	194.77	912.46	259.724	540.783	186.879	339.725	541.097	276.342	230.066	262.622	72.8537	338.357	176.783	256.579	91.7907
CD320	51293	8.59394	2.44861	8.79789e-07	1.08278e-05	1894	1	88.0168	0	81.2829	181.705	228.68	232.294	108.531	211.469	300.8	221.02	534.445	313.487	672.556	642.48	491.652	937.384	1576.77	1788.41	655.703	1415.03
CD33	945	7.45904	-1.32789	0.0023475	0.00710283	7704	1	532.937	0	665.436	158.992	277.595	114.36	466.279	136.248	335.318	100.627	93.9076	53.7606	89.1084	103.956	183.224	33.1889	120.206	61.7337	216.84	154.595
CD34	947	8.48611	3.64877	3.94547e-07	5.67358e-06	1621	1	120.902	221.599	152.812	0	278.818	39.3113	93.7918	19.8696	67.3924	17.9691	1709.67	771.499	734.083	2148.98	1223.94	568.259	1935.16	1140.2	1558.48	908.727
CD37	951	9.94556	-2.66293	2.90489e-07	4.43693e-06	1526	1	4021.69	0	2991.21	2742.61	2322.26	1318.72	3891.02	1673.3	4064.91	1789.72	380.464	791.049	335.748	478.878	458.061	250.941	306.451	299.315	407.763	209.669
CD38	952	8.24028	-7.5534	1.0442e-09	5.54447e-08	439	1	704.134	0	882.19	3741.99	2782.07	6443.48	2549.8	9663.7	3813.43	10864.1	4.83348	45.3823	1.59122	56.2383	30.5374	30.7605	16.3242	6.54752	12.9586	15.4595
CD3G	917	5.52015	-3.14937	8.38861e-05	0.000451903	4327	1	590.97	0	188.576	119.244	84.3791	51.8195	119.25	78.059	116.704	17.9691	13.8099	7.68008	1.59122	57.9425	17.7117	31.5699	9.64614	8.41824	0.863904	4.83109
CD4	920	10.1377	1.15139	0.0100332	0.0237503	9847	1	1340.56	0	509.373	488.333	859.689	1320.5	852.165	694.015	1206.49	287.506	841.026	4457.94	1767.85	1547.41	2419.78	497.834	1653.2	847.436	1441.86	1315.5
CD46	4179	10.2714	-1.41842	5.45598e-06	4.72257e-05	2693	1	2419.98	443.198	2534.94	2055.54	2217.09	1642.14	2655.65	2145.91	1896.85	2195.82	654.592	1380.32	931.925	622.03	568.606	831.342	851.829	533.155	688.531	497.602
CD48	962	8.49482	-4.22307	2.04137e-09	9.09833e-08	523	1	1488.55	221.599	1067.52	1862.48	1701.03	1745.78	1889.23	2164.36	1998.76	1450.11	71.8117	23.7384	53.0407	284.6	156.962	32.3794	92.7514	34.6083	54.426	30.4358
CD5	921	6.20863	-3.48464	2.19702e-05	0.000149744	3420	1	840.512	0	190.744	164.67	518.504	50.0326	282.715	99.3478	299.157	28.7506	20.0244	14.662	2.12163	92.0263	25.0407	32.3794	12.6142	6.54752	2.59171	13.0439
CD52	1043	8.22602	-2.42172	0.00310521	0.00895267	8085	1	1286.4	2215.99	354.393	335.019	604.106	96.4914	632.425	474.031	739.673	192.269	417.06	29.324	9.54733	511.257	115.431	89.0434	35.6165	30.8669	13.8225	41.5473
CD53	963	9.99834	-2.24266	4.66967e-06	4.16253e-05	2615	1	3152.16	0	2324.69	1987.4	1924.82	2151.4	3422.06	2195.59	2672.69	2420.44	363.892	185.718	325.67	887.883	879.477	258.226	377.684	231.034	806.022	386.004
CD55	1604	10.3722	-1.14243	0.00412654	0.0113861	8448	1	2703.37	221.599	3529.84	2027.15	1295.04	1536.72	3194.28	1652.01	1704.54	1827.46	919.743	175.246	526.694	453.315	453.786	743.108	1445.44	1548.96	1498.01	1156.08
CD5L	922	3.50337	-9.01041	1.57804e-06	1.7213e-05	2137	1	0	0	2.16754	5.67829	33.0179	2063.84	229.12	62.4472	123.279	55.7042	0	0	0	0	1.83224	0	2.22603	0.93536	0	0
CD6	923	6.9524	-2.81403	2.52535e-05	0.000167518	3514	1	1039.76	0	380.404	164.67	450.022	137.59	368.468	139.087	553.933	50.3135	94.5981	32.1167	10.0777	102.251	95.8874	43.7122	23.7444	34.6083	19.8698	10.1453
CD63	967	12.8585	1.75017	4.16905e-06	3.77967e-05	2571	1	3772.15	1107.99	5383.09	3974.8	3354.38	5700.14	6996.87	3969.65	2656.25	3577.65	11973.9	17285.8	13095.8	16796.5	17761.8	7247.32	10961	9047.73	14421.1	17627.2
CD68	968	5.64495	-2.80467	2.30224e-07	3.72158e-06	1442	1	230.198	0	131.136	158.992	86.8249	180.475	158.106	130.571	133.141	113.205	12.429	11.8692	22.2771	11.9293	32.3696	8.09486	14.8402	7.48288	45.7869	22.223
CD69	969	6.31593	-4.73463	7.559e-08	1.52687e-06	1154	1	1067.81	221.599	889.777	442.907	322.842	141.163	158.106	256.885	341.893	267.74	13.1195	4.88733	0.530407	25.5629	33.5911	31.5699	22.2603	2.80608	18.142	1.93243
CD70	970	3.6683	3.01701	0.0131765	0.0297881	10311	1	3.86887	0	4.33509	5.67829	0	0	0	8.51553	11.506	10.7815	12.429	1.39638	15.9122	187.461	3.05374	130.327	3.71006	2.80608	1.72781	2.89865
CD79A	973	7.34262	-8.15697	2.91525e-10	2.19917e-08	309	1	566.789	0	198.33	2788.04	4508.78	5744.81	2824.47	3841.92	2989.92	3958.59	0.690497	2.79276	4.24326	37.4922	10.3827	13.7613	13.3562	7.48288	3.45562	2.41554
CD79B	974	6.16727	-6.81622	1.65037e-11	2.84964e-09	135	1	390.756	0	251.435	840.387	1313.38	1091.78	636.444	966.512	1290.32	848.142	4.14298	3.49095	1.59122	17.0419	7.93972	0	12.6142	7.48288	5.18342	8.21285
CD81	975	11.4917	2.26936	2.42417e-06	2.43882e-05	2317	1	591.937	664.797	431.341	1328.72	1891.8	1790.45	1059.85	1617.95	1819.6	1919.1	6618.42	11694.7	4734.41	9717.29	6724.33	1154.33	7691.69	3346.72	6393.75	5155.74
CD81-AS1	101927682	5.23729	5.0402	8.87358e-07	1.08865e-05	1900	1	0.967217	0	0	0	0	39.3113	4.01965	4.25776	8.21859	8.98455	249.27	289.05	212.163	349.359	186.278	31.5699	255.994	183.33	212.52	194.21
CD83	9308	8.59467	-1.43084	0.00100973	0.00352296	6681	1	1299.94	0	837.755	794.96	1183.75	394.9	396.605	458.419	729.811	251.567	295.533	68.4226	109.264	265.854	293.77	53.426	392.524	297.444	302.366	275.855
CD8A	925	7.40497	-2.05126	0.0136066	0.0305775	10372	1	1386.99	0	397.744	170.349	595.546	105.426	271.996	158.956	323.812	39.532	50.4063	25.1348	4.24326	426.048	54.3565	233.941	13.3562	9.3536	2.59171	13.0439
CD8B2	927	-4.87076	4.07463	0.00609548	0.0157505	9021	1	0	0	0	0	0	0	0	0	0	0	1.38099	0	0.530407	1.70419	6.10748	0	2.22603	0	0	4.34798
CD9	928	10.1267	1.44002	0.00199293	0.00621362	7476	1	133.476	0	151.728	1090.23	1369.63	798.735	857.525	834.521	591.738	959.55	1655.81	1013.77	1538.18	1477.53	2840.59	1005.38	1636.13	2257.02	1543.8	3446.98
CD96	10225	6.43427	-2.82203	0.000374032	0.00153823	5668	1	728.315	0	409.666	164.67	309.39	33.9507	172.845	93.6708	318.881	68.2826	25.5484	12.5674	2.65204	155.081	40.3093	60.7114	6.6781	10.289	6.04733	5.3142
CD99	4267	11.4542	3.0112	7.52483e-08	1.52393e-06	1151	1	857.922	0	563.561	749.534	983.2	1642.14	1472.53	1118.37	1755.49	738.53	5231.21	4288.28	3888.41	9477	10902.5	16898.8	4913.6	6525.07	6072.38	11469
CD99L2	83692	9.48285	1.3837	6.07961e-05	0.000344054	4119	1	335.624	0	357.645	499.689	465.92	587.883	535.953	590.41	522.702	533.682	630.424	1115.71	879.415	2005.83	1147.59	1411.74	651.486	1049.47	977.075	1689.43
CDA	978	7.69361	-4.99691	1.1803e-06	1.35799e-05	2026	1	1768.07	0	2650.91	999.379	712.943	207.278	3916.48	147.602	1022.39	273.13	80.0977	87.9719	3.71285	102.251	6.10748	8.90434	45.2627	11.2243	7.77514	13.0439
CDADC1	81602	7.13909	-1.68475	9.23639e-05	0.000488542	4407	1	413.002	0	682.776	306.628	140.632	107.213	494.417	96.5093	149.578	136.565	77.3357	84.4809	101.838	83.5053	97.1089	64.7588	71.9751	65.4752	81.207	58.4562
CDC123	8872	9.17302	0.968192	0.00120516	0.00408613	6875	1	501.986	221.599	475.776	397.48	249.469	382.392	631.085	417.261	521.059	328.835	684.973	727.513	664.6	552.158	500.813	773.868	1320.04	517.254	654.839	1677.84
CDC14A	8556	7.69627	-1.27567	0.00175314	0.00558732	7314	1	662.544	0	577.65	266.88	321.619	207.278	293.434	234.177	341.893	321.647	107.027	62.837	198.372	57.9425	82.4509	115.756	83.8472	402.205	169.325	53.142
CDC14B	8555	8.45202	1.19311	0.002772	0.00814866	7928	1	140.247	0	193.995	255.523	370.534	346.654	289.415	178.826	193.959	346.804	924.576	175.944	1115.45	320.388	461.115	281.701	629.225	564.022	500.2	322.717
CDC14C	168448	-4.87076	4.24235	0.0013427	0.00448335	6981	1	0	0	0	0	0	0	0	0	0	0	2.76199	0	3.18244	3.40838	1.83224	0	2.96804	2.80608	0.863904	0.483109
CDC20	991	8.91597	1.64456	0.00024941	0.0011036	5268	1	310.477	0	637.258	261.201	198.108	187.622	549.352	97.9285	277.788	212.035	1182.82	328.847	491.687	1487.76	640.674	654.064	435.56	1243.09	876.863	1199.56
CDC20B	166979	1.26496	3.13842	0.00692831	0.0174763	9241	1	0	0	5.41886	0	0	0	2.67977	0	0	0	7.59547	0.698189	15.3818	0	7.32897	10.5233	9.64614	12.1597	6.04733	1.93243
CDC23	8697	8.36484	0.990182	0.00049605	0.00194466	5946	1	340.461	0	333.802	232.81	258.029	237.655	203.662	249.789	276.145	206.645	452.966	510.376	509.191	415.822	409.812	367.506	515.698	338.6	488.106	638.187
CDC26	246184	6.25489	1.82113	9.54455e-05	0.000501654	4435	1	30.951	0	37.932	56.7829	35.4637	62.5407	14.7387	52.5124	54.2427	61.0949	189.196	108.219	127.298	107.364	117.874	354.555	169.179	83.247	78.6153	100.004
CDC40	51362	7.88762	-0.703537	0.0128396	0.0291394	10271	1	466.199	0	419.42	266.88	357.083	226.934	383.206	266.82	353.399	282.115	147.076	391.684	223.832	68.1676	131.922	175.658	151.37	166.494	248.804	150.73
CDC42	998	11.4574	1.22482	0.00038931	0.00158873	5712	1	2665.65	221.599	2739.77	1533.14	1676.58	1336.59	3423.4	1488.8	1561.53	1746.6	4840.39	2407.36	4710.55	4678	6257.72	5478.6	3388.76	4066.94	3337.26	3825.25
CDC42BPA	8476	9.08217	2.39016	3.99817e-07	5.73877e-06	1623	1	289.198	221.599	387.99	363.41	253.137	126.868	289.415	140.506	129.854	165.316	908.004	2943.57	1877.64	674.859	743.891	468.692	1148.63	1867.91	1124.8	651.714
CDC42BPB	9578	10.4643	1.93575	9.60809e-05	0.000504084	4443	1	268.886	443.198	113.796	874.456	1434.45	1098.93	408.664	942.385	565.439	1072.76	1677.22	4834.26	7387.51	1860.98	1773.61	1585.78	1351.94	2474.03	1995.62	2692.36
CDC42BPG	55561	6.28226	-2.54556	9.62668e-05	0.000504605	4447	1	84.1479	443.198	48.7697	198.74	407.221	241.229	36.1768	174.568	111.773	134.768	7.59547	56.5533	38.1893	27.267	41.5308	6.47588	50.4568	8.41824	56.1538	29.4696
CDC42EP1	11135	8.48477	5.38474	2.50308e-09	1.0382e-07	562	1	29.0165	0	1.08377	62.4612	217.674	57.1801	10.7191	70.9627	67.3924	37.7351	2029.37	1927	2519.96	3272.05	2693.4	853.198	2000.46	2625.55	2296.26	2938.27
CDC42EP2	10435	2.65666	-7.21878	9.1426e-09	2.86059e-07	745	1	151.853	0	85.618	34.0697	282.487	57.1801	37.5167	35.4814	47.6678	37.7351	0	0	1.59122	0	1.2215	0	0	1.87072	0	0.483109
CDC42EP3	10602	10.4812	0.848552	0.0238705	0.0484856	11476	1	1570.76	664.797	1651.67	1027.77	1211.88	457.441	1566.32	739.431	1185.12	576.808	1694.48	511.075	951.55	1504.8	1181.19	1495.12	2774.38	4791.85	2907.9	1368.65
CDC42EP4	23580	8.60071	1.73171	1.13634e-05	8.6252e-05	3071	1	216.657	221.599	318.629	215.775	220.119	155.458	270.656	124.894	172.59	213.832	952.886	1653.31	448.194	572.608	414.087	638.684	319.807	1085.02	759.372	230.926
CDC42EP5	148170	4.38568	6.29336	3.93205e-08	9.10189e-07	1007	1	1.93443	0	0	11.3566	0	0	0	8.51553	0	1.79691	136.718	444.048	94.9429	294.825	310.26	43.7122	161.758	70.152	198.698	96.1386
CDC42SE2	56990	9.75953	-2.58481	1.42192e-08	4.02734e-07	823	1	2171.4	0	1689.6	2254.28	2286.8	2346.17	2831.17	2717.87	1900.14	3033.18	313.486	273.69	355.903	495.919	357.287	416.076	386.588	282.479	327.42	329.963
CDC5L	988	9.61584	0.783147	0.0141543	0.0315731	10449	1	747.659	0	820.415	584.864	662.804	509.26	726.216	621.633	596.67	711.576	1017.79	615.105	1506.89	702.127	743.891	864.531	624.031	1312.31	1189.6	1716.49
CDC6	990	8.30073	1.21243	0.0034495	0.00979986	8205	1	256.313	0	417.252	255.523	167.535	135.803	276.016	161.795	244.914	156.331	178.148	458.012	474.184	269.262	236.97	318.128	318.323	799.732	583.135	1164.29
CDC7	8317	7.64959	1.30411	0.0110773	0.0257903	10012	1	251.477	0	293.702	39.748	151.638	67.9014	218.401	58.1894	144.647	52.1104	309.343	120.089	521.921	119.293	158.184	337.555	115.754	581.794	460.461	430.933
CDC73	79577	9.17594	-0.598454	0.012051	0.0276872	10145	1	880.168	221.599	952.635	829.03	676.256	525.342	844.126	725.239	654.2	808.61	281.032	642.334	813.644	289.712	332.857	416.885	424.43	342.342	474.283	683.116
CDCA4	55038	8.74101	1.02217	0.00708303	0.0178069	9272	1	406.231	0	536.467	295.271	342.408	98.2783	527.914	207.211	414.217	174.3	462.633	451.728	707.563	637.367	409.812	1065.28	345.035	806.28	666.934	544.947
CDCA5	113130	8.54749	1.33532	0.00383223	0.0107238	8330	1	324.985	0	564.645	153.314	325.288	76.8358	403.305	92.2515	215.327	199.457	292.771	319.771	649.749	891.292	643.728	1342.13	299.03	740.805	355.928	408.227
CDCA7L	55536	9.00814	-1.46502	0.00979638	0.0232943	9803	1	1873.5	0	1871.67	755.212	836.454	294.835	1607.86	232.758	739.673	343.21	449.514	35.6077	247.7	824.828	254.682	19.4277	379.91	180.524	241.029	465.717
CDCA8	55143	8.29468	1.4082	0.00235984	0.007134	7710	1	261.149	0	545.137	164.67	117.397	112.573	297.454	45.4161	259.707	123.987	713.284	210.155	535.711	891.292	394.543	415.266	215.925	639.786	504.52	595.19
CDH1	999	5.41469	-6.69527	6.089e-12	1.66473e-09	85	1	109.296	886.395	353.31	289.593	1116.49	178.688	376.507	151.86	138.072	742.124	2.07149	1.39638	6.89529	3.40838	6.10748	2.42846	4.45207	5.61216	5.18342	4.34798
CDH10	1008	0.902968	6.54597	0.00271116	0.00800773	7892	1	1.93443	0	0	0	0	0	0	0	0	0	2.76199	0	0	0	156.351	0	20.7763	0	0.863904	0
CDH11	1009	9.47177	5.09288	2.23306e-05	0.000151536	3435	1	0	0	7.5864	238.488	0	141.163	0	445.646	21.3683	361.179	5106.23	2764.83	6729.27	5063.15	3263.84	4537.17	2768.44	3789.14	3896.21	3561.96
CDH12	1010	2.32813	3.86619	0.0138283	0.0309714	10406	1	0	0	0	0	0	0	0	0	13.1497	0	8.97647	0	1.06081	47.7173	123.982	3.23794	3.71006	0	2.59171	0.483109
CDH13	1012	6.89457	5.9403	3.94383e-05	0.000238657	3852	1	0	0	0	0	150.415	0	0	1.41925	0	0	381.845	702.378	419.552	1376.99	197.272	3943	906.737	342.342	720.496	332.862
CDH15	1013	7.41179	6.14957	3.64516e-06	3.4001e-05	2499	1	0.967217	0	0	28.3914	34.2408	64.3276	5.35953	22.7081	6.57487	39.532	3162.48	13.2656	1732.84	1117.95	40.9201	17.8087	2705.37	1230.93	1916.14	2409.75
CDH17	1015	-0.676045	5.38794	0.000786753	0.00285791	6417	1	0.967217	0	0	0	0	0	0	0	0	0	3.45249	7.68008	0	6.81676	10.9935	2.42846	4.45207	4.6768	0	0
CDH19	28513	0.300039	6.23367	0.000492568	0.00193459	5935	1	0	0	0	0	0	0	0	1.41925	0	0	0	50.9678	3.71285	18.7461	28.0944	0	2.96804	0	0.863904	1.44933
CDH2	1000	7.86695	7.46271	1.53895e-08	4.28078e-07	838	1	21.2788	0	22.7592	0	97.8309	7.14751	0	19.8696	3.28744	3.59382	2173.69	1187.62	3687.39	707.239	654.722	965.716	1630.2	11273.9	2757.58	5967.36
CDH24	64403	6.4473	4.20032	3.59311e-08	8.5552e-07	979	1	30.951	0	17.3403	0	28.1264	17.8688	14.7387	11.354	52.599	30.5475	361.13	862.264	137.906	194.278	288.273	376.411	58.6189	564.957	334.331	563.305
CDH26	60437	3.99702	-2.56097	8.52081e-05	0.000457861	4338	1	38.6887	0	75.864	28.3914	100.277	25.0163	53.5953	26.9658	4.93115	34.1413	12.429	2.09457	2.12163	10.2251	9.16122	3.23794	10.3882	2.80608	10.3668	2.89865
CDH5	1003	7.91138	4.1313	2.32133e-06	2.35825e-05	2294	1	0.967217	221.599	1.08377	17.0349	242.131	17.8688	6.69941	25.5466	29.5869	12.5784	1409.31	590.668	745.752	1342.9	1172.64	444.408	1527.06	863.337	1366.7	615.48
CDH7	1005	0.455589	7.65121	0.000275316	0.0011942	5374	1	0.967217	0	0	0	0	0	0	0	0	0	1.38099	0.698189	0	22.1545	156.962	3.23794	6.6781	1.87072	0	1.44933
CDH8	1006	2.75484	4.88377	0.000721702	0.00265806	6329	1	4.83609	0	7.5864	0	0	0	0	0	0	0	4.83348	1.39638	17.5034	8.52095	17.7117	1.61897	113.528	181.46	17.2781	2.89865
CDIPT	10423	9.68775	0.936118	0.00586287	0.0152288	8974	1	621.921	0	579.818	618.933	992.983	705.817	811.969	532.22	649.269	449.228	857.598	1381.72	517.147	1603.64	2045.39	968.954	995.037	865.208	745.549	1427.59
CDK1	983	8.78335	1.09498	0.00256088	0.00763449	7819	1	365.608	886.395	562.477	136.279	124.734	100.065	388.566	75.2205	175.878	199.457	598.661	365.851	1224.71	451.61	460.504	801.391	428.882	1154.23	386.165	567.653
CDK11A	728642	4.49798	-2.00247	3.92726e-05	0.00023784	3849	1	56.0986	0	76.9478	28.3914	22.0119	57.1801	40.1965	62.4472	64.105	44.9228	16.5719	4.88733	10.0777	6.81676	13.4364	21.0466	13.3562	9.3536	8.63904	8.69596
CDK12	51755	10.0916	-2.02658	6.66965e-10	3.9762e-08	391	1	2360.01	1107.99	2629.23	2237.25	1616.66	1983.44	2422.51	2619.94	2720.35	2327	373.559	525.737	715.519	489.103	509.364	418.504	568.38	584.6	440.591	780.221
CDK15	65061	2.65002	3.61577	0.00417074	0.0114768	8471	1	0	0	5.41886	0	0	12.5081	0	0	0	0	6.90497	3.49095	4.77366	52.8299	15.8794	92.2814	3.71006	0.93536	25.9171	13.0439
CDK16	5127	10.4739	0.887664	0.00638281	0.016357	9096	1	734.118	0	1051.26	1147.01	1109.16	1518.85	1169.72	1179.4	910.62	1635.19	2522.39	2500.91	1424.67	2227.38	1702.15	1637.59	1316.33	2365.52	1470.36	2176.89
CDK17	5128	9.34363	-1.50704	4.21627e-05	0.000252651	3890	1	940.135	0	959.138	834.708	1039.45	1490.26	899.061	1632.14	1047.05	2111.37	262.389	573.213	393.032	316.979	250.407	483.263	339.841	450.843	577.952	205.804
CDK18	5129	8.38039	2.2589	0.00268288	0.00794233	7874	1	56.0986	0	16.2566	107.887	324.065	241.229	129.969	210.05	105.198	332.428	81.4787	111.012	3084.85	274.375	641.896	38.8553	928.256	502.288	858.721	768.626
CDK4	1019	10.5936	2.59768	2.9718e-05	0.000190257	3641	1	559.052	0	796.572	755.212	479.371	873.784	841.446	712.466	544.071	718.764	2294.52	2058.96	1658.05	2759.08	1525.65	1428.74	19941.5	2783.63	1447.04	2120.85
CDK5	1020	7.54395	1.29826	2.28951e-05	0.000154602	3452	1	79.3118	221.599	108.377	56.7829	90.4936	146.524	163.466	113.54	157.797	52.1104	262.389	337.225	203.676	274.375	365.838	372.363	228.539	187.072	347.289	347.838
CDK5RAP3	80279	8.24882	-5.19268	4.51548e-12	1.35536e-09	76	1	917.889	221.599	1426.24	1107.27	1055.35	3915.05	1650.74	2676.71	2140.12	3284.75	71.1212	49.5714	54.1015	30.6754	70.236	28.332	51.9408	86.9884	39.7396	20.2906
CDK6	1021	9.88879	-1.71967	0.00146798	0.00482565	7091	1	2486.72	221.599	3274.07	1419.57	1573.85	1336.59	2236.26	1267.39	2023.42	1365.65	913.528	1202.28	85.9259	1192.93	354.844	765.773	366.553	96.342	145.136	100.487
CDKAL1	54901	8.31689	-0.922225	0.000843955	0.00302469	6504	1	446.854	0	460.603	374.767	355.86	484.244	324.252	722.4	455.31	765.484	153.981	173.849	208.98	219.841	236.97	250.941	185.503	346.083	263.491	276.821
CDKL3	51265	1.68887	2.27451	0.0207063	0.0432088	11170	1	6.77052	0	3.25131	0	0	0	0	2.83851	0	1.79691	5.52398	4.88733	7.95611	0	6.10748	8.90434	8.16212	5.61216	15.5503	8.21285
CDKN1B	1027	10.1829	-1.75969	3.29627e-05	0.000206548	3720	1	1484.68	0	1830.49	3077.63	2158.39	3577.33	2017.86	2922.24	1845.9	2476.14	441.918	524.34	714.989	318.684	788.475	781.154	278.996	1112.14	729.135	627.075
CDKN1C	1028	7.84737	2.12281	0.00227888	0.00692668	7669	1	32.8854	0	40.0996	158.992	161.421	126.868	87.0924	85.1553	159.441	251.567	89.7647	267.407	21.2163	184.053	938.719	109.281	793.21	170.235	1444.45	787.95
CDKN2A	1029	8.41088	3.59972	0.000165977	0.000790222	4896	1	27.0821	0	11.9215	107.887	77.0418	155.458	28.1375	157.537	124.923	287.506	2182.66	18.8511	2203.31	57.9425	1054.76	14.5707	1394.98	1430.16	1529.97	1963.35
CDKN2AIPNL	91368	7.7721	0.757738	0.00060232	0.0022796	6159	1	95.7545	664.797	81.2829	170.349	79.4876	100.065	155.426	139.087	69.0362	125.784	250.651	270.897	277.403	420.935	325.529	279.273	242.638	231.969	247.94	295.179
CDKN2B	1030	6.30408	3.44228	2.68061e-05	0.000175569	3559	1	9.67217	0	31.4294	22.7132	37.9095	39.3113	0	43.9969	11.506	43.1258	370.797	101.936	235.501	61.3509	225.977	8.90434	262.672	548.121	379.254	410.642
CDKN2B-AS1	100048912	6.16892	3.22275	0.000360107	0.00149043	5632	1	9.67217	0	1.08377	22.7132	17.1204	66.1145	14.7387	38.3199	8.21859	57.5011	301.747	5.58551	255.126	34.0838	312.703	5.6664	140.24	345.148	281.633	516.443
CDKN2D	1032	8.59637	-1.39259	0.00159461	0.00516686	7194	1	789.249	0	1182.39	579.185	512.389	132.229	1845.02	193.019	642.694	395.32	246.508	284.861	253.535	332.317	229.03	380.458	129.11	277.802	134.769	120.294
CDKN3	1033	7.14776	1.7835	0.000285268	0.00123072	5403	1	96.7217	0	210.252	39.748	34.2408	33.9507	176.865	46.8354	59.1738	66.4857	257.556	173.849	248.231	420.935	151.465	386.934	107.592	340.471	268.674	275.372
CDO1	1036	4.59423	4.73827	0.000173459	0.000817826	4944	1	0	0	0	0	0	28.5901	0	12.7733	0	5.39073	6.90497	14.662	372.876	27.267	142.304	128.708	34.8745	260.03	209.065	51.2095
CDPF1	150383	6.13704	1.16179	0.0116973	0.0270394	10084	1	45.4592	0	36.8482	85.1743	26.9035	55.3932	30.8173	43.9969	111.773	34.1413	120.147	178.736	47.7366	115.885	142.304	155.421	60.8449	50.5094	126.994	54.1082
CDR2L	30850	5.84362	6.89993	1.06218e-10	1.07403e-08	230	1	2.90165	0	0	11.3566	14.6746	5.36064	0	5.67702	0	12.5784	1003.98	962.105	324.609	891.292	296.213	641.922	572.091	305.863	501.064	776.356
CDRT15	146822	-4.87076	5.19735	4.57433e-05	0.000270319	3944	1	0	0	0	0	0	0	0	0	0	0	7.59547	2.09457	3.71285	8.52095	3.66449	1.61897	2.22603	3.74144	0.863904	1.44933
CDRT4	284040	4.10827	-2.23217	0.00220297	0.00673458	7625	1	31.9182	0	22.7592	62.4612	8.5602	41.0982	9.37918	85.1553	46.0241	66.4857	8.28597	3.49095	21.7467	0	9.16122	7.28537	9.64614	10.289	0	9.66217
CDS2	8760	10.0276	-0.859477	0.000104155	0.000537612	4516	1	1340.56	664.797	1227.91	1215.15	1725.49	1443.8	1228.67	1713.04	1643.72	1856.21	919.743	974.672	694.303	695.31	971.7	697.777	618.837	579.923	820.709	775.873
CDSN	1041	-0.0948389	6.22206	7.45049e-06	6.09158e-05	2851	1	0	0	1.08377	0	0	0	0	0	0	0	8.28597	36.3058	2.12163	8.52095	4.88598	5.6664	5.19408	2.80608	5.18342	1.93243
CDV3	55573	11.4213	-1.53755	2.81938e-05	0.000182879	3593	1	2554.42	1107.99	2832.98	4928.75	4551.58	6368.44	4238.05	7730.68	3838.08	8576.65	1320.92	838.525	1725.41	1423	1141.49	1570.4	2041.27	2507.7	1722.62	1804.89
CDX1	1044	-4.87076	6.48417	0.000180593	0.000846835	4971	1	0	0	0	0	0	0	0	0	0	0	0.690497	25.833	1.59122	20.4503	10.9935	2.42846	11.1302	0	8.63904	4.83109
CDX2	1045	-4.87076	4.34338	0.0135591	0.0304844	10368	1	0	0	0	0	0	0	0	0	0	0	0.690497	0.698189	0	1.70419	2.44299	0	14.0982	0	0	0
CDYL	9425	8.93302	-0.859081	0.00166391	0.00535418	7244	1	531.97	221.599	585.237	721.143	654.244	834.472	999.553	610.279	739.673	684.623	258.937	405.648	439.707	247.108	481.88	110.09	351.713	602.372	316.189	415.473
CEACAM1	634	7.87432	-6.02311	6.55921e-10	3.9406e-08	388	1	2953.88	221.599	5970.5	2055.54	818.111	328.786	3903.08	363.329	1443.18	864.314	8.97647	67.7244	28.1116	18.7461	34.8126	11.3328	37.8426	22.4486	44.0591	16.9088
CEACAM16	388551	-4.87076	5.26153	0.00323686	0.00927716	8133	1	0	0	0	0	0	0	0	0	0	0	0.690497	0	3.18244	17.0419	1.83224	10.5233	2.96804	0	0.863904	0
CEACAM21	90273	6.41309	-3.5118	4.61456e-05	0.00027218	3952	1	359.805	0	454.1	329.341	136.963	178.688	703.438	163.214	336.962	215.629	22.0959	135.449	3.71285	23.8587	17.1009	16.9992	25.2284	0	6.91123	0.966217
CEACAM3	1084	4.14012	-8.64139	5.91165e-11	7.33699e-09	187	1	588.068	0	1081.6	374.767	310.613	75.0489	659.222	49.6739	213.683	170.706	0	0	0	0	1.83224	1.61897	2.22603	0.93536	1.72781	0.483109
CEACAM4	1089	4.74272	-6.84116	9.92495e-09	3.04009e-07	761	1	529.068	0	992.735	158.992	146.746	50.0326	758.374	32.6428	167.659	30.5475	0	1.39638	1.06081	3.40838	3.66449	7.28537	1.48402	0.93536	4.31952	1.44933
CEACAM6	4680	5.74307	-10.3297	4.13723e-11	5.5745e-09	173	1	5560.53	221.599	5907.64	1442.29	479.371	205.491	3393.92	454.161	1047.05	501.338	0	0	0.530407	3.40838	1.2215	0.809486	6.6781	0.93536	0.863904	0.483109
CEACAM8	1088	5.85266	-13.0055	7.76388e-12	1.90501e-09	95	1	10480.8	0	15404.7	5127.49	2126.6	652.211	13609.2	806.136	3229.91	964.941	1.38099	0	1.06081	0	1.2215	0	2.22603	0	0	0.483109
CEBPA	1050	8.403	-1.72744	0.000558312	0.00214509	6067	1	834.709	0	1794.73	590.542	489.154	443.146	1006.25	157.537	568.726	274.927	435.704	180.133	109.794	316.979	308.428	72.8537	83.8472	86.9884	190.059	75.365
CEBPB	1051	9.9237	-1.25971	0.000227144	0.00102175	5182	1	2362.91	0	2026.65	1811.37	1646	804.095	1957.57	1254.62	1582.9	1583.08	891.432	492.922	537.302	603.283	900.853	428.218	607.707	579.923	590.046	644.95
CEBPE	1053	5.01956	-7.30582	9.26441e-10	5.04564e-08	428	1	928.529	0	1174.81	437.228	143.078	50.0326	996.873	52.5124	225.189	71.8764	2.76199	1.39638	1.06081	0	6.10748	2.42846	1.48402	4.6768	3.45562	2.41554
CEBPG	1054	8.92631	1.05825	0.00279263	0.00819747	7941	1	280.493	0	296.953	295.271	540.516	428.851	207.682	431.453	397.78	492.353	736.761	645.127	845.469	407.302	1537.25	495.405	514.214	910.105	478.603	450.257
CEBPZ	10153	9.41837	1.48951	6.01745e-07	7.88434e-06	1779	1	529.068	221.599	436.76	499.689	344.854	387.753	395.265	413.003	404.355	451.024	1529.45	775.688	969.584	787.336	676.708	1273.32	851.829	1792.15	1509.24	1300.53
CEBPZOS	100505876	9.50469	0.959394	0.00136664	0.00454895	7003	1	351.1	2659.19	430.257	266.88	265.366	255.524	355.069	244.112	220.258	161.722	1439	592.065	1012.02	771.998	722.515	1399.6	1133.79	1031.7	1264.76	762.346
CECR2	27443	4.77514	-4.43608	7.41518e-07	9.3583e-06	1847	1	32.8854	0	28.1781	170.349	293.493	107.213	42.8762	141.925	128.21	328.835	1.38099	0.698189	2.65204	3.40838	12.8257	2.42846	5.93609	3.74144	2.59171	23.1892
CECR3	27442	1.08697	-4.97341	0.000210506	0.000960819	5107	1	0.967217	0	3.25131	17.0349	0	7.14751	0	28.3851	6.57487	55.7042	0	0	0	0	2.44299	0	0	0	0.863904	0.483109
CELA2B	51032	-4.87076	5.97971	3.39434e-05	0.0002115	3741	1	0	0	0	0	0	0	0	0	0	0	6.90497	4.18914	5.30407	0	1.83224	13.7613	5.19408	7.48288	8.63904	7.72974
CELF1	10658	11.5283	-1.71315	0.00604231	0.0156316	9010	1	2330.99	34791	2377.8	1697.81	1697.37	1490.26	2110.32	1965.67	2996.5	2026.91	1244.97	1462.01	2049.49	1431.52	2006.31	2234.99	1180.54	1382.46	1919.59	1400.53
CELF2	10659	9.60495	-3.64756	2.7969e-08	6.96535e-07	936	1	4800.3	0	5009.19	2186.14	1987.19	1770.8	3659.22	2204.1	3714.8	2235.36	201.625	77.499	91.23	531.707	348.126	236.37	199.601	105.696	260.035	147.831
CELF5	60680	1.75029	3.27081	0.00089286	0.00316589	6574	1	1.93443	0	0	5.67829	0	0	0	1.41925	0	1.79691	5.52398	0.698189	5.30407	6.81676	12.8257	1.61897	40.0686	11.2243	6.91123	13.527
CELF6	60677	-1.91196	-4.24264	0.00247905	0.00743523	7772	1	0.967217	0	0	0	0	0	4.01965	0	6.57487	0	0	0	0	0	0.610748	0	0	0	0	0
CELSR1	9620	7.3446	-2.04282	0.00106728	0.0036917	6739	1	59.9675	0	36.8482	454.263	1065.13	144.737	115.23	225.661	378.055	819.391	60.7638	69.8189	61.5272	180.644	87.9477	42.0932	20.7763	22.4486	60.4733	194.21
CEMIP	57214	8.33561	3.8685	0.000138888	0.000680716	4756	1	16.4427	0	8.67017	45.4263	601.66	8.93439	49.5757	11.354	49.3115	53.9073	777.5	1024.94	1439.52	1930.85	65.35	869.387	4452.07	1138.33	444.911	203.389
CEMP1	752014	5.08607	2.31169	0.00296255	0.00861598	8015	1	5.8033	0	11.9215	45.4263	0	30.3769	14.7387	29.8043	0	14.3753	77.3357	146.62	27.0508	37.4922	138.64	109.281	46.0047	35.5437	83.7987	55.0744
CENPB	1059	10.1996	1.32323	8.93802e-07	1.09222e-05	1906	1	701.233	664.797	701.2	743.856	1000.32	762.997	806.609	549.251	892.539	610.949	1936.15	2380.13	1699.95	2557.99	2203.58	1681.3	1392.75	1047.6	1479.87	2221.82
CENPC	1060	8.79259	-1.81653	5.19606e-07	7.04597e-06	1719	1	980.759	443.198	1123.87	545.116	617.557	927.39	789.191	1133.98	825.146	936.19	294.152	144.525	573.9	115.885	203.99	236.37	184.761	226.357	234.982	147.831
CENPJ	55835	7.52838	-0.859848	0.00173997	0.00555514	7301	1	346.264	0	424.838	204.418	157.752	237.655	246.538	329.267	256.42	283.912	171.934	192.7	138.967	109.068	168.566	139.232	151.37	123.467	100.213	74.8818
CENPL	91687	7.36661	1.47302	0.00137927	0.00458248	7016	1	146.05	0	265.524	107.887	42.801	66.1145	138.008	42.5776	115.06	66.4857	155.362	133.354	384.015	248.812	182.003	301.938	145.434	581.794	272.994	343.973
CENPO	79172	9.18044	1.94982	4.16281e-07	5.92761e-06	1637	1	364.641	443.198	469.273	227.132	448.799	173.327	320.232	83.736	238.339	183.285	1971.37	1108.72	857.138	1073.64	903.296	997.286	613.643	1285.18	1202.55	1391.35
CENPP	401541	7.79675	1.75156	1.74309e-05	0.0001235	3290	1	197.312	0	288.283	113.566	110.06	69.6883	87.0924	99.3478	170.947	75.4702	546.183	365.851	731.431	386.851	376.831	412.838	350.971	245.064	265.219	399.048
CENPQ	55166	5.72027	1.90353	0.00104903	0.00363991	6718	1	78.3446	0	46.6022	17.0349	7.33732	21.4425	61.6346	7.09627	11.506	21.5629	87.6932	87.9719	149.044	64.7592	63.5178	99.5667	54.1668	110.372	100.213	202.423
CENPS-CORT	100526739	-4.87076	4.21188	0.00246143	0.0073957	7758	1	0	0	0	0	0	0	0	0	0	0	6.21448	0	1.06081	0	2.44299	0	0.742011	1.87072	1.72781	3.86487
CENPV	201161	6.61437	2.72903	6.39603e-08	1.33356e-06	1118	1	33.8526	0	59.6074	34.0697	35.4637	30.3769	28.1375	69.5435	42.7367	46.7197	298.985	69.8189	332.035	109.068	339.576	317.318	270.092	288.091	332.603	165.223
CENPX	201254	8.18324	2.17523	4.15943e-07	5.92643e-06	1636	1	125.738	0	177.739	113.566	178.541	153.672	242.519	168.891	92.0482	115.002	721.57	349.095	185.112	1036.15	539.29	400.695	726.429	648.204	752.46	818.386
CEP112	201134	5.92139	2.99829	0.000113326	0.000576397	4583	1	12.5738	0	1.08377	28.3914	33.0179	12.5081	0	39.7391	29.5869	57.5011	69.7402	511.075	176.626	245.403	142.915	93.0908	114.27	165.559	87.2543	107.25
CEP120	153241	8.26509	-1.36782	2.67317e-06	2.62831e-05	2370	1	590.003	221.599	453.017	584.864	459.805	634.342	489.057	600.345	405.998	503.135	144.314	375.626	221.71	138.039	209.486	127.089	135.788	202.973	142.544	217.399
CEP126	57562	5.07726	2.23627	0.000191248	0.000885927	5032	1	23.2132	0	8.67017	22.7132	7.33732	25.0163	17.4185	14.1925	8.21859	28.7506	175.386	132.656	26.5204	81.8011	33.5911	101.186	31.9065	25.2547	62.2011	62.321
CEP128	145508	7.93291	-3.29784	7.62172e-09	2.48132e-07	716	1	392.69	0	686.027	641.647	458.582	1004.23	560.071	1759.88	844.871	1315.34	58.6923	41.1932	64.7097	59.6467	95.8874	138.422	26.7124	86.0531	104.532	103.385
CEP131	22994	8.14338	0.972522	0.00708749	0.0178162	9273	1	202.148	221.599	264.44	300.949	96.608	96.4914	211.701	201.534	223.546	199.457	247.198	554.362	165.487	190.869	305.985	379.649	142.466	497.611	482.922	994.238
CEP152	22995	7.89893	-1.09255	0.00204149	0.00633565	7511	1	548.412	0	650.263	346.376	227.457	241.229	302.814	374.683	366.549	427.665	114.623	86.5755	242.926	69.8718	105.659	110.09	391.04	191.749	210.793	111.115
CEP192	55125	9.32421	-1.65944	2.0848e-06	2.16563e-05	2244	1	1630.73	221.599	1870.59	999.379	1208.21	789.8	1353.28	1006.25	1093.07	1220.1	587.613	409.837	275.281	257.333	340.797	239.608	255.994	673.459	338.65	228.027
CEP295NL	100653515	5.63431	-4.08067	2.244e-08	5.79907e-07	902	1	130.574	0	202.665	136.279	158.975	96.4914	129.969	251.208	338.606	598.371	8.97647	4.88733	7.95611	28.9712	11.6042	3.23794	5.93609	5.61216	15.5503	28.0203
CEP350	9857	10.4906	-1.69315	0.000111781	0.000570155	4570	1	3147.33	0	3398.71	2646.08	2230.54	2605.27	2383.65	3447.37	2730.22	3282.95	446.752	555.061	1687.76	506.145	445.235	887.196	468.209	1379.66	511.431	1113.57
CEP41	95681	7.21666	1.92985	2.01171e-05	0.000139068	3371	1	116.066	0	105.126	73.8178	62.3672	80.4095	85.7525	79.4782	87.1171	71.8764	46.2633	401.459	219.589	281.191	221.091	532.641	126.142	370.402	361.112	343.49
CEP55	55165	7.25463	2.30781	0.000187244	0.000871887	5006	1	109.296	0	177.739	96.5309	70.9274	1.78688	111.21	26.9658	55.8864	35.9382	215.435	195.493	670.435	369.809	260.789	339.174	240.412	710.873	102.805	292.764
CEP57L1	285753	6.86568	1.42172	0.00155129	0.00506308	7142	1	114.132	0	108.377	22.7132	22.0119	75.0489	57.615	170.311	54.2427	88.0486	207.149	226.912	212.693	219.841	108.102	161.088	107.592	189.878	308.414	167.156
CEP68	23177	8.47912	0.634649	0.0062686	0.0161139	9068	1	358.838	443.198	243.849	193.062	404.775	310.917	241.179	201.534	277.788	188.676	412.227	771.499	280.585	311.867	372.556	497.834	339.099	561.216	482.922	416.44
CEP76	79959	6.4661	1.09651	0.00514654	0.0136604	8782	1	86.0824	0	107.293	45.4263	47.6926	58.967	60.2947	75.2205	42.7367	80.861	155.362	69.8189	115.629	151.673	92.8336	80.9486	232.991	140.304	162.414	90.8244
CEP78	84131	8.72662	1.13473	0.00176164	0.00560598	7325	1	517.461	0	494.2	340.697	243.354	151.885	314.872	217.146	379.699	199.457	506.135	580.195	761.134	386.851	466	1084.71	339.099	498.547	849.218	805.342
CEP85L	387119	7.70162	-2.13563	2.27667e-06	2.32454e-05	2283	1	756.364	0	391.242	408.837	369.312	382.392	365.788	489.643	560.508	639.7	70.4307	126.372	97.0645	37.4922	40.9201	139.232	70.491	166.494	203.017	41.5473
CEP89	84902	8.15013	2.24153	2.63266e-05	0.00017311	3545	1	183.771	0	197.246	158.992	152.861	114.36	83.0727	158.956	95.3356	161.722	312.795	300.221	396.745	424.343	2552.93	801.391	337.615	419.041	247.94	384.555
CEP95	90799	8.67534	-0.736325	0.00824551	0.0202511	9491	1	596.773	0	832.337	289.593	555.19	512.834	467.619	675.565	838.296	508.526	210.602	459.409	365.45	148.265	315.757	423.361	289.384	431.201	258.307	265.71
CEP97	79598	8.36959	-1.34204	0.000135737	0.000668079	4736	1	310.477	0	322.964	715.464	624.895	557.506	475.658	987.801	664.062	607.356	216.816	216.439	274.751	80.097	118.485	143.279	217.409	352.631	221.159	236.24
CERCAM	51148	10.7744	2.58867	0.000185792	0.00086651	4998	1	62.8691	0	84.5342	953.952	1285.25	1961.99	455.56	909.742	376.411	1051.19	5293.35	3632.68	11394.7	6160.65	1426.1	1329.18	5064.97	1157.04	2178.77	5321.93
CERKL	375298	4.51818	8.19054	2.40613e-09	1.01791e-07	551	1	0.967217	0	1.08377	5.67829	0	0	0	5.67702	0	0	254.103	159.885	131.541	224.953	1273.41	127.089	241.896	201.102	1267.35	35.2669
CERNA3	105375847	-4.87076	4.11931	0.0157609	0.0345159	10644	1	0	0	0	0	0	0	0	0	0	0	2.76199	0	0	10.2251	0.610748	0	1.48402	0	1.72781	0
CERS1	10715	2.07169	2.90358	0.0102502	0.0241982	9874	1	0	0	1.08377	0	0	0	0	7.09627	0	7.18764	22.0959	34.2113	9.54733	0	6.10748	18.6182	2.96804	1.87072	6.04733	13.527
CERS2	29956	11.1806	1.17702	0.0015174	0.0049657	7123	1	1444.06	0	1657.09	2174.78	1641.11	1808.32	2121.03	1622.21	1556.6	1410.57	4463.38	3549.59	3101.29	2235.9	2505.9	2277.89	2203.03	6251.01	3165.34	5148.49
CERS4	79603	6.66626	-3.30947	3.73745e-06	3.46816e-05	2512	1	79.3118	0	43.3509	187.384	1362.3	500.326	229.12	307.978	218.614	269.537	17.9529	29.324	21.2163	97.1389	37.8664	8.90434	41.5526	15.9011	36.284	16.4257
CERS5	91012	8.93857	1.14958	0.000163685	0.000782023	4879	1	444.92	0	423.755	295.271	280.041	248.376	344.35	334.944	512.84	409.695	738.832	923.006	838.043	802.674	959.485	501.881	514.214	610.79	613.372	805.825
CERS6-AS1	100861402	4.91558	8.12889	4.87175e-10	3.17208e-08	358	1	0.967217	0	1.08377	0	0	0	0	2.83851	13.1497	0	542.731	1641.44	280.585	305.05	291.937	59.0924	449.659	467.68	662.614	348.804
CES1	1066	4.88413	-4.59856	1.32117e-05	9.81094e-05	3139	1	259.214	0	267.692	170.349	84.3791	46.4588	330.951	69.5435	131.497	93.4393	0.690497	7.68008	6.36489	0	38.4771	0.809486	0	0	2.59171	3.38176
CES3	23491	3.93418	-2.3695	0.00121731	0.00412066	6886	1	11.6066	0	15.1728	17.0349	35.4637	66.1145	28.1375	75.2205	39.4492	59.298	13.8099	7.68008	1.06081	1.70419	9.16122	4.85691	14.0982	0	0.863904	14.0102
CES4A	283848	4.95702	-1.91443	0.0013368	0.00446623	6977	1	46.4264	0	31.4294	34.0697	69.7045	78.6227	40.1965	133.41	73.9673	95.2362	35.9059	11.8692	51.4495	8.52095	22.5977	5.6664	5.19408	5.61216	11.2308	1.93243
CES5A	221223	-4.87076	3.9456	0.000433475	0.00173554	5821	1	0	0	0	0	0	0	0	0	0	0	0	2.09457	1.06081	1.70419	2.44299	0.809486	2.22603	1.87072	1.72781	0.966217
CETN2	1069	7.85922	2.00291	1.16597e-06	1.34415e-05	2022	1	156.689	0	159.314	124.922	84.3791	166.18	163.466	124.894	73.9673	106.018	196.101	534.813	257.247	736.21	385.993	794.105	437.045	326.44	628.058	352.669
CETN3	1070	6.61403	1.88863	5.84913e-05	0.000332788	4097	1	78.3446	0	71.5289	79.496	18.3433	35.7376	46.8959	93.6708	13.1497	71.8764	127.742	177.34	214.284	95.4347	224.755	180.515	175.857	274.06	261.763	153.145
CFAP100	348807	-1.47621	3.78761	0.00451117	0.012252	8582	1	0.967217	0	0	0	0	0	0	0	0	0	0.690497	2.09457	2.12163	0	0.610748	0.809486	3.71006	1.87072	0	1.44933
CFAP126	257177	-4.87076	9.02426	3.45497e-08	8.30261e-07	970	1	0	0	0	0	0	0	0	0	0	0	58.6923	44.6841	82.2131	42.6048	20.7654	52.6166	41.5526	43.0265	19.8698	97.588
CFAP157	286207	3.54745	7.64567	6.5825e-10	3.94442e-08	389	1	2.90165	0	0	0	0	5.36064	0	0	0	0	215.435	212.25	102.369	185.757	119.707	305.986	195.149	61.7337	101.077	155.078
CFAP20	29105	7.90381	1.36905	6.32755e-05	0.000356011	4143	1	203.116	0	238.43	198.74	133.295	80.4095	151.407	141.925	197.246	145.55	322.462	466.39	364.39	362.993	273.615	577.163	568.38	231.034	306.686	375.859
CFAP221	200373	0.849435	4.65169	0.000242945	0.00108073	5240	1	0	0	0	0	0	0	0	0	0	3.59382	30.3819	1.39638	7.95611	5.11257	8.55047	0.809486	25.9704	1.87072	3.45562	4.83109
CFAP36	112942	7.04661	1.62618	5.68559e-05	0.000324911	4079	1	101.558	0	91.0368	56.7829	81.9334	130.442	100.491	93.6708	24.6558	71.8764	201.625	335.131	159.122	231.77	176.506	401.505	241.896	191.749	135.633	247.835
CFAP44-AS1	100874029	-4.87076	5.70498	0.000352776	0.00146477	5614	1	0	0	0	0	0	0	0	0	0	0	2.76199	1.39638	16.973	0	3.66449	0.809486	1.48402	17.7718	1.72781	3.86487
CFAP47	286464	-4.87076	6.66653	5.4212e-05	0.000311866	4052	1	0	0	0	0	0	0	0	0	0	0	11.7385	2.79276	3.18244	1.70419	5.49673	6.47588	8.90413	0.93536	12.0947	44.9291
CFAP52	146845	-4.87076	3.78492	0.0143161	0.0318729	10470	1	0	0	0	0	0	0	0	0	0	0	0	2.79276	0	0	1.2215	0	5.93609	0	0	3.38176
CFAP53	220136	3.52671	-1.78558	0.00636949	0.0163354	9089	1	6.77052	0	7.5864	11.3566	124.734	19.6557	10.7191	19.8696	11.506	1.79691	6.21448	10.4728	5.30407	8.52095	9.16122	7.28537	3.71006	1.87072	5.18342	4.34798
CFAP54	144535	5.46819	-4.68217	6.85474e-07	8.76008e-06	1824	1	10.6394	0	23.843	204.418	321.619	457.441	80.393	573.379	78.8985	492.353	4.14298	4.18914	2.65204	10.2251	11.6042	31.5699	11.1302	2.80608	5.18342	3.86487
CFAP57	149465	3.78516	3.35772	0.020327	0.0425603	11133	1	0	0	0	5.67829	2.44577	7.14751	2.67977	19.8696	1.64372	3.59382	2.76199	0	1.59122	3.40838	3.05374	5.6664	7.42011	0	411.218	6.28041
CFAP61	26074	1.31039	2.66002	0.0111046	0.0258332	10020	1	0	0	3.25131	0	1.22289	0	0	0	0	5.39073	6.21448	0.698189	2.12163	13.6335	7.32897	4.04743	10.3882	0.93536	3.45562	13.527
CFAP70	118491	6.60386	-2.21623	0.00573965	0.0149571	8945	1	29.9837	443.198	53.1048	39.748	1132.39	75.0489	18.7584	99.3478	16.4372	188.676	33.1439	13.2656	32.3548	34.0838	33.5911	74.4727	18.5503	114.114	36.284	61.3548
CFAP73	387885	6.08779	4.03739	7.31176e-08	1.49114e-06	1143	1	5.8033	0	20.5917	22.7132	47.6926	3.57376	28.1375	0	21.3683	17.9691	200.244	314.185	227.014	398.781	213.762	311.652	293.836	266.577	235.846	294.213
CFAP97D1	284067	-1.24138	3.92898	0.00484725	0.0129988	8691	1	0	0	1.08377	0	0	0	0	0	0	0	6.21448	0	0.530407	1.70419	3.05374	1.61897	1.48402	0.93536	0	0.966217
CFDP1	10428	8.21543	0.880202	0.0147215	0.0326539	10509	1	279.526	0	279.613	176.027	321.619	235.868	255.918	263.981	202.177	176.097	223.031	594.857	299.15	305.05	412.865	953.574	263.414	182.395	399.124	399.048
CFH	3075	9.00714	3.9546	3.5996e-05	0.000221741	3784	1	32.8854	0	15.1728	215.775	83.1563	212.639	14.7387	306.559	19.7246	406.102	1671	9533.08	1703.14	1818.37	2761.19	325.413	695.264	256.289	996.081	500.501
CFHR2	3080	-4.87076	2.76247	0.0158588	0.03469	10656	1	0	0	0	0	0	0	0	0	0	0	0	0	0.530407	0	1.2215	1.61897	2.22603	0	0	0.966217
CFHR4	10877	-4.87076	5.17755	0.00687228	0.0173613	9227	1	0	0	0	0	0	0	0	0	0	0	11.7385	0	12.1994	0	0.610748	9.71383	0.742011	0	0	0
CFL1	1072	13.2183	0.947189	0.0155778	0.034186	10621	1	8238.76	1107.99	11140.1	6132.55	7579.45	5121.19	14741.4	3515.49	6924.98	4132.89	6865.62	13914.9	8386.8	21317.7	14274.4	25476.1	11945.6	8876.56	9355.22	11922.6
CFL2	1073	8.72837	2.02527	5.24888e-05	0.0003033	4034	1	82.2135	0	70.4452	249.845	222.565	332.359	159.446	604.602	118.348	262.349	707.76	423.801	748.404	593.058	481.269	1471.64	405.88	1015.8	1526.52	1183.13
CFLAR	8837	11.1403	-3.26024	1.02794e-09	5.48312e-08	437	1	7335.38	664.797	7991.73	6740.13	4664.09	8085.63	6286.73	8988.14	6348.04	12765.2	885.218	789.652	1106.96	729.394	745.723	437.932	769.465	584.6	773.194	470.065
CFLAR-AS1	65072	4.87514	2.14525	0.000295639	0.00126819	5434	1	35.787	0	30.3456	5.67829	29.3493	5.36064	6.69941	14.1925	4.93115	7.18764	56.6208	55.157	83.8043	66.4634	76.9542	48.5691	79.3952	48.6387	59.6094	42.0305
CFP	5199	6.18484	-8.53483	1.90226e-13	2.01553e-10	22	1	2083.39	221.599	2529.52	1413.89	1302.37	534.277	3573.47	475.45	1425.1	451.024	1.38099	4.18914	2.65204	6.81676	8.55047	2.42846	6.6781	0.93536	1.72781	2.41554
CFTR	1080	-4.87076	5.51382	0.002133	0.00656678	7571	1	0	0	0	0	0	0	0	0	0	0	4.83348	20.9457	1.06081	6.81676	3.66449	0	5.93609	0.93536	0	0
CGB7	94027	-4.87076	4.12444	0.00584528	0.0151916	8969	1	0	0	0	0	0	0	0	0	0	0	6.90497	1.39638	0	1.70419	1.2215	0	3.71006	0	0	1.93243
CGN	57530	5.778	-3.91215	0.00098213	0.00343952	6656	1	3.86887	443.198	1.08377	22.7132	1370.86	103.639	6.69941	78.059	18.0809	80.861	5.52398	0.698189	1.59122	17.0419	14.6579	31.5699	5.93609	34.6083	9.50294	20.2906
CGREF1	10669	7.80621	4.70944	1.98324e-06	2.07679e-05	2226	1	14.5083	0	27.0943	73.8178	67.2587	57.1801	80.393	46.8354	14.7935	55.7042	1028.15	58.6479	993.452	100.547	76.9542	101.186	2789.96	3073.59	2217.64	1008.25
CGRRF1	10668	6.56593	1.39218	0.000293554	0.00126157	5424	1	80.2791	0	42.2671	85.1743	40.3552	53.6064	89.7721	59.6087	69.0362	64.6888	174.005	178.736	101.838	182.348	120.928	248.512	67.523	126.274	167.597	167.156
CH25H	9023	3.10008	3.74356	0.000506752	0.00197929	5968	1	4.83609	0	0	0	0	7.14751	0	4.25776	0	7.18764	33.8344	16.0584	3.18244	105.66	36.0341	48.5691	32.6485	8.41824	8.63904	20.7737
CHAC1	79094	6.73593	-1.70375	0.0231489	0.0472919	11410	1	0.967217	221.599	14.089	238.488	165.09	511.047	36.1768	299.463	36.1618	400.711	37.9774	15.3602	83.2739	69.8718	7.32897	21.8561	116.496	122.532	53.562	62.321
CHAD	1101	6.63543	4.31213	0.000366295	0.00151228	5646	1	4.83609	0	0	11.3566	14.6746	96.4914	2.67977	38.3199	49.3115	5.39073	977.054	4.88733	1448.01	209.615	32.3696	3.23794	527.57	51.4448	298.047	878.775
CHADL	150356	4.96378	2.37524	2.70314e-05	0.000176796	3564	1	6.77052	0	6.50263	39.748	18.3433	16.0819	17.4185	8.51553	16.4372	7.18764	40.0488	112.408	63.6489	112.477	92.2229	53.426	43.7787	42.0912	61.3372	89.3751
CHAF1B	8208	7.71786	1.6295	0.00208767	0.00644894	7546	1	192.476	0	233.011	176.027	86.8249	28.5901	198.303	55.3509	136.429	89.8455	780.262	144.525	146.923	165.306	101.995	385.315	195.891	620.143	551.171	611.616
CHCHD10	400916	8.4757	-1.11802	0.00698273	0.0175851	9256	1	240.837	0	231.927	715.464	588.208	1045.32	523.894	838.779	461.885	598.371	196.792	294.636	171.852	644.184	319.421	36.4268	176.599	104.76	222.887	248.801
CHCHD2	51142	10.2851	1.1805	1.52678e-05	0.000110492	3221	1	761.2	664.797	898.447	664.36	577.202	1102.5	1275.57	936.708	770.904	636.106	1722.79	2216.05	1607.66	2142.17	1612.37	1380.98	3116.45	2161.62	1628.46	1196.18
CHCHD3	54927	10.3806	-2.47474	0.0219459	0.045347	11281	1	278.559	28807.8	315.378	300.949	176.096	393.113	360.428	212.888	323.812	262.349	409.465	727.513	483.201	640.776	331.636	711.538	508.278	623.885	605.597	612.582
CHCHD4	131474	6.46543	1.81575	3.16077e-05	0.000199885	3686	1	61.9019	0	41.1833	34.0697	100.277	76.8358	22.778	35.4814	42.7367	55.7042	188.506	164.773	96.0037	190.869	107.492	217.752	208.505	92.6006	161.55	229.96
CHCHD5	84269	7.49171	0.89517	0.0116477	0.0269381	10079	1	130.574	0	177.739	153.314	156.529	134.016	164.806	136.248	147.935	118.596	450.895	217.137	167.078	443.09	293.77	233.132	177.341	98.2127	155.503	218.365
CHD1	1105	9.87784	-1.57183	7.43713e-07	9.38093e-06	1848	1	2217.83	443.198	2456.91	1527.46	1521.27	1088.21	2224.21	1416.42	1767	1559.72	391.512	483.845	584.509	325.5	530.129	480.834	501.599	648.204	713.585	797.129
CHD1L	9557	6.17307	-5.28141	1.836e-10	1.57923e-08	271	1	594.839	0	806.326	391.802	462.251	366.31	593.568	346.298	494.759	443.837	21.4054	3.49095	11.669	0	3.05374	21.8561	8.16212	21.5133	12.9586	11.5946
CHD2	1106	10.9376	-1.96278	2.61553e-05	0.000172226	3540	1	3965.59	221.599	4602.78	3196.88	3290.79	5103.33	3755.69	5258.34	3990.95	5336.82	845.169	1007.49	2031.99	599.875	1485.95	256.607	396.976	1501.25	1124.8	683.599
CHD4	1108	10.9863	-3.70803	1.3734e-07	2.47402e-06	1294	1	4039.1	38336.6	5508.81	3747.67	4820.62	3041.27	3238.5	3332.41	3803.56	3469.83	446.061	576.704	343.704	400.485	930.779	571.497	258.22	657.558	720.496	706.305
CHD6	84181	9.9036	-1.03769	0.000211789	0.000965727	5112	1	1307.68	443.198	1048.01	1476.36	1524.94	1592.11	1189.82	1847.87	1311.69	1981.99	520.635	668.865	1272.98	460.131	983.915	565.021	410.332	643.527	469.1	690.362
CHD7	55636	10.2079	-2.24654	4.95087e-07	6.77656e-06	1703	1	2410.31	664.797	3386.79	2549.55	2325.93	2762.51	2965.16	3005.98	2569.13	3124.83	327.986	963.501	686.347	245.403	516.693	166.754	207.021	943.778	673.845	698.092
CHD9	80205	10.1266	-1.3066	1.32874e-05	9.84519e-05	3146	1	1879.3	664.797	1723.2	1976.04	1564.07	2129.96	1377.4	2448.21	1706.18	2113.17	530.302	1265.82	887.901	412.414	497.759	936.575	411.074	685.619	653.975	826.599
CHEK1	1111	8.3151	1.39874	0.00174631	0.00556938	7309	1	291.132	0	382.571	283.914	116.174	175.114	234.479	157.537	205.465	115.002	446.061	187.115	766.969	243.699	329.193	902.576	165.468	979.321	812.07	339.142
CHEK2	11200	7.2828	1.01117	0.00789251	0.019528	9421	1	130.574	0	190.744	124.922	35.4637	125.081	199.643	120.637	87.1171	82.6579	160.886	215.042	330.974	190.869	342.019	258.226	137.272	152.464	238.437	184.548
CHFR	55743	9.37049	-0.958758	0.00066364	0.00247234	6257	1	1073.61	221.599	1090.27	800.639	892.707	954.193	1004.91	1031.8	1135.81	1022.44	348.701	534.813	927.682	664.634	377.442	369.935	322.775	632.303	363.704	205.804
CHGA	1113	-0.193983	4.82196	0.000392424	0.00159836	5723	1	0	0	0	0	0	0	0	0	1.64372	0	5.52398	0	5.30407	1.70419	1.2215	2.42846	2.96804	2.80608	0.863904	23.6723
CHGB	1114	0.906295	3.69457	0.00391235	0.0108944	8371	1	3.86887	0	0	0	0	0	1.33988	0	0	0	0	19.5493	3.18244	1.70419	11.6042	16.1897	2.22603	10.289	1.72781	0.966217
CHI3L1	1116	8.03837	-6.01652	5.90661e-07	7.7787e-06	1770	1	2990.64	0	6172.08	1641.03	717.834	325.212	7025.01	193.019	1717.69	370.163	13.1195	19.5493	7.4257	199.39	16.4902	21.8561	7.42011	21.5133	2.59171	17.3919
CHI3L2	1117	4.59844	-1.92543	0.0110073	0.0256682	9996	1	69.6397	0	10.8377	11.3566	15.8975	71.4751	1.33988	106.444	37.8055	147.347	51.0968	3.49095	1.59122	22.1545	14.6579	14.5707	3.71006	2.80608	3.45562	6.76352
CHIA	27159	-4.87076	3.4631	0.00908893	0.021907	9671	1	0	0	0	0	0	0	0	0	0	0	2.76199	0	1.06081	1.70419	0	3.23794	0	0.93536	0	0.966217
CHID1	66005	10.0852	0.577924	0.0243082	0.0492373	11508	1	376.248	664.797	518.043	897.17	929.393	1651.08	928.539	1119.79	749.535	1056.58	934.933	1324.47	1259.19	1181	1658.18	1031.28	1742.24	1304.83	1147.26	1688.46
CHIT1	1118	6.05771	-7.7266	1.87432e-10	1.60459e-08	272	1	1471.14	0	3269.74	1141.34	418.227	325.212	1948.19	180.245	456.954	483.369	19.3339	1.39638	3.18244	6.81676	4.88598	1.61897	1.48402	2.80608	0.863904	3.38176
CHKA	1119	8.53577	0.672032	0.0172204	0.0371536	10804	1	287.264	221.599	423.755	249.845	167.535	207.278	371.148	232.758	414.217	364.773	434.323	235.988	658.766	192.574	671.822	445.217	542.41	563.086	511.431	429.001
CHKB	1120	4.13974	-5.36582	1.13014e-08	3.37304e-07	781	1	103.492	0	147.393	45.4263	45.2468	150.098	52.2554	188.761	189.028	210.238	7.59547	1.39638	4.24326	0	4.27523	2.42846	2.22603	0	4.31952	0.966217
CHL1	10752	5.48908	-4.94949	6.45941e-05	0.000362031	4159	1	7.73774	0	19.5079	403.158	33.0179	382.392	4.01965	784.848	141.36	720.561	2.07149	0	0	39.1964	11.6042	2.42846	17.0663	0.93536	6.04733	1.44933
CHMP1B	57132	9.49199	-0.677537	0.0210567	0.043793	11208	1	1115.2	443.198	1846.75	1129.98	744.738	473.523	1274.23	692.596	723.236	663.06	684.973	530.624	434.403	407.302	573.492	415.266	1160.51	249.741	831.076	406.294
CHMP3	51652	9.26134	0.973687	0.00127023	0.00427568	6925	1	688.659	221.599	777.064	391.802	337.517	428.851	647.163	275.335	267.926	343.21	1084.08	1194.6	835.922	1317.34	678.541	933.337	519.408	563.086	634.969	838.677
CHMP4A	29082	5.27472	-1.1971	0.00936668	0.0224534	9724	1	49.3281	0	62.8588	45.4263	204.222	44.672	29.4774	32.6428	69.0362	48.5166	23.4769	14.662	31.294	10.2251	36.6449	42.9027	13.3562	10.289	50.1064	22.7061
CHMP4C	92421	7.06056	3.4115	0.00665017	0.0168936	9176	1	0.967217	0	11.9215	17.0349	52.5841	50.0326	34.837	90.8323	37.8055	113.205	3.45249	0.698189	980.192	1.70419	111.156	0	588.415	1215.03	1362.38	91.3075
CHMP6	79643	8.10772	1.02505	0.00166771	0.00536421	7247	1	206.017	0	248.184	170.349	326.511	192.983	202.322	154.699	216.971	215.629	392.203	469.183	176.095	656.113	248.574	446.836	301.256	358.243	387.029	499.534
CHN1	1123	6.73097	5.17461	2.53135e-08	6.40577e-07	921	1	9.67217	0	8.67017	28.3914	4.89154	26.8032	1.33988	43.9969	9.86231	43.1258	591.756	1188.32	730.901	1496.28	638.231	63.9494	428.882	294.638	158.094	792.781
CHODL	140578	2.74189	-5.38579	2.69566e-06	2.64349e-05	2377	1	3.86887	0	4.33509	17.0349	28.1264	100.065	26.7977	78.059	19.7246	154.534	0.690497	0	0	0	1.2215	0	1.48402	2.80608	1.72781	2.41554
CHP2	63928	-4.87076	2.59784	0.0180713	0.0386035	10912	1	0	0	0	0	0	0	0	0	0	0	0	0	1.06081	0	1.2215	0	2.22603	0	0.863904	0.483109
CHRAC1	54108	8.70855	1.09818	0.000931924	0.0032874	6608	1	389.789	0	256.854	300.949	336.294	278.753	404.645	334.944	328.744	228.208	860.36	572.515	647.627	528.299	351.791	461.407	335.389	1134.59	799.111	429.967
CHRD	8646	4.35064	2.82313	0.0081595	0.0200779	9473	1	0	0	0	11.3566	0	26.8032	0	9.93478	1.64372	26.9537	75.9547	127.769	55.1623	117.589	21.9869	3.23794	10.3882	61.7337	9.50294	59.4224
CHRDL1	91851	4.88165	-3.92643	0.000877795	0.00312197	6554	1	2.90165	0	6.50263	158.992	25.6806	173.327	44.2161	376.102	70.6799	291.099	4.83348	10.4728	0	13.6335	36.0341	0	0	0	0	10.6284
CHRDL2	25884	1.00859	6.97	9.08653e-06	7.15564e-05	2960	1	0	0	0	0	0	0	0	0	0	1.79691	2.76199	9.77465	2.65204	8.52095	9.16122	4.85691	2.96804	19.6425	14.6864	150.247
CHRM1	1128	-4.87076	3.59201	0.00678588	0.0171897	9201	1	0	0	0	0	0	0	0	0	0	0	0	0	1.59122	0	1.83224	0.809486	2.96804	1.87072	2.59171	0
CHRM2	1129	0.146264	5.92612	0.000853347	0.00305272	6516	1	0	0	0	0	0	0	0	1.41925	0	0	64.9068	0	6.36489	0	0.610748	0.809486	10.3882	1.87072	0.863904	0.483109
CHRM3	1131	4.37004	5.60715	3.14571e-05	0.00019924	3680	1	11.6066	0	15.1728	0	0	0	0	2.83851	0	0	111.17	15.3602	332.565	10.2251	321.864	5.6664	217.409	187.072	229.798	12.5608
CHRM3-AS2	100506915	3.21419	-2.37959	0.0116461	0.0269371	10078	1	84.1479	0	37.932	11.3566	47.6926	0	16.0786	2.83851	9.86231	1.79691	0.690497	2.79276	12.1994	0	2.44299	1.61897	4.45207	0.93536	15.5503	0
CHRM5	1133	-4.87076	5.18572	0.00110358	0.0037925	6783	1	0	0	0	0	0	0	0	0	0	0	5.52398	11.8692	1.06081	0	3.66449	6.47588	3.71006	0	0	2.89865
CHRNA1	1134	-4.87076	11.9685	0.000118656	0.000598303	4622	1	0	0	0	0	0	0	0	0	0	0	58.6923	493.62	9.54733	2938.02	7.93972	44.5217	11.8722	6.54752	11.2308	294.213
CHRNA3	1136	0.613297	7.96663	4.39235e-07	6.17898e-06	1657	1	0.967217	0	0	0	0	0	0	0	0	0	22.0959	118.692	12.1994	3.40838	4.88598	4.85691	18.5503	19.6425	25.0532	12.5608
CHRNA5	1138	4.40241	3.01979	4.64864e-05	0.000273913	3956	1	6.77052	0	5.41886	5.67829	1.22289	8.93439	29.4774	2.83851	4.93115	8.98455	61.4543	32.8149	54.1015	88.6179	6.10748	61.5209	41.5526	115.049	77.7514	63.2872
CHRNA6	8973	1.77722	2.69681	0.0135546	0.0304801	10366	1	0	0	0	0	0	0	2.67977	0	0	10.7815	11.048	0.698189	2.65204	8.52095	26.8729	5.6664	13.3562	7.48288	5.18342	5.7973
CHRNA7	1139	2.9221	3.85317	0.000883799	0.00313949	6562	1	4.83609	0	5.41886	0	0	0	8.0393	0	1.64372	0	16.5719	2.09457	22.8075	3.40838	18.3224	1.61897	20.7763	64.5398	99.349	38.6487
CHRNB2	1141	1.18906	3.1059	0.00158553	0.00514376	7185	1	1.93443	0	2.16754	0	3.66866	0	0	0	0	0	2.76199	8.37827	2.12163	10.2251	6.71822	6.47588	5.93609	12.1597	7.77514	4.34798
CHRND	1144	-4.87076	7.41956	0.00184494	0.00583205	7374	1	0	0	0	0	0	0	0	0	0	0	0.690497	0	0.530407	59.6467	1.83224	8.90434	2.22603	0.93536	0	90.8244
CHRNE	1145	6.47822	1.52911	0.00197919	0.00617778	7467	1	50.2953	0	56.3561	39.748	12.2289	28.5901	79.0531	79.4782	26.2995	152.737	139.48	124.278	228.075	134.631	134.975	211.276	154.338	129.08	208.201	50.2433
CHST1	8534	6.92753	3.4012	1.58677e-07	2.76646e-06	1337	1	5.8033	221.599	19.5079	73.8178	7.33732	10.7213	21.4381	7.09627	0	7.18764	298.295	353.284	344.234	451.61	844.053	170.801	521.634	303.056	545.987	123.676
CHST10	9486	7.05399	2.76575	9.19761e-09	2.8701e-07	747	1	57.0658	0	32.5131	34.0697	46.4697	51.8195	95.1317	75.2205	72.3236	44.9228	523.397	316.28	142.68	265.854	312.703	434.694	350.229	189.878	418.993	510.646
CHST13	166012	6.13598	3.9085	0.000526709	0.00203879	6022	1	29.9837	0	15.1728	0	7.33732	55.3932	40.1965	7.09627	26.2995	0	51.7873	11.8692	571.779	5.11257	25.6514	10.5233	191.439	723.968	202.154	930.95
CHST14	113189	8.75425	0.83728	0.000709083	0.00261821	6313	1	161.525	1551.19	182.074	255.523	248.246	194.77	162.126	161.795	147.935	165.316	589.685	792.445	491.687	816.307	687.091	352.936	557.992	340.471	597.822	545.43
CHST15	51363	10.4258	-1.34626	0.00468025	0.0126337	8635	1	1033.96	4210.38	372.817	2543.87	1296.26	3822.13	1248.77	3214.61	1997.12	2194.03	477.824	290.447	1632.59	853.799	587.539	216.942	2236.42	858.66	851.809	620.795
CHST2	9435	8.98742	-1.07113	0.00370133	0.0104037	8293	1	503.92	0	522.378	942.596	632.232	1404.49	1473.87	648.599	772.547	456.415	248.579	774.292	311.349	264.15	544.176	151.374	271.576	224.486	506.248	205.321
CHST3	9469	7.92019	3.95153	4.07407e-05	0.000245523	3867	1	0.967217	0	0	147.636	24.4577	58.967	14.7387	116.379	46.0241	206.645	806.501	582.988	1420.43	2205.22	172.842	117.375	909.706	1919.36	482.922	910.177
CHST6	4166	6.47899	5.47958	6.66093e-06	5.55713e-05	2794	1	0	0	0	17.0349	0	14.295	5.35953	26.9658	21.3683	48.5166	425.346	295.334	1305.33	289.712	319.421	0	882.993	611.725	705.81	1122.74
CHSY1	22856	10.3113	0.991921	0.00888045	0.0214934	9631	1	1416.01	0	1505.36	868.778	525.841	584.309	1297.01	830.264	790.628	1191.35	1331.28	1733.6	3237.07	1412.77	1171.41	2388.79	1184.99	2063.4	2620.22	774.906
CHSY3	337876	5.40969	3.9744	4.9e-07	6.73064e-06	1697	1	0.967217	0	4.33509	17.0349	1.22289	16.0819	4.01965	28.3851	8.21859	26.9537	137.409	88.67	177.156	187.461	64.7393	320.556	261.93	173.977	118.355	155.078
CHTF8	54921	6.48438	-6.55318	1.05933e-15	4.11548e-12	6	1	742.823	443.198	797.656	999.379	1233.89	1031.03	881.643	845.875	951.713	749.312	11.048	5.58551	15.9122	5.11257	9.77196	6.47588	4.45207	10.289	3.45562	20.2906
CHTOP	26097	10.1169	0.55065	0.0140212	0.0313241	10434	1	1069.74	1107.99	1296.19	499.689	1286.48	618.26	917.82	746.528	936.919	695.404	1552.24	1428.5	1264.49	870.841	1292.95	1291.13	908.964	1571.4	1745.95	1512.61
CHURC1	91612	8.39444	0.811154	0.023451	0.0478127	11433	1	392.69	221.599	304.54	147.636	240.909	294.835	375.167	183.084	166.016	213.832	441.228	708.662	273.16	223.249	205.211	1147.04	281.222	307.733	210.793	658.96
CIAPIN1	57019	8.23344	1.9654	3.49508e-07	5.13685e-06	1586	1	192.476	0	223.257	170.349	139.409	107.213	247.878	124.894	198.89	118.596	365.964	539.002	755.3	560.679	560.666	645.969	977.229	337.665	402.579	802.444
CIART	148523	4.15851	2.89905	0.00101721	0.00354414	6690	1	2.90165	0	0	34.0697	3.66866	12.5081	4.01965	0	8.21859	0	50.4063	9.77465	113.507	42.6048	59.8533	33.9984	25.9704	38.3497	38.8757	74.3987
CIB1	10519	9.44662	1.13164	0.000659751	0.00245982	6252	1	734.118	0	581.985	374.767	606.551	425.277	704.778	374.683	473.391	438.446	654.592	726.815	1055.51	1590.01	1522.59	1480.55	817.696	930.683	755.052	795.197
CIB2	10518	6.40528	1.35269	0.0152154	0.033545	10573	1	16.4427	0	11.9215	56.7829	50.1383	112.573	30.8173	122.056	16.4372	113.205	68.3592	114.503	144.801	199.39	212.54	31.5699	92.0094	185.201	184.875	121.26
CIB4	130106	-4.87076	2.81226	0.00984428	0.0233748	9817	1	0	0	0	0	0	0	0	0	0	0	1.38099	0	0	0	1.2215	1.61897	0.742011	0	0.863904	0.966217
CIC	23152	10.8168	-0.834616	0.0015927	0.00516202	7192	1	1778.71	1107.99	1895.52	2822.11	3135.48	3207.45	2134.43	2821.48	3029.37	2156.29	990.864	799.427	1702.61	1494.58	1292.34	1066.9	1234.71	2382.36	860.448	1683.15
CIDEA	1149	-4.87076	3.34926	0.00541081	0.0142329	8861	1	0	0	0	0	0	0	0	0	0	0	0.690497	1.39638	0	0	1.83224	0.809486	3.71006	0.93536	0	0.483109
CIDEC	63924	-0.830335	3.29215	0.0225377	0.0462989	11347	1	0	0	0	0	0	0	0	0	0	1.79691	0	0.698189	0.530407	0	12.215	0	2.22603	0	0	1.93243
CIITA	4261	9.66693	-1.04626	0.00948778	0.0226924	9746	1	2519.6	443.198	881.106	749.534	1216.77	300.196	748.994	540.736	3782.19	499.541	904.552	444.747	370.755	811.195	610.748	475.977	684.134	365.726	519.206	469.582
CILP	8483	6.53706	5.45052	0.0017877	0.00567632	7341	1	9.67217	0	2.16754	39.748	0	8.93439	9.37918	34.0621	32.8744	3.59382	6.21448	5723.06	0.530407	68.1676	41.5308	3.23794	1.48402	5.61216	1.72781	289.382
CILP2	148113	6.07919	2.17892	0.013658	0.0306682	10381	1	63.8364	0	78.0316	0	15.8975	44.672	37.5167	5.67702	36.1618	35.9382	83.5502	330.244	112.977	398.781	19.5439	8.90434	10.3882	6.54752	80.3431	387.453
CINP	51550	8.64323	1.40152	3.41366e-05	0.000212533	3744	1	263.083	0	249.267	278.236	217.674	301.982	427.423	181.665	272.857	267.74	484.729	501.3	1338.22	714.056	437.295	518.071	642.582	543.444	709.265	609.683
CIRBP-AS1	148046	4.06992	2.50015	0.00575253	0.0149856	8948	1	2.90165	0	14.089	11.3566	0	28.5901	0	7.09627	6.57487	0	21.4054	23.0402	37.1285	15.3377	40.3093	6.47588	101.656	83.247	38.0118	32.8514
CISD1	55847	6.98963	2.35675	1.41701e-06	1.58267e-05	2087	1	58.033	0	53.1048	62.4612	124.734	62.5407	48.2358	86.5745	26.2995	39.532	249.96	113.107	474.184	289.712	153.908	515.642	345.035	268.448	134.769	331.413
CISD3	284106	7.98468	3.42365	8.8588e-10	4.88176e-08	423	1	73.5085	0	59.6074	73.8178	262.921	76.8358	77.7132	72.382	27.9432	48.5166	774.738	1158.3	630.654	881.067	875.812	747.965	938.644	566.828	782.697	940.613
CISH	1154	7.70709	-1.96664	1.73087e-05	0.000122821	3285	1	199.247	443.198	118.131	198.74	602.883	418.13	313.533	549.251	292.582	995.488	145.004	126.372	34.4765	180.644	128.257	82.5675	82.3632	50.5094	104.532	122.227
CITED1	4435	-0.384291	-3.29419	0.00345248	0.00980595	8207	1	0	0	5.41886	0	15.8975	0	2.67977	0	0	0	0	0	0	1.70419	0	0	0.742011	0	0	0
CITED2	10370	10.23	-2.63084	3.65375e-06	3.40676e-05	2500	1	2689.83	0	5159.84	6598.17	2305.14	1838.7	2375.61	4328.73	1742.34	2851.7	282.413	150.111	199.433	451.61	468.443	802.2	641.098	311.475	970.164	548.811
CITED4	163732	7.43135	-2.50027	0.000100825	0.00052453	4480	1	620.954	0	1295.11	494.011	461.028	67.9014	619.026	62.4472	327.1	158.128	51.0968	23.0402	125.176	69.8718	31.7589	13.7613	213.699	69.2166	57.0177	71.017
CKAP2	26586	9.13323	1.27006	0.00345801	0.00981804	8210	1	584.199	0	839.923	244.166	476.926	180.475	539.973	204.373	274.501	271.333	746.428	418.215	1678.74	816.307	550.894	376.411	577.285	1801.5	1007.31	747.369
CKB	1152	9.9676	5.40772	4.2623e-06	3.85243e-05	2579	1	10.6394	221.599	23.843	170.349	792.43	125.081	36.1768	25.5466	39.4492	91.6424	1113.08	483.845	11985.6	5847.08	10238.6	69.6158	9382.73	2841.62	8501.68	14772.5
CKLF	51192	5.24466	-2.73838	2.19351e-06	2.25643e-05	2266	1	205.05	0	149.56	102.209	12.2289	30.3769	142.028	97.9285	143.003	97.0331	17.9529	9.07646	23.3379	11.9293	9.77196	18.6182	11.8722	12.1597	19.0059	13.0439
CKLF-CMTM1	100529251	0.0189782	-2.4448	0.0139087	0.0311114	10421	1	2.90165	0	6.50263	0	2.44577	3.57376	0	0	8.21859	0	0	0	0	0	0.610748	0	0	0.93536	0.863904	1.93243
CKM	1158	7.51703	4.81881	0.00294335	0.00857404	8002	1	43.5248	0	80.1991	0	4.89154	55.3932	5.35953	70.9627	0	84.4548	12.429	6.98189	15.9122	141.448	45.8061	97.1383	17.0663	6.54752	33.6923	9353.95
CKMT1A	548596	-4.87076	5.38515	0.00923322	0.0221791	9704	1	0	0	0	0	0	0	0	0	0	0	0.690497	0	0	0	0	0	13.3562	20.5779	0	5.7973
CKMT2	1160	4.45144	6.89015	6.1686e-06	5.22303e-05	2753	1	0.967217	0	4.33509	0	9.78309	1.78688	0	1.41925	0	1.79691	44.1918	5.58551	121.463	6.81676	15.2687	12.9518	111.302	714.615	99.349	1251.25
CKS1B	1163	7.19819	4.04614	4.36217e-09	1.61144e-07	631	1	48.3609	0	92.1206	45.4263	12.2289	17.8688	95.1317	24.1273	9.86231	16.1722	787.858	340.018	675.208	887.883	655.332	633.827	383.62	813.763	393.076	398.082
CKS2	1164	8.37278	1.85618	0.000131536	0.000650839	4711	1	251.477	0	578.734	153.314	125.957	76.8358	242.519	75.2205	164.372	73.6733	796.834	367.946	735.144	1284.96	574.714	446.836	702.684	330.182	601.277	466.683
CLASP2	23122	9.1497	-0.785111	0.00264547	0.00785453	7851	1	935.299	0	798.74	721.143	531.955	877.357	694.059	1068.7	950.069	878.689	410.846	441.256	583.448	385.147	302.931	437.932	449.659	346.083	355.928	613.548
CLASRP	11129	9.23342	-1.69666	2.01348e-06	2.10184e-05	2233	1	983.66	0	1163.97	1129.98	686.039	1315.14	1188.48	1470.35	1339.63	1559.72	361.13	236.686	345.295	190.869	419.584	368.316	319.807	441.49	321.372	338.659
CLBA1	122616	6.79775	2.58953	4.91359e-07	6.74533e-06	1698	1	13.541	221.599	10.8377	28.3914	23.2348	75.0489	17.4185	31.2236	1.64372	30.5475	230.626	286.956	271.568	197.686	138.64	580.401	215.183	251.612	315.325	241.554
CLC	1178	4.28831	-11.5414	4.8651e-12	1.41757e-09	80	1	1996.34	0	2414.64	1135.66	561.305	162.606	2193.39	83.736	1740.7	379.148	0	0	0	0	0	0	0.742011	1.87072	0	0.966217
CLCA1	1179	-4.87076	3.55525	0.0185534	0.0394815	10954	1	0	0	0	0	0	0	0	0	0	0	4.14298	0	0	0	3.05374	3.23794	0	0.93536	0	0
CLCN5	1184	7.76209	1.71906	0.000965937	0.00339147	6639	1	177.968	221.599	133.304	73.8178	88.0478	73.262	115.23	93.6708	151.222	68.2826	439.847	1959.82	132.071	368.105	171.62	121.423	158.79	238.517	156.367	192.277
CLCNKB	1188	4.6092	0.250556	0.00135665	0.00452281	6992	1	0	221.599	2.16754	0	0	0	0	0	0	0	10.3575	0	49.8583	8.52095	9.16122	0	7.42011	103.825	6.04733	71.017
CLDN1	9076	3.20561	4.04417	0.000174489	0.000821683	4950	1	0	0	0	22.7132	0	0	0	0	0	0	68.3592	58.6479	44.5542	90.3221	13.4364	17.8087	30.4225	15.9011	16.4142	18.8412
CLDN11	5010	4.31382	5.61294	1.66705e-05	0.000118907	3268	1	0	0	1.08377	11.3566	0	0	0	2.83851	13.1497	0	31.0724	23.7384	213.224	8.52095	20.1547	8.09486	503.825	124.403	148.591	309.673
CLDN12	9069	7.09374	2.47993	5.47571e-07	7.33874e-06	1739	1	45.4592	0	60.6912	34.0697	70.9274	101.852	89.7721	63.8664	16.4372	95.2362	325.915	256.934	498.052	167.011	136.197	416.076	204.795	438.684	437.135	345.423
CLDN18	51208	1.29295	3.55531	0.000782759	0.00284695	6409	1	0	0	0	0	0	1.78688	5.35953	0	0	0	5.52398	3.49095	11.1385	15.3377	3.05374	9.71383	6.6781	9.3536	12.9586	6.76352
CLDN20	49861	-4.87076	4.95225	0.000603824	0.00228381	6163	1	0	0	0	0	0	0	0	0	0	0	4.83348	1.39638	4.77366	0	1.2215	0	10.3882	2.80608	2.59171	1.93243
CLDN22	53842	-4.87076	8.67097	3.03287e-07	4.59364e-06	1539	1	0	0	0	0	0	0	0	0	0	0	17.2624	40.495	41.9022	11.9293	26.8729	63.9494	59.3609	13.095	97.6211	21.7399
CLDN3	1365	3.81743	-4.64596	0.000322114	0.00136073	5518	1	0	0	0	170.349	135.74	139.377	28.1375	86.5745	3.28744	141.956	3.45249	0	0.530407	0	1.2215	2.42846	17.8083	1.87072	0.863904	0
CLDN34	100288814	-1.10515	3.4233	0.00928273	0.0222797	9712	1	0	0	0	0	0	0	0	1.41925	0	0	2.76199	0	0.530407	0	3.66449	2.42846	0	0.93536	3.45562	1.44933
CLDN5	7122	6.32134	6.19415	2.96922e-10	2.22783e-08	310	1	10.6394	0	3.25131	0	12.2289	5.36064	17.4185	17.0311	13.1497	14.3753	334.201	89.3682	336.278	1804.74	1459.69	666.207	888.929	419.976	662.614	180.683
CLDN9	9080	3.74225	-5.47233	2.21727e-05	0.000150728	3429	1	41.5904	0	70.4452	17.0349	715.388	0	10.7191	14.1925	11.506	10.7815	4.83348	0.698189	0	1.70419	2.44299	3.23794	0.742011	0.93536	2.59171	2.89865
CLDND2	125875	3.88747	-1.65727	0.00835875	0.0204667	9520	1	38.6887	0	68.2776	28.3914	4.89154	7.14751	62.9745	17.0311	24.6558	10.7815	13.1195	4.18914	1.06081	18.7461	2.44299	12.9518	10.3882	4.6768	13.8225	1.93243
CLEC11A	6320	11.0173	3.59211	7.44007e-06	6.08733e-05	2849	1	1255.45	0	2004.98	414.515	233.571	117.934	1197.86	208.63	422.436	113.205	6629.47	2835.35	6548.94	3333.4	5061.88	1834.29	3638.08	13204.5	24142.7	4749.92
CLEC12A	160364	5.98149	-7.13345	2.46263e-09	1.03006e-07	556	1	1802.89	0	1870.59	272.558	511.166	114.36	1686.91	217.146	853.09	158.128	4.14298	9.07646	0	3.40838	4.88598	16.9992	2.96804	0.93536	1.72781	9.17907
CLEC12B	387837	2.40845	-5.9121	1.3398e-06	1.50654e-05	2073	1	95.7545	0	107.293	5.67829	42.801	5.36064	77.7132	1.41925	52.599	23.3598	0	0.698189	1.06081	0	0	0	1.48402	1.87072	1.72781	0
CLEC14A	161198	7.18938	3.30176	3.95428e-09	1.48204e-07	621	1	0	443.198	5.41886	0	0	8.93439	4.01965	1.41925	0	1.79691	735.38	330.942	228.605	465.244	538.679	255.797	662.616	368.532	539.076	458.47
CLEC16A	23274	9.14551	-1.82143	6.39432e-08	1.33356e-06	1117	1	1386.99	221.599	1645.17	1260.58	732.509	804.095	1330.5	946.643	1301.82	1017.05	271.365	400.761	247.17	349.359	243.688	178.087	403.654	342.342	296.319	279.72
CLEC17A	388512	3.10038	-4.91621	4.22528e-06	3.82491e-05	2575	1	80.2791	0	45.5184	17.0349	51.3612	25.0163	8.0393	49.6739	151.222	43.1258	0	0.698189	0	0	7.32897	0.809486	2.96804	1.87072	0	1.93243
CLEC18B	497190	2.0343	2.95161	0.0108407	0.0253482	9969	1	1.93443	0	0	0	11.006	1.78688	0	0	0	0	11.7385	2.79276	23.8683	0	15.2687	2.42846	36.3585	9.3536	7.77514	4.34798
CLEC19A	728276	-4.87076	4.11557	0.00299583	0.00869648	8030	1	0	0	0	0	0	0	0	0	0	0	6.90497	0	0	0	1.83224	1.61897	2.22603	1.87072	0.863904	1.44933
CLEC1A	51267	3.08645	4.60299	3.62016e-05	0.000222713	3789	1	9.67217	0	2.16754	0	0	0	0	0	0	5.39073	69.0497	13.9638	16.973	52.8299	63.5178	43.7122	51.1988	16.8365	70.8401	19.8075
CLEC1B	51266	2.41858	-4.19917	4.4889e-05	0.000266183	3931	1	1.93443	0	2.16754	73.8178	13.4517	25.0163	4.01965	14.1925	46.0241	48.5166	0	0.698189	1.06081	0	3.05374	1.61897	2.96804	0	2.59171	0.483109
CLEC2D	29121	7.64332	-2.66347	2.49554e-07	3.95452e-06	1471	1	961.414	0	555.975	329.341	371.757	412.769	420.723	384.618	867.883	727.749	89.0742	131.958	47.7366	74.9844	186.889	100.376	40.0686	45.8326	48.3786	28.9865
CLEC3A	10143	-4.87076	4.398	0.0114085	0.0264728	10045	1	0	0	0	0	0	0	0	0	0	0	0	16.7565	0	0	0.610748	0	0.742011	0.93536	0.863904	0.483109
CLEC3B	7123	2.31685	6.2673	3.68089e-06	3.42795e-05	2503	1	0	0	0	0	0	0	0	5.67702	0	0	111.861	41.8914	6.89529	92.0263	51.3028	3.23794	36.3585	34.6083	19.0059	40.098
CLEC4A	50856	5.18888	-3.55599	3.95522e-06	3.62977e-05	2540	1	266.952	0	216.754	102.209	77.0418	30.3769	249.218	124.894	113.417	70.0795	2.76199	2.79276	18.5642	8.52095	14.0472	0	25.9704	9.3536	14.6864	9.66217
CLEC4C	170482	2.65235	-5.4055	3.05493e-05	0.00019467	3658	1	161.525	0	78.0316	34.0697	26.9035	0	6.69941	2.83851	92.0482	7.18764	0	0	0	1.70419	4.27523	0.809486	0	0.93536	0	1.93243
CLEC4D	338339	4.90518	-7.75753	3.92687e-09	1.47638e-07	620	1	848.25	0	1029.58	249.845	314.282	23.2294	1496.65	79.4782	289.294	77.2671	2.07149	0	0.530407	6.81676	0.610748	1.61897	5.19408	0.93536	2.59171	0
CLEC4E	26253	5.47151	-4.55693	5.89187e-08	1.25195e-06	1097	1	413.002	0	410.749	187.384	134.517	41.0982	648.503	63.8664	133.141	120.393	10.3575	2.79276	3.18244	8.52095	26.2622	4.85691	11.8722	4.6768	15.5503	3.38176
CLEC4G	339390	0.107924	-3.64095	0.00243837	0.00733492	7749	1	0.967217	0	3.25131	0	0	0	0	4.25776	29.5869	0	0	0	0	1.70419	0	0	0	0	0.863904	0.483109
CLEC5A	23601	7.14614	-4.26779	3.88744e-07	5.61783e-06	1613	1	1125.84	0	1902.02	516.724	271.481	117.934	1456.45	190.18	384.63	251.567	100.122	4.18914	23.3379	57.9425	11.6042	42.9027	23.7444	16.8365	12.0947	29.9527
CLEC6A	93978	0.743115	-3.90391	0.0018923	0.0059527	7410	1	10.6394	0	1.08377	0	0	0	4.01965	2.83851	44.3804	1.79691	0	0	0.530407	0	3.05374	0	0.742011	0	0	0
CLEC7A	64581	7.64796	-1.99121	4.09196e-05	0.000246342	3872	1	1167.43	0	398.828	221.453	254.36	83.9833	494.417	347.717	698.58	332.428	137.409	48.1751	110.855	124.406	168.566	124.661	129.11	54.2509	63.065	45.4122
CLECL1	160365	4.50786	-2.07164	0.00108277	0.00373538	6756	1	26.1149	0	19.5079	51.1046	47.6926	55.3932	25.4578	66.7049	55.8864	118.596	8.28597	50.2696	6.36489	3.40838	16.4902	2.42846	3.71006	3.74144	9.50294	6.76352
CLIC2	1193	6.75709	-1.5555	9.56377e-05	0.000502324	4438	1	159.591	0	169.068	153.314	169.981	328.786	296.114	168.891	49.3115	359.382	65.5973	86.5755	41.3718	74.9844	53.135	84.1865	78.6532	50.5094	67.3845	28.5034
CLIC4	25932	11.4073	1.84674	0.000634338	0.00237991	6213	1	243.739	0	301.289	1697.81	1172.75	2401.56	1187.14	3274.22	849.802	3193.11	5138.68	8427.15	7477.68	6337.88	4179.96	4869.06	3005.14	6037.75	3253.46	2785.6
CLIC6	54102	4.98601	3.73102	0.00223885	0.00682636	7645	1	4.83609	0	0	56.7829	1.22289	0	0	24.1273	0	0	26.2389	25.833	47.7366	46.0131	120.928	0	148.402	65.4752	430.224	243.97
CLINT1	9685	10.5608	-1.34076	0.000107755	0.000553133	4541	1	2245.88	221.599	3442.06	2731.26	1498.04	2658.88	2833.85	3271.38	2728.57	2407.86	696.021	1864.86	1015.2	686.789	678.541	687.253	1330.43	972.774	806.022	753.166
CLIP1	6249	10.2537	-1.32735	4.57867e-05	0.000270473	3946	1	1382.15	3102.38	1382.89	1430.93	2533.82	2065.63	1276.91	2023.86	1436.61	2704.35	488.872	883.908	1073.01	737.915	465.39	499.453	528.312	1308.57	509.703	1211.64
CLIP2	7461	9.24541	1.84904	7.92023e-06	6.40599e-05	2882	1	194.411	1107.99	146.309	232.81	221.342	221.573	217.061	237.015	355.043	264.146	957.72	2607.74	550.563	1470.72	1586.11	1966.24	345.035	564.022	857.857	614.031
CLIP3	25999	6.16571	4.51693	2.21137e-06	2.2728e-05	2268	1	12.5738	0	16.2566	45.4263	31.795	0	0	17.0311	0	26.9537	343.177	753.346	218.528	359.584	387.214	29.951	238.186	233.84	345.562	525.622
CLIP4	79745	7.42303	-2.31744	0.00337114	0.00960183	8184	1	262.116	1772.79	93.2044	62.4612	426.787	321.638	196.963	289.528	213.683	192.269	21.4054	149.413	12.7298	83.5053	29.3159	21.8561	112.044	272.19	24.1893	42.0305
CLK1	1195	10.4981	-1.37221	0.00110778	0.00380306	6789	1	2818.47	0	3222.05	2339.45	955.074	2069.21	2419.83	3075.52	2340.65	4028.67	1126.2	976.069	1898.86	380.034	771.374	642.732	936.418	648.204	1193.92	414.99
CLK3	1198	9.94053	-0.961465	0.00179908	0.00570566	7350	1	1631.7	0	1815.32	1669.42	1478.47	1098.93	1918.71	1095.66	1699.6	1304.56	739.523	594.159	703.85	490.807	847.718	552.879	494.179	1022.35	610.78	985.542
CLK4	57396	8.22679	-1.43185	3.66258e-05	0.00022469	3798	1	570.658	0	667.603	482.655	456.136	502.113	699.419	635.826	417.504	488.76	189.196	368.644	205.268	81.8011	180.781	225.037	178.083	92.6006	199.562	102.902
CLLU1	574028	0.00914953	4.97112	0.000219816	0.000994357	5153	1	0	0	0	0	0	0	0	0	0	1.79691	25.5484	6.98189	3.18244	0	1.83224	0.809486	2.22603	0.93536	5.18342	9.66217
CLMAT3	101927096	-4.87076	15.5611	2.06129e-11	3.3837e-09	142	1	0	0	0	0	0	0	0	0	0	0	4197.53	5010.21	5856.76	3861.7	1663.07	768.202	11002.5	5006.04	4017.15	5378.93
CLMP	79827	8.15778	5.79581	5.18437e-07	7.04597e-06	1715	1	3.86887	0	1.08377	51.1046	0	85.7702	0	73.8012	14.7935	152.737	4189.94	1852.99	1710.03	1235.54	1456.63	3732.54	781.338	2330.92	2234.06	1761.9
CLN3	1201	6.26619	-1.28051	0.00500887	0.013349	8746	1	177.001	0	250.351	102.209	124.734	55.3932	135.328	72.382	230.121	52.1104	44.1918	6.2837	66.3009	44.309	84.8939	17.8087	52.6828	30.8669	101.077	45.4122
CLN5	1203	8.49924	0.902335	0.0243186	0.04925	11510	1	187.64	443.198	151.728	141.957	950.182	201.917	121.929	164.633	100.267	183.285	1033.67	564.137	667.252	272.67	359.12	188.61	517.924	671.588	424.177	247.835
CLNS1A	1207	9.67742	1.33856	0.000357921	0.00148244	5628	1	728.315	0	656.766	533.759	578.425	566.44	605.627	468.354	544.071	467.197	835.502	689.811	1473.47	988.431	726.179	1797.06	3005.89	1090.63	1712.26	702.44
CLPP	8192	8.80736	1.10601	0.00109393	0.00376378	6775	1	208.919	0	215.671	403.158	346.077	450.293	381.867	387.456	320.525	339.616	372.178	551.57	390.38	1141.81	390.268	916.338	865.185	764.189	545.123	635.771
CLPS	1208	-4.87076	3.10406	0.0134292	0.0302506	10348	1	0	0	0	0	0	0	0	0	0	0	0.690497	0	0	0	4.27523	0.809486	0.742011	0.93536	0.863904	0
CLPTM1L	81037	11.5782	-1.08382	0.0193907	0.0409167	11046	1	893.709	221.599	926.625	5383.02	4979.59	9227.44	3274.67	8813.57	4385.44	6409.58	3352.36	990.032	1763.6	2269.98	1997.76	1793.01	1596.81	1443.26	1716.58	4077.92
CLSPN	63967	8.64058	1.34426	0.00684896	0.0173155	9220	1	455.559	0	682.776	204.418	150.415	151.885	337.65	131.991	212.04	177.894	564.827	144.525	596.708	362.993	213.151	981.096	264.898	940.972	871.679	1418.41
CLSTN1	22883	11.1989	1.18512	0.00121153	0.00410357	6882	1	1115.2	221.599	618.834	2208.85	1648.45	2574.89	1066.55	2076.37	1957.67	2100.59	4252.77	2674.76	4347.75	2939.73	3364.61	5092.47	2034.59	4211.92	1633.64	4894.37
CLTA	1211	10.0233	1.37983	1.02123e-06	1.20729e-05	1971	1	667.38	443.198	833.42	567.829	474.48	857.702	1006.25	567.702	558.864	474.384	1570.88	1463.4	1645.32	1796.22	1975.16	1435.22	2007.14	1125.24	1339.92	2430.04
CLTB	1212	9.06564	0.870931	0.00528108	0.0139503	8823	1	335.624	0	355.477	516.724	467.142	496.752	503.796	452.742	325.456	508.526	566.208	971.181	418.491	899.813	580.821	1045.86	1086.3	527.543	482.922	667.173
CLTCL1	8218	8.60141	-2.089	0.00140186	0.00464103	7041	1	1806.76	0	2465.58	698.429	364.42	155.458	1207.23	158.956	915.551	238.989	127.742	124.976	153.818	291.417	626.016	122.232	20.7763	44.8973	84.6626	286.483
CLUL1	27098	-0.0208531	5.75794	3.05228e-06	2.93396e-05	2425	1	0	0	0	0	0	0	1.33988	0	0	0	4.83348	6.2837	3.71285	1.70419	4.27523	6.47588	9.64614	10.289	19.0059	6.28041
CLVS1	157807	7.08752	3.31976	2.37105e-05	0.000159231	3471	1	2.90165	0	0	62.4612	29.3493	109	28.1375	42.5776	23.0121	132.971	707.069	551.57	360.677	291.417	268.118	664.588	274.544	201.102	723.952	254.598
CLYBL-AS2	100874063	-4.87076	2.79016	0.0133464	0.0301078	10333	1	0	0	0	0	0	0	0	0	0	0	0	0.698189	0	0	0.610748	2.42846	0.742011	0	1.72781	0.483109
CMA1	1215	-4.87076	4.92902	8.68019e-05	0.000464498	4356	1	0	0	0	0	0	0	0	0	0	0	2.76199	0.698189	2.12163	5.11257	1.2215	6.47588	0.742011	2.80608	1.72781	5.7973
CMAS	55907	8.35573	0.790396	0.0134196	0.0302362	10345	1	341.428	0	352.226	261.201	217.674	207.278	443.501	197.276	216.971	253.364	319.01	403.553	430.16	243.699	475.772	565.021	251.542	575.246	561.538	482.626
CMBL	134147	6.73415	2.11405	0.000243785	0.00108322	5245	1	39.6559	0	73.6965	56.7829	66.0358	42.8851	95.1317	45.4161	14.7935	77.2671	372.178	223.421	56.7536	298.233	81.8402	479.215	284.19	44.8973	62.2011	312.088
CMC1	152100	7.5851	1.93566	7.97924e-07	9.95696e-06	1868	1	124.771	0	102.958	113.566	41.5781	139.377	88.4323	139.087	133.141	98.8301	379.774	698.189	382.424	293.121	228.42	382.077	419.236	237.581	387.029	347.838
CMC2	56942	7.35898	-0.879228	0.00159955	0.00517999	7198	1	265.985	0	246.016	170.349	173.65	212.639	305.493	300.882	253.133	298.287	119.456	133.354	165.487	165.306	83.6724	64.7588	167.694	80.4409	132.177	98.0711
CMIP	80790	10.0671	-1.48659	0.000203095	0.000932285	5078	1	2580.54	0	2850.32	2441.66	1313.38	1143.6	2454.67	1138.24	2602.01	1433.93	585.542	316.978	563.292	860.616	618.077	403.933	726.429	419.976	733.454	1180.23
CMKLR1	1240	7.64774	1.69786	0.00933134	0.0223849	9717	1	227.296	0	26.0105	34.0697	254.36	325.212	88.4323	59.6087	62.4613	35.9382	197.482	628.37	159.122	1407.66	398.207	168.373	137.272	159.011	232.39	124.159
CMPK1	51727	10.2165	1.25153	0.000836878	0.00300441	6493	1	771.84	0	638.342	851.743	950.182	939.898	1018.31	973.608	831.721	734.936	2309.02	980.956	1499.46	1119.65	710.91	3749.54	1589.39	2078.37	2678.1	1643.05
CMPK2	129607	7.2266	-2.02503	0.000340287	0.00142203	5578	1	154.755	0	165.817	96.5309	185.879	244.802	376.507	241.273	98.6231	1457.29	42.1203	43.9859	32.3548	158.49	43.9738	163.516	84.5893	58.9276	69.9762	44.446
CMSS1	84319	7.90547	1.1973	0.000307609	0.00131133	5468	1	118.001	221.599	78.0316	215.775	273.926	109	117.91	163.214	133.141	152.737	250.651	562.741	418.491	138.039	206.433	257.416	498.631	358.243	326.556	613.548
CMTM2	146225	4.36047	-4.05975	2.9353e-05	0.00018828	3634	1	256.313	0	185.325	130.601	36.6866	5.36064	116.57	1.41925	90.4045	16.1722	2.76199	10.4728	3.18244	0	10.3827	8.90434	2.22603	0.93536	9.50294	1.93243
CMTM3	123920	9.12482	2.12514	4.59918e-06	4.11543e-05	2605	1	427.51	0	172.32	312.306	336.294	312.704	322.912	191.599	475.034	122.19	872.789	2808.82	738.327	1572.97	1258.75	1215.85	1017.3	376.95	1138.63	659.926
CMTM5	116173	3.23157	-3.3074	0.000313867	0.0013341	5484	1	12.5738	0	6.50263	90.8526	39.1324	0	4.01965	26.9658	52.599	62.8919	3.45249	0	7.95611	6.81676	2.44299	2.42846	0.742011	1.87072	1.72781	2.41554
CMTM8	152189	5.26298	3.14358	0.000779522	0.00283798	6402	1	18.3771	0	3.25131	5.67829	31.795	0	26.7977	21.2888	14.7935	7.18764	22.0959	86.5755	11.669	49.4215	45.8061	706.681	71.2331	24.3193	57.0177	66.669
CMTR2	55783	9.61421	-3.0872	0.00714742	0.0179455	9284	1	247.608	20830.3	163.65	255.523	343.631	178.688	203.662	238.435	159.441	226.411	242.365	280.672	431.221	184.053	323.086	432.265	245.606	178.654	155.503	214.983
CNBD1	168975	-1.16209	4.41585	0.00218106	0.00668427	7606	1	0.967217	0	0	0	0	0	0	0	0	0	5.52398	0.698189	0.530407	0	1.83224	0	4.45207	2.80608	4.31952	0.483109
CNEP1R1	255919	7.12105	1.06674	0.00509137	0.0135325	8770	1	129.607	0	93.2044	124.922	52.5841	71.4751	120.589	76.6397	193.959	98.8301	204.387	261.123	248.761	98.8431	138.029	375.601	202.569	130.015	205.609	149.764
CNFN	84518	3.33281	2.15674	0.0218609	0.0452114	11271	1	9.67217	0	3.25131	17.0349	0	0	6.69941	2.83851	8.21859	0	61.4543	4.88733	18.5642	13.6335	1.83224	0.809486	42.2946	11.2243	15.5503	42.5136
CNGA1	1259	-4.87076	4.95096	0.000868074	0.00309364	6540	1	0	0	0	0	0	0	0	0	0	0	8.28597	0	1.59122	8.52095	6.71822	0.809486	0.742011	0.93536	0.863904	1.44933
CNGA3	1261	-4.87076	3.59417	0.00461981	0.0124884	8623	1	0	0	0	0	0	0	0	0	0	0	1.38099	0	1.06081	1.70419	1.83224	0	2.96804	1.87072	0.863904	0
CNGB1	1258	-0.233429	4.48596	0.000759084	0.00277339	6380	1	0	0	0	0	0	0	0	0	0	1.79691	6.90497	0.698189	1.06081	13.6335	6.71822	1.61897	7.42011	0	1.72781	0.483109
CNIH1	10175	9.91539	0.901857	0.00645332	0.0165069	9113	1	419.772	4210.38	278.529	295.271	168.758	275.179	418.043	363.329	374.768	260.552	1528.07	1848.81	1218.88	1051.49	598.533	1627.07	871.863	1601.34	1466.91	1387.01
CNIH3	149111	6.02598	3.87906	0.000298048	0.00127664	5442	1	25.1477	0	20.5917	22.7132	0	19.6557	24.1179	12.7733	19.7246	25.1567	51.0968	289.749	26.5204	177.236	45.8061	1756.58	17.8083	31.8022	85.5265	17.3919
CNKSR1	10256	6.40879	-3.85189	1.66052e-05	0.000118514	3266	1	23.2132	221.599	7.5864	272.558	885.369	650.424	79.0531	418.68	233.408	436.649	44.8823	0.698189	35.5373	10.2251	39.0879	27.5225	5.19408	23.384	5.18342	31.8852
CNKSR2	22866	6.04992	2.94985	0.000345984	0.0014417	5594	1	39.6559	0	18.4241	28.3914	7.33732	41.0982	20.0982	24.1273	39.4492	19.766	15.1909	41.1932	37.1285	27.267	218.037	638.684	72.7171	362.919	16.4142	412.092
CNKSR3	154043	6.67307	3.08831	2.74866e-05	0.00017912	3577	1	43.5248	0	49.8535	96.5309	0	26.8032	29.4774	12.7733	46.0241	44.9228	347.32	83.0845	452.968	109.068	252.239	130.327	175.115	594.889	685.076	145.899
CNMD	11061	-4.87076	8.53846	0.00237873	0.0071824	7720	1	0	0	0	0	0	0	0	0	0	0	4.83348	0	0	8.52095	5.49673	0	13.3562	3.74144	0	323.683
CNN1	1264	2.9991	5.12714	0.000249685	0.0011046	5269	1	0	0	2.16754	11.3566	0	0	0	0	0	0	6.21448	320.469	0.530407	61.3509	24.4299	17.8087	4.45207	2.80608	1.72781	32.8514
CNN3	1266	9.1698	5.57859	6.047e-12	1.66473e-09	84	1	24.1804	221.599	11.9215	62.4612	157.752	105.426	33.4971	59.6087	34.5181	122.19	4307.32	5186.85	4767.3	4645.62	3869.09	4623.78	1898.06	2049.37	5219.71	3247.94
CNNM1	26507	2.04846	4.03221	0.00494912	0.0132207	8726	1	4.83609	0	0	0	0	0	0	0	0	5.39073	4.83348	2.79276	4.24326	5.11257	3.05374	1.61897	140.24	1.87072	2.59171	0.966217
CNNM2	54805	9.34095	0.796276	0.0049363	0.0131956	8720	1	483.609	443.198	636.174	635.968	234.794	484.244	499.776	590.41	558.864	353.991	662.187	798.729	1620.39	393.668	715.186	689.682	1210.96	1231.87	526.118	697.126
CNOT1	23019	11.3031	-0.743079	0.00677688	0.0171743	9198	1	4842.86	886.395	4375.19	2867.54	2796.74	3323.59	3602.94	3269.96	3833.15	2891.23	1372.71	1679.15	3499.1	1595.12	1454.19	1552.59	1841.67	2281.34	1405.57	2849.38
CNOT4	4850	8.59301	-0.821877	0.00113489	0.00388404	6811	1	609.347	221.599	589.572	584.864	573.534	602.178	423.403	610.279	355.043	564.23	245.127	303.014	384.015	247.108	221.091	377.22	104.624	432.136	329.147	260.879
CNOT6L	246175	9.38037	-1.04486	0.000395679	0.00160908	5732	1	1367.65	0	914.703	925.561	1044.34	1154.32	1089.32	1088.57	1127.59	860.72	550.326	504.093	682.634	393.668	291.327	349.698	416.268	511.642	619.419	320.784
CNP	1267	10.3045	0.779862	0.00834701	0.0204465	9516	1	559.052	443.198	571.148	885.813	1044.34	1366.96	805.27	1233.33	869.527	1872.38	1059.22	2314.5	1204.02	1477.53	1887.21	1221.51	2066.5	1216.9	1372.74	2750.34
CNPPD1	27013	9.6531	-0.872619	0.00307454	0.00888492	8066	1	845.348	0	1041.5	1158.37	1285.25	1447.37	1874.5	1195.01	841.584	1205.73	447.442	925.799	709.685	540.228	846.496	499.453	483.049	522.866	491.561	483.592
CNPY2	10330	7.35165	-1.23192	0.0004052	0.00164122	5755	1	180.87	0	183.157	238.488	127.18	377.031	235.819	537.897	239.983	382.742	160.886	57.2515	117.75	95.4347	95.8874	46.9502	119.464	138.433	111.444	122.227
CNPY4	245812	7.38782	2.96143	8.44419e-09	2.69636e-07	730	1	91.8857	0	108.377	22.7132	33.0179	91.1308	88.4323	66.7049	49.3115	48.5166	577.946	638.145	272.629	395.372	682.816	639.494	221.861	268.448	476.875	500.501
CNR1	1268	4.11413	-2.70632	0.0008309	0.00298709	6484	1	30.951	0	19.5079	153.314	13.4517	30.3769	75.0334	22.7081	57.5301	39.532	6.21448	0.698189	0	8.52095	25.6514	2.42846	8.90413	11.2243	1.72781	2.41554
CNR2	1269	3.11167	-4.25875	0.000146241	0.000711368	4792	1	109.296	0	31.4294	34.0697	52.5841	0	4.01965	11.354	108.485	26.9537	1.38099	0	0	1.70419	9.77196	0.809486	1.48402	3.74144	0.863904	0
CNRIP1	25927	7.43688	3.41474	1.03202e-06	1.21804e-05	1975	1	55.1314	0	121.382	11.3566	31.795	150.098	117.91	17.0311	11.506	14.3753	1025.39	372.833	347.947	461.836	322.475	366.697	491.211	1060.7	778.377	430.933
CNST	163882	8.36835	-0.821271	0.00174453	0.00556547	7306	1	515.527	0	390.158	607.577	756.966	326.999	361.768	420.099	537.496	476.181	205.078	300.221	350.069	241.995	233.916	163.516	323.517	217.003	248.804	201.939
CNTD1	124817	4.39795	7.88183	2.59168e-11	3.9376e-09	153	1	1.93443	0	0	5.67829	6.11443	0	0	0	0	0	230.626	625.578	268.916	228.362	266.897	383.696	394.008	147.787	292.863	399.048
CNTF	1270	2.99066	-1.95819	0.00544249	0.014293	8876	1	20.3116	0	8.67017	22.7132	9.78309	5.36064	37.5167	19.8696	18.0809	14.3753	1.38099	6.2837	4.77366	0	2.44299	15.3802	2.96804	4.6768	0	2.41554
CNTFR-AS1	415056	-4.87076	2.58159	0.0235908	0.0480012	11456	1	0	0	0	0	0	0	0	0	0	0	0	0.698189	0	1.70419	0.610748	0.809486	1.48402	0	0	0.483109
CNTN1	1272	5.98202	2.77006	0.0228097	0.0467383	11376	1	0.967217	0	5.41886	22.7132	114.951	5.36064	8.0393	19.8696	0	64.6888	13.1195	11.8692	21.2163	313.571	905.739	0	24.4864	8.41824	38.8757	313.538
CNTN2	6900	0.164912	3.96342	0.000449699	0.00179035	5855	1	0	0	0	0	0	0	0	2.83851	0	0	7.59547	4.88733	5.83448	5.11257	6.71822	3.23794	6.6781	0.93536	0.863904	2.41554
CNTN3	5067	-4.87076	6.68098	0.00184255	0.0058253	7373	1	0	0	0	0	0	0	0	0	0	0	2.76199	0	0.530407	13.6335	47.0276	0	6.6781	0	27.6449	0.966217
CNTNAP3	79937	5.66315	-5.80307	0.00457839	0.0123923	8612	1	103.492	3545.58	58.5237	11.3566	2.44577	0	58.9548	4.25776	0	1.79691	2.07149	47.4769	0.530407	0	7.32897	1.61897	3.71006	0.93536	1.72781	2.41554
CNTNAP4	85445	-4.87076	3.74992	0.0141959	0.0316414	10458	1	0	0	0	0	0	0	0	0	0	0	0	0	3.71285	0	6.10748	0	2.22603	0	0	0.966217
CNTNAP5	129684	-4.87076	4.45703	0.00670921	0.0170231	9187	1	0	0	0	0	0	0	0	0	0	0	2.07149	0	0.530407	0	13.4364	3.23794	1.48402	0	0	0.483109
CNTRL	11064	9.17144	-2.28961	1.32575e-06	1.49364e-05	2069	1	2339.7	0	2594.55	1158.37	771.641	932.751	1299.69	975.028	1651.94	1026.04	238.222	466.39	262.021	281.191	364.616	327.842	86.0733	249.741	161.55	170.054
COA3	28958	8.14821	1.39544	7.27899e-05	0.000399984	4242	1	141.214	0	173.403	164.67	188.324	298.409	241.179	198.696	134.785	208.442	352.154	738.684	210.041	514.666	485.544	393.41	595.093	254.418	417.266	640.119
COA4	51287	8.32789	1.77408	4.65615e-06	4.15683e-05	2611	1	177.001	0	214.587	266.88	106.391	246.589	183.564	224.242	133.141	185.082	396.346	461.503	513.964	604.988	274.836	935.765	1046.98	547.185	799.111	361.848
COA5	493753	7.64277	1.18521	0.000719201	0.00265011	6326	1	152.82	0	182.074	124.922	191.993	117.934	170.165	146.183	113.417	125.784	630.424	187.115	296.498	313.571	331.636	335.127	283.448	151.528	316.189	168.122
COA6	388753	6.59302	1.8181	1.30608e-05	9.71545e-05	3133	1	54.1642	0	57.4399	56.7829	24.4577	53.6064	77.7132	49.6739	95.3356	44.9228	130.504	245.763	156.47	136.335	156.962	199.133	163.242	294.638	238.437	91.3075
COA7	65260	7.93676	1.5027	5.6846e-06	4.88239e-05	2714	1	100.591	443.198	84.5342	68.1395	45.2468	173.327	112.55	131.991	179.165	116.799	614.543	224.119	269.977	380.034	284.608	523.737	318.323	463.938	576.224	469.099
COBL	23242	4.96787	2.2577	0.00915838	0.0220448	9684	1	14.5083	0	7.5864	45.4263	2.44577	0	4.01965	24.1273	37.8055	7.18764	26.2389	8.37827	20.6859	18.7461	30.5374	25.9035	34.8745	158.076	64.7928	296.146
COBLL1	22837	8.57993	-4.85424	1.93144e-07	3.24131e-06	1389	1	350.133	0	199.414	1822.73	1145.84	4765.61	944.617	5198.73	1844.25	4308.99	61.4543	39.7968	34.4765	63.0551	45.8061	11.3328	129.852	224.486	75.1596	26.0879
COCH	1690	7.77227	2.67645	0.00498158	0.0132879	8738	1	41.5904	0	91.0368	90.8526	50.1383	187.622	81.7328	153.279	101.911	66.4857	26.2389	411.932	86.4564	6.81676	40.3093	57.4735	28.1964	1536.8	796.519	2536.8
COG2	22796	8.26369	-0.744356	0.00473531	0.0127618	8649	1	413.002	221.599	352.226	539.437	599.214	357.376	340.33	530.801	304.088	319.85	134.647	374.229	398.336	173.827	258.346	136.803	328.711	169.3	196.97	203.389
COG8	84342	7.73237	3.31972	1.62501e-10	1.45689e-08	260	1	103.492	0	66.1101	39.748	45.2468	48.2457	50.9155	86.5745	164.372	68.2826	452.276	816.882	732.492	509.553	575.324	1152.71	703.426	535.961	535.62	705.339
COL10A1	1300	5.20029	8.84594	1.03696e-07	1.98052e-06	1220	1	0.967217	0	0	0	0	0	0	0	0	16.1722	1747.65	523.642	28.1116	1429.82	136.807	6.47588	1292.58	1079.4	85.5265	1556.58
COL11A1	1301	8.94198	8.47048	4.6413e-06	4.14516e-05	2610	1	0	0	0	73.8178	0	0	0	42.5776	27.9432	116.799	5162.16	1404.76	2089.27	8655.58	10062.7	4.04743	14947.8	1316.05	1025.45	47959.2
COL11A2	1302	9.94152	6.20735	5.43431e-05	0.000312535	4053	1	7.73774	0	15.1728	5.67829	907.381	30.3769	36.1768	76.6397	37.8055	26.9537	2050.78	67.7244	25883.9	136.335	1061.48	42.0932	9120.06	18162.8	15305.8	12696.1
COL12A1	1303	9.90716	7.17051	1.73495e-08	4.6888e-07	862	1	1.93443	221.599	0	215.775	30.5722	44.672	1.33988	185.922	26.2995	71.8764	13242.4	7657.04	26050.4	9700.25	6338.95	8813.68	6520.05	7321.99	8607.94	20992.5
COL13A1	1305	5.58835	8.39674	3.84753e-08	8.99559e-07	997	1	3.86887	0	0	0	0	0	0	4.25776	18.0809	0	923.195	210.155	1257.6	63.0551	76.3435	53.426	1398.69	2190.61	393.94	2265.78
COL15A1	1306	8.5997	4.06179	1.61837e-06	1.7587e-05	2145	1	5.8033	664.797	6.50263	102.209	91.7165	8.93439	0	56.7702	0	12.5784	2641.15	1294.44	460.924	3239.67	927.726	3250.89	1498.12	824.052	781.833	934.815
COL16A1	1307	9.45544	5.04364	3.78235e-06	3.50702e-05	2514	1	0.967217	0	9.75394	119.244	541.739	78.6227	1.33988	218.565	50.9553	201.254	5503.95	4834.26	3672.54	2433.58	8481.45	2599.26	1192.41	620.143	4232.27	6749.51
COL17A1	1308	6.14748	-4.81688	1.30064e-08	3.7709e-07	804	1	772.807	0	936.379	573.507	129.626	60.7539	861.545	59.6087	221.902	147.347	6.21448	6.98189	18.5642	20.4503	6.10748	11.3328	21.5183	16.8365	12.9586	12.5608
COL18A1	80781	11.285	2.53219	1.9333e-06	2.03455e-05	2215	1	826.004	221.599	1268.01	794.96	1782.97	1706.47	958.016	776.332	1296.89	743.921	3114.14	19285.4	3781.8	7992.65	8688.5	4397.93	3624.72	2561.01	4410.23	2158.53
COL18A1-AS2	100874236	-4.87076	3.9741	0.00320833	0.00920444	8125	1	0	0	0	0	0	0	0	0	0	0	0.690497	2.09457	0	6.81676	0.610748	0.809486	1.48402	0	1.72781	0.966217
COL19A1	1310	4.57411	-2.25882	0.0129398	0.0293411	10280	1	96.7217	0	36.8482	34.0697	128.403	12.5081	14.7387	21.2888	149.578	26.9537	0.690497	0	1.06081	81.8011	13.4364	2.42846	2.96804	1.87072	1.72781	2.89865
COL1A1	1277	14.8755	8.18969	1.24487e-07	2.29572e-06	1264	1	75.443	11523.1	100.791	1601.28	863.358	332.359	30.8173	723.82	853.09	1487.84	435373	116985	588493	684222	260825	125667	1.4679e+06	336670	492518	627724
COL1A2	1278	14.206	8.111	2.72143e-09	1.11097e-07	571	1	25.1477	1994.39	63.9425	1924.94	1244.9	1399.13	97.8114	1762.71	719.948	2132.93	310594	156982	414402	203923	77940	228405	459803	508200	388062	394045
COL21A1	81578	4.82938	4.99432	5.93879e-05	0.000336903	4109	1	0	0	0	5.67829	0	0	0	31.2236	9.86231	3.59382	88.3837	2.79276	242.926	59.6467	72.0682	611.971	226.313	85.1177	139.089	76.8143
COL22A1	169044	8.37419	7.00635	4.71656e-06	4.1963e-05	2620	1	0	0	0	0	139.409	0	9.37918	18.4503	42.7367	82.6579	2190.26	10455.4	4603.93	102.251	131.311	59.0924	4187.91	6655.08	4630.53	4606.44
COL23A1	91522	5.44166	-2.10064	0.00324906	0.00930527	8139	1	214.722	0	295.87	62.4612	47.6926	5.36064	38.8566	28.3851	172.59	34.1413	5.52398	4.18914	25.4595	74.9844	14.6579	8.90434	50.4568	7.48288	9.50294	8.69596
COL24A1	255631	9.02907	2.99142	0.000374733	0.00154057	5670	1	105.427	0	224.341	153.314	112.506	146.524	60.2947	292.366	179.165	578.605	273.437	137.543	4689.33	228.362	420.194	24.2846	2008.62	3747.99	1622.41	1580.25
COL25A1	84570	5.47016	6.49342	0.00142987	0.00471967	7062	1	0.967217	0	0	0	0	41.0982	0	2.83851	0	1.79691	6.21448	4117.92	2.65204	30.6754	29.3159	0	4.45207	3.74144	11.2308	1.44933
COL27A1	85301	7.21124	5.95681	1.02961e-07	1.97192e-06	1217	1	8.70496	0	4.33509	56.7829	1.22289	21.4425	0	32.6428	0	62.8919	990.864	2475.78	450.846	952.643	889.859	2983.76	488.985	213.262	1120.48	1112.12
COL2A1	1280	4.90843	9.71294	9.08936e-08	1.78045e-06	1190	1	0	0	2.16754	0	0	5.36064	0	2.83851	0	0	78.7167	20.2475	369.163	833.349	622.352	1.61897	4825.3	1029.83	728.271	191.311
COL3A1	1281	12.9308	5.15435	3.40074e-05	0.000211842	3742	1	20.3116	8863.95	44.4346	1254.9	1343.95	319.851	22.778	644.341	116.704	452.821	54688.8	97948.3	23080.7	178701	27133.1	10140.4	7787.41	6124.73	19620.1	40743.5
COL4A1	1282	11.4389	4.14428	0.000331774	0.00139546	5542	1	29.9837	3545.58	9.75394	249.845	2552.16	21.4425	1.33988	100.767	23.0121	68.2826	7783.98	36785.5	6334.65	12324.7	7676.49	6705.78	11530.9	6995.55	15629.8	4977.95
COL4A2	1284	11.4536	4.40417	0.000331211	0.0013936	5540	1	2.90165	2659.19	2.16754	136.279	3058.44	57.1801	8.0393	93.6708	36.1618	41.3289	7265.41	43628.5	6125.67	14874.2	11366.6	8344.18	10425.3	6787.9	14280.3	5960.11
COL4A2-AS1	100874203	3.94247	11.6846	9.89753e-15	2.56346e-11	9	1	0	0	0	0	0	0	2.67977	0	0	0	545.493	2432.49	404.17	910.038	1079.19	561.783	895.607	461.132	996.081	534.801
COL4A2-AS2	100129836	-4.87076	9.82711	4.59607e-08	1.01742e-06	1053	1	0	0	0	0	0	0	0	0	0	0	27.6199	329.545	54.1015	85.2095	56.7995	70.4252	63.8129	69.2166	72.5679	49.2771
COL4A3	1285	6.14685	-5.08545	5.99668e-08	1.2696e-06	1101	1	28.0493	443.198	17.3403	215.775	424.341	1007.8	143.367	614.537	483.253	751.108	14.5004	2.79276	24.3987	13.6335	8.55047	5.6664	10.3882	29.9315	6.91123	4.83109
COL4A4	1286	6.99144	-4.66472	1.71991e-06	1.84327e-05	2175	1	28.0493	0	41.1833	670.038	517.281	1765.44	245.199	1153.85	849.802	1137.44	15.1909	2.79276	90.6996	3.40838	18.9332	48.5691	14.0982	33.6729	19.0059	6.28041
COL5A1	1289	12.1175	6.19719	6.986e-09	2.31971e-07	702	1	45.4592	3323.98	68.2776	357.732	295.938	110.786	80.393	305.14	175.878	424.071	40861.6	28016.2	52046.2	42882.5	20825.3	46455.6	34061.3	11644.3	18637.9	85207.3
COL5A2	1290	10.7662	8.64225	6.44184e-10	3.89014e-08	386	1	6.77052	0	3.25131	306.628	88.0478	89.3439	16.0786	200.115	46.0241	115.002	16573.3	10795.4	64275.3	24843.7	12417.7	9804.49	95086.5	50640.4	24210	39469
COL5A3	50509	8.76662	3.96223	1.01272e-07	1.94452e-06	1214	1	80.2791	221.599	17.3403	39.748	95.3851	125.081	25.4578	116.379	47.6678	334.225	661.496	1401.27	919.726	3941.79	4150.03	1119.52	787.274	1511.54	2122.61	579.247
COL6A1	1291	12.4515	5.1236	5.44288e-06	4.71298e-05	2692	1	21.2788	5539.97	26.0105	692.751	813.219	584.309	46.8959	860.068	139.716	761.89	39664.9	98879	6812.02	55858.3	24657.7	45848.5	5013.03	6969.36	17753.2	29253.7
COL6A2	1292	12.0404	6.11404	1.68161e-09	7.85538e-08	499	1	211.821	1329.59	114.88	454.263	573.534	396.687	312.193	739.431	269.57	659.466	33843.3	108252	7189.67	56090	37536.6	52911.2	6510.4	3359.81	20020.1	24863.7
COL6A3	1293	11.6044	5.81044	3.24464e-07	4.86383e-06	1555	1	33.8526	1772.79	36.8482	579.185	454.914	214.425	57.615	564.863	41.0929	400.711	18673.8	53595.8	3337.32	63963.4	33915.4	29683.8	2610.39	2339.33	11708.5	13422.7
COL7A1	1294	8.26713	2.04389	0.0133624	0.0301272	10338	1	17.4099	0	34.6807	647.325	310.613	112.573	44.2161	90.8323	88.7608	170.706	841.716	36.3058	1026.87	949.234	290.716	1812.44	28.9384	57.0569	142.544	1070.09
COL8A1	1295	6.74058	5.40433	1.07142e-05	8.22509e-05	3036	1	0	0	0	28.3914	92.9393	3.57376	1.33988	9.93478	6.57487	21.5629	421.894	1315.39	356.434	1734.87	132.532	2370.17	62.3289	159.011	247.94	158.46
COL8A2	1296	6.88473	3.5962	0.000319797	0.00135253	5511	1	47.3937	0	49.8535	5.67829	9.78309	17.8688	62.9745	9.93478	118.348	17.9691	421.894	424.499	72.1354	2266.57	339.576	63.9494	12.6142	32.7376	47.5147	428.034
COL9A1	1297	1.16551	3.4868	0.0103912	0.0244716	9898	1	0	0	0	0	0	0	6.69941	0	0	0	11.7385	0	0.530407	13.6335	12.215	0	16.3242	14.0304	5.18342	1.44933
COL9A3	1299	7.65871	-2.02982	0.00237669	0.00717904	7717	1	68.6724	221.599	221.089	335.019	2104.59	135.803	202.322	205.792	356.687	231.801	42.1203	69.8189	167.078	22.1545	155.741	26.713	232.991	204.844	67.3845	11.1115
COLCA2	120376	4.17629	3.09159	0.0022988	0.00697686	7680	1	0	0	1.08377	0	0	5.36064	5.35953	11.354	8.21859	30.5475	132.575	7.68008	64.1793	49.4215	42.7523	4.04743	39.3266	44.8973	134.769	8.21285
COLEC10	10584	-0.21171	5.21017	0.000714648	0.00263625	6319	1	0	0	0	0	0	0	0	1.41925	0	0	0.690497	0.698189	12.1994	0	3.66449	0	1.48402	3.74144	27.6449	2.41554
COLEC11	78989	3.31326	7.8715	1.46801e-05	0.000106889	3201	1	2.90165	0	0	0	0	0	0	0	0	3.59382	198.863	973.974	3.18244	66.4634	225.366	4.04743	3.71006	10.289	32.8284	2.41554
COLEC12	81035	7.09507	7.3647	1.35197e-10	1.27074e-08	248	1	3.86887	0	2.16754	5.67829	0	32.1638	5.35953	19.8696	23.0121	14.3753	925.266	193.398	3437.04	777.111	1558.63	1285.46	2612.62	1662.13	2927.77	2172.54
COLGALT1	79709	10.7952	1.70117	8.73395e-05	0.000466411	4365	1	1497.25	0	1748.12	953.952	629.786	752.276	1524.79	753.624	1446.47	548.058	2816.54	5264.35	1858.55	5431.26	1928.13	3451.65	4341.51	1785.6	2241.83	2923.29
COLGALT2	23127	6.88003	2.5542	0.00101393	0.00353444	6687	1	100.591	0	73.6965	68.1395	130.849	10.7213	52.2554	31.2236	13.1497	5.39073	174.696	80.2918	311.879	85.2095	88.5584	32.3794	151.37	1188.84	165.006	576.349
COMMD1	150684	7.8062	0.834676	0.00334748	0.00955194	8169	1	147.017	0	154.979	193.062	183.433	209.065	179.544	195.857	195.602	217.426	290.699	226.213	198.372	339.134	242.467	310.033	311.645	320.828	400.851	348.804
COMMD2	51122	8.08962	0.860815	0.00025316	0.00111688	5283	1	244.706	221.599	233.011	141.957	185.879	155.458	269.316	198.696	205.465	165.316	419.132	316.978	360.677	265.854	407.979	237.989	477.113	443.36	343.834	398.082
COMMD3	23412	7.25237	-1.42382	0.000142111	0.00069432	4771	1	165.394	0	186.409	244.166	79.4876	373.458	356.409	458.419	238.339	395.32	97.3601	99.8411	72.1354	110.772	120.317	63.1399	78.6532	52.3801	73.4318	162.808
COMMD4	54939	8.78607	1.10918	8.24058e-05	0.000444442	4322	1	247.608	221.599	356.561	329.341	234.794	377.031	395.265	364.748	205.465	273.13	618.686	597.65	280.055	904.925	615.023	773.059	419.236	736.128	557.218	981.677
COMMD5	28991	8.44822	1.57693	0.000146843	0.000713673	4796	1	166.361	221.599	229.76	272.558	50.1383	352.015	265.297	136.248	238.339	89.8455	854.836	798.729	314.531	1424.7	436.074	267.94	469.693	593.018	544.26	328.997
COMMD6	170622	8.50297	1.35534	0.000373293	0.00153601	5665	1	446.854	0	421.587	289.593	145.523	116.147	359.089	181.665	208.752	98.8301	617.995	536.908	612.62	616.917	541.733	643.541	738.301	491.999	701.49	301.46
COMMD8	54951	6.67524	1.14459	0.00263575	0.00783067	7846	1	111.23	0	135.471	45.4263	97.8309	44.672	61.6346	90.8323	42.7367	57.5011	188.506	149.413	138.436	129.518	169.177	228.275	140.24	100.083	133.905	142.034
COMP	1311	7.98627	5.01653	4.01936e-06	3.66985e-05	2553	1	0	443.198	1.08377	0	0	0	0	1.41925	0	0	3346.84	5534.55	14.8514	3975.88	73.9005	0.809486	4.45207	15.9011	345.562	1114.05
COMT	1312	9.29727	0.978311	0.00211611	0.00652295	7562	1	569.691	221.599	570.064	403.158	404.775	378.818	755.694	329.267	450.379	398.914	682.902	1559.75	472.593	1267.92	1428.54	478.406	511.988	474.227	987.442	967.184
COMTD1	118881	6.68453	-1.06975	0.00175789	0.00559711	7321	1	58.033	0	109.461	107.887	145.523	276.966	194.283	269.658	119.991	208.442	46.9538	70.5171	37.1285	100.547	70.236	98.7572	71.2331	72.0227	81.207	61.3548
COPA	1314	12.0681	1.01556	0.00132212	0.00442472	6965	1	2560.22	664.797	2805.88	3333.16	2023.88	4349.26	3206.34	3986.69	3310.45	3958.59	8845.27	4912.46	5779.85	3730.47	4422.42	5166.95	4561.88	8506.16	6096.57	9031.23
COPB1	1315	10.4238	1.20098	0.000265507	0.00115963	5337	1	1020.41	0	972.143	982.344	590.654	1152.54	1030.37	1278.75	961.575	1070.96	2193.02	3277.3	2303.56	1985.38	1828.58	1470.03	2309.14	1865.11	1753.73	1842.09
COPG2	26958	8.10711	1.10474	0.0124697	0.0284438	10219	1	290.165	0	341.388	130.601	215.228	212.639	321.572	90.8323	143.003	134.768	312.105	861.566	303.923	86.9137	354.234	845.912	230.765	268.448	314.461	465.234
COPRS	55352	7.72789	1.99449	7.78915e-07	9.75921e-06	1860	1	77.3774	0	115.964	136.279	42.801	192.983	107.191	147.602	85.4733	156.331	381.845	440.557	293.846	555.566	437.295	354.555	530.538	216.068	491.561	529.97
COPS2	9318	9.56482	1.35288	0.0110195	0.0256865	10000	1	550.347	0	587.404	476.976	485.486	512.834	588.209	659.953	378.055	499.541	827.216	576.006	696.425	550.454	420.805	684.825	6458.46	519.125	742.094	628.524
COPS3	8533	9.90187	1.70912	6.40421e-06	5.39119e-05	2769	1	632.56	221.599	730.462	488.333	539.293	462.802	806.609	505.254	463.528	440.243	1724.86	569.722	1400.27	2200.11	3382.32	1141.37	936.418	1509.67	1323.5	3110.25
COPS4	51138	8.14153	1.72806	4.9534e-06	4.36343e-05	2646	1	221.493	0	262.273	153.314	132.072	100.065	225.1	173.149	95.3356	188.676	566.898	377.72	873.05	758.365	381.107	383.696	613.643	303.056	456.141	426.102
COPS6	10980	9.68153	1.61937	1.73924e-06	1.86057e-05	2179	1	354.002	0	467.106	590.542	414.558	568.227	771.772	564.863	486.541	467.197	1367.18	1482.95	1204.55	1843.93	1159.2	1464.36	923.062	1939.94	1406.44	1601.99
COPS8	10920	8.78065	1.40148	1.72599e-05	0.000122549	3283	1	341.428	0	294.786	340.697	223.788	262.671	280.035	356.233	282.719	323.444	737.451	1027.04	764.847	1042.96	561.888	457.359	952	453.649	689.395	461.369
COPS9	150678	8.40727	1.32557	0.000635686	0.00238421	6215	1	257.28	0	176.655	158.992	160.198	385.966	330.951	350.556	149.578	174.3	239.603	379.815	318.775	736.21	616.244	433.884	1181.28	529.413	547.715	391.801
COPZ1	22818	10.5546	0.997353	0.00019467	0.000899099	5047	1	708.97	1329.59	703.368	880.135	1332.95	1383.04	1161.68	1176.56	1073.35	894.861	1979.66	2139.25	2037.82	2984.04	1653.9	1478.93	4042.48	1947.42	1583.54	1402.95
COPZ2	51226	8.47998	2.98138	0.000188891	0.000877295	5018	1	0.967217	0	4.33509	130.601	481.817	232.294	73.6936	149.022	75.611	122.19	1378.23	1071.72	843.878	2189.88	446.457	188.61	1492.18	1113.08	655.703	654.129
COQ3	51805	5.13393	1.782	0.000211696	0.000965493	5111	1	23.2132	0	32.5131	11.3566	41.5781	19.6557	12.0589	21.2888	11.506	16.1722	69.0497	46.7787	51.9799	59.6467	49.4706	64.7588	86.0733	61.7337	70.8401	90.8244
COQ5	84274	7.82372	1.28704	0.000770577	0.00281186	6388	1	173.132	0	143.058	244.166	58.6985	228.72	92.4519	185.922	166.016	158.128	315.557	383.306	368.633	693.606	291.327	148.945	415.526	387.239	194.378	340.592
COQ6	51004	7.5119	1.1689	0.000653656	0.00244068	6242	1	145.083	0	121.382	153.314	68.4816	226.934	80.393	114.96	141.36	165.316	311.414	361.662	196.781	238.587	247.353	378.839	157.306	241.323	272.13	331.413
COQ8A	56997	5.92365	-7.00145	2.80108e-13	2.57334e-10	24	1	596.773	0	529.964	658.681	485.486	1061.41	762.393	1023.28	953.356	799.625	11.048	2.79276	4.77366	0	7.93972	1.61897	7.42011	2.80608	6.04733	9.17907
CORIN	10699	4.62932	3.49829	6.36496e-05	0.00035777	4147	1	3.86887	0	3.25131	5.67829	7.33732	17.8688	4.01965	18.4503	13.1497	0	30.3819	308.6	9.01692	80.097	43.3631	13.7613	114.27	66.4105	90.7099	75.365
CORO1A	11151	10.6108	-4.13695	7.85346e-08	1.58216e-06	1157	1	10303.8	221.599	12685.5	6229.08	5460.19	2133.53	15919.1	2160.1	7648.22	2830.13	374.25	337.225	162.835	1063.41	533.183	384.506	262.672	126.274	238.437	245.419
CORO1B	57175	9.41664	1.08005	0.00210922	0.0065086	7554	1	396.559	0	269.859	425.872	747.183	1011.37	431.442	516.609	450.379	451.024	530.992	1637.95	804.097	1136.7	983.304	1274.94	1140.47	969.032	599.549	859.933
CORO2A	7464	6.84918	-4.69427	1.05207e-06	1.23607e-05	1984	1	1337.66	0	1803.4	556.472	237.24	114.36	1085.31	129.152	493.115	109.612	13.1195	119.39	12.7298	11.9293	21.3762	7.28537	22.2603	9.3536	4.31952	4.83109
CORO2B	10391	6.5348	2.0679	0.00125741	0.00423741	6917	1	30.951	0	13.0053	68.1395	124.734	23.2294	8.0393	55.3509	77.2547	52.1104	106.337	246.461	168.139	61.3509	58.021	39.6648	252.284	179.589	161.55	625.143
CORO6	84940	6.72033	1.3046	0.0172851	0.037257	10814	1	13.541	221.599	9.75394	56.7829	129.626	35.7376	0	86.5745	52.599	64.6888	124.98	35.6077	214.815	119.293	191.775	63.1399	249.316	66.4105	60.4733	531.42
CORO7	79585	7.94675	-2.63673	2.67176e-08	6.72538e-07	926	1	735.085	0	828.002	664.36	480.594	736.194	672.621	474.031	785.697	776.265	62.1448	148.714	39.7805	153.377	169.788	103.614	96.4614	38.3497	103.668	73.4325
[truncated: 9,558 more rows]
