# Supplementary material for: Identification of tumor-related genes via RNA sequencing of tumor tissues in Xenopus tropicalis
Source: Sci Rep. 2023 Aug 14;13:13214. doi: 10.1038/s41598-023-40193-7 (PMC10425369; doi:10.1038/s41598-023-40193-7)
Supplement: Supplementary file 13 — Supplementary Table 12. [file 41598_2023_40193_MOESM13_ESM.xlsx]

## Sheet: 12.DEG12
Supplementary Table12 The gene list of DEG12
m.value=log2(Fold Change)=log2(cancer tissue/normal tissue) a.value=(log2(cancer tissue)+log2(normal tissuer))/2
gene_symbol(human)	gene_id	a.value	m.value	p.value	q.value	rank	estimatedDEG	normal1	normal2	normal3	normal4	normal5	normal6	cancer1	cancer2	cancer3	cancer4	cancer5	cancer6	cancer7	cancer8	cancer9	cancer10
A2M	2	12.8544	1.83738	0.000484329	0.00391665	2882	1	2851.18	5197.96	7110.47	1605.73	3381.56	3357.27	13695.6	33365.1	11618.5	11309.9	11339.9	6915.55	12318.9	12371.7	9381.16	17674.1
A2M-AS1	144571	8.61886	4.56277	6.10927e-07	3.49037e-05	408	1	36.3593	107.046	29.9648	111.38	90.6098	109.84	992.626	2789.38	1821.64	984.962	922.735	504.32	1168.91	1275.9	6487.29	2164
A2ML1	144568	2.9078	-3.14356	0.0126375	0.0423918	6949	1	37.8743	12.4472	0	83.5349	0	0	2.62599	0.716512	0	2.92926	1.41307	0.979263	0.648673	1.80595	11.247	2.87957
AAK1	22848	10.2976	-1.85452	4.48397e-06	0.000137891	758	1	2184.59	1740.12	3976.5	1313.35	2218.13	2927.46	763.114	998.102	639.809	448.176	390.007	1055.65	552.021	511.084	679.321	580.953
AANAT	15	0.865907	5.26627	0.0136143	0.0446258	7109	1	0	0	1.76263	0	0	0	3.67639	0	2.09545	0	2.82614	0.979263	3.24336	1.80595	85.4775	12.9581
AARD	441376	2.42989	4.56738	0.00797061	0.0303011	6131	1	0	2.48944	1.76263	0	0	2.38782	0.525199	10.7477	113.154	1.46463	3.53268	0.979263	15.5682	18.9625	96.7246	0.719893
AARSD1	80755	5.02511	-2.78708	0.000518835	0.00410385	2947	1	157.557	44.81	54.6417	194.915	39.8683	21.4903	17.3316	2.86605	2.79393	14.6463	12.0111	9.79263	12.9735	15.3506	4.49882	31.6753
AASS	10157	9.01263	-1.82918	0.0013032	0.00807272	3763	1	3154.17	375.906	1006.46	366.625	623.395	315.192	235.814	240.748	96.3905	168.432	352.561	268.318	171.898	531.852	410.517	263.481
AATK	9625	7.81678	4.43351	0.000257027	0.00246352	2432	1	21.2096	22.405	37.0153	167.07	28.9951	14.3269	1198.5	306.667	167.636	440.121	404.138	136.118	356.121	194.14	5512.18	1765.18
ABALON	103021294	6.23153	5.78725	7.89767e-06	0.000202302	910	1	0	2.48944	26.4395	18.5633	3.62439	9.55126	490.01	619.067	456.807	737.44	440.878	517.051	1021.01	752.178	6.74823	542.799
ABAT	18	8.46484	3.21311	0.0130664	0.0434552	7009	1	196.946	37.3416	119.859	153.147	119.605	69.2467	5697.36	123.957	41.9089	96.6654	88.3169	115.553	771.921	73.141	89.9763	3660.65
ABCA1	19	11.1895	-2.16619	0.00312723	0.0152789	4771	1	5423.6	5402.09	8615.76	2547.81	5795.4	1903.09	84.557	2710.57	634.222	1250.06	4163.61	577.765	435.26	368.414	281.176	518.323
ABCA10	10349	8.22655	-3.63612	0.000971151	0.0064957	3485	1	2346.69	552.656	329.613	482.646	1214.17	1411.2	66.175	6.44861	4.88937	170.629	45.2183	2.93779	27.2443	483.995	4.49882	37.4344
ABCA5	23461	9.98958	-3.72935	1.5508e-05	0.000321612	1124	1	1251.37	2213.11	1207.4	2246.16	8230.99	7065.55	918.573	243.614	106.169	106.186	42.3921	58.7558	400.88	107.454	319.416	488.087
ABCA9-AS1	104355297	-4.11833	9.0652	0.00372669	0.0172812	5026	1	0	0	0	0	0	0	6.82758	1.43302	1.39696	187.472	1049.2	5.87558	4.54071	92.1035	2.24941	1.43979
ABCB10	23456	8.78484	-1.68579	0.00159982	0.0093863	3973	1	236.336	557.635	389.542	2547.81	449.424	565.912	232.663	276.574	188.59	287.799	283.321	277.131	459.26	178.789	87.7269	187.172
ABCB4	5244	7.17089	-2.98771	0.00150964	0.00899894	3910	1	4.54491	784.174	66.9801	417.675	605.273	556.361	15.756	189.159	29.3362	35.1511	12.0111	75.4032	81.0841	9.93273	11.247	52.5522
ABCB6	10058	4.98397	-3.48067	4.50488e-05	0.000700898	1498	1	56.054	149.367	98.7075	60.3308	112.356	157.596	5.77719	2.14954	1.39696	4.39388	12.7176	15.6682	3.89204	11.7387	6.74823	30.2355
ABCB9	23457	8.96775	2.75731	0.000122498	0.00146125	1954	1	151.497	102.067	66.9801	686.843	90.6098	57.3076	960.063	1294.74	1252.38	1065.52	2254.55	814.747	655.808	797.327	2737.53	1186.38
ABCC1	4363	11.0458	-1.86745	0.000140178	0.00160647	2034	1	1611.93	3442.9	3689.19	4622.26	5954.87	4909.35	631.289	3197.08	547.61	1422.89	1158.01	1213.31	743.379	709.739	744.554	699.736
ABCC11	85320	3.37792	2.8501	0.00420542	0.0189168	5182	1	7.57486	4.97888	7.05054	0	3.62439	0	31.5119	31.5265	17.462	21.2371	26.8483	59.735	38.2717	27.9922	2.24941	22.3167
ABCC12	94160	2.83508	-3.37699	0.0133654	0.0441974	7049	1	1.51497	94.5988	7.05054	0	18.122	16.7147	9.45358	0	1.39696	0	0.706535	0	0	2.70893	7.87293	0
ABCC5	10057	10.9919	-2.9636	8.33615e-06	0.000209167	929	1	534.785	5046.1	6971.22	5541.15	12783.2	3252.2	1032.54	855.516	357.623	454.035	718.546	555.242	433.314	586.934	500.493	1797.57
ABCC9	10060	9.92622	-3.89883	2.51554e-05	0.000455967	1286	1	328.749	6592.04	3609.87	1095.24	5951.25	4969.04	291.485	413.428	50.2907	303.91	570.88	126.325	232.874	145.379	4.49882	380.103
ABCF1	23	11.2377	-1.02256	0.00818599	0.0308763	6180	1	651.438	2887.75	6105.76	3819.4	3363.43	3822.89	1630.74	1873.68	2207.9	1622.08	1374.21	1936	1306.43	1829.43	2221.29	940.18
ABCF2	10061	9.82132	-2.43347	3.34561e-06	0.000112643	691	1	498.426	1540.96	4537.02	1786.72	2283.37	1969.95	284.133	446.387	366.005	270.956	312.995	456.336	232.225	502.054	747.928	273.559
ABCG5	64240	-4.11833	3.5444	0.000609838	0.00462137	3076	1	0	0	0	0	0	0	2.62599	1.43302	1.39696	5.85851	3.53268	1.95853	1.29735	5.41785	4.49882	1.43979
ABHD12	26090	9.83719	1.63679	0.00482842	0.0208003	5411	1	654.468	196.666	412.456	1554.68	126.854	167.147	1596.6	1840	1922.22	1057.46	1215.24	816.705	2274.25	1676.82	2934.35	796.921
ABHD14A	25864	7.83425	1.99183	0.011563	0.0396841	6792	1	28.7845	206.624	59.9296	9.28166	195.717	186.25	353.984	189.876	295.458	481.863	121.524	536.636	253.631	111.969	1768.04	438.415
ABHD14B	84836	9.38877	2.26198	0.000896135	0.00611681	3415	1	499.941	313.67	389.542	213.478	271.829	148.045	810.907	609.752	954.825	1802.96	488.216	1694.12	1668.39	327.78	5578.53	745.809
ABHD16A	7920	5.018	-2.28538	0.00124137	0.00778833	3715	1	51.509	121.983	45.8285	23.2041	141.351	45.3685	20.4828	6.44861	9.77875	19.0402	14.8372	8.81337	17.5142	21.6714	2.24941	25.9161
ABHD16B	140701	3.2422	7.22557	5.98071e-07	3.45075e-05	404	1	0	0	0	4.64083	0	0	231.087	63.7696	66.3558	52.7266	223.265	73.4447	99.8956	101.133	137.214	108.704
ABHD17C	58489	6.52358	3.08079	0.00167447	0.00971227	4018	1	39.3893	39.8311	45.8285	0	21.7463	42.9807	106.615	547.415	136.204	163.306	88.3169	306.509	1088.47	57.7904	100.099	81.3479
ABHD18	80167	8.41271	-2.42203	2.18004e-06	8.512e-05	597	1	359.048	1192.44	310.224	1461.86	703.132	706.793	198.525	171.246	134.109	148.66	65.7078	193.894	152.438	130.028	124.842	152.617
ABI3	51225	7.0699	2.25079	0.00177485	0.0101104	4092	1	27.2695	22.405	178.026	64.9716	36.2439	40.5929	167.013	350.375	685.211	178.685	363.866	114.574	132.329	209.49	106.847	622.707
ABLIM1	3983	12.033	-2.84683	0.000108949	0.00134087	1894	1	18231.2	4456.1	20370.8	2714.88	12029.4	9642	832.965	321.714	202.56	3053.75	2352.06	705.069	1818.23	2381.15	3222.28	735.011
ABLIM2	84448	10.7064	-5.51502	1.99773e-05	0.000384851	1210	1	34.8443	6153.9	29548.8	14242.7	8876.13	8939.98	230.037	206.356	19.5575	53.4589	623.164	31.3364	504.668	16.2536	578.098	208.049
ABR	29	10.8474	1.02932	0.00373736	0.0173162	5031	1	1487.7	1854.63	965.923	1953.79	902.473	573.076	2506.25	3263	1692.42	3640.33	2573.91	2055.47	2934.6	2133.73	2116.69	3405.09
ABRA	137735	7.04428	-11.7955	1.82785e-08	4.24082e-06	100	1	0	4764.79	2538.19	6891.63	4541.36	28479.5	0.525199	0.716512	2.09545	0.732314	2.82614	2.93779	8.43275	0.902975	2.24941	0.719893
ABRACL	58527	6.49007	4.45222	6.46286e-05	0.000917475	1642	1	13.6347	9.95777	58.1669	0	7.24878	26.266	56.7215	939.348	745.979	380.803	284.027	344.701	842.626	427.107	100.099	84.2275
ABT1	29777	8.52374	0.990323	0.00164473	0.00958224	4001	1	233.306	291.265	313.749	315.576	181.22	231.618	572.992	596.138	575.549	518.478	445.117	488.652	509.208	557.136	313.792	610.469
ABTB2	25841	9.21863	-2.81235	0.000474309	0.00385634	2867	1	57.5689	1648.01	2256.17	2028.04	1254.04	2230.22	45.6923	101.745	113.853	320.754	139.894	146.889	322.39	385.57	654.578	16.5575
ACACA	31	9.87121	-1.37262	0.000486813	0.00392651	2890	1	798.39	1436.41	2231.49	1011.7	1971.67	1592.67	712.695	480.78	427.471	541.18	425.334	1343.55	641.538	285.34	525.237	436.975
ACACB	32	12.2047	-5.10151	7.50611e-07	4.00383e-05	437	1	1433.16	14573.2	66514.8	19380.1	39476.9	24573	1437.47	167.664	211.64	350.046	772.95	1529.61	430.07	314.235	1304.66	1537.69
ACAD10	80724	9.14518	-0.993607	0.0029274	0.0144755	4714	1	434.797	1038.1	1068.16	1188.05	685.01	379.663	485.284	445.671	281.488	336.132	372.344	459.274	301.633	436.137	481.373	413.218
ACAD11	84129	4.82065	-2.74774	0.000747252	0.00534636	3258	1	137.862	32.3627	70.5054	88.1757	57.9903	52.5319	14.1804	8.59815	9.08027	8.05545	11.3046	10.7719	7.78408	9.02975	0	30.2355
ACAD8	27034	9.01013	-1.07634	0.00653714	0.026008	5859	1	462.066	953.456	727.968	686.843	924.22	737.835	636.541	281.589	224.911	254.113	222.559	370.161	451.476	344.034	110.221	655.102
ACAD9	28976	9.81494	-0.890327	0.00205025	0.0111792	4275	1	1039.27	1122.74	1422.45	1628.93	1232.29	912.146	554.085	750.188	861.228	663.476	337.724	633.583	642.835	514.696	868.272	789.722
ACADL	33	5.34745	-5.40467	4.73639e-05	0.000728748	1515	1	302.994	151.856	114.571	139.225	420.429	460.848	36.7639	1.43302	0.698482	2.92926	0	0	14.9195	1.80595	1.1247	2.87957
ACADM	34	10.2241	-2.5231	0.000243768	0.00237173	2394	1	536.3	5207.91	308.461	654.357	4066.57	6432.78	340.329	823.989	866.816	497.241	269.19	519.989	267.902	583.322	212.569	607.59
ACADS	35	9.97874	-2.30539	0.000620651	0.00467746	3093	1	218.156	3592.27	1757.35	4042.16	2109.4	1740.72	63.5491	639.129	497.319	450.373	1305.68	201.728	666.836	316.944	176.579	220.287
ACADSB	36	9.44072	-1.65864	0.0115042	0.0395287	6784	1	322.689	2479.48	96.9449	682.202	1797.7	2029.64	1076.66	257.944	72.6421	438.656	291.093	203.687	371.69	260.96	181.077	756.607
ACADVL	37	13.1148	-2.38851	6.90212e-05	0.000962252	1672	1	3225.37	24043	10693.9	51397.2	16132.2	16299.2	2534.08	5499.23	3037.7	2168.38	4742.97	3783.87	3537.86	2560.84	7767.21	3133.69
ACAN	176	6.15339	4.89139	0.000936245	0.00632027	3453	1	3.02994	27.3839	22.9142	4.64083	10.8732	9.55126	43.5915	812.525	2302.89	25.631	24.0222	168.433	144.654	40.6339	20.2447	295.156
ACAT1	38	10.7601	-2.0061	0.000386143	0.00332877	2704	1	595.384	6766.3	849.59	1266.95	5538.07	5838.21	1415.41	907.105	484.746	1432.41	690.285	816.705	717.432	642.918	760.3	785.403
ACAT2	39	8.01741	3.33872	1.09501e-06	5.19911e-05	490	1	189.371	59.7466	49.3538	60.3308	86.9854	42.9807	723.724	661.341	1394.17	647.366	281.201	640.438	1096.26	761.208	1541.97	493.846
ACBD7	414149	1.85287	7.67708	0.000133468	0.00155414	2001	1	1.51497	0	0	0	0	0	19.4324	17.9128	27.9393	2.19694	3.53268	113.594	79.7868	18.0595	224.941	9.35861
ACD	65057	8.10801	1.85092	5.16489e-05	0.000776971	1549	1	233.306	104.557	165.688	185.633	79.7366	102.676	567.74	401.247	373.688	583.654	561.696	251.671	642.835	543.591	818.785	495.286
ACE	1636	8.39066	2.04728	0.000738132	0.005299	3247	1	56.054	278.818	63.4548	306.295	144.976	140.881	997.878	465.017	271.011	856.075	570.174	384.85	203.035	748.566	763.674	1562.89
ACER3	55331	7.99689	2.08159	9.86394e-05	0.00123617	1860	1	139.377	109.535	91.657	74.2532	155.849	174.311	624.987	1474.58	431.662	372.016	558.869	448.502	399.583	361.19	250.809	333.31
ACHE	43	8.959	-4.46561	6.86545e-05	0.000957712	1671	1	228.761	3622.14	1129.85	3373.88	3751.24	1929.35	632.865	6.44861	8.38178	24.1664	33.2072	17.6267	92.7602	42.4398	125.967	74.8688
ACKR4	51554	3.34511	6.19223	0.000293833	0.00271688	2521	1	0	2.48944	0	4.64083	0	0	28.8859	80.2494	60.7679	432.798	20.4895	48.9631	25.2982	103.842	0	67.6699
ACLY	47	10.6506	1.49092	0.0023599	0.0124371	4423	1	786.27	724.428	1954.76	269.168	1072.82	945.575	2352.37	2079.32	2103.83	1796.37	2649.51	5932.37	2335.87	4718.05	1489.11	1493.06
ACMSD	130013	-4.11833	5.39241	0.00104596	0.00686216	3553	1	0	0	0	0	0	0	6.82758	2.86605	10.4772	3.66157	1.41307	4.89631	3.24336	3.6119	61.8587	7.19893
ACO2	50	12.6915	-2.00087	0.000392738	0.0033719	2715	1	868.079	21780.1	10119.3	12530.2	16657.7	17445.4	2355.52	5012.72	4075.64	2327.29	2932.83	2514.75	2182.78	2894.04	6314.09	2454.11
ACOT11	26027	9.11247	-4.46421	2.55648e-05	0.00046195	1290	1	187.856	2228.05	717.392	10339.8	1525.87	604.117	78.2546	124.673	61.4664	68.8375	6.35882	318.26	167.358	17.1565	88.8516	246.923
ACOT2	10965	8.80598	-2.09945	0.00253739	0.0130913	4518	1	31.8144	794.132	343.714	3708.02	289.951	391.602	260.499	202.056	266.82	287.799	287.56	191.936	140.762	176.983	187.826	159.816
ACOT6	641372	-4.11833	4.25746	0.000235204	0.00231236	2371	1	0	0	0	0	0	0	3.67639	2.86605	2.79393	9.52008	9.18496	6.85484	1.94602	6.32083	2.24941	2.87957
ACOT7	11332	8.17753	2.99079	0.000177345	0.00189803	2178	1	24.2395	42.3205	311.986	116.021	83.361	38.205	710.069	873.429	1249.58	535.322	178.753	535.657	758.947	227.55	1248.42	1845.09
ACOT8	10005	9.24168	1.00074	0.0124983	0.0421066	6919	1	396.923	383.374	431.845	710.047	373.312	272.211	478.981	475.764	590.217	756.48	1021.65	566.014	896.466	1236.17	1997.47	544.239
ACOX1	51	10.6194	-1.33622	0.000389455	0.00335236	2708	1	1199.86	3520.07	2034.08	2297.21	3011.87	2934.63	1018.89	890.625	363.211	1220.77	1394.7	1229.95	1521.79	765.723	733.307	760.927
ACOXL	55289	3.24375	5.63222	2.42944e-05	0.000443546	1276	1	4.54491	0	3.52527	0	0	0	42.0159	45.8568	19.5575	101.792	76.3058	40.1498	87.5708	47.8577	156.334	49.6726
ACP2	53	9.23992	1.70799	8.76005e-05	0.00113506	1799	1	284.815	445.61	569.331	245.964	246.459	214.903	967.941	2183.93	1438.17	697.163	1243.5	922.466	606.509	879.498	1131.45	858.112
ACP4	93650	-4.11833	3.72937	0.00301116	0.0148174	4737	1	0	0	0	0	0	0	6.30239	1.43302	2.79393	1.46463	7.77189	1.95853	0	6.32083	1.1247	4.31936
ACP5	54	8.8483	9.01102	0.00141061	0.00854949	3846	1	60.5989	7.46833	37.0153	4.64083	7.24878	4.77563	42.0159	102238	576.248	519.211	103.861	170.392	609.753	255.542	150.71	22.3167
ACP6	51205	8.20311	-1.80371	0.00226254	0.0120328	4383	1	1042.3	490.42	227.38	454.801	616.146	472.787	288.334	115.358	64.2603	89.3423	25.4353	65.6106	283.47	75.8499	328.414	241.164
ACRV1	56	-4.11833	4.5121	0.00118804	0.00754788	3669	1	0	0	0	0	0	0	4.72679	4.29907	7.6833	0.732314	0.706535	9.79263	8.43275	1.80595	17.9953	1.43979
ACSBG1	23205	6.48399	5.21551	1.08922e-05	0.000247298	1026	1	0	12.4472	3.52527	64.9716	0	7.16345	933.278	723.677	454.013	418.884	441.585	570.91	469.639	484.898	235.063	724.212
ACSL1	2180	11.7452	-3.88936	7.46518e-06	0.000197053	883	1	410.557	12835.6	30793.2	5081.71	21130.2	9040.27	796.201	1464.55	557.389	833.373	1715.47	1789.11	542.939	384.667	229.44	604.71
ACSL5	51703	8.29964	2.56465	0.0115738	0.0396976	6796	1	95.4432	64.7255	419.507	27.845	119.605	50.1441	175.942	365.421	385.562	228.482	1436.39	139.055	4278.65	260.96	67.4823	326.111
ACSM3	6296	9.11237	-4.60775	0.0011823	0.00751961	3665	1	16169.3	34.8522	31.7274	13.9225	90.6098	57.3076	36.2387	76.6668	132.013	72.4991	83.3712	177.247	310.714	61.4023	120.343	50.3925
ACSM5	54988	6.62338	-2.11647	0.0099752	0.0355592	6539	1	13.6347	278.818	185.077	88.1757	398.683	267.435	17.8568	9.31466	123.631	51.9943	39.566	14.6889	9.73009	135.446	7.87293	63.3506
ACSS1	84532	10.6101	-2.42593	0.0050419	0.0215093	5464	1	1208.95	2290.29	11222.7	4399.5	1344.65	1272.71	171.74	371.87	141.792	263.633	284.734	81.2788	2319.65	200.46	2648.68	258.442
ACSS2	55902	10.6588	-2.52942	6.75563e-05	0.000948637	1660	1	684.767	4839.48	5067.57	5067.78	3512.03	4135.7	729.501	520.188	404.421	470.878	895.887	170.392	2356.63	400.018	408.268	372.185
ACTA1	58	13.3271	-13.4572	2.17438e-05	0.00040842	1241	1	3.02994	1.435e+06	219580	213427	2.11764e+06	2.55341e+06	1.5756	15.7633	3.49241	7.32314	0	724.654	2.59469	3.6119	67.4823	142.539
ACTA2	59	11.6248	2.17755	0.00610582	0.0246398	5776	1	3037.52	881.263	1094.6	761.096	2243.5	890.655	3909.58	4412.28	22117.4	3746.52	1762.81	3457.78	18482.6	2690.87	455.505	6133.49
ACTB	60	15.2041	2.99352	0.000297954	0.00274409	2531	1	25593.9	8503.93	23575.2	5629.32	10409.3	6545	33188.4	205107	185141	114745	85081.7	138482	99208.7	108790	50943.5	44606.7
ACTG1	71	14.653	2.47456	0.0011172	0.00720585	3614	1	33244.5	5750.61	11876.6	4102.49	6154.22	4436.56	15045.9	90888.9	57032.4	110316	40524	86739.2	45148.3	63089.1	61494.3	37071.6
ACTL6A	86	8.3752	2.09216	0.00036547	0.00319787	2664	1	272.695	256.413	158.637	41.7675	108.732	126.554	459.549	728.693	1305.46	533.125	721.372	678.629	1297.99	543.591	155.209	432.656
ACTL6B	51412	-4.11833	7.82961	0.0141733	0.0459181	7195	1	0	0	0	0	0	0	324.048	0.716512	0.698482	0	2.11961	0	1.94602	0	2.24941	242.604
ACTL7B	10880	-0.226782	-3.40108	0.0106394	0.0372884	6651	1	16.6647	0	0	0	0	0	0.525199	0	0	0	0	0.979263	0	0	1.1247	0
ACTN1	87	11.545	2.61513	0.00208911	0.0113328	4297	1	3337.48	380.885	1461.22	1085.95	583.527	393.99	1868.66	18215.2	23700.2	5449.15	5307.49	5699.31	7819.75	2023.57	1421.63	2456.27
ACTN2	88	11.5515	-10.0766	1.2586e-05	0.000275993	1063	1	39.3893	129508	48969.5	91043.8	149049	173207	24.1591	178.412	0.698482	4.39388	0	404.436	3.89204	2.70893	16.8706	277.879
ACTN3	89	9.82987	-10.5165	6.68248e-06	0.000180187	864	1	6.05989	28825.3	10040	40797.5	55474.9	73845.6	1.0504	2.14954	2.79393	6.59083	0.706535	4.89631	1.94602	1.80595	213.694	2.15968
ACTN4	81	12.446	1.82417	0.000260595	0.0024875	2442	1	5532.68	1872.06	2885.43	2914.44	2881.39	1704.9	6330.22	8152.48	22795.7	6929.16	7427.81	13519.7	14095.7	8316.4	10345	7084.46
ACTR10	55860	9.6228	1.06229	0.00551895	0.0229113	5615	1	490.851	975.861	278.496	194.915	793.742	539.646	1466.88	887.042	1130.84	937.362	1280.95	1082.09	631.807	1373.43	1162.94	1439.79
ACTR2	10097	11.235	1.81924	0.000212916	0.00215037	2308	1	1274.09	1453.83	1284.96	482.646	1612.85	1590.29	2827.14	8316.56	6601.35	4066.54	2515.27	6143.89	6521.11	3492.71	2087.45	2708.24
ACTR3	10096	10.9418	1.66877	0.00123101	0.00774284	3706	1	1508.91	1157.59	1263.81	566.181	978.586	1143.76	1216.36	6884.97	5927.32	4273.78	1865.25	4127.59	5023.97	2944.6	1148.32	1661.51
ACTR6	64431	7.7498	1.23558	0.0110534	0.0383815	6713	1	189.371	201.645	66.9801	23.2041	188.468	171.923	380.769	373.303	366.005	235.805	459.954	223.272	282.173	346.742	187.826	447.053
ACTRT3	84517	4.80463	2.46824	0.0077578	0.0296839	6092	1	16.6647	17.4261	22.9142	4.64083	7.24878	2.38782	12.6048	80.2494	90.1042	60.7821	54.4032	59.735	20.7575	36.119	236.188	6.47903
ACVR2B	93	9.51071	-2.73769	0.00011971	0.00143837	1940	1	1558.91	1610.67	2569.92	1638.21	2171.01	1755.04	996.302	152.617	82.4209	60.7821	124.35	91.0714	363.906	80.3648	176.579	696.136
ACVR2B-AS1	100128640	6.34423	-2.6884	0.000462257	0.00379008	2843	1	113.623	144.388	192.127	199.556	351.566	236.394	120.796	17.1963	23.7484	8.78777	21.9026	5.87558	50.5965	5.41785	40.4894	25.1962
ACY1	95	3.05768	-2.6039	0.00319044	0.0154807	4804	1	7.57486	9.95777	12.3384	78.8941	7.24878	7.16345	2.62599	1.43302	5.58786	2.19694	1.41307	5.87558	9.73009	0.902975	1.1247	2.87957
ACYP1	97	7.25471	-1.30673	0.00600704	0.0243923	5739	1	40.9042	360.969	232.668	352.703	224.712	229.23	87.183	92.4301	135.505	72.4991	87.6104	60.7143	84.9762	120.096	106.847	123.102
ACYP2	98	8.89084	-2.76193	3.56187e-06	0.000117407	707	1	310.569	1824.76	363.103	2181.19	1362.77	1375.38	278.881	93.8631	217.228	81.2869	140.601	153.744	166.709	135.446	239.562	315.313
ADA2	51816	8.64181	2.279	0.000916686	0.00621884	3436	1	175.737	156.835	181.551	334.14	170.346	69.2467	204.302	788.88	1392.07	759.41	580.065	1668.66	1530.22	489.413	66.3575	1320.28
ADAL	161823	8.01943	-1.89223	0.000106425	0.00131676	1884	1	134.832	1080.42	245.006	413.034	536.41	589.79	172.79	142.586	113.853	124.493	131.416	112.615	90.1655	113.775	194.574	150.458
ADAM12	8038	8.7266	5.42561	0.00339839	0.0161567	4902	1	248.455	44.81	54.6417	0	32.6195	7.16345	29.4111	2052.81	1761.57	865.595	217.613	20871	334.067	1585.62	28.1176	25.9161
ADAM20	8748	3.80132	-5.87009	3.35407e-07	2.43559e-05	321	1	83.3234	107.046	98.7075	64.9716	130.478	155.208	3.67639	1.43302	1.39696	4.39388	0	0	1.29735	0.902975	2.24941	2.87957
ADAM8	101	7.70843	3.21499	0.00512626	0.0217773	5487	1	103.018	19.9155	102.233	153.147	7.24878	26.266	71.427	4324.15	358.321	243.128	217.613	108.698	125.194	287.146	521.863	115.903
ADAMDEC1	27299	2.9427	5.69762	0.00374844	0.0173572	5034	1	0	0	1.76263	4.64083	0	0	2.1008	154.767	183.002	16.8432	23.3157	0.979263	168.006	2.70893	0	2.15968
ADAMTS14	140766	7.22127	4.15826	0.00855457	0.0318491	6261	1	1.51497	79.6621	102.233	9.28166	7.24878	11.9391	2.62599	431.34	559.484	27.8279	198.536	4454.67	59.6779	478.577	52.8611	39.5941
ADAMTS17	170691	8.6245	-4.12087	0.000417713	0.00352275	2764	1	149.982	194.176	7704.47	969.933	529.161	329.519	25.7347	14.3302	11.1757	243.128	131.416	54.8387	11.6761	52.3726	383.524	17.9973
ADAMTS2	9509	10.1518	2.81649	0.00513013	0.0217796	5490	1	621.138	575.061	860.165	180.992	112.356	222.067	100.838	3094.62	1215.36	6017.42	4733.79	2432.49	968.469	10855.6	642.206	133.9
ADAMTS7	11173	8.32577	2.74498	0.00177719	0.0101213	4093	1	257.545	134.43	91.657	194.915	43.4927	21.4903	376.042	1092.68	424.677	478.201	917.083	3600.75	111.572	738.634	139.463	428.336
ADAMTS9	56999	10.6219	-3.87272	3.84911e-06	0.000123267	726	1	1443.77	2011.47	20374.3	1127.72	8897.88	2332.9	542.005	1027.48	377.18	209.442	308.049	262.442	363.257	210.393	205.821	611.189
ADAMTSL1	92949	7.46737	3.28664	0.00324418	0.0156697	4826	1	31.8144	42.3205	31.7274	143.866	54.3659	35.8172	9.45358	439.222	955.523	1017.92	1172.85	1489.46	82.3815	279.019	19.12	63.3506
ADAMTSL4	54507	11.1389	-2.31302	0.00991066	0.0354005	6525	1	2064.91	5665.97	5613.99	12210	2377.6	2227.83	263.65	333.895	284.981	6462.67	506.586	272.235	172.547	1420.38	323.915	74.8688
ADCK1	57143	8.06937	-1.17605	0.0109371	0.0380684	6697	1	45.4491	477.973	521.74	584.744	503.79	288.926	206.403	174.112	178.113	207.245	252.94	122.408	150.492	232.968	104.597	157.657
ADCY1	107	9.47031	-1.69079	0.010044	0.0357616	6546	1	162.102	2021.43	521.74	1048.83	1583.86	2309.02	685.384	272.991	404.421	314.163	165.329	405.415	31.1363	895.751	92.2257	681.019
ADCY2	108	10.2176	-5.56603	0.000131243	0.00153577	1992	1	454.491	6666.73	5702.12	16122.2	11699.5	8529.28	694.313	13.6137	0	62.979	3.53268	12.7304	61.6239	202.266	38.2399	640.705
ADCY9	115	10.9294	-3.42585	2.81236e-08	5.41786e-06	121	1	1127.14	6636.85	6292.6	11022	6407.92	6872.13	735.803	644.145	330.382	732.314	776.482	787.327	596.13	562.554	317.167	466.491
ADD1	118	12.6978	-0.893102	0.00780307	0.0298103	6101	1	6491.65	8456.64	9772.04	8358.13	11130.5	10114.8	6056.59	5716.34	3612.55	7107.84	4559.27	4321.49	4323.41	7035.98	2411.37	3606.66
ADGRA1	84435	2.64282	8.82009	0.00626464	0.0251659	5802	1	0	0	1.76263	0	0	0	277.305	0	0	0	1.41307	3.91705	0	0	519.613	525.522
ADGRA2	25960	10.5899	1.7217	0.0037242	0.0172812	5021	1	1451.34	667.17	283.784	1925.94	384.185	379.663	1336.11	1670.91	1994.86	7564.07	4112.74	1575.63	1277.24	3733.8	2640.81	2085.53
ADGRB2	576	7.79458	4.50353	0.00213094	0.0115009	4319	1	98.4732	72.1938	33.49	4.64083	39.8683	31.0416	1096.09	300.935	36.3211	55.6559	31.7941	504.32	40.2177	189.625	5917.07	2402.28
ADGRE1	2015	2.37375	2.94632	0.0144091	0.0464753	7227	1	0	0	8.81317	0	0	2.38782	5.25199	7.16512	30.0347	9.52008	37.4464	2.93779	5.18938	14.4476	14.6212	17.2774
ADGRE2	30817	5.9503	3.53059	0.00323204	0.0156272	4821	1	13.6347	12.4472	45.8285	0	18.122	19.1025	23.6339	962.276	421.185	117.903	326.419	39.1705	68.1107	28.8952	15.7459	98.6253
ADGRF2	222611	1.11537	-5.35699	0.000858919	0.00593578	3373	1	0	49.7888	0	0	0	33.4294	1.0504	0	0.698482	0.732314	0	0	0	0.902975	0	0
ADGRG5	221188	3.06573	2.94726	0.0141133	0.0457681	7188	1	6.05989	4.97888	7.05054	0	0	0	5.25199	5.7321	70.5467	10.9847	17.6634	22.523	73.3	9.02975	14.6212	2.87957
ADGRL4	64123	8.61897	2.51826	4.80295e-05	0.000736557	1520	1	78.7785	176.75	141.011	60.3308	184.844	343.845	1004.71	1526.17	616.76	876.58	1418.02	374.078	329.526	1164.84	507.242	1592.4
ADH5	128	10.244	1.1504	0.00121508	0.00766538	3695	1	1313.48	846.41	782.61	329.499	916.971	694.854	1701.64	1677.36	2083.57	2653.91	2089.22	1858.64	1918.13	1815.88	1027.98	1241.82
ADHFE1	137872	7.4568	-5.81372	2.12097e-08	4.62054e-06	107	1	384.803	2307.71	484.724	1712.47	1511.37	1504.32	16.2812	7.16512	16.0651	19.7725	14.1307	5.87558	7.78408	15.3506	92.2257	39.5941
ADIG	149685	-1.7837	-4.07879	0.0121816	0.0413023	6875	1	0	0	0	0	0	7.16345	0	0	0	0	0.706535	0	0	0	0	0
ADM2	79924	3.83397	5.53406	0.000960117	0.00643853	3476	1	3.02994	2.48944	7.05054	0	0	0	11.0292	72.3677	596.504	6.59083	16.9568	43.0876	110.274	3.6119	94.4752	15.8376
ADORA2A-AS1	646023	4.89592	3.42521	0.00355483	0.0167366	4951	1	0	9.95777	3.52527	27.845	3.62439	9.55126	90.3342	29.377	52.3861	18.3079	40.979	34.2742	12.3248	41.5369	255.308	400.98
ADORA2B	136	4.3093	4.54008	0.000730942	0.00526035	3239	1	0	9.95777	5.2879	4.64083	0	4.77563	4.20159	55.1715	94.2951	65.9083	89.0234	206.624	165.412	249.221	3.37411	23.0366
ADPGK	83440	9.39923	1.18016	0.00773177	0.0296169	6084	1	677.192	288.775	805.524	491.928	246.459	181.474	515.22	1499.66	1199.99	1067.71	1442.74	1379.78	485.207	1340.92	614.088	619.108
ADPRHL1	113622	11.0595	-6.11021	1.92736e-05	0.000374822	1198	1	18.1797	7953.77	42629.3	11592.8	20706.1	23534.3	76.1538	85.9815	147.38	102.524	35.3268	1622.64	119.356	260.96	68.607	48.9527
ADRA1A	148	3.17315	-4.23727	0.000473414	0.00385175	2865	1	1.51497	39.8311	28.2021	83.5349	65.239	16.7147	1.0504	0.716512	0.698482	0	0.706535	0	12.3248	2.70893	1.1247	1.43979
ADRA1B	147	5.54197	3.81649	0.00789379	0.0300513	6123	1	10.6048	27.3839	8.81317	0	18.122	9.55126	38.8647	7.88164	7.6833	5.85851	710.774	227.189	4.54071	50.5666	632.084	63.3506
ADRB2	154	7.28026	-4.30526	7.42937e-06	0.000196366	881	1	4.54491	868.815	1142.19	297.013	862.605	971.841	19.9576	15.0468	37.0195	62.979	67.1208	13.7097	9.73009	63.2083	26.9929	33.835
ADRB3	155	3.85771	-4.82801	0.00780956	0.0298281	6103	1	463.581	0	0	0	0	0	0	0	0	4.39388	0.706535	0	3.24336	1.80595	3.37411	13.678
ADSL	158	8.09402	-3.73784	2.21262e-07	1.9238e-05	268	1	125.743	1717.72	278.496	691.483	1634.6	1540.14	68.2758	73.0843	94.2951	82.7515	45.2183	82.2581	35.677	97.5213	85.4775	83.5076
AEBP1	165	12.9322	3.22607	0.00609988	0.0246256	5774	1	8836.83	995.777	2933.02	1508.27	416.805	639.935	2154.37	32677.3	78410.9	66136.7	381.529	23453.3	8336.1	7383.63	16460	3690.89
AFAP1-AS1	84740	8.16363	4.48637	0.000862828	0.00595045	3380	1	337.839	4.97888	5.2879	9.28166	3.62439	2.38782	383.92	2514.24	1246.09	1999.22	833.712	2365.9	1238.97	2330.58	102.348	560.796
AFAP1L1	134265	10.5249	-1.97721	0.00276214	0.0139544	4614	1	199.976	2636.32	1351.94	3443.49	3751.24	6158.18	769.416	728.693	335.97	1181.95	1672.37	468.088	154.384	875.886	140.588	1097.84
AFDN	4301	10.8896	-1.94015	9.59653e-05	0.00120824	1851	1	5293.31	1446.37	3944.78	6933.4	2899.51	1781.31	1008.38	569.627	705.467	913.928	1256.22	743.26	2122.46	816.29	329.538	1219.5
AFF1	4299	11.825	-3.65318	5.55641e-08	7.89755e-06	164	1	6720.41	12845.5	10725.6	4650.11	24018.8	18254.8	988.424	1708.88	704.768	899.282	1440.63	1081.11	943.17	801.842	256.433	1404.51
AFF3	3899	7.1889	-2.33538	0.00328671	0.0158173	4842	1	862.019	575.061	63.4548	162.429	141.351	162.371	19.9576	6.44861	62.8634	40.2773	111.633	15.6682	68.1107	41.5369	236.188	46.793
AFF4	27125	11.3755	-1.70586	0.000123517	0.00146897	1960	1	6991.59	2969.9	3169.22	1396.89	8459.33	5804.78	1737.36	1612.15	927.584	1375.29	1926.02	2181.8	1394	1180.19	764.799	1610.4
AFG3L1P	172	8.30858	-1.46198	0.00126235	0.00788887	3730	1	743.851	375.906	490.012	1007.06	282.702	257.884	275.729	88.131	335.271	172.826	160.384	128.283	169.304	148.088	132.715	299.475
AFG3L2	10939	11.4333	-1.45294	0.000183645	0.00194491	2201	1	1454.37	5232.81	4662.17	2854.11	7502.49	5747.47	2015.71	1864.37	1656.1	1983.11	2023.52	1702.94	1022.96	1490.81	1774.78	1179.18
AFP	174	-4.11833	5.50798	0.00244173	0.0127559	4462	1	0	0	0	0	0	0	12.0796	3.58256	20.256	0.732314	8.47842	47.9839	0	16.2536	3.37411	2.15968
AGA	175	7.40284	1.95213	0.00520182	0.0219624	5521	1	130.288	82.1516	49.3538	0	108.732	145.657	339.804	285.888	212.339	626.128	352.561	360.369	262.064	189.625	199.073	501.045
AGAP1	116987	10.3252	-1.0012	0.00893563	0.0328377	6343	1	1066.54	1710.25	1343.13	2278.65	2156.51	2335.28	909.119	572.493	323.397	1937.7	665.556	568.952	1039.82	1247.91	590.47	1212.3
AGAP1-IT1	100506749	3.29062	-3.80466	2.90893e-05	0.000506023	1340	1	72.7186	57.2572	31.7274	32.4858	18.122	7.16345	1.0504	6.44861	1.39696	2.92926	2.11961	0.979263	1.29735	3.6119	5.62352	0.719893
AGAP2-AS1	100130776	8.0161	5.99614	0.00107848	0.00703201	3575	1	122.713	4.97888	35.2527	27.845	3.62439	0	228.987	424.892	433.059	420.348	1028.72	17154.7	101.842	414.466	61.8587	413.218
AGAP3	116988	10.8883	0.943382	0.0130618	0.0434462	7008	1	1271.06	1090.38	1396.01	1879.54	1272.16	1291.81	1923.8	5325.12	1647.72	2426.16	3199.19	1316.13	1110.53	3947.81	3067.07	2320.93
AGAP5	729092	2.30306	-5.08029	0.000415073	0.00350811	2758	1	3.02994	9.95777	17.6263	139.225	0	2.38782	2.1008	0	0	0.732314	0.706535	0.979263	0	1.80595	0	2.15968
AGAP6	414189	4.95643	-4.61721	9.32573e-07	4.65488e-05	467	1	104.533	84.641	86.3691	357.344	192.093	97.9004	8.40318	2.14954	2.09545	5.85851	7.77189	5.87558	7.78408	3.6119	1.1247	17.9973
AGBL1	123624	6.62293	-11.2719	3.30007e-08	5.96314e-06	129	1	3.02994	8130.52	218.567	2775.22	7839.56	10439.5	0.525199	1.43302	0.698482	6.59083	4.94575	0	0	0.902975	1.1247	3.59946
AGBL1-AS1	727915	-4.11833	-6.35601	0.00401524	0.0183161	5110	1	0	0	0	18.5633	7.24878	0	0	0	0	0	0	0	0	0	0	0
AGBL5	60509	8.94726	2.62416	1.09514e-06	5.19911e-05	491	1	333.294	149.367	220.329	190.274	192.093	107.452	867.103	1388.6	2212.79	1149.73	782.135	1191.76	1526.33	452.391	1547.59	1138.15
AGGF1	55109	8.74969	-1.04819	0.000725019	0.0052274	3233	1	487.821	744.343	415.982	626.512	663.264	776.04	295.687	250.779	192.781	276.082	376.583	277.131	293.849	344.034	368.903	317.473
AGL	178	11.2055	-6.11822	1.55569e-06	6.53388e-05	555	1	306.024	32716.2	445.946	1577.88	42380	40669.3	195.899	388.35	287.775	208.709	95.3823	369.182	324.336	476.771	181.077	305.954
AGMAT	79814	7.82723	-3.74683	0.00141901	0.0085848	3853	1	1.51497	1613.16	96.9449	464.083	1467.88	1349.12	8.40318	30.0935	56.577	17.5755	18.3699	26.4401	411.259	15.3506	21.3694	14.3979
AGO2	27161	11.3535	-3.0148	8.39704e-08	1.04139e-05	187	1	5014.56	4585.55	11034.1	3810.12	11224.7	8966.25	1399.13	1168.63	859.133	1072.11	854.201	576.786	1013.23	652.851	319.416	1288.61
AGO3	192669	9.48343	-1.82	9.50114e-07	4.69219e-05	472	1	2067.94	1155.1	904.231	1429.37	1250.41	1263.15	318.27	472.898	348.542	356.637	236.689	422.062	378.825	436.137	287.924	551.438
AGO4	192670	9.30723	-1.86039	2.166e-05	0.000408161	1237	1	1077.14	1376.66	705.054	631.153	1547.61	1905.48	286.759	422.742	180.907	377.142	337.724	301.613	558.507	346.742	123.717	388.742
AGPAT3	56894	11.1162	-2.11646	1.43218e-05	0.000304321	1097	1	1022.61	4774.75	3341.95	7694.49	6063.61	4837.71	737.379	1689.54	759.25	1326.22	1249.15	964.574	1531.52	1138.65	569.1	694.697
AGPAT4	56895	7.95974	1.60418	0.00978817	0.0350918	6501	1	439.342	99.5777	119.859	78.8941	68.8634	50.1441	443.268	439.939	488.937	243.861	105.98	619.873	115.464	739.537	588.22	555.757
AGRN	375790	10.2647	2.53538	0.000438277	0.00364345	2804	1	605.989	470.505	371.916	1415.45	101.483	100.288	2567.17	3872.03	1801.38	1294	1919.66	5315.44	1800.07	1120.59	6328.71	3601.62
AGTPBP1	23287	8.93341	-1.29994	0.0153641	0.0487926	7340	1	372.683	1476.24	223.855	139.225	1380.89	1010.05	481.082	260.81	316.412	295.855	109.513	271.256	371.69	322.362	107.972	578.794
AHCTF1	25909	9.90041	-1.76437	0.000419121	0.00353207	2766	1	3031.46	736.875	653.937	3448.14	1351.9	1346.73	857.65	441.372	304.538	478.201	311.582	743.26	779.056	430.719	154.084	684.618
AHCYL2	23382	9.42845	-1.85719	0.000543612	0.00424412	2985	1	262.09	2484.46	528.79	1090.59	1855.69	1647.59	915.947	342.493	145.284	214.568	365.279	254.608	415.799	393.697	190.075	382.263
AHDC1	27245	11.0271	-1.80531	0.00125965	0.0078762	3728	1	1448.31	5670.95	1092.83	6408.98	3979.58	4806.67	821.936	469.316	465.887	1233.95	414.03	2644.99	424.881	1304.8	1874.88	1507.46
AHNAK	79026	15.6126	-2.49384	0.000316362	0.00286162	2577	1	58709.7	89032.4	216931	82337.6	119246	147206	9578.58	14278.7	10665.1	56718.5	23698.6	22473.1	9016.55	42170.7	11964.6	10540.7
AHR	196	8.8255	3.15811	0.00099874	0.00663674	3507	1	412.072	104.557	167.45	134.584	39.8683	52.5319	519.947	1217.35	1080.55	1806.62	4444.11	398.56	1120.91	2298.97	20.2447	647.184
AHRR	57491	2.88701	-4.35496	0.000294232	0.00271733	2524	1	51.509	22.405	84.6064	0	39.8683	2.38782	1.0504	1.43302	0	0.732314	0	2.93779	0.648673	3.6119	4.49882	1.43979
AIDA	64853	7.2863	2.34552	0.00177833	0.0101228	4095	1	149.982	92.1094	38.7779	0	72.4878	62.0832	247.369	430.624	373.688	532.392	207.015	628.687	448.233	310.623	133.84	206.609
AIF1	199	7.83757	3.15127	0.00311413	0.0152341	4765	1	9.08983	42.3205	349.002	0	28.9951	31.0416	112.393	914.986	2177.87	695.698	893.061	243.836	291.254	718.768	519.613	250.523
AIG1	51390	8.94371	1.4872	0.00887203	0.0326808	6327	1	343.899	482.952	86.3691	162.429	507.415	181.474	862.902	824.706	1294.29	484.06	286.853	663.94	597.428	191.431	2075.08	963.936
AIM2	9447	4.10352	5.5186	0.00281554	0.0141323	4644	1	4.54491	0	3.52527	0	0	7.16345	2.62599	257.228	607.679	5.85851	9.18496	59.735	34.3797	167.05	0	20.157
AIP	9049	9.97154	1.41259	0.00293633	0.0145135	4716	1	492.366	555.146	789.66	914.243	391.434	549.198	2014.66	970.874	1233.52	1195.14	1453.34	756.97	1002.2	1043.84	5204.01	1506.74
AK1	203	9.29168	-2.68175	0.000203332	0.00208063	2278	1	112.108	2233.03	340.188	1888.82	3026.37	1924.58	159.135	87.4145	111.757	541.912	197.83	543.491	85.6248	258.251	359.905	128.861
AK4	205	7.88239	2.94787	0.00191437	0.0106374	4195	1	278.755	47.2994	89.8943	0	50.7415	42.9807	331.926	1093.4	1056.8	351.511	356.094	1386.64	661.646	105.648	105.722	1105.04
AK5	26289	5.83749	5.13965	0.00239681	0.0125974	4435	1	0	17.4261	0	13.9225	14.4976	11.9391	548.833	1521.16	277.297	526.534	2.11961	185.081	9.08142	5.41785	7.87293	311.714
AK8	158067	3.8842	2.58529	0.00871797	0.032259	6299	1	24.2395	0	3.52527	0	3.62439	4.77563	47.7931	38.6917	9.08027	60.7821	33.2072	26.4401	35.0283	21.6714	39.3646	49.6726
AKAP1	8165	11.1192	-2.60416	5.25508e-05	0.000787249	1556	1	760.516	6880.82	6964.17	5995.95	6806.61	5501.53	1252.07	548.132	390.451	652.492	568.761	572.869	3212.88	381.959	673.698	767.406
AKAP13	11214	12.326	-2.21523	2.93787e-05	0.000507648	1349	1	7111.28	7316.47	10604	10274.8	23228.7	7848.75	1944.29	2453.34	1986.48	3318.85	2564.02	3647.75	1547.73	3588.42	419.515	2356.21
AKAP14	158798	-4.11833	5.26215	0.00257428	0.0132319	4535	1	0	0	0	0	0	0	9.97878	0.716512	4.88937	3.66157	34.6202	0	3.24336	5.41785	31.4917	2.87957
AKAP17A	8227	10.153	-1.24477	0.0112576	0.0388602	6752	1	1995.22	622.361	1466.51	5155.96	800.99	475.175	837.167	706.481	511.987	862.666	1067.57	432.834	788.786	822.61	294.673	1071.2
AKAP5	9495	4.92793	4.27693	0.00129426	0.00803015	3757	1	7.57486	9.95777	3.52527	0	10.8732	9.55126	791.475	89.564	182.304	26.3633	10.598	23.5023	73.9487	22.5744	11.247	108.704
AKAP6	9472	10.8557	-4.24419	0.000347288	0.00307922	2629	1	256.03	11317	9719.16	2023.4	13921.3	11163	997.352	1679.5	199.067	31.4895	14.1307	74.424	173.196	35.216	93.3504	958.897
AKAP7	9465	7.76636	-1.46787	0.0047911	0.0206816	5400	1	375.713	497.888	109.283	78.8941	554.532	556.361	254.196	157.633	196.273	110.579	94.6757	72.4654	126.491	133.64	65.2328	97.9054
AKAP8L	26993	11.0553	-1.54572	0.00370044	0.0172239	5008	1	2133.08	1414	2811.4	11356.1	2286.99	1814.74	1011.53	659.908	1068.68	610.75	1680.85	958.698	773.218	1125.11	3430.35	1135.27
AKAP9	10142	11.2752	-3.17968	1.2212e-07	1.32665e-05	214	1	11195.6	7575.37	2684.49	3011.9	10720.9	9572.75	981.597	569.627	618.157	560.22	1066.87	1464.98	862.735	676.328	346.409	1086.32
AKIRIN2	55122	9.99758	-0.800766	0.00807248	0.0306415	6141	1	663.558	1782.44	1662.16	1731.03	1007.58	1248.83	965.841	1015.3	880.786	574.866	573	1045.85	696.675	563.457	845.778	583.833
AKR1A1	10327	9.80738	1.79152	7.18529e-05	0.000990473	1691	1	407.527	415.737	826.675	589.385	358.815	291.313	749.984	2395.3	2221.17	2299.47	989.856	1507.09	1337.56	1057.38	2685.79	1427.55
AKR1B15	441282	5.1162	-5.30731	0.00134518	0.00826251	3795	1	0	176.75	33.49	102.098	732.127	265.048	0	0	40.512	0	2.11961	3.91705	0	6.32083	2.24941	0
AKT2	208	11.5874	-1.54511	0.000124576	0.0014778	1965	1	2540.61	6743.9	4443.6	7184	6614.51	4013.92	1473.71	1795.58	2247.02	3157.01	1815.09	1889	1373.89	2344.12	832.281	1085.6
AKT3-IT1	100874263	2.57037	-7.8095	3.75192e-06	0.000121468	720	1	280.27	17.4261	15.8637	157.788	28.9951	33.4294	0	0	0	0	0	0	0	1.80595	0	2.15968
ALAS1	211	10.0231	-1.17768	0.0122325	0.0414552	6878	1	248.455	2763.28	1616.34	464.083	2428.34	1869.66	712.695	1427.29	859.831	609.285	441.585	550.346	841.329	476.771	542.107	457.132
ALB	213	5.0351	5.0348	0.00660083	0.0261943	5874	1	15.1497	0	5.2879	13.9225	0	0	30.9867	1.43302	1241.9	13.1817	408.377	44.0668	55.1372	36.119	0	46.0731
ALDH18A1	5832	9.62185	2.0195	0.000562145	0.0043548	3009	1	746.881	241.476	761.458	204.196	181.22	212.516	999.978	1564.86	1318.04	1067.71	977.845	4718.09	1687.85	889.431	1802.9	837.955
ALDH1A1	216	9.44681	-2.3459	0.00448006	0.0197448	5289	1	2090.66	1371.68	107.521	658.998	2700.17	2511.98	546.207	254.362	78.9285	121.564	54.4032	167.454	487.153	194.14	14.6212	1176.3
ALDH1A2	8854	6.97722	-2.97462	0.00123777	0.00777452	3711	1	243.91	400.8	118.096	167.07	750.249	439.358	15.2308	252.929	6.98482	47.6004	12.0111	2.93779	20.1089	22.5744	15.7459	53.2721
ALDH1L1	10840	9.15601	-5.67909	1.73385e-05	0.000349767	1155	1	2631.51	3858.64	1908.93	7518.14	3874.47	4708.77	10.504	6.44861	352.733	10.2524	25.4353	0	88.8682	14.4476	260.931	27.3559
ALDH1L1-AS2	100862662	3.40781	-6.28247	4.04833e-06	0.000128215	736	1	81.8085	72.1938	17.6263	106.739	144.976	138.493	0.525199	0	0.698482	0	2.11961	0	0	0.902975	5.62352	2.15968
ALDH3A2	224	10.3262	-1.03893	0.0025125	0.013014	4500	1	884.743	2957.46	1325.5	1893.46	2098.52	1881.6	864.477	929.317	717.341	690.572	1418.72	465.15	755.704	1116.08	1335.02	663.741
ALDH3B1	221	8.10292	2.89072	0.00090524	0.00616452	3423	1	95.4432	89.6199	204.466	134.584	36.2439	45.3685	67.7506	801.777	1167.86	1919.4	1539.54	865.668	548.777	351.257	139.463	85.6672
ALDH5A1	7915	9.29185	-3.02313	0.000629582	0.00472643	3105	1	452.977	4286.82	179.789	775.018	2888.64	2139.48	417.008	55.888	50.2907	91.5393	110.219	55.818	591.59	28.8952	636.583	160.536
ALDH6A1	4329	9.5832	-1.29164	0.000256146	0.0024571	2430	1	1557.39	1623.12	590.482	700.765	1518.62	1210.62	461.125	462.867	485.445	349.314	837.951	396.601	513.1	616.732	435.261	344.109
ALDOA	226	12.5887	-10.4778	1.63023e-09	1.15154e-06	33	1	6561.34	225832	108444	139030	431161	484641	146.53	262.244	227.007	71.7668	103.154	103.802	180.98	228.453	31.4917	275.719
ALDOC	230	8.03945	3.65067	0.0065462	0.0260276	5862	1	277.24	19.9155	75.7933	27.845	39.8683	4.77563	3210.54	684.269	77.5315	38.8126	611.86	261.463	553.967	120.096	16.8706	3748.48
ALG1	56052	8.10196	2.81421	2.30525e-07	1.96115e-05	274	1	125.743	114.514	135.723	83.5349	76.1122	85.9614	487.384	1673.06	727.818	723.526	477.618	737.385	625.321	660.075	642.206	532.001
ALG11	440138	6.93602	-1.96998	0.000608409	0.00461654	3072	1	213.611	204.134	107.521	607.948	184.844	136.105	75.1034	65.9191	45.4013	56.3882	31.0876	99.8848	121.302	41.5369	25.8682	56.1516
ALG14	199857	6.81968	1.43215	0.0111557	0.0386043	6736	1	118.168	94.5988	33.49	88.1757	47.1171	31.0416	123.947	216.387	403.723	105.453	65.0012	188.998	122.599	150.797	161.957	316.753
ALG3	10195	8.86985	1.61489	0.00262294	0.0134081	4560	1	110.593	276.328	595.77	37.1266	326.195	257.884	359.761	1109.16	1417.22	684.714	928.387	857.834	916.575	744.955	619.712	549.278
ALG5	29880	8.10769	2.56587	1.48791e-05	0.000312591	1109	1	193.916	89.6199	116.334	18.5633	123.229	138.493	435.915	1230.25	539.228	564.614	459.248	623.79	1154.64	492.121	596.093	616.228
ALG8	79053	8.18318	1.90626	4.68211e-05	0.000723261	1509	1	172.707	171.772	165.688	102.098	166.722	121.779	470.578	521.621	273.106	490.65	453.596	554.263	1156.58	921.035	391.397	394.501
ALKBH3-AS1	100507300	0.811636	3.59461	0.00792215	0.0301494	6125	1	3.02994	0	0	0	0	0	6.82758	3.58256	2.79393	0.732314	11.3046	4.89631	6.48673	11.7387	1.1247	11.5183
ALKBH5	54890	12.1624	-1.49587	0.00216161	0.0116259	4334	1	1748.28	10839	6005.29	5039.94	12069.2	10487.3	1919.6	3077.42	4337.57	1616.95	3726.27	3934.68	1453.68	3802.43	830.032	2596.65
ALKBH6	84964	5.12772	-2.33261	0.0031868	0.0154727	4801	1	143.922	67.2149	58.1669	180.992	18.122	2.38782	19.9576	5.7321	16.7636	10.2524	26.8483	13.7097	13.6221	21.6714	5.62352	21.5968
ALMS1	7840	9.36	-2.36221	2.49098e-06	9.23129e-05	629	1	3567.76	1262.15	861.928	658.998	1388.14	1201.07	362.912	262.96	294.061	251.916	129.296	446.544	417.097	242.9	208.07	282.198
ALOX12	239	2.89703	5.02872	8.41518e-05	0.00110574	1774	1	6.05989	0	1.76263	0	0	0	74.053	39.4082	37.718	54.9236	58.6424	16.6475	31.785	45.1488	16.8706	50.3925
ALOX5AP	241	7.04549	3.14791	0.00961272	0.0346593	6465	1	13.6347	32.3627	197.415	0	10.8732	11.9391	18.9072	1990.47	427.471	452.57	59.349	348.618	136.87	307.012	84.3528	107.264
ALPK2	115701	10.1533	-4.17872	0.00309805	0.0151777	4758	1	1.51497	7346.34	821.387	3879.73	8702.16	8326.31	1.5756	278.723	375.783	363.228	80.545	1128.11	15.5682	426.204	3.37411	2.87957
ALPK3	57538	12.6935	-7.15187	8.88265e-06	0.000216584	956	1	74.2336	34755.1	66798.5	288608	36769.4	46961.2	219.533	394.082	107.566	101.792	154.025	1228.97	912.034	139.058	41.6141	2256.14
ALPL	249	8.64363	5.54081	0.00142216	0.00859713	3856	1	45.4491	34.8522	176.263	55.6899	3.62439	35.8172	138.127	75.2338	238.182	126.69	1581.23	14447.1	53.1912	578.807	9694.95	354.187
ALS2	57679	9.36872	-1.62248	0.000117516	0.00141785	1932	1	586.294	1481.22	796.711	547.618	1630.98	1917.42	379.194	286.605	290.568	370.551	427.454	701.152	360.662	333.198	183.327	434.815
ALS2CL	259173	8.88821	-2.37654	0.0027672	0.0139742	4615	1	262.09	1018.18	1214.45	2236.88	1333.78	413.092	80.8806	109.626	40.512	113.509	63.5882	20.5645	909.439	104.745	154.084	482.328
ALX3	257	3.26613	5.27342	0.00052468	0.00413186	2959	1	0	0	0	9.28166	0	0	77.7294	55.888	34.9241	57.1205	48.7509	29.3779	46.7045	157.118	0	90.7065
AMBP	259	1.13081	5.79607	0.00410825	0.0186093	5146	1	0	0	1.76263	0	0	0	1.5756	0.716512	82.4209	0	21.1961	9.79263	6.48673	3.6119	35.9905	1.43979
AMBRA1	55626	9.66269	-1.05746	0.000321412	0.00290055	2583	1	1527.09	896.199	1454.17	1192.69	1076.44	869.165	484.758	580.375	431.662	637.846	686.046	666.878	675.917	658.269	402.644	393.781
AMER1	139285	8.42294	-2.91928	3.02463e-07	2.26701e-05	311	1	1261.97	791.643	625.735	241.323	1475.13	1267.93	211.13	89.564	99.1844	82.7515	202.069	108.698	141.411	87.5886	84.3528	141.099
AMFR	267	11.7413	-1.38995	8.61147e-05	0.00112393	1786	1	2598.18	4824.54	6236.2	6070.2	6781.24	6743.19	3058.76	2078.6	1344.58	2281.16	2920.11	1644.18	2129.59	2028.08	1690.43	1972.51
AMHR2	269	3.83794	-3.80828	0.00194846	0.01075	4225	1	118.168	59.7466	17.6263	13.9225	54.3659	57.3076	6.82758	5.01559	0	10.2524	0	0	0	0.902975	2.24941	12.9581
AMIGO1	57463	8.86096	-3.00663	0.00101891	0.00672682	3530	1	469.641	1705.27	653.937	714.687	1953.55	2411.69	423.31	25.7944	4.88937	60.0497	79.8385	18.606	119.356	42.4398	247.435	618.388
AMN	81693	6.00441	7.9722	2.86592e-09	1.62938e-06	41	1	9.08983	0	10.5758	4.64083	0	0	784.647	598.288	938.061	1224.43	1571.33	702.131	684.35	1582.01	1107.83	979.774
AMOT	154796	10.3779	-3.48546	5.16934e-06	0.000151569	795	1	348.443	9873.13	2007.64	1392.25	4689.96	8407.5	464.801	237.166	424.677	483.327	512.238	73.4447	626.618	358.481	299.171	496.006
AMOTL1	154810	12.2505	-3.38935	6.02808e-06	0.00016629	845	1	1160.47	17266.8	35666.9	6845.22	14084.4	19613.5	2744.16	1239.57	646.096	1953.81	920.615	1130.07	1001.55	2300.78	587.096	2528.98
AMPD1	270	6.9219	-12.6864	1.01526e-07	1.18328e-05	200	1	1.51497	22439.8	534.078	2654.55	15313.1	18123.5	0	0.716512	0	0	0.706535	9.79263	2.59469	0	1.1247	0
AMPD2	271	9.7142	2.81764	0.000632301	0.00473769	3111	1	631.743	126.962	555.23	310.935	86.9854	186.25	4086.05	1963.96	1620.48	403.505	552.511	2331.62	526.722	943.609	2519.34	7355.14
AMPD3	272	9.88004	-2.36188	0.00312639	0.015278	4770	1	452.977	734.385	5462.4	983.855	3327.19	1857.72	503.14	1362.81	182.304	176.488	143.427	912.673	334.067	158.924	10.1223	372.185
AMT	275	3.19969	-2.69243	0.0103919	0.0366746	6605	1	6.05989	17.4261	5.2879	111.38	0	0	4.20159	1.43302	4.88937	2.92926	3.53268	1.95853	4.54071	2.70893	5.62352	4.31936
AMY2B	280	7.14601	-2.45801	0.000122649	0.00146163	1956	1	493.881	398.311	100.47	88.1757	521.912	389.214	58.8223	47.2898	27.9393	66.6406	67.1208	15.6682	67.462	44.2458	60.734	148.298
ANAPC13	25847	9.20177	1.53258	4.36791e-05	0.000685167	1486	1	284.815	597.466	361.34	171.711	344.317	317.579	935.904	917.852	1119.67	1138.02	622.458	1032.14	937.332	1027.59	1377.76	907.065
ANAPC16	119504	11.2559	-1.33977	0.00381883	0.0176132	5054	1	716.582	3637.07	1840.19	9824.63	3820.11	3505.31	2338.18	1026.76	1252.38	1245.67	1434.97	1172.18	1284.37	1199.15	2057.08	2360.53
ANGEL1	23357	9.17798	-0.928262	0.00784703	0.0299308	6109	1	972.612	575.061	902.469	942.088	938.717	463.236	488.435	698.6	386.261	178.685	522.836	396.601	193.953	456.905	417.265	459.292
ANGPT2	285	8.23645	3.35002	0.000144692	0.00164037	2056	1	12.1198	117.004	165.688	55.6899	108.732	107.452	530.976	2623.87	532.942	298.784	2029.88	503.341	156.33	1433.02	256.433	1264.85
ANGPTL1	9068	7.81669	-2.19537	0.0129061	0.0430941	6981	1	174.222	916.115	178.026	139.225	489.293	998.107	27.8355	50.8724	9.08027	76.893	84.7842	286.924	87.5708	380.153	1.1247	48.2328
ANGPTL6	83854	3.9541	7.29216	3.51236e-08	6.10993e-06	134	1	1.51497	0	3.52527	0	0	2.38782	282.557	235.733	258.438	204.316	217.613	126.325	177.088	121.902	62.9834	253.402
ANGPTL8	55908	3.68551	4.32722	0.000202839	0.00207669	2276	1	3.02994	0	10.5758	0	3.62439	0	71.9522	64.4861	28.6378	38.0803	92.5561	36.2327	53.8399	47.8577	24.7435	118.062
ANK1	286	10.7694	-4.84385	0.000177998	0.00190244	2180	1	4.54491	16477.6	1753.82	14006	12536.8	11344.5	356.085	108.91	186.495	343.455	487.509	997.869	32.4336	711.544	13.4965	19.4371
ANK2	287	11.2213	-2.00379	0.0134449	0.0442654	7058	1	2290.64	7475.79	1702.7	1605.73	7589.47	8023.06	2700.05	288.038	106.169	4461.99	250.82	1192.74	408.015	860.535	75.3552	1578
ANK3	288	9.8448	-4.06117	8.90692e-05	0.00114707	1810	1	1407.41	5339.85	2515.28	895.68	6469.54	5914.62	716.896	49.4394	98.486	30.0249	7.77189	242.857	430.07	108.357	14.6212	552.158
ANKAR	150709	6.5571	-2.32343	2.41279e-05	0.000441114	1275	1	222.701	341.054	81.0812	176.351	192.093	250.721	31.5119	27.944	35.6226	64.4436	49.4575	35.2535	53.8399	37.022	30.367	55.4317
ANKHD1	54882	6.30605	-2.67216	3.83502e-05	0.000618218	1446	1	383.288	209.113	123.384	78.8941	231.961	171.923	35.7135	12.8972	26.5423	14.6463	28.9679	15.6682	40.2177	27.0893	74.2305	37.4344
ANKHD1-EIF4EBP3	404734	4.84393	-2.17713	0.00220686	0.0118203	4352	1	107.563	49.7888	31.7274	37.1266	47.1171	93.1248	19.9576	5.01559	2.09545	13.1817	11.3046	6.85484	13.6221	19.8655	7.87293	35.2747
ANKRD10	55608	11.0932	-0.986953	0.00798189	0.0303322	6134	1	2546.67	2678.64	5176.86	1591.8	2682.05	3777.52	1015.73	957.26	1107.09	1731.19	809.689	1567.8	2744.54	2773.04	1212.43	1598.88
ANKRD11	29123	11.6781	-1.73208	1.67445e-05	0.000339699	1149	1	5893.24	3669.44	7006.47	8641.22	4675.46	5950.44	1946.91	1734.68	3101.96	1688.72	2354.88	1662.79	1501.68	1511.58	711.938	1763.74
ANKRD12	23253	10.2635	-2.10836	3.24492e-05	0.000542226	1394	1	3560.18	1550.92	1470.04	886.398	3305.44	4541.63	962.164	281.589	282.187	852.414	780.721	602.247	535.155	538.173	257.557	827.157
ANKRD17	26057	11.1589	-1.8831	1.67739e-05	0.000339705	1151	1	3488.98	4856.9	4217.98	1666.06	5871.51	6246.53	1567.72	1208.04	766.235	1047.94	1235.02	2338.48	963.279	980.631	585.971	1211.58
ANKRD18B	441459	2.42877	-4.54926	0.00318491	0.0154667	4800	1	0	27.3839	10.5758	4.64083	25.3707	88.3492	5.25199	0	0	0	0	5.87558	0	0	0	0
ANKRD2	26287	8.59616	-9.31169	5.26482e-06	0.000153021	802	1	0	3002.27	4286.73	34351.4	1551.24	15341.7	0.525199	6.44861	0.698482	50.5297	1.41307	63.6521	1.94602	0.902975	10.1223	17.2774
ANKRD22	118932	2.95469	5.54701	0.00273972	0.0138742	4603	1	1.51497	0	5.2879	0	0	0	0	7.16512	130.616	21.9694	10.598	7.8341	281.524	8.12678	44.9882	17.2774
ANKRD23	200539	8.62167	-1.96406	0.00476471	0.0206058	5390	1	34.8443	1326.87	125.147	533.695	1384.52	1263.15	157.034	88.131	120.139	113.509	209.134	244.816	164.763	59.5964	563.477	273.559
ANKRD26	22852	8.35555	-3.02509	6.26482e-07	3.54449e-05	412	1	895.348	1077.93	296.123	320.217	1467.88	1549.69	173.841	44.4238	84.5163	98.8624	97.5019	149.827	168.006	76.7529	94.4752	159.816
ANKRD27	84079	9.8938	-1.06061	0.0130829	0.0434937	7011	1	577.204	622.361	3119.86	853.912	1587.48	1482.83	568.79	601.87	541.323	462.09	1052.03	616.936	1225.99	772.947	244.061	501.045
ANKRD28	23243	10.6925	-1.89843	0.000753733	0.00537787	3267	1	3922.26	3380.66	1011.75	529.054	5726.54	4601.32	644.944	1390.03	1456.33	1107.26	325.713	1443.43	853.005	567.068	337.411	445.614
ANKRD33B	651746	10.5798	-4.48464	0.000163949	0.00178916	2136	1	490.851	2093.62	5361.93	24526.8	2910.39	8066.04	30.9867	48.0063	111.757	315.627	1662.48	330.991	54.4885	479.48	7.87293	192.931
ANKRD36	375248	7.34614	-4.31664	2.79793e-07	2.14538e-05	304	1	2504.25	425.695	216.804	329.499	351.566	530.095	36.2387	17.1963	30.0347	49.7974	16.9568	32.3157	42.8124	46.0517	14.6212	78.4683
ANKRD36B	57730	5.62466	-3.35682	7.60203e-05	0.00102786	1724	1	437.827	104.557	44.0659	106.739	206.59	47.7563	11.5544	7.88164	30.7332	35.1511	4.94575	19.5853	12.3248	8.12678	2.24941	21.5968
ANKRD36BP1	84832	-4.11833	7.15921	0.000105197	0.00130433	1880	1	0	0	0	0	0	0	36.7639	53.7384	9.08027	41.7419	34.6202	53.8595	56.4345	45.1488	0	29.5156
ANKRD36C	400986	6.57942	-3.93855	2.09879e-05	0.000398492	1227	1	1142.29	313.67	95.1822	55.6899	308.073	331.906	15.2308	10.0312	62.8634	33.6864	9.89149	26.4401	18.8115	27.9922	1.1247	38.1543
ANKRD39	51239	8.37903	-4.47734	4.04745e-07	2.74262e-05	344	1	124.228	2399.82	162.162	1494.35	2816.15	2430.8	51.4695	37.9752	73.3406	47.6004	45.9248	69.5277	60.9753	38.8279	155.209	124.541
ANKRD40	91369	11.0561	-2.13144	5.66842e-05	0.000836801	1579	1	680.222	5138.21	2866.04	3141.84	6860.97	8054.1	1222.14	1343.46	1091.03	899.282	1141.76	976.325	778.408	1321.05	283.425	1115.11
ANKRD44-IT1	101927547	1.32634	-7.23144	1.55452e-06	6.53388e-05	554	1	60.5989	34.8522	12.3384	9.28166	43.4927	23.8782	0	0	1.39696	0	0	0	0.648673	0	0	0
ANKRD52	283373	10.7923	-1.92314	8.73374e-06	0.000213693	952	1	1525.58	3868.59	2071.1	2784.5	4483.37	5988.64	1222.66	1056.14	783.697	869.257	934.04	1433.64	709	914.714	421.764	761.647
ANKRD55	79722	-4.11833	5.67689	0.0107933	0.0376974	6674	1	0	0	0	0	0	0	0.525199	2.86605	0.698482	5.85851	102.448	0	3.24336	9.93273	0	3.59946
ANKRD9	122416	10.1835	-2.62235	0.000254076	0.00244429	2423	1	237.851	3286.06	953.585	5629.32	5074.15	2132.32	188.546	545.266	595.805	97.3978	1360.79	187.039	474.829	316.944	656.827	262.761
ANKS1A	23294	9.87824	-1.14499	0.000792453	0.00557563	3313	1	1380.14	1406.53	823.15	1359.76	2221.75	1205.85	612.382	467.883	345.05	745.496	833.712	471.025	1107.28	597.77	445.383	702.615
ANKS1B	56899	7.9334	-1.34695	0.0153862	0.0488347	7343	1	62.1138	672.149	81.0812	190.274	815.488	518.156	154.934	182.711	107.566	91.5393	243.048	101.843	225.738	145.379	87.7269	192.211
ANKUB1	389161	3.87792	4.14786	0.00158325	0.00931018	3964	1	0	0	0	18.5633	0	2.38782	111.867	73.0843	41.2104	84.2161	64.2947	49.9424	75.8947	56.8874	1.1247	60.471
ANKZF1	55139	9.48037	-0.96661	0.0140606	0.0457036	7167	1	1752.82	662.192	918.332	1164.85	967.712	525.319	253.146	240.032	354.13	385.929	416.149	387.788	936.684	481.286	842.403	812.039
ANLN	54443	7.13073	4.89539	0.0011668	0.00744541	3653	1	33.3294	7.46833	88.1317	0	10.8732	14.3269	52.5199	1258.2	1895.68	34.4188	134.948	2903.51	568.886	738.634	22.4941	35.9946
ANO10	55129	8.92802	0.887752	0.0138498	0.0451839	7145	1	487.821	403.29	294.36	227.401	420.429	315.192	447.469	858.382	1126.65	669.335	334.898	613.998	1069.66	446.973	449.882	608.309
ANO2	57101	6.72225	-3.45283	0.000136599	0.00157943	2016	1	34.8443	186.708	475.911	691.483	554.532	152.82	89.2838	19.3458	9.08027	17.5755	54.4032	15.6682	5.83806	36.119	3.37411	68.3898
ANO3	63982	-4.11833	6.59381	0.00155237	0.00917255	3945	1	0	0	0	0	0	0	26.7851	13.6137	145.284	5.85851	5.65228	3.91705	2.59469	13.5446	0	26.636
ANO5	203859	9.54489	-5.6128	0.000276708	0.00259455	2486	1	118.168	7358.79	1339.6	3698.74	8220.12	10616.2	539.904	7.16512	6.28634	5.1262	0.706535	150.806	73.3	1.80595	3.37411	279.318
ANO6	196527	11.6121	-1.13384	0.00935403	0.033963	6420	1	2414.86	5364.75	4052.3	1331.92	7491.62	7168.22	3285.12	2110.13	2160.4	2076.84	2732.88	2930.93	1038.53	1874.58	632.084	2290.7
ANO8	57719	9.14757	-1.71131	0.00853705	0.0318064	6256	1	93.9282	694.554	623.972	3967.91	416.805	360.56	423.835	384.051	590.916	196.26	565.935	171.371	169.952	290.758	175.454	165.575
ANP32D	23519	0.761922	-5.75453	9.27162e-05	0.0011796	1832	1	36.3593	0	5.2879	13.9225	7.24878	11.9391	1.5756	0	0	0.732314	0	0	0	0	0	0
ANPEP	290	9.43364	4.54481	0.00273913	0.0138742	4602	1	33.3294	107.046	366.628	208.837	76.1122	66.8588	33.6127	17043	771.124	4468.58	1789.65	7888.94	200.44	1034.81	32.6164	146.858
ANXA1	301	11.2562	3.07714	0.00156642	0.00922515	3958	1	871.109	841.431	2034.08	245.964	543.659	515.768	1827.69	5898.33	9686.55	9975.58	5286.3	14558.7	1246.75	19807.7	97.8493	2674.4
ANXA11	311	12.2032	-1.102	0.00987375	0.0352894	6522	1	3287.49	5548.97	10025.9	5504.02	9535.77	7550.27	902.291	3101.78	3103.36	5597.08	3488.16	4760.2	3743.49	4295.45	1607.2	1586.64
ANXA2	302	12.0824	3.08132	3.39535e-05	0.000561715	1409	1	1060.48	1199.91	2571.68	510.491	1373.64	2227.83	2503.1	19994.3	16581.3	18148.9	10436.9	21899.3	8801.19	18185	6046.41	3572.83
ANXA5	308	11.8863	2.46047	0.000326061	0.0029289	2595	1	2378.51	1150.12	2580.5	222.76	1467.88	1881.6	5005.67	11981.5	14706.5	15390.3	3910.67	14139.6	3836.25	12194.7	3212.16	4432.38
ANXA9	8416	4.02347	3.6683	0.00322346	0.0156052	4815	1	22.7246	0	0	4.64083	0	0	87.7082	45.8568	34.2256	62.2467	40.2725	60.7143	118.707	53.2755	13.4965	63.3506
AOAH	313	6.57269	2.60888	0.00347115	0.0164423	4921	1	71.2037	54.7677	52.879	13.9225	21.7463	16.7147	39.3899	181.994	861.228	93.0039	274.842	80.2996	586.4	109.26	64.1081	60.471
AOC1	26	4.46753	7.59702	0.00561369	0.0231755	5646	1	0	2.48944	7.05054	0	0	0	5.25199	7.16512	1.39696	48.3327	2.11961	2.93779	2992.98	1.80595	5.62352	10.7984
AOC2	314	5.23039	-2.1841	0.00714822	0.0278684	5979	1	107.563	52.2783	128.672	120.662	47.1171	23.8782	37.2891	6.44861	3.49241	3.66157	52.9901	26.4401	5.83806	22.5744	2.24941	15.1177
AP1G1	164	10.7089	-0.88676	0.0124344	0.0419617	6907	1	2066.42	2499.4	2086.96	1132.36	2964.75	2905.97	1362.37	1372.12	575.549	1022.31	1240.68	1968.32	2011.53	1227.14	488.122	1040.96
AP1G2	8906	8.3576	1.73237	0.0096919	0.0348491	6482	1	521.15	99.5777	289.072	60.3308	76.1122	33.4294	592.949	201.34	500.812	459.161	1331.82	286.924	659.7	214.005	756.926	975.455
AP1S1	1174	8.37022	2.76115	2.97012e-07	2.24057e-05	309	1	145.437	121.983	165.688	194.915	65.239	69.2467	1031.49	846.918	779.506	633.452	585.011	836.29	1426.43	614.023	1192.19	670.22
AP2M1	1173	11.9629	1.72013	4.5015e-05	0.000700898	1497	1	2086.12	2372.44	3133.96	1318	2069.53	2215.89	4870.17	10362.9	9891.2	6661.13	7105.63	8311	3934.2	5821.48	9286.68	6215.55
AP2S1	1175	10.2703	1.82275	0.00370789	0.0172318	5015	1	310.569	781.685	1348.42	417.675	579.903	501.441	722.674	2573.71	4666.56	1261.78	1334.65	1221.14	1093.66	1814.08	7653.61	886.188
AP3M2	10947	8.50245	1.24614	0.00279633	0.0140722	4632	1	199.976	331.096	197.415	176.351	250.083	257.884	820.36	264.393	366.703	434.995	1125.51	570.91	262.713	690.776	446.508	602.55
AP3S1	1176	8.98147	2.35042	2.69573e-05	0.000479812	1309	1	460.551	161.814	118.096	97.4574	206.59	298.477	647.045	1187.98	1139.92	2168.38	1201.11	1484.56	1008.04	1489.01	474.625	614.069
AP3S2	10239	9.53551	-1.54294	0.000484441	0.00391665	2883	1	555.995	1384.13	523.502	2923.72	1315.65	897.819	405.979	311.683	382.07	421.081	542.619	401.498	201.737	500.248	801.914	378.664
AP4B1-AS1	100287722	2.2748	8.08405	1.27633e-05	0.000279355	1065	1	0	0	1.76263	0	0	0	50.4191	123.24	86.6118	76.1607	55.1097	148.848	66.8133	81.2678	0	108.704
AP4E1	23431	8.53386	-1.19467	0.0154121	0.0488849	7349	1	445.402	809.069	333.138	167.07	743	866.777	176.467	286.605	238.881	325.147	336.311	325.115	159.574	372.026	28.1176	201.57
AP4M1	9179	9.12822	2.27009	3.24718e-06	0.000111805	677	1	165.132	179.24	435.371	431.597	188.468	128.942	957.963	1230.97	1501.04	1028.17	1066.16	1068.38	990.524	1616.33	1925.49	904.905
APC	324	10.0276	-1.95023	0.000197711	0.00204375	2255	1	840.809	2666.19	997.651	547.618	3555.53	3703.5	737.904	449.97	212.339	457.696	724.199	885.254	424.232	630.277	224.941	562.956
APC2	10297	6.51871	5.53957	0.000277806	0.00260066	2490	1	18.1797	2.48944	8.81317	46.4083	0	4.77563	2940.06	78.0998	30.7332	155.251	210.548	60.7143	80.4354	269.087	1152.82	1275.65
APEX1	328	10.5952	1.02826	0.00667117	0.0264015	5890	1	1015.03	1107.8	1470.04	371.266	1551.24	983.78	1508.9	2034.18	2919.65	2613.63	3947.41	2697.87	1395.3	1731	1719.67	1524.73
APEX2	27301	8.45559	1.75396	0.00150986	0.00899894	3911	1	295.419	169.282	421.27	51.0491	83.361	126.554	414.382	796.762	1290.1	503.1	1011.76	676.671	456.017	618.538	327.289	352.747
APH1A	51107	10.8551	1.59782	0.000529285	0.00416249	2964	1	2480.01	943.499	1101.65	385.189	790.117	687.691	2291.44	4121.38	4336.87	3835.13	1940.85	3123.85	3106.49	4315.32	3319	1836.45
APH1B	83464	7.97172	1.40111	0.0152907	0.0486492	7326	1	443.887	174.261	52.879	37.1266	115.981	102.676	596.101	361.839	220.022	651.027	768.004	290.841	182.277	295.273	272.178	442.014
APLF	200558	6.54577	-1.89785	0.000463249	0.00379688	2844	1	204.521	171.772	88.1317	97.4574	279.078	241.169	29.9363	48.0063	62.1649	41.7419	31.7941	77.3618	78.4894	56.8874	35.9905	21.5968
APLN	8862	8.60216	4.89795	0.000209419	0.00212983	2292	1	13.6347	109.535	58.1669	64.9716	137.727	42.9807	631.289	7648.77	425.375	625.396	5799.24	606.164	57.0832	3851.19	97.8493	1476.5
APLP1	333	7.21493	7.4937	0.000480229	0.00388955	2878	1	7.57486	14.9367	1.76263	32.4858	7.24878	2.38782	10219.8	111.776	301.744	14.6463	332.072	271.256	34.3797	10.8357	421.764	8226.21
APLP2	334	12.6476	1.38576	0.0102451	0.0362664	6585	1	8112.67	2496.91	4797.89	2000.2	3044.49	3364.43	11918.3	20611.9	7100.77	12521.1	13210.1	8277.71	13721.4	9096.57	1409.25	5857.77
APOA1-AS	104326055	0.775085	5.08463	0.00362294	0.0169852	4972	1	0	0	1.76263	0	0	0	6.30239	0	50.9892	2.19694	6.35882	4.89631	3.24336	2.70893	7.87293	15.1177
APOA4	337	0.848888	-7.33315	9.02541e-05	0.00115658	1819	1	0	0	3.52527	125.302	3.62439	4.77563	0	0	0.698482	0	0	0	0	0	0	0.719893
APOBEC2	10930	8.8236	-8.55089	4.49449e-05	0.000700311	1496	1	0	15730.8	3319.04	5657.17	15755.2	12182.6	2.1008	0	2.09545	1.46463	1.41307	108.698	2.59469	0	1.1247	114.463
APOBEC3B	9582	3.42239	4.73433	0.00205865	0.0112146	4279	1	3.02994	0	7.05054	0	0	2.38782	11.0292	19.3458	252.152	5.1262	12.0111	112.615	71.354	61.4023	4.49882	3.59946
APOBEC3B-AS1	100874530	-4.11833	7.21327	0.000569381	0.00438753	3025	1	0	0	0	0	0	0	2.1008	11.4642	176.716	2.92926	5.65228	68.5484	52.5425	31.6041	20.2447	2.87957
APOBEC3C	27350	8.49353	2.79279	9.09009e-07	4.55678e-05	465	1	227.246	102.067	123.384	199.556	76.1122	93.1248	474.254	723.677	1505.93	1176.1	1593.24	949.885	697.972	1064.61	781.669	520.482
APOBEC3G	60489	6.65437	2.27912	0.00370398	0.0172285	5010	1	77.2636	49.7888	42.3032	88.1757	7.24878	9.55126	131.3	70.2182	607.679	289.996	495.988	98.9055	155.682	121.902	79.854	167.735
APOE	348	11.0443	3.50497	0.00237031	0.0124793	4427	1	2072.48	224.05	223.855	756.455	326.195	157.596	430.138	22611	6273.07	9884.04	22489.7	2973.04	1867.53	542.688	3379.74	704.775
APOH	350	-4.11833	5.52038	0.0117886	0.0402628	6825	1	0	0	0	0	0	0	3.67639	0	83.1193	0	8.47842	0.979263	0.648673	0.902975	2.24941	15.8376
APOL1	8542	10.373	2.84073	0.00371341	0.0172532	5017	1	419.647	246.455	1681.55	324.858	144.976	155.208	340.854	417.727	10864.9	2629.74	10422.8	1688.25	2030.99	4851.69	1690.43	555.757
APOL4	80832	7.00773	2.30926	0.00951009	0.034401	6444	1	39.3893	24.8944	135.723	51.0491	21.7463	74.0223	63.5491	151.901	1116.87	585.851	38.1529	333.929	214.711	191.431	20.2447	148.298
APOM	55937	5.70862	2.11404	0.000408571	0.00347058	2744	1	27.2695	27.3839	12.3384	9.28166	43.4927	31.0416	117.119	111.059	128.521	111.312	93.9692	121.429	139.465	111.969	69.7317	83.5076
APOOL	139322	9.28245	-1.64585	0.00057361	0.00441283	3030	1	257.545	1834.72	306.698	719.328	1848.44	1642.82	391.273	532.369	264.725	298.052	322.887	377.995	427.475	336.81	205.821	362.826
APP	351	13.3829	2.1263	7.06941e-05	0.000979872	1681	1	9356.46	3644.54	5992.96	3856.53	3859.98	3963.77	33235.1	14499.3	13786.6	32247.4	22185.2	22165.6	22933.8	20195.9	11568.7	30386.7
APPL1	26060	10.5104	-1.19683	0.0019389	0.0107328	4211	1	1880.08	2870.33	914.807	705.406	3040.86	3839.61	1110.8	1175.8	1058.9	1124.83	569.467	991.993	1211.07	762.111	816.535	812.759
APRT	353	9.68004	2.17321	0.000230684	0.00227656	2362	1	242.395	321.138	900.706	389.83	224.712	238.782	836.116	1235.27	3850.73	1324.76	1505.63	1472.81	1748.17	793.715	3908.35	745.809
AQP1	358	11.1179	2.72377	0.000830547	0.00578603	3346	1	383.288	545.188	939.484	1062.75	1598.36	659.037	10534.4	739.441	1716.87	7042.66	5198.69	617.915	1874.66	4460.7	10267.4	14667.8
AQP2	359	2.80816	9.15077	0.00958092	0.0346035	6454	1	0	0	1.76263	0	0	0	9.45358	1.43302	0	0	0	0	0.648673	0.902975	4.49882	1652.87
AQP4	361	7.0569	-8.78536	2.85374e-05	0.00049971	1330	1	7.57486	5217.87	14.1011	389.83	6433.29	4718.32	12.6048	0	0	0	0	0	0	9.02975	0	41.7538
AQP6	363	-4.11833	5.65923	0.00111541	0.0071991	3611	1	0	0	0	0	0	0	11.5544	10.0312	4.19089	0	32.5006	3.91705	3.89204	3.6119	34.8658	23.0366
AQP7	364	7.04598	-4.44673	0.000251002	0.00242474	2412	1	12.1198	1433.92	186.839	1345.84	434.927	288.926	22.5835	0	18.859	12.4493	120.111	0.979263	62.2726	16.2536	7.87293	21.5968
AR	367	8.99339	-4.72739	3.37757e-05	0.000559965	1406	1	2040.67	4251.97	699.766	826.067	3863.6	4056.9	33.0875	187.01	12.5727	310.501	2.11961	214.459	103.788	11.7387	3.37411	111.583
ARAP1-AS2	100506020	3.67531	6.09179	3.66006e-05	0.000598282	1426	1	0	0	0	9.28166	0	0	70.3766	178.412	73.3406	195.528	137.774	106.74	66.1646	111.066	3.37411	112.303
ARC	23237	6.18143	4.03	0.00750193	0.0289328	6044	1	16.6647	7.46833	8.81317	55.6899	0	19.1025	146.005	19.3458	65.6573	62.979	12.7176	30.3571	1.94602	83.9767	1510.48	999.931
ARF3	377	10.2193	2.13102	1.05329e-05	0.000242371	1013	1	1299.85	365.948	662.75	380.548	438.551	269.823	3255.71	2457.64	2353.88	2491.33	3123.59	1995.74	2559.01	2117.48	1514.98	3079.7
ARF4	378	10.9273	2.7598	0.000162394	0.00177942	2127	1	1745.25	652.234	671.564	222.76	529.161	668.588	2154.89	8596.72	14872.1	3460.18	2287.76	7786.12	4148.26	3487.29	1425	2461.31
ARF5	381	9.85648	1.37743	0.000154654	0.00171994	2096	1	360.563	612.403	611.634	733.251	605.273	527.707	1520.98	2102.25	1869.84	1670.41	1777.64	1371.95	1109.23	1731	582.597	1206.54
ARFGAP2	84364	11.0634	-1.0719	0.00188224	0.0105093	4174	1	1625.56	2648.77	4202.12	5782.47	2142.01	2215.89	1263.63	1297.6	1433.98	1636.72	1452.64	1240.73	1206.53	1614.52	2499.09	1114.39
ARFGEF1	10565	10.3702	-1.4772	0.000122902	0.00146368	1957	1	2227.01	2178.26	1108.7	2835.55	1852.06	3049.24	779.92	846.201	802.556	1083.09	479.737	850	1212.37	887.625	263.181	727.812
ARFGEF2	10564	10.5284	-1.42683	0.00204493	0.0111633	4270	1	2125.51	2434.67	2668.63	1410.81	3406.93	2483.33	1249.97	1329.85	426.772	637.846	698.057	755.012	2118.57	712.447	152.96	925.782
ARG2	384	7.96942	4.00566	4.39408e-07	2.87971e-05	355	1	27.2695	119.493	82.8438	37.1266	86.9854	21.4903	932.228	902.089	1357.15	543.377	1042.85	568.952	429.421	853.312	2607.06	808.44
ARHGAP10	79658	10.2901	-1.96726	0.000257356	0.00246502	2433	1	3531.4	2200.67	900.706	1253.02	3240.21	3729.77	328.774	1056.86	300.347	1108.72	248.7	674.712	260.767	1426.7	421.764	504.645
ARHGAP11A	9824	6.20527	3.45883	0.000639272	0.00477566	3120	1	10.6048	34.8522	31.7274	0	18.122	38.205	52.5199	353.957	742.486	44.6712	153.318	428.917	193.305	265.475	181.077	30.9554
ARHGAP11B	89839	4.36422	-2.60135	0.00151254	0.00900798	3914	1	30.2994	54.7677	40.5406	106.739	36.2439	35.8172	6.30239	5.01559	25.1453	6.59083	12.0111	8.81337	5.83806	8.12678	0	5.75914
ARHGAP15	55843	5.80873	3.19803	0.00104591	0.00686216	3552	1	9.08983	19.9155	38.7779	0	21.7463	21.4903	211.655	204.923	565.77	103.989	89.73	26.4401	115.464	113.775	25.8682	240.444
ARHGAP26	23092	9.52274	-1.84166	0.000763317	0.00543105	3276	1	301.479	1334.34	2055.23	928.166	2595.06	1141.38	574.567	415.577	234.69	153.054	286.853	408.353	895.169	283.534	92.2257	541.359
ARHGAP26-IT1	100874372	1.16443	-7.56663	6.98177e-07	3.83158e-05	424	1	4.54491	32.3627	26.4395	27.845	72.4878	21.4903	0	0	0	0	0	0.979263	0.648673	0	0	0
ARHGAP32	9743	9.32354	-1.83411	0.00215972	0.0116185	4333	1	1877.05	923.583	504.113	751.814	1960.8	1241.66	523.098	219.969	132.712	244.593	144.133	613.019	1033.34	135.446	59.6093	287.237
ARHGAP35	2909	11.5672	-0.939615	0.00370439	0.0172285	5012	1	3061.76	5810.36	3407.17	2603.5	4392.76	5938.5	2988.91	2014.83	1896.38	1873.99	2760.43	1707.83	1533.46	2746.85	2980.47	1406.67
ARHGAP39	80728	6.86574	1.78859	0.00873593	0.0323076	6303	1	53.024	109.535	49.3538	134.584	10.8732	19.1025	223.209	145.452	60.7679	141.337	139.187	213.479	177.736	145.379	633.208	287.957
ARHGAP45	23526	8.49734	2.05112	0.000630295	0.00472772	3106	1	83.3234	84.641	400.118	380.548	54.3659	62.0832	511.018	954.394	1048.42	834.106	830.179	284.965	612.347	695.291	991.989	593.912
ARHGAP5	394	10.6704	-1.19728	0.00193278	0.0107065	4208	1	2940.56	2803.11	1001.18	1118.44	2714.67	4228.82	1411.73	966.575	1121.76	839.232	1936.61	1057.6	1102.1	753.984	554.479	1017.93
ARHGAP6	395	8.97195	-1.76129	0.00390423	0.0179325	5075	1	1280.15	580.04	738.544	1447.94	898.849	601.73	120.796	113.925	97.089	343.455	638.001	150.806	158.276	734.119	28.1176	342.669
ARHGDIA	396	12.1612	1.32542	0.00226414	0.0120353	4384	1	2969.34	1471.26	6727.97	3062.95	1428.01	1700.12	5587.06	10281.2	6520.33	9036.02	7035.68	8161.18	5412.53	6174.54	7650.24	6648.21
ARHGDIB	397	9.77029	2.57512	0.000541372	0.00423044	2983	1	75.7486	341.054	1027.62	69.6124	369.688	262.66	1699.02	3835.49	3727.1	2613.63	1649.76	683.525	1555.52	1467.33	469.002	3617.46
ARHGEF10	9639	5.0991	-2.64261	0.00011568	0.00140005	1926	1	219.671	42.3205	54.6417	97.4574	61.6146	38.205	8.40318	11.4642	10.4772	19.7725	7.77189	15.6682	12.9735	17.1565	8.99763	24.4764
ARHGEF10L	55160	10.8567	-1.85975	0.00122293	0.00770447	3700	1	366.623	3547.46	1914.22	7583.11	4900.18	2884.48	727.4	323.864	930.378	1569.35	882.463	824.539	1876.61	1115.17	277.802	1205.82
ARHGEF12	23365	12.0608	-1.58008	0.000332869	0.00297857	2605	1	8091.46	6400.36	4723.86	3299.63	10720.9	11089	3622.3	2254.15	1262.86	1839.57	1697.8	3051.38	3740.9	2435.32	1039.23	3765.04
ARHGEF18	23370	7.51028	3.59839	5.61791e-07	3.33215e-05	393	1	66.6588	34.8522	82.8438	92.8166	10.8732	26.266	557.236	651.31	921.298	504.564	600.555	560.138	1098.2	732.313	392.522	326.831
ARHGEF35	445328	2.89058	4.12315	0.00479894	0.0207001	5404	1	4.54491	2.48944	0	0	3.62439	0	55.6711	12.1807	10.4772	8.78777	2.82614	17.6267	175.79	4.51488	2.24941	19.4371
ARHGEF37	389337	9.45058	-2.69491	0.000589991	0.00451228	3047	1	351.473	2098.6	976.499	1109.16	3109.73	3037.3	673.305	30.81	36.3211	356.637	480.444	31.3364	352.229	152.603	134.965	501.045
ARHGEF38	54848	3.25049	7.66772	2.69575e-07	2.12291e-05	296	1	1.51497	2.48944	0	0	0	0	119.745	115.358	178.113	130.352	144.133	231.106	225.738	109.26	16.8706	86.3871
ARHGEF38-IT1	100874374	-0.658473	-4.57578	0.0152785	0.0486201	7325	1	0	0	0	18.5633	0	0	0	0	0	0	0	0	1.29735	0	0	0
ARHGEF39	84904	5.95986	6.35971	5.37286e-08	7.77896e-06	161	1	6.05989	0	10.5758	18.5633	3.62439	2.38782	273.103	663.49	472.174	400.576	547.565	499.424	434.611	367.511	1658.94	323.232
ARHGEF6	9459	10.6128	-1.97512	0.00109724	0.00711936	3592	1	737.791	4834.5	1339.6	918.884	4827.69	5971.93	702.716	693.584	1036.55	993.018	1012.47	719.758	274.389	1572.08	111.346	781.804
ARHGEF7	8874	10.9107	-1.73502	3.15019e-05	0.000533313	1376	1	3358.69	3572.35	3467.1	2218.32	4570.36	3887.36	1216.89	909.971	694.99	1018.65	1120.56	1022.35	1394	1487.2	244.061	1442.67
ARHGEF9-IT1	100874355	0.532856	-3.50198	0.0120606	0.0409874	6859	1	24.2395	4.97888	0	0	0	0	0.525199	0	2.79393	0	0	0.979263	0	0	0	0
ARID1A	8289	11.1179	-1.50173	1.55375e-05	0.000321938	1125	1	2893.6	2994.8	4151	5448.33	2827.02	4123.76	1145.46	1761.9	775.315	1036.22	1128.34	1691.19	1811.74	1336.4	1171.94	1347.64
ARID1B	57492	11.5585	-2.59307	1.19834e-08	3.49165e-06	80	1	6229.56	6507.4	5502.94	7448.53	9118.97	9646.77	1642.82	940.781	1118.27	1128.5	1107.14	1613.83	1544.49	1149.49	672.573	1361.32
ARID2	196528	9.52104	-1.7948	8.44481e-06	0.000210727	934	1	2152.77	1157.59	712.104	696.124	1467.88	2024.87	495.262	371.87	234.69	323.683	600.555	429.896	359.365	340.422	404.894	383.703
ARID4A	5926	9.267	-1.51211	0.00109359	0.0071007	3590	1	2882.99	565.103	463.573	338.78	800.99	1191.52	413.331	230	282.885	309.037	550.391	314.343	398.934	372.026	294.673	482.328
ARID4B	51742	10.0814	-1.7388	3.09005e-05	0.000526914	1367	1	2855.72	1018.18	1556.41	3174.33	1504.12	1766.98	772.042	415.577	296.855	518.478	442.291	771.659	905.547	571.583	348.658	887.628
ARID5A	10865	10.6616	-2.14387	0.00437825	0.0194357	5251	1	646.893	323.627	13274.4	3401.73	706.756	2077.4	269.427	654.892	1145.51	640.042	247.287	516.072	810.192	392.794	2320.26	708.374
ARID5B	84159	11.9023	-3.87932	5.96319e-06	0.000165282	841	1	5103.94	2606.45	27130.5	1016.34	38911.5	13333.6	349.257	676.388	479.159	1624.27	1276	1628.51	1338.21	749.469	1176.44	680.299
ARIH1	25820	11.0722	-2.04837	4.39802e-07	2.87971e-05	356	1	3410.2	3574.84	2183.9	6418.26	5603.31	5083.66	1313	1152.87	760.647	965.922	955.942	1365.09	836.788	1304.8	814.286	1117.27
ARIH2	10425	11.1557	-1.81371	7.48379e-06	0.000197115	885	1	1769.49	4607.96	2735.61	3564.16	7056.69	5931.33	1466.88	1673.77	1568.09	1028.9	1088.77	933.237	1052.15	1061	966.121	1328.92
ARL10	285598	9.56713	-1.90426	0.000170637	0.00184317	2158	1	1118.05	1097.84	380.729	3049.02	1605.61	1554.47	405.453	422.026	187.892	371.283	363.159	856.855	269.199	437.04	124.842	483.048
ARL15	54622	7.76356	2.27376	0.000114898	0.00139216	1923	1	113.623	171.772	49.3538	23.2041	79.7366	155.208	430.138	302.368	330.382	678.123	442.291	657.085	330.823	797.327	202.447	607.59
ARL16	339231	8.49829	1.67638	0.010762	0.0376219	6668	1	189.371	149.367	169.213	436.238	166.722	102.676	265.225	379.752	354.829	443.782	521.423	316.302	189.412	588.74	3013.08	392.342
ARL2	402	9.51634	1.72096	0.00815332	0.0307917	6172	1	171.192	599.956	414.219	306.295	467.546	460.848	1147.56	630.531	1054.01	1345.26	761.645	390.726	411.907	632.083	6122.89	799.801
ARL2BP	23568	9.58122	1.54873	0.00015807	0.00174475	2110	1	449.947	567.593	274.971	241.323	398.683	754.55	1227.91	1640.1	878.69	1449.98	1155.89	2305.18	971.063	1209.08	734.432	1529.77
ARL3	403	8.63505	2.0936	0.00099964	0.00663674	3511	1	542.36	129.451	103.995	78.8941	123.229	176.698	890.737	449.97	692.196	563.149	494.575	790.265	362.608	488.51	2744.28	737.17
ARL4A	10124	6.38649	3.60108	2.38081e-05	0.000436294	1272	1	24.2395	27.3839	29.9648	0	36.2439	26.266	157.56	335.328	528.052	460.626	98.2084	182.143	493.64	229.356	235.063	194.371
ARL4C	10123	9.40588	4.8546	5.90627e-05	0.000863709	1594	1	136.347	12.4472	135.723	278.45	126.854	66.8588	559.862	5235.56	12861.8	4188.84	1760.69	7965.32	924.359	2108.45	281.176	601.11
ARL5A	26225	9.00269	-0.847607	0.0098436	0.0352248	6514	1	554.48	754.301	493.538	547.618	692.259	1086.46	258.923	529.503	291.267	315.627	330.658	497.466	648.673	307.915	240.687	403.14
ARL6	84100	6.15763	1.64263	0.00607691	0.0245754	5764	1	28.7845	49.7888	15.8637	23.2041	50.7415	74.0223	180.143	101.028	99.8829	62.2467	89.73	136.118	85.6248	98.4243	92.2257	316.033
ARL6IP1	23204	10.0496	2.39352	0.00146054	0.00877004	3882	1	1801.3	276.328	126.91	83.5349	213.839	272.211	2777.25	3920.04	3586.01	1581.8	1223.72	3040.61	4143.07	1347.24	669.199	2004.9
ARMC7	79637	7.55047	1.53678	0.00251167	0.013014	4498	1	54.539	141.898	148.061	171.711	72.4878	71.6345	189.597	411.278	229.801	246.79	281.908	207.604	225.738	374.735	809.787	215.968
ARMC8	25852	9.74943	-1.57933	5.82738e-05	0.000856471	1586	1	984.732	1603.2	1062.87	682.202	2065.9	2528.7	491.061	570.344	619.553	477.469	365.985	650.231	497.532	465.935	222.691	618.388
ARMCX2	9823	9.18077	2.1201	0.00115147	0.00737386	3640	1	713.552	214.092	296.123	41.7675	184.844	219.679	1330.33	1010.28	2044.46	546.306	2145.75	2147.52	234.171	967.989	803.039	870.35
ARMCX6	54470	7.04209	1.87557	0.00136178	0.00833811	3807	1	80.2935	89.6199	68.7427	32.4858	65.239	76.4101	221.109	229.284	483.349	324.415	416.149	288.883	112.22	275.407	50.6117	123.102
ARNT2	9915	9.30451	-1.86995	0.0040104	0.0182976	5109	1	945.342	438.142	306.698	2060.53	1804.95	1697.74	950.085	356.823	796.269	213.836	380.116	64.6313	123.897	102.939	185.576	133.18
ARNTL	406	8.87821	-2.55068	2.90795e-06	0.000102859	659	1	1669.5	1254.68	913.044	301.654	1663.6	1031.54	76.1538	156.916	187.892	410.828	141.307	216.417	176.439	292.564	109.096	176.374
ARNTL2	56938	6.05105	3.9473	0.00310544	0.0152067	4760	1	31.8144	12.4472	54.6417	0	0	2.38782	130.774	783.865	402.326	438.656	7.06535	266.359	229.63	254.639	4.49882	86.3871
ARNTL2-AS1	101928646	-4.11833	5.32525	0.00164364	0.00957831	4000	1	0	0	0	0	0	0	3.67639	32.2431	16.0651	16.8432	0.706535	11.7512	10.3788	8.12678	0	1.43979
ARPC1A	10552	8.02379	1.59315	0.000601571	0.00457944	3061	1	159.072	181.729	163.925	125.302	130.478	138.493	190.647	486.512	472.174	309.769	371.638	254.608	356.121	539.979	1128.08	411.059
ARPC3	10094	9.52623	3.77376	5.50934e-08	7.89755e-06	162	1	330.264	134.43	262.632	129.943	195.717	143.269	1173.82	3402.72	4765.04	2016.79	2522.33	1652.02	2875.57	1937.78	5326.6	1597.44
ARPC4	10093	10.3486	1.81788	0.00205558	0.0112057	4276	1	783.24	522.783	1767.92	194.915	489.293	408.316	1152.81	3433.53	4531.05	2160.33	1244.21	1747	2129.59	1503.45	5589.78	990.572
ARPC4-TTLL3	100526693	-1.76315	-3.41204	0.00866222	0.0321305	6282	1	1.51497	2.48944	1.76263	0	0	0	0	0	0	0	0	0	0	0.902975	0	0
ARPC5	10092	10.3238	3.14063	1.07094e-06	5.11286e-05	488	1	633.258	271.349	733.256	426.956	250.083	274.599	1633.37	6207.15	4753.87	3390.61	7605.85	2988.71	3673.43	2814.57	3437.1	1557.13
ARPP21	10777	7.13957	-8.97608	8.04342e-07	4.16649e-05	450	1	0	4062.77	1008.23	988.496	9350.93	3574.56	0	3.58256	7.6833	0.732314	12.7176	24.4816	2.59469	5.41785	5.62352	0
ARR3	407	0.424071	3.50668	0.00284078	0.0142039	4662	1	0	0	0	0	0	2.38782	3.15119	3.58256	3.49241	5.1262	5.65228	9.79263	2.59469	2.70893	3.37411	5.75914
ARRDC2	27106	11.0682	-2.45184	0.00109246	0.00709536	3589	1	198.461	1765.01	6666.28	1749.59	15081.1	4672.96	362.387	406.979	1534.56	589.513	2272.92	330.012	522.182	1098.92	592.719	1469.3
ARSA	410	9.15117	2.31454	0.00155371	0.0091758	3947	1	160.587	214.092	507.639	361.985	192.093	93.1248	409.655	1540.5	616.76	1451.45	731.264	939.113	502.722	432.525	5505.43	551.438
ARSD-AS1	100506356	-4.11833	9.42433	3.30787e-06	0.000112121	686	1	0	0	0	0	0	0	51.4695	214.237	254.247	227.017	62.8816	320.219	314.606	27.0893	16.8706	246.203
ARSF	416	-4.11833	7.20944	0.0153743	0.0488118	7342	1	0	0	0	0	0	0	259.448	2.14954	8.38178	0	0.706535	2.93779	0	0	0	100.065
ARSI	340075	4.73767	4.5849	0.000482685	0.00390538	2881	1	7.57486	17.4261	5.2879	0	0	2.38782	16.8064	312.399	145.284	47.6004	19.0765	389.747	46.7045	210.393	104.597	14.3979
ART1	417	3.39265	-9.75228	8.23026e-08	1.03701e-05	185	1	3.02994	699.533	75.7933	232.041	579.903	260.272	1.0504	0	0	0	0	0	0	1.80595	0	0.719893
ART3	419	8.15162	-7.93239	1.62397e-05	0.000331768	1141	1	3.02994	3261.17	2652.76	2529.25	7669.21	10551.8	69.3262	0	13.2712	2.19694	2.82614	0	9.73009	1.80595	0	82.7877
ARX	170302	5.02008	-8.26782	1.73331e-06	7.12584e-05	567	1	899.893	226.539	82.8438	1740.31	239.21	229.23	12.0796	4.29907	0	0	0	0.979263	0	0	1.1247	0
AS3MT	57412	-4.11833	-3.85028	0.00923416	0.0336168	6396	1	4.54491	0	0	0	0	0	0	0	0	0	0	0	0	0	0	0
ASAP1-IT2	100507117	2.93209	-4.02811	0.000437725	0.00364276	2801	1	83.3234	17.4261	15.8637	0	25.3707	42.9807	1.5756	0.716512	2.09545	0.732314	0	0.979263	0	5.41785	4.49882	2.87957
ASB1	51665	9.89847	-1.3652	0.000143858	0.00163258	2054	1	1339.23	2101.09	1255	1707.82	1641.85	1146.15	508.918	662.057	466.586	844.358	303.104	548.387	409.313	397.309	1086.46	719.893
ASB10	136371	4.56951	-12.05	1.01607e-08	3.4231e-06	69	1	0	2103.58	750.882	3596.64	1725.21	1100.78	0	0	1.39696	0	0	0	0	0	2.24941	0
ASB11	140456	4.95941	-12.3517	2.39219e-09	1.5932e-06	35	1	1.51497	3052.06	195.652	1550.04	4675.46	4021.08	0.525199	0.716512	0	0.732314	0.706535	0	0	0.902975	0	0.719893
ASB12	142689	5.61013	-6.42497	1.13655e-05	0.000255478	1037	1	3.02994	886.241	181.551	32.4858	837.234	776.04	21.5331	2.14954	0.698482	0.732314	2.11961	0	9.08142	0.902975	8.99763	6.47903
ASB14	142686	7.69756	-2.92365	0.000408333	0.00347001	2743	1	3.02994	921.094	186.839	134.584	1051.07	1134.21	79.8302	106.044	92.1996	75.4283	55.8163	84.2166	112.22	65.9172	23.6188	58.3113
ASB15	142685	5.12559	-12.081	9.29664e-08	1.12282e-05	193	1	0	2474.51	72.268	310.935	5846.14	5083.66	2.1008	0	1.39696	0	0	0	0	1.80595	0	0
ASB16	92591	8.34186	-4.51419	4.87565e-07	3.05613e-05	371	1	33.3294	1625.61	1900.12	3141.84	1504.12	1100.78	155.984	37.9752	52.3861	49.7974	49.4575	68.5484	66.1646	51.4696	20.2447	126.701
ASB18	401036	3.95068	-9.44278	1.3368e-06	6.0067e-05	518	1	0	253.923	116.334	1466.5	250.083	360.56	0	0	0	0	0	0	0	3.6119	2.24941	0
ASB2	51676	10.271	-7.88448	6.01341e-06	0.000166081	844	1	6.05989	21742.8	7163.34	10386.2	43782.6	30881.6	11.5544	11.4642	53.0846	38.0803	5.65228	9.79263	304.876	19.8655	322.79	26.636
ASB3	51130	6.30314	2.78393	3.24385e-05	0.000542226	1393	1	63.6288	39.8311	19.389	32.4858	10.8732	14.3269	210.08	195.608	257.74	106.186	155.438	312.385	216.008	211.296	120.343	287.237
ASB4	51666	5.86412	-7.84087	4.52094e-06	0.000138396	761	1	10.6048	711.98	70.5054	148.506	2392.1	1958.01	1.0504	17.1963	0	0	1.41307	0	1.29735	2.70893	1.1247	13.678
ASB6	140459	9.25386	1.7412	0.00019807	0.00204446	2258	1	231.791	256.413	601.058	422.315	195.717	296.089	764.689	961.56	1125.25	867.792	870.451	1160.43	648.024	1475.46	2655.43	633.506
ASB8	140461	10.3558	-2.47541	5.94191e-06	0.000164888	840	1	443.887	4841.96	1425.97	1990.92	5505.45	4333.89	814.058	454.269	549.007	537.518	734.09	479.839	465.098	627.568	367.778	527.681
ASCL2	430	4.3073	6.05264	0.00504794	0.0215214	5467	1	1.51497	2.48944	10.5758	0	0	0	2.1008	5.7321	42.6074	12.4493	7.06535	3.91705	1407.62	5.41785	120.343	5.75914
ASF1B	55723	5.53913	5.03323	5.64746e-05	0.000834236	1578	1	3.02994	14.9367	21.1516	0	7.24878	2.38782	92.435	391.216	625.84	34.4188	73.4797	458.295	524.128	290.758	145.087	25.1962
ASH1L	55870	11.3763	-2.86654	1.86867e-07	1.73541e-05	251	1	7630.91	7050.1	4947.71	2663.84	10257	10525.5	1674.33	672.089	580.438	849.484	937.572	1234.85	1289.56	1080.86	383.524	1141.03
ASIC1	41	6.60362	2.20472	0.00529957	0.0222422	5554	1	19.6946	59.7466	21.1516	74.2532	18.122	78.7979	255.247	146.885	25.1453	139.872	89.0234	609.101	186.169	90.2975	483.623	62.6307
ASNS	440	5.35117	-3.36344	9.06606e-06	0.000219906	961	1	268.15	42.3205	158.637	55.6899	155.849	105.064	22.0583	12.8972	11.8742	6.59083	11.3046	10.7719	11.0274	24.3803	3.37411	12.9581
ASNSD1	54529	9.24018	-1.84683	0.000281652	0.00263244	2494	1	660.528	1267.13	1292.01	102.098	1601.98	1958.01	237.39	185.577	507.796	267.295	330.658	294.758	252.334	298.885	443.133	370.745
ASPHD1	253982	5.67474	3.85266	0.0155942	0.0492083	7387	1	74.2336	0	1.76263	4.64083	0	0	850.297	65.9191	119.44	5.1262	12.0111	101.843	140.762	15.3506	22.4941	608.309
ASPHD2	57168	5.77546	4.29604	0.0001971	0.00204052	2250	1	3.02994	9.95777	31.7274	18.5633	10.8732	0	209.029	267.259	254.247	39.545	24.0222	173.33	101.193	206.781	915.509	236.845
ASPM	259266	5.5094	4.8252	0.000518267	0.00410214	2945	1	3.02994	2.48944	22.9142	0	18.122	4.77563	17.8568	262.244	583.232	24.8987	68.5339	875.461	319.147	219.423	39.3646	15.1177
ASTE1	28990	6.94534	1.9819	0.00123251	0.00774807	3708	1	112.108	67.2149	59.9296	74.2532	3.62439	54.9198	176.992	279.44	251.453	349.314	190.058	209.562	319.147	273.601	124.842	274.999
ASXL1	171023	11.0158	-1.42542	2.57028e-05	0.000463008	1294	1	3542	2133.45	5330.21	2770.57	3892.6	2691.07	1194.3	1046.82	968.096	1348.92	1158.01	1303.4	1334.32	2054.27	1090.96	1134.55
ASXL2	55252	9.83671	-1.84602	6.09155e-05	0.000879917	1613	1	772.636	2432.18	1699.18	844.631	2457.34	2196.79	637.066	523.771	334.573	637.846	427.454	613.019	762.839	260.96	142.837	482.328
ATAD2B	54454	8.82006	-2.69423	5.18985e-08	7.62673e-06	158	1	1595.27	883.752	983.55	775.018	1424.39	1236.89	164.387	130.405	169.033	172.826	170.982	319.24	280.875	122.805	85.4775	160.536
ATCAY	85300	6.56134	6.39708	0.0128697	0.043022	6973	1	0	0	7.05054	51.0491	3.62439	0	6624.86	0.716512	0.698482	0.732314	236.689	0.979263	14.2708	2.70893	10.1223	1778.14
ATE1	11101	9.31365	-1.25679	0.00108169	0.0070462	3578	1	515.09	1130.21	884.842	417.675	1667.22	1287.03	670.679	323.147	224.911	311.233	298.864	491.59	510.506	382.861	403.769	498.886
ATF5	22809	9.73821	1.82707	0.0077926	0.0297779	6100	1	175.737	567.593	594.008	672.92	492.917	217.291	579.819	1521.87	1087.54	798.955	7376.23	570.91	566.94	1238.88	1843.39	503.205
ATF7IP	55729	10.725	-1.11011	0.00506584	0.0215838	5471	1	1737.67	3467.79	1292.01	1183.41	3443.17	3796.63	1158.06	1123.49	720.135	866.327	1959.22	1904.67	1588.6	699.806	623.086	876.829
ATG10	83734	10.1388	6.25797	7.71267e-11	1.79782e-07	10	1	125.743	159.324	59.9296	92.8166	199.341	136.105	11166.3	5752.88	5816.96	11835.7	10886.3	8025.06	9901.99	7482.96	19055.9	8706.38
ATG12	9140	9.27712	1.03821	0.00656115	0.0260768	5865	1	734.761	410.758	322.562	129.943	431.303	568.3	719.522	727.26	665.653	1060.39	1477.37	1103.63	742.082	1015.85	634.333	745.089
ATG14	22863	9.4272	-0.973193	0.000802603	0.00563006	3323	1	792.33	955.946	962.398	1085.95	1181.55	809.469	572.467	393.365	377.18	629.79	762.352	508.237	352.878	471.353	406.018	439.854
ATG16L1	55054	9.29347	-1.04495	0.0110572	0.0383845	6714	1	393.893	744.343	1722.09	566.181	887.976	1093.62	259.448	462.867	553.198	428.404	397.073	467.108	791.381	511.084	111.346	386.582
ATG2A	23130	10.1658	-1.65591	7.82035e-05	0.00104947	1737	1	3549.58	1062.99	1868.39	3875.09	1098.19	780.816	752.61	551.715	482.651	532.392	806.157	828.456	657.106	620.344	639.957	599.671
ATG2B	55102	10.1979	-1.4495	0.000704627	0.00513116	3201	1	3086	1884.51	1311.4	682.202	2428.34	2254.1	1322.45	791.746	410.707	551.432	876.104	637.5	379.474	915.617	285.675	936.581
ATG3	64422	9.1642	1.01261	0.00693578	0.0271628	5952	1	634.773	385.864	595.77	167.07	308.073	331.906	547.782	1089.1	1180.43	730.117	987.03	492.569	1067.07	816.29	491.496	747.249
ATG4C	84938	7.20799	1.13424	0.01411	0.0457681	7186	1	77.2636	161.814	38.7779	88.1757	94.2342	138.493	102.414	257.944	328.985	196.26	180.873	256.567	140.762	331.392	218.193	177.094
ATG4D	84971	9.39048	-1.56513	0.000200153	0.00205803	2267	1	281.785	1162.57	830.201	2236.88	1138.06	1277.48	557.236	441.372	297.553	246.79	369.518	325.115	375.582	319.653	581.472	387.302
ATG7	10533	10.5931	2.01016	0.0050192	0.0214399	5457	1	692.342	575.061	1462.99	552.259	743	592.178	887.586	2375.24	3211.62	1801.49	804.744	2029.03	1682.01	1353.56	15551.3	1306.61
ATG9A	79065	10.1696	-3.29341	2.15993e-05	0.000407346	1236	1	845.354	3403.07	4210.93	4005.03	4421.76	4751.75	410.705	404.829	277.297	377.874	453.596	709.966	458.612	330.489	2.24941	252.682
ATG9B	285973	4.79685	6.80026	4.0985e-06	0.000129278	739	1	6.05989	2.48944	0	0	7.24878	0	143.379	257.228	162.746	133.281	394.953	96.947	212.765	167.953	62.9834	1302.29
ATL1	51062	7.63943	2.62409	0.000712589	0.00516655	3215	1	127.258	22.405	33.49	218.119	47.1171	33.4294	946.933	262.244	164.842	708.148	770.83	449.482	267.902	117.387	230.564	1032.33
ATL2	64225	9.97763	-1.48665	0.00164064	0.0095632	3999	1	1837.66	1909.4	683.902	394.47	2689.3	2612.27	1191.15	474.331	387.657	314.163	533.434	602.247	815.382	569.777	266.555	868.191
ATL3	25923	10.4534	0.960991	0.0148046	0.0474676	7269	1	2623.93	719.449	898.943	454.801	630.644	702.018	1201.65	1842.15	2402.78	2339.01	2119.61	2249.37	1876.61	2493.11	1528.47	1510.34
ATM	472	10.1085	-1.35663	0.00116103	0.00741155	3651	1	3117.81	1710.25	895.418	1280.87	1797.7	1798.03	974.244	587.54	268.217	1014.99	401.312	915.611	844.572	670.008	249.684	972.575
ATOH8	84913	9.82727	-2.42079	0.00608011	0.0245799	5766	1	2230.04	490.42	6712.11	1679.98	786.493	713.957	205.878	75.2338	17.462	265.83	1584.76	119.47	42.1637	486.704	900.888	227.486
ATOX1	475	8.96331	2.93137	0.000273201	0.00257306	2475	1	378.743	139.409	246.769	32.4858	134.102	152.82	507.867	1127.79	1180.43	735.243	970.779	962.615	598.725	712.447	6342.21	647.903
ATP10A	57194	7.98437	2.71822	0.00581005	0.0237882	5693	1	24.2395	62.2361	98.7075	310.935	57.9903	38.205	66.7002	122.524	1936.19	308.304	112.339	2508.87	177.736	478.577	569.1	215.968
ATP11A	23250	10.3754	-1.59598	0.000150196	0.00168677	2075	1	2217.92	1929.32	3655.7	1582.52	2265.24	2206.34	749.459	619.783	457.506	610.018	676.154	761.866	1397.24	1362.59	212.569	792.602
ATP13A1	57130	10.1964	1.14767	0.00505619	0.0215505	5469	1	754.456	470.505	1524.68	1271.59	340.693	367.724	2333.46	1453.8	2104.53	1161.45	2046.13	2414.86	1122.85	1711.14	1832.14	1284.29
ATP1A1-AS1	84852	9.12147	7.69157	3.53681e-11	1.17776e-07	7	1	60.5989	49.7888	44.0659	37.1266	21.7463	19.1025	12391	10254	6347.11	5197.96	3736.86	4642.69	12188.6	5618.31	5694.38	14010.6
ATP1A2	477	12.411	-6.74769	0.000306864	0.0028018	2553	1	80.2935	57630.6	46644.6	61667.3	73698.4	99006	872.355	0.716512	2.09545	15.3786	4.94575	80.2996	212.116	36.119	2746.53	1282.85
ATP1A3	478	4.77738	6.4059	0.00990626	0.0353947	6524	1	3.02994	0	5.2879	0	0	9.55126	1171.72	0	4.88937	0.732314	2.11961	2.93779	7.1354	0.902975	14.6212	1320.28
ATP1A4	480	4.76466	-7.58861	4.25238e-06	0.000132517	748	1	1.51497	64.7255	100.47	1016.34	43.4927	1036.31	1.5756	0	0	3.66157	0	1.95853	0.648673	1.80595	5.62352	4.31936
ATP1B3	483	9.95924	1.79548	0.00648962	0.0258611	5849	1	299.964	238.986	403.643	78.8941	1881.06	303.253	783.071	2914.77	3080.31	1834.45	1090.89	1685.31	3755.17	950.833	1625.2	827.157
ATP1B4	23439	7.79955	-5.90988	0.00277596	0.014006	4620	1	0	3821.29	135.723	3355.32	1620.1	1432.69	0	2.14954	0.698482	0	0	0	0	282.631	1.1247	0.719893
ATP2A1	487	12.2069	-12.3379	8.21217e-08	1.03701e-05	184	1	59.0839	225909	44603.5	342038	780799	647597	22.5835	26.511	50.2907	40.2773	80.545	59.735	38.9204	28.8952	291.298	17.9973
ATP2A1-AS1	100289092	5.48729	-3.09036	0.00260506	0.013343	4551	1	0	62.2361	40.5406	199.556	170.346	312.804	8.40318	15.0468	32.8287	1.46463	7.06535	32.3157	9.73009	5.41785	37.1152	4.31936
ATP2A2	488	15.0531	-5.82547	3.26035e-06	0.000112092	678	1	6747.68	260998	49618.1	942213	158328	118156	3996.24	10656	4912.42	3225.84	4434.92	6683.47	4144.37	2430.81	728.808	3932.77
ATP2B2	491	8.75844	-5.17438	0.00171797	0.00988298	4052	1	7.57486	2733.41	93.4196	1452.58	6360.81	4966.66	14.7056	0.716512	18.859	134.013	2.11961	9.79263	0	2.70893	531.985	5.75914
ATP2B3	492	4.65811	6.67832	0.00971038	0.0348981	6486	1	3.02994	0	0	0	0	11.9391	1417.51	0	0	1.46463	19.0765	0	2.59469	2.70893	268.804	842.994
ATP2C2	9914	5.04708	4.88794	0.0111463	0.0385859	6733	1	0	4.97888	12.3384	4.64083	14.4976	0	13.13	7.88164	18.859	6.59083	5.65228	8.81337	1687.2	10.8357	29.2423	10.7984
ATP5F1E	514	11.3955	2.58143	0.00199836	0.0109553	4252	1	283.3	1916.87	572.856	385.189	1696.21	1752.66	3898.55	4643.72	4425.58	2688.32	2415.64	2354.15	4822.88	2705.31	34092	3862.94
ATP5MF-PTCD1	100526740	3.40763	3.39556	0.00117837	0.00750076	3662	1	3.02994	12.4472	1.76263	0	0	2.38782	23.1087	44.4238	33.5271	31.4895	65.7078	42.1083	21.4062	55.9845	5.62352	20.8769
ATP5MGL	267020	0.831026	-2.97107	0.00267731	0.0136411	4575	1	9.08983	4.97888	1.76263	9.28166	0	4.77563	0.525199	0	0	0.732314	0	0.979263	0.648673	0.902975	1.1247	1.43979
ATP6AP1	537	10.9277	2.91975	5.50545e-07	3.29056e-05	390	1	627.198	841.431	828.438	399.111	855.356	697.242	7150.06	10232.5	5520.8	2914.61	6680.29	3694.76	2378.68	3038.51	6145.38	5829.69
ATP6AP2	10159	10.5316	3.136	1.26803e-06	5.78428e-05	511	1	1063.51	408.269	606.346	213.478	362.439	341.458	2994.68	9497.37	6674.69	3341.55	5128.74	2659.68	2314.47	3820.49	3970.21	3486.44
ATP6V0B	533	10.3679	2.20194	0.000266166	0.0025262	2456	1	498.426	784.174	937.721	487.287	630.644	358.172	1253.12	8871.86	3531.52	1115.31	1271.76	2112.27	1493.89	1549.51	4382.97	2762.95
ATP6V0C	527	2.82885	-2.84557	0.00131223	0.00811999	3767	1	16.6647	9.95777	7.05054	64.9716	10.8732	4.77563	4.20159	1.43302	4.19089	2.19694	2.82614	1.95853	1.94602	2.70893	0	5.03925
ATP6V0D2	245972	4.04133	8.52941	0.00453401	0.0199223	5305	1	1.51497	0	0	0	3.62439	0	0	2754.27	353.432	28.5602	2.11961	15.6682	9.08142	1.80595	0	0
ATP6V0E1	8992	10.7571	2.43581	4.72886e-05	0.000728069	1514	1	684.767	771.727	1427.73	111.38	706.756	761.713	3556.12	7680.3	2401.38	3227.31	7079.48	3057.26	2728.32	2539.17	4598.92	3387.82
ATP6V0E2	155066	8.65931	2.62681	0.00132395	0.00817085	3777	1	56.054	224.05	105.758	194.915	213.839	181.474	2654.88	814.675	176.017	438.656	656.371	157.661	297.741	277.213	1778.16	2796.78
ATP6V0E2-AS1	401431	7.79634	2.41761	0.00487382	0.0209427	5423	1	119.683	64.7255	148.061	102.098	32.6195	109.84	962.689	306.667	65.6573	151.589	384.355	78.341	114.815	154.409	1783.78	1135.99
ATP6V1A	523	9.86043	2.03765	0.000876104	0.00601531	3395	1	551.45	726.917	356.052	306.295	405.932	405.929	1277.28	7911.01	1162.97	1759.02	890.941	1110.48	1275.94	711.544	1168.57	1567.93
ATP6V1B1	525	2.10096	-4.39294	6.77548e-05	0.000950851	1661	1	16.6647	14.9367	28.2021	18.5633	18.122	21.4903	0	1.43302	2.09545	0	2.11961	0	0.648673	0.902975	0	2.15968
ATP6V1B2	526	11.2022	1.77206	0.0111329	0.0385607	6729	1	1327.12	1603.2	1568.74	538.336	1482.38	1129.44	8706.22	15385	1370.42	3131.37	2024.93	2294.41	1593.14	959.863	898.639	7178.05
ATP6V1C2	245973	6.87543	8.59792	6.93862e-10	6.22074e-07	26	1	7.57486	17.4261	0	0	3.62439	7.16345	1570.87	3966.61	3345.73	2221.84	1484.43	1992.8	3192.77	889.431	2568.82	1878.2
ATP6V1E1	529	10.8278	1.2815	0.00140663	0.00853426	3842	1	681.737	1543.45	1327.26	594.026	1685.34	1162.87	2771.47	5359.51	4060.28	1750.96	2417.76	1507.09	2106.24	2848.89	2933.23	2583.7
ATP6V1F	9296	9.98442	1.842	0.000290412	0.00269487	2512	1	180.282	697.044	456.522	389.83	605.273	881.104	1970.02	4765.52	1592.54	2018.26	2654.45	888.191	1444.59	1324.66	1381.14	1141.03
ATP6V1G1	9550	10.6145	1.32157	0.00279583	0.0140722	4631	1	801.42	848.9	1540.54	533.695	1022.08	1203.46	4047.18	4910.98	1420.71	1162.18	1463.23	2267.97	1753.36	1863.74	1732.04	4164.58
ATP6V1G2	534	5.75282	2.796	4.04292e-05	0.00064626	1458	1	18.1797	29.8733	10.5758	23.2041	28.9951	11.9391	301.989	106.76	139.696	169.897	155.438	104.781	72.0027	85.7826	98.974	185.732
ATP6V1H	51606	9.5532	1.08611	0.0151648	0.0483441	7312	1	566.599	697.044	391.305	185.633	768.371	484.727	1475.28	2900.44	1160.88	800.419	679.687	586.578	773.218	514.696	866.022	1189.26
ATP8A1	10396	9.86338	-3.64772	9.50534e-05	0.00120092	1845	1	2013.4	5494.2	209.753	677.561	5280.74	6110.42	734.753	146.885	67.0543	121.564	80.545	35.2535	666.836	132.737	101.223	544.239
ATP8A2	51761	6.22725	4.15015	0.00897305	0.0329337	6351	1	9.08983	17.4261	5.2879	0	72.4878	2.38782	935.379	40.1247	60.0694	16.8432	2.11961	99.8848	11.6761	13.5446	857.025	1120.15
ATP9B	374868	9.44051	-1.99698	2.28439e-05	0.000423031	1258	1	1843.72	1319.4	1091.07	1104.52	1525.87	1444.63	430.138	259.377	129.918	419.616	658.491	207.604	195.899	561.651	142.837	472.25
ATPAF1	64756	10.1856	-1.34234	0.00635987	0.0254679	5821	1	563.569	3666.95	772.034	478.005	2725.54	2920.3	533.077	710.064	856.339	601.962	420.388	332.949	965.225	542.688	1224.8	1125.91
ATRIP	84126	5.16655	5.61147	1.31216e-06	5.93913e-05	515	1	10.6048	2.48944	14.1011	0	3.62439	0	219.008	217.82	273.805	216.765	214.787	231.106	156.33	193.237	626.46	161.976
ATRNL1	26033	7.99326	-3.66818	0.00022223	0.00222135	2332	1	701.432	186.708	86.3691	1434.02	1254.04	1788.47	232.138	45.8568	76.833	1.46463	13.4242	37.212	7.1354	54.1785	158.583	87.8269
ATRX	546	11.1225	-1.80892	6.2955e-05	0.00090169	1627	1	4852.45	3686.86	2115.16	1090.59	6168.71	7125.24	1369.19	772.4	1030.26	771.859	1841.94	1596.2	996.362	1245.2	945.876	1341.16
ATXN1	6310	11.0789	-2.43023	3.84979e-06	0.000123267	728	1	3123.87	5312.47	2317.86	4566.57	8401.34	6408.9	754.185	918.569	969.493	768.93	505.173	2638.13	705.107	637.5	591.594	828.597
ATXN2	6311	10.2859	-1.24245	9.09337e-05	0.00116273	1823	1	3411.72	1692.82	1330.79	1475.78	1743.33	1867.27	899.665	979.472	796.269	634.184	1131.87	791.244	653.214	876.789	624.211	729.251
ATXN7	6314	9.55638	-2.384	1.05037e-07	1.19435e-05	205	1	1181.68	1254.68	1931.85	1471.14	2036.91	2445.12	355.56	411.995	323.397	282.673	209.841	353.514	498.829	338.616	133.84	387.302
ATXN7L2	127002	8.41699	-3.11836	1.34186e-05	0.000290156	1078	1	90.8983	1045.57	303.173	2190.47	1551.24	862.001	183.294	88.8475	60.7679	115.706	45.9248	87.1544	54.4885	161.633	115.845	246.203
AUH	549	8.5184	-2.04321	5.63462e-06	0.000159341	823	1	845.354	562.614	625.735	1132.36	844.483	456.073	199.05	136.854	106.169	127.423	130.709	164.516	289.308	268.184	114.72	269.24
AUNIP	79000	2.71076	5.08529	0.000222662	0.00222317	2334	1	0	4.97888	1.76263	0	0	0	13.13	68.7852	81.0239	16.8432	12.0111	58.7558	65.516	40.6339	6.74823	17.9973
AURKB	9212	5.1704	5.01687	0.000958617	0.00643217	3474	1	3.02994	4.97888	29.9648	0	0	0	15.2308	327.446	570.66	26.3633	29.6745	428.917	309.417	164.341	169.83	7.19893
AUTS2	26053	10.8668	-1.74166	1.2924e-05	0.000282342	1067	1	2746.64	2389.86	2434.2	4121.06	1942.67	6855.42	1020.46	849.067	835.384	869.257	889.528	1064.46	924.359	801.842	1739.92	1217.34
B2M	567	13.7165	3.17254	3.24731e-05	0.000542226	1396	1	7738.48	3116.78	6253.83	1253.02	4537.74	3997.2	20967	39605.2	101295	36039.4	41059.6	46957.6	44174	34105.4	10558.7	29426.3
B3GALNT1	8706	7.05434	2.20326	0.00415368	0.0187464	5164	1	199.976	27.3839	38.7779	37.1266	25.3707	42.9807	237.915	333.895	366.703	607.821	42.3921	142.972	68.1107	157.118	617.463	277.879
B3GALNT2	148789	9.69406	-1.8432	0.000206382	0.00210445	2286	1	555.995	1545.94	611.634	1633.57	3051.74	2015.32	425.411	374.736	254.946	341.991	157.557	960.657	472.883	423.495	654.578	306.674
B3GALT1	8708	6.36301	-4.34748	0.000318529	0.00287787	2580	1	1.51497	211.603	38.7779	64.9716	808.239	1103.17	20.4828	7.88164	5.58786	9.52008	1.41307	6.85484	4.54071	37.925	73.1058	15.1177
B3GALT4	8705	6.93042	1.95983	0.00194806	0.01075	4224	1	51.509	44.81	51.1164	106.739	90.6098	26.266	127.098	239.315	84.5163	492.847	325.006	47.9839	225.09	239.288	435.261	189.332
B3GAT1	27087	4.78351	6.02304	0.00332845	0.01593	4870	1	9.08983	2.48944	5.2879	0	3.62439	0	578.769	1.43302	10.4772	10.9847	7.77189	2.93779	9.73009	5.41785	476.875	1116.55
B3GAT2	135152	5.58515	7.60214	1.05837e-08	3.4231e-06	70	1	0	4.97888	1.76263	13.9225	0	0	577.719	919.285	1037.25	649.563	392.834	602.247	867.276	445.167	782.794	417.538
B3GAT3	26229	8.90616	2.8198	0.000150745	0.00169098	2078	1	257.545	144.388	333.138	176.351	97.8586	74.0223	630.239	1481.75	1241.9	470.878	581.479	976.325	544.237	546.3	5179.26	1095.68
B3GNT2	10678	7.82817	2.54729	0.000127941	0.0015047	1982	1	186.342	77.1727	47.5911	46.4083	94.2342	112.227	792	892.058	433.757	549.236	263.538	359.389	481.315	226.647	139.463	1357
B3GNT3	10331	4.59198	6.26791	0.0129556	0.0432264	6986	1	3.02994	0	8.81317	4.64083	0	0	0.525199	67.3522	1.39696	14.6463	0	1.95853	1975.86	3.6119	51.7364	0
B3GNT4	79369	6.74948	6.69688	1.11607e-08	3.4231e-06	76	1	3.02994	0	8.81317	37.1266	7.24878	7.16345	1758.89	1035.36	829.797	527.266	1164.37	758.929	902.304	816.29	1691.56	1474.34
B3GNT9	84752	8.10359	3.25622	0.000261089	0.00249018	2444	1	309.054	44.81	84.6064	23.2041	50.7415	21.4903	109.241	384.767	619.553	896.352	2017.86	1684.33	269.199	1180.19	602.841	737.89
B3GNTL1	146712	7.96169	1.80239	0.00453074	0.0199117	5304	1	84.8384	107.046	188.602	273.809	79.7366	66.8588	188.546	293.77	385.562	503.832	440.878	213.479	195.251	293.467	1824.27	316.753
B4GALT4-AS1	100874201	-4.11833	7.02613	0.000116132	0.0014048	1927	1	0	0	0	0	0	0	29.9363	53.7384	44.7028	58.5851	21.1961	30.3571	55.7859	18.9625	0	15.8376
B4GAT1	11041	9.77641	1.72014	0.0133374	0.0441235	7046	1	422.677	632.318	271.446	510.491	558.156	503.829	4194.76	439.939	333.176	593.174	861.266	742.281	340.553	724.186	2973.72	4715.3
B9D1	27077	7.91954	3.40977	4.77897e-07	3.02712e-05	368	1	137.862	57.2572	95.1822	23.2041	65.239	66.8588	681.183	432.057	595.107	586.584	589.957	570.91	492.991	1132.33	1667.94	1143.91
B9D2	80776	5.17236	3.64365	0.000243989	0.00237173	2397	1	3.02994	7.46833	42.3032	0	3.62439	4.77563	68.801	146.169	127.822	66.6406	253.646	94.0092	81.0841	153.506	168.706	114.463
BAALC	79870	6.605	3.59472	0.0147104	0.0472314	7260	1	121.198	9.95777	10.5758	4.64083	14.4976	7.16345	38.8647	405.546	42.6074	1805.89	173.101	734.447	14.2708	160.73	2.24941	5.75914
BAALC-AS1	105369147	5.4079	2.69991	0.010555	0.0370621	6638	1	46.9641	2.48944	14.1011	23.2041	3.62439	9.55126	130.249	76.6668	292.664	302.446	19.0765	99.8848	62.9213	53.2755	1.1247	43.9135
BACE2	25825	9.77665	1.64338	0.0101624	0.0360227	6576	1	284.815	351.011	1288.49	385.189	362.439	305.64	283.607	1496.79	3240.96	3034.71	1436.39	905.818	2967.68	1067.32	832.281	237.565
BACH1-IT3	54147	-4.11833	-8.5653	4.31734e-05	0.000679522	1481	1	10.6048	17.4261	26.4395	0	36.2439	28.6538	0	0	0	0	0	0	0	0	0	0
BACH2	60468	8.37619	-2.72971	1.90897e-05	0.000373305	1192	1	1093.81	545.188	886.605	770.377	1105.44	733.059	35.1883	263.677	71.2452	33.6864	87.6104	200.749	61.6239	329.586	138.339	68.3898
BAD	572	9.49973	1.77776	0.0016123	0.00943578	3983	1	301.479	413.247	458.285	352.703	387.81	432.195	727.4	916.419	1426.3	1217.84	642.947	711.924	501.424	1046.55	5301.86	912.824
BAG1	573	11.2795	-2.17091	0.000643945	0.00479717	3129	1	515.09	2536.74	3733.26	19700.3	2544.32	2619.43	1888.09	981.622	766.933	1764.88	1329.7	865.668	1032.69	584.225	1297.91	1202.22
BAG3	9531	11.7076	-3.19122	4.79231e-06	0.000143584	778	1	557.51	9890.55	16320.2	4571.22	13359.5	15948.2	1144.41	1305.49	1392.07	1065.52	830.885	1551.15	747.92	812.678	391.397	1824.93
BAHCC1	57597	9.70578	-0.999105	0.011911	0.0405908	6840	1	818.085	711.98	1085.78	2997.97	627.02	842.899	792.525	465.733	266.122	674.461	769.417	410.311	408.015	795.521	534.234	790.442
BAIAP2	10458	9.01061	2.98979	0.000415418	0.00350903	2759	1	159.072	97.0882	363.103	264.527	144.976	69.2467	1268.36	572.493	301.744	1361.37	907.191	513.134	731.703	439.749	6949.55	1491.62
BAIAP2L1	55971	7.65635	2.22776	0.0106069	0.0372079	6645	1	92.4133	79.6621	100.47	125.302	123.229	38.205	95.061	71.6512	567.167	171.361	51.5771	789.286	1771.53	135.446	651.204	61.9108
BAIAP3	8938	8.53521	4.17118	0.00129246	0.00802482	3754	1	18.1797	119.493	59.9296	269.168	28.9951	28.6538	978.971	243.614	507.796	295.123	234.57	235.023	275.037	192.334	7200.36	5583.49
BANP	54971	8.59726	-1.15501	0.00213813	0.0115283	4323	1	381.773	408.269	904.231	895.68	416.805	460.848	192.748	192.742	518.972	224.088	274.842	288.883	255.577	223.938	176.579	246.923
BARD1	580	7.73863	-1.85655	0.000763683	0.00543105	3277	1	274.21	378.395	211.516	134.584	616.146	823.796	71.427	93.8631	215.132	76.1607	71.3601	143.952	214.711	93.9094	35.9905	105.824
BARX1	56033	-4.11833	10.0188	0.0142748	0.0461699	7207	1	0	0	0	0	0	0	0	22.9284	3.49241	0	0.706535	4.89631	1.29735	0.902975	2584.57	0.719893
BASP1	10409	9.35785	3.52362	0.000919733	0.0062377	3437	1	565.084	52.2783	192.127	287.731	32.6195	31.0416	516.796	3736.61	1651.91	8787.77	1445.57	828.456	406.718	3875.57	558.978	442.734
BAX	581	9.22185	2.21173	0.000158307	0.00174475	2115	1	222.701	119.493	747.357	348.062	112.356	114.615	646.52	1424.43	2149.93	1857.15	1081	1338.65	1009.98	1319.25	1466.61	557.917
BAZ1B	9031	11.4608	-0.946782	0.00609254	0.0246089	5770	1	2737.55	3268.64	4228.56	4566.57	3925.22	4754.14	2254.15	2317.92	1463.32	1761.95	3964.37	2336.52	1642.44	2381.15	806.413	1374.28
BAZ2A	11176	11.3948	-1.2862	0.00154313	0.00913416	3938	1	7229.44	2452.1	4868.4	3220.73	4149.93	3309.51	2139.66	1370.69	1240.5	1048.67	3644.31	2060.37	1818.88	1187.41	668.074	2063.21
BAZ2B	29994	10.008	-2.4983	5.69446e-06	0.000160505	827	1	3882.87	2519.32	800.236	914.243	3555.53	3013.42	404.403	235.733	164.842	366.157	287.56	528.802	777.759	308.818	518.489	739.33
BBIP1	92482	8.43744	2.05495	0.000194491	0.00202302	2241	1	222.701	174.261	63.4548	315.576	72.4878	171.923	1412.78	321.714	362.512	610.75	896.593	521.947	480.018	535.464	740.055	1184.94
BBOF1	80127	6.57358	1.9378	0.00141227	0.0085573	3847	1	137.862	37.3416	22.9142	32.4858	39.8683	21.4903	115.019	151.184	244.469	202.119	271.31	220.334	120.653	278.116	129.341	131.74
BBS10	79738	7.68443	1.02078	0.0135016	0.0443396	7098	1	136.347	174.261	91.657	153.147	155.849	155.208	366.064	201.34	241.675	265.83	487.509	337.846	246.496	431.622	101.223	250.523
BBS12	166379	5.33334	2.4838	0.00556472	0.023052	5627	1	60.5989	7.46833	28.2021	0	3.62439	2.38782	152.833	58.0375	101.28	79.8222	75.5993	97.9263	86.9222	80.3648	111.346	109.424
BBX	56987	10.4299	-1.14144	0.00865576	0.0321305	6278	1	3887.42	1615.65	944.772	505.85	2359.48	2979.99	1395.45	881.31	996.734	482.595	1203.23	1151.61	816.031	634.792	394.771	1331.08
BCAN	63827	4.59776	2.47913	0.00967677	0.0348095	6480	1	9.08983	12.4472	3.52527	23.2041	10.8732	2.38782	6.82758	26.511	13.9696	11.717	19.0765	55.818	162.168	43.3428	175.454	56.8715
BCAP29	55973	6.16341	-6.62069	2.10419e-09	1.44261e-06	34	1	452.977	697.044	375.441	185.633	1022.08	1532.98	6.82758	10.7477	6.28634	6.59083	5.65228	4.89631	9.08142	9.93273	0	12.2382
BCAP31	10134	10.7166	3.07493	6.52405e-08	8.99274e-06	169	1	592.354	465.526	831.963	658.998	442.176	487.114	3811.37	8035.69	6289.83	2739.59	7174.87	2901.56	4885.8	3558.63	5868.71	3581.47
BCAS3	54828	9.24419	-1.38045	0.000119276	0.00143497	1936	1	642.348	1067.97	883.08	951.37	1457.01	869.165	592.949	217.103	249.358	322.218	360.333	368.203	285.416	318.75	582.597	461.451
BCAT1	586	9.46926	2.71432	0.0140759	0.0457036	7171	1	1040.79	82.1516	340.188	9.28166	123.229	64.471	696.939	6373.38	1746.2	213.836	495.281	3724.14	160.222	1985.64	103.473	2659.28
BCKDHA	593	2.9504	-2.56769	0.00065315	0.00484629	3141	1	12.1198	7.46833	19.389	51.0491	18.122	4.77563	3.67639	2.86605	4.19089	1.46463	4.23921	2.93779	2.59469	3.6119	1.1247	5.03925
BCL10	8915	7.82675	1.48264	0.00725834	0.0282222	5995	1	198.461	129.451	148.061	157.788	68.8634	112.227	128.149	665.64	919.202	343.455	253.646	351.555	382.068	441.555	75.3552	234.685
BCL11A	53335	4.5957	4.02224	0.00603366	0.0244387	5755	1	1.51497	7.46833	14.1011	9.28166	3.62439	0	45.1671	8.59815	100.581	10.2524	6.35882	1.95853	540.993	6.32083	106.847	147.578
BCL2	596	10.0811	-2.54929	2.56491e-05	0.000462565	1292	1	1546.79	3193.95	535.841	1782.08	3711.38	4954.72	611.331	247.913	249.358	868.524	377.29	147.869	173.196	465.032	830.032	506.805
BCL2L10	10017	0.420238	4.81182	0.00372033	0.0172751	5020	1	1.51497	0	0	0	0	0	1.0504	2.14954	1.39696	1.46463	8.47842	33.2949	13.6221	3.6119	2.24941	3.59946
BCL2L11	10018	9.33936	-0.849969	0.00815431	0.0307917	6173	1	716.582	918.604	999.414	440.879	1177.93	964.677	377.618	563.179	383.467	464.287	442.291	929.32	515.046	299.788	445.383	404.58
BCL2L13	23786	11.0874	-2.05296	1.00176e-05	0.000234974	993	1	1525.58	4199.69	5160.99	3373.88	6505.78	5828.66	1404.38	1108.44	1532.47	914.66	1171.44	1349.42	878.303	1040.23	294.673	987.693
BCL2L14	79370	-4.11833	6.15673	0.00521019	0.0219699	5528	1	0	0	0	0	0	0	2.1008	3.58256	4.19089	10.2524	2.82614	0.979263	150.492	0.902975	3.37411	1.43979
BCL6	604	12.1125	-4.69083	2.11884e-07	1.87795e-05	263	1	4008.61	7470.82	57082.9	10715.7	28342.7	27405	198.525	825.422	645.397	1170.97	2347.11	1100.69	565.643	781.074	480.249	598.231
BCL6B	255877	8.41305	1.82968	0.00224588	0.011966	4375	1	74.2336	224.05	382.492	97.4574	177.595	128.942	752.085	735.142	292.664	374.945	1437.8	327.074	190.71	737.731	289.049	1289.33
BCL7A	605	8.89292	-1.24941	0.00114252	0.00733063	3633	1	371.168	759.28	941.247	747.173	967.712	611.281	441.167	203.49	157.158	265.098	524.956	252.65	443.692	244.706	364.404	185.732
BCL9L	283149	11.2108	-1.87542	1.92336e-05	0.000374822	1195	1	3187.5	4296.78	2617.51	5629.32	3751.24	7758.01	1109.75	1096.98	574.851	2087.83	1740.9	1538.42	1458.87	1167.55	555.604	1043.12
BCLAF3	256643	8.33957	-1.26963	0.00658793	0.0261565	5871	1	668.102	619.871	192.127	329.499	616.146	592.178	201.151	131.838	125.727	180.882	385.062	142.972	294.498	340.422	46.1129	237.565
BCO2	83875	6.56737	-4.34494	4.54457e-06	0.000138501	764	1	56.054	515.315	89.8943	306.295	1022.08	575.464	16.2812	6.44861	8.38178	41.0096	19.0765	1.95853	23.3522	18.0595	50.6117	25.1962
BCOR	54880	10.0187	-2.13303	2.64598e-06	9.60712e-05	642	1	1433.16	2073.71	2880.14	1095.24	2511.7	3042.08	354.509	565.328	539.927	352.975	806.157	579.724	705.756	300.691	194.574	553.598
BCYRN1	618	-4.11833	5.64181	0.000199709	0.00205619	2264	1	0	0	0	0	0	0	12.0796	0.716512	15.3666	22.7017	2.11961	12.7304	7.1354	11.7387	29.2423	12.2382
BDKRB1	623	3.30224	5.05528	0.00179908	0.0102086	4107	1	0	2.48944	1.76263	0	3.62439	2.38782	1.0504	218.536	90.8027	14.6463	110.926	0.979263	9.08142	105.648	5.62352	11.5183
BDKRB2	624	8.06399	2.87987	0.00222924	0.0119046	4365	1	28.7845	64.7255	188.602	245.964	39.8683	23.8782	109.767	2484.15	624.443	410.828	1582.64	188.998	157.628	978.825	111.346	611.909
BDP1	55814	9.94841	-2.59015	6.84269e-07	3.79769e-05	420	1	2202.77	2247.97	2836.08	1225.18	2935.76	3099.38	547.782	292.337	224.213	335.4	468.433	542.512	412.556	622.15	82.1034	498.886
BEAN1	146227	3.62466	2.97656	0.00332162	0.0159184	4864	1	4.54491	2.48944	5.2879	9.28166	0	4.77563	32.0371	9.31466	102.677	41.0096	40.979	41.129	3.89204	6.32083	52.8611	15.8376
BEND6	221336	5.59072	4.26127	8.10837e-05	0.00107804	1752	1	12.1198	14.9367	5.2879	0	21.7463	11.9391	88.7586	216.387	110.36	303.178	74.1862	410.311	38.9204	679.037	51.7364	137.5
BEST1	7439	11.4058	7.8478	3.07309e-08	5.68521e-06	126	1	321.174	54.7677	333.138	157.788	134.102	71.6345	7692.59	103066	50173.4	74676.3	32692.1	15397.9	30141.2	40229.4	43018.8	14736.2
BEST3	144453	6.34252	-8.27532	3.31e-06	0.000112121	687	1	0	1521.05	2467.69	761.096	2029.66	1790.86	0	4.29907	2.79393	0	0	23.5023	0.648673	3.6119	11.247	0
BET1	10282	8.16364	1.391	0.000424018	0.00355662	2779	1	259.06	139.409	204.466	106.739	144.976	207.74	436.965	626.232	419.788	286.335	723.492	389.747	317.201	482.189	424.013	537.76
BEX3	27018	10.1673	2.13566	0.0108131	0.0377277	6680	1	2404.26	176.75	162.162	171.711	235.585	140.881	2736.29	2452.62	3832.57	570.473	2678.48	1095.8	384.663	1117.88	6190.37	3046.59
BEX4	56271	8.60884	2.52558	0.00429972	0.0191747	5227	1	718.097	74.6833	58.1669	23.2041	47.1171	54.9198	2133.36	852.65	304.538	328.809	769.417	554.263	355.473	399.115	1259.67	2410.92
BGLAP	632	3.3016	-2.37906	0.00432035	0.0192435	5233	1	12.1198	14.9367	5.2879	88.1757	7.24878	7.16345	6.30239	2.14954	2.09545	2.19694	6.35882	3.91705	3.24336	1.80595	10.1223	5.03925
BGN	633	11.8591	5.69537	2.23245e-05	0.000414979	1254	1	705.977	928.562	720.917	315.576	231.961	193.413	4834.45	32745.3	94670.1	8815.6	1431.44	11168.5	10725.2	9178.74	83970.4	9873.33
BHLHB9	80823	3.28736	-8.51537	1.51808e-07	1.53854e-05	230	1	402.982	174.261	61.6922	134.584	170.346	176.698	0.525199	0	0	0	0	0.979263	0	0	0	3.59946
BHLHE40-AS1	100507582	6.92095	3.52068	0.000530719	0.00417237	2965	1	13.6347	29.8733	24.6769	0	65.239	81.1857	160.711	995.236	635.619	645.901	255.059	381.913	286.713	489.413	11.247	243.324
BHLHE41	79365	10.3104	-2.0534	0.00454222	0.0199321	5312	1	322.689	2920.12	1508.81	2436.43	4371.02	3963.77	2158.57	807.509	104.772	1077.23	105.98	293.779	648.024	183.304	149.586	704.055
BHMT2	23743	7.72164	-2.32896	0.00777782	0.029741	6096	1	131.803	328.606	341.951	570.822	670.512	795.143	16.8064	32.2431	14.6681	497.974	46.6313	113.594	87.5708	1.80595	38.2399	92.1463
BICD2	23299	10.5413	-0.919381	0.0114771	0.0394588	6780	1	977.157	1468.77	2360.17	3536.31	1728.83	2225.44	777.819	1419.41	1584.86	1012.06	1269.64	1798.91	529.317	1126.01	614.088	704.055
BICDL2	146439	5.48666	3.5036	0.0114809	0.0394661	6781	1	10.6048	0	8.81317	55.6899	0	4.77563	17.8568	20.7789	58.6725	30.0249	15.5438	39.1705	842.626	38.8279	402.644	43.9135
BICRA	29998	9.20268	-1.47064	0.00022503	0.00223588	2345	1	643.863	657.213	1565.22	1559.32	793.742	666.201	365.538	246.48	219.323	293.658	713.601	338.825	339.256	445.167	230.564	346.988
BICRAL	23506	9.34467	-1.10139	0.00397974	0.0181898	5100	1	684.767	1199.91	502.351	672.92	1130.81	1523.43	654.923	291.621	178.811	640.775	411.91	344.701	654.511	471.353	260.931	529.121
BID	637	7.46145	2.97187	0.000112009	0.00136698	1910	1	7.57486	54.7677	206.228	13.9225	61.6146	33.4294	301.989	809.659	405.12	417.419	700.883	460.254	604.563	475.868	521.863	239.004
BIK	638	0.654406	4.84327	0.00866491	0.0321305	6284	1	0	0	1.76263	0	0	0	8.40318	0.716512	1.39696	0	1.41307	0.979263	22.0549	3.6119	37.1152	8.63871
BIN1	274	13.2645	-4.34495	4.1283e-06	0.000129866	741	1	981.702	33221.6	34630.5	93470.9	55804.7	48052.4	639.692	695.017	2793.93	3641.07	1705.58	1312.21	1087.18	3189.31	5195.01	1570.09
BIN2	51411	5.91879	2.28787	0.0146061	0.0469611	7250	1	19.6946	4.97888	91.657	0	14.4976	33.4294	38.3395	343.926	309.427	144.266	123.644	49.9424	109.626	128.222	32.6164	56.8715
BIRC5	332	6.50932	5.53829	0.000290394	0.00269487	2511	1	6.05989	4.97888	54.6417	0	14.4976	0	38.3395	1032.49	1913.14	38.8126	100.328	1297.52	341.851	541.785	870.521	35.2747
BIRC6	57448	11.3107	-2.42911	1.40294e-06	6.15868e-05	531	1	6167.45	7032.67	3398.36	2106.94	8288.98	8374.07	1216.36	1077.63	829.098	817.262	862.68	1553.11	1626.22	1420.38	403.769	1138.87
BIRC7	79444	3.11588	8.8903	0.00315194	0.0153508	4786	1	0	0	0	0	0	2.38782	1.5756	8.59815	4.19089	0.732314	0.706535	7.8341	11.0274	15.3506	1835.52	2.87957
BLCAP	10904	11.4776	-1.77785	0.000564096	0.00436122	3015	1	1124.11	6646.81	2587.55	3499.18	8430.33	9396.05	1108.69	1215.92	824.907	1015.72	1169.32	1718.61	2352.74	1303.9	3632.79	1056.8
BLID	414899	-4.11833	-7.3355	0.00032283	0.00290884	2587	1	24.2395	7.46833	0	0	7.24878	11.9391	0	0	0	0	0	0	0	0	0	0
BLNK	29760	4.92413	2.72142	0.0110934	0.0384917	6718	1	1.51497	4.97888	17.6263	32.4858	0	14.3269	8.92838	49.4394	171.128	98.1301	71.3601	34.2742	273.091	41.5369	12.3717	19.4371
BLOC1S2	282991	8.73938	0.983542	0.0133776	0.0442251	7051	1	128.773	323.627	266.158	204.196	358.815	542.034	676.456	665.64	474.968	940.291	486.803	541.532	263.361	478.577	997.613	484.488
BLOC1S6	26258	9.83661	0.712349	0.0155726	0.0491512	7385	1	1054.42	873.794	528.79	408.393	692.259	728.284	1277.28	1442.34	1363.44	1422.89	851.375	1091.88	729.108	1076.35	1016.73	1432.59
BMP1	649	10.4521	2.40164	0.00396483	0.0181465	5093	1	351.473	430.673	1815.51	385.189	329.82	343.845	324.048	3943.68	1552.73	5307.81	4617.91	8588.13	592.238	5746.53	681.571	847.314
BMP6	654	8.61981	2.38745	0.000159607	0.00175492	2120	1	454.491	109.535	47.5911	287.731	101.483	31.0416	545.682	1155.73	1168.56	847.287	857.027	1107.55	662.944	941.803	1027.98	683.898
BMP7	655	7.19818	6.15814	0.00103697	0.00681276	3548	1	16.6647	32.3627	7.05054	27.845	3.62439	16.7147	2652.25	6.44861	0.698482	80.5545	431.693	252.65	25.2982	338.616	6696.49	1924.99
BMP8B	656	6.09939	5.1108	0.000224521	0.00223466	2342	1	15.1497	2.48944	40.5406	4.64083	0	7.16345	596.626	423.459	50.9892	32.2218	231.744	51.9009	218.603	100.23	382.399	1942.27
BMPR1A	657	9.59659	-1.21553	0.00902383	0.0330836	6358	1	755.971	903.668	178.026	2390.03	1232.29	1618.94	792	241.465	200.464	539.715	461.368	684.505	546.183	452.391	743.429	418.978
BMS1	9790	10.3239	-1.07808	0.000668817	0.0049414	3154	1	895.348	1585.77	2813.16	2028.04	1862.94	1989.05	922.249	773.833	685.211	692.037	906.485	1524.71	883.493	908.393	844.653	680.299
BNC2	54796	10.904	-3.44634	0.000272809	0.00257144	2473	1	4929.72	2362.48	4038.19	2065.17	13004.3	11559.4	18.382	765.235	570.66	894.888	285.44	2411.92	271.145	442.458	101.223	42.4737
BNIP1	662	7.08571	1.24219	0.00884561	0.03262	6321	1	57.5689	121.983	111.046	51.0491	68.8634	119.391	179.093	162.648	166.239	169.165	275.549	173.33	101.193	276.31	425.138	160.536
BOD1L1	259282	10.6977	-1.66923	0.000368749	0.00322172	2668	1	5264.53	2138.43	2839.6	1963.07	2660.3	2905.97	1192.2	819.69	769.029	745.496	1040.02	1303.4	1152.69	1545.89	116.969	627.747
BOD1L2	284257	-1.33348	-3.63781	0.0117988	0.0402797	6828	1	0	0	0	0	3.62439	4.77563	0	0	0	0	0	0	0	0	1.1247	0
BOK	666	8.96509	3.63166	0.0083296	0.0312213	6218	1	349.958	99.5777	220.329	120.662	25.3707	35.8172	115.544	202.056	440.742	247.522	242.342	656.106	461.855	97.5213	14669.5	461.451
BOLA2B	654483	1.52648	3.41749	0.00997011	0.0355465	6538	1	0	0	5.2879	0	0	0	3.67639	4.29907	24.4469	8.78777	1.41307	8.81337	8.43275	4.51488	24.7435	5.03925
BOLL	66037	4.28048	-7.02247	5.4437e-05	0.00080978	1567	1	0	313.67	195.652	139.225	239.21	441.746	0	0	0	0	1.41307	9.79263	5.83806	0	0	0
BORA	79866	5.46301	3.02257	0.000158292	0.00174475	2114	1	7.57486	14.9367	14.1011	9.28166	32.6195	14.3269	79.305	122.524	103.375	79.0899	83.3712	156.682	422.286	83.9767	38.2399	88.5468
BORCS5	118426	8.22971	-1.48337	4.43793e-05	0.000692888	1493	1	577.204	520.293	521.74	338.78	561.781	491.89	203.777	154.767	201.163	175.755	191.471	161.578	144.005	108.357	228.315	226.046
BORCS7	119032	7.88268	1.91691	0.000640921	0.00478382	3123	1	107.563	238.986	82.8438	41.7675	173.971	83.5735	718.472	212.088	271.011	630.522	248.7	494.528	254.28	349.451	949.25	457.852
BORCS8	729991	8.20891	-1.94053	0.00428343	0.0191534	5213	1	216.641	206.624	539.366	2269.36	126.854	119.391	168.064	93.8631	109.662	98.8624	79.1319	93.03	115.464	151.7	408.268	192.211
BPIFA2	140683	1.862	-5.38491	0.00407266	0.0184935	5133	1	0	0	1.76263	139.225	0	0	0	0	0	0	0	0	0	0	5.62352	0
BPNT1	10380	8.07826	1.4287	0.0029939	0.0147481	4732	1	109.078	256.413	144.536	236.682	141.351	100.288	578.769	636.263	252.85	212.371	169.568	518.03	846.518	263.669	569.1	387.302
BPTF	2186	11.062	-2.47532	7.29167e-08	9.47364e-06	179	1	3982.86	4134.96	4330.79	5480.82	5719.29	6599.92	1309.85	732.992	359.718	773.324	1144.59	1339.63	880.898	922.841	620.837	981.214
BRAF	673	9.55515	-1.13665	0.00606529	0.0245412	5761	1	2017.94	888.731	867.216	264.527	1159.81	1494.77	880.233	647.727	361.814	352.975	703.003	398.56	422.286	334.101	284.55	688.217
BRCA2	675	5.86314	2.62403	0.00109743	0.00711936	3593	1	51.509	12.4472	24.6769	23.2041	14.4976	14.3269	30.4615	208.505	176.716	75.4283	108.1	299.654	330.175	130.028	57.3599	28.7957
BRD1	23774	10.024	-1.10779	0.0044359	0.0196207	5270	1	1242.28	963.414	1293.77	3424.93	1098.19	1148.54	850.297	817.541	591.614	447.444	1119.86	803.975	501.424	860.535	245.186	854.513
BRD3	8019	10.5239	-0.857782	0.0128896	0.0430701	6976	1	1213.49	1531.01	1993.54	3109.35	2127.52	1917.42	1234.22	571.06	695.688	870.721	1151.65	2425.63	1211.07	726.895	1113.46	936.581
BRD3OS	266655	8.30153	3.0241	2.78877e-07	2.14538e-05	302	1	125.743	134.43	107.521	180.992	36.2439	78.7979	1157.01	556.73	552.499	940.291	799.798	1564.86	754.407	640.209	1099.96	932.981
BRD4	23476	11.7969	-1.57607	7.75985e-06	0.000200014	904	1	5240.29	3856.15	8689.79	6149.1	5683.04	7244.63	1846.07	1966.11	2556.44	1760.48	2383.85	2232.72	1814.99	2560.84	2154.93	1329.64
BRD7	29117	9.98642	0.72959	0.00514221	0.021787	5499	1	560.54	898.689	870.741	691.483	833.61	871.553	1235.79	1021.03	1199.99	1233.95	1064.75	1356.28	1826.01	1610	1140.45	1374.28
BRD9	65980	9.88068	-0.916135	0.0154176	0.0488957	7350	1	1122.59	764.259	1526.44	2997.97	721.254	637.547	381.294	905.672	539.927	647.366	857.027	630.645	446.287	1024.88	843.528	585.993
BRF2	55290	9.7673	1.32339	0.0056467	0.0232881	5652	1	187.856	587.508	676.851	603.308	688.634	561.137	653.872	755.921	1141.32	2906.55	1762.81	717.8	645.43	1684.05	2684.67	833.636
BRINP1	1620	3.74842	6.36511	0.00373515	0.0173129	5029	1	1.51497	4.97888	0	0	0	2.38782	123.422	8.59815	0.698482	905.14	0	0.979263	13.6221	5.41785	80.9787	81.3479
BRINP2	57795	-4.11833	6.34641	0.00865862	0.0321305	6280	1	0	0	0	0	0	0	12.6048	0	0.698482	0	2.11961	29.3779	1.29735	0.902975	128.216	30.2355
BRIX1	55299	8.19737	1.7854	2.40247e-05	0.000439572	1274	1	227.246	112.025	192.127	116.021	126.854	174.311	386.546	701.466	451.918	365.425	881.049	456.336	623.375	609.508	528.611	445.614
BRK1	55845	10.7129	1.6309	0.00151351	0.00901147	3915	1	651.438	1254.68	1112.22	134.584	1351.9	1217.79	2444.8	3627.7	4581.34	3160.67	1569.21	2491.24	2112.08	2228.54	5649.39	1673.75
BRPF3	27154	10.017	-1.49437	0.00445185	0.0196725	5275	1	798.39	1055.52	2160.99	3387.8	1286.66	1745.49	1484.21	507.291	330.382	377.874	741.862	608.122	969.117	424.398	62.9834	666.621
BRWD1	54014	10.7689	-2.20255	2.87955e-05	0.000501957	1336	1	6152.3	3669.44	1875.44	519.773	4682.71	5561.22	1164.37	663.49	641.206	656.886	787.787	915.611	945.765	348.548	783.919	1225.26
BRWD3	254065	8.83468	-1.5055	0.00402985	0.0183628	5115	1	2487.58	465.526	357.815	125.302	616.146	563.524	328.774	283.022	203.258	146.463	269.896	281.048	430.719	277.213	181.077	308.114
BSPRY	54836	3.55118	5.76507	0.0125056	0.0421155	6921	1	0	0	3.52527	0	3.62439	2.38782	61.9735	0	6.98482	8.78777	0.706535	0	592.887	0.902975	0	192.211
BST1	683	6.69793	2.86583	0.0018617	0.0104393	4157	1	75.7486	27.3839	22.9142	64.9716	25.3707	14.3269	59.8727	244.331	195.575	205.048	1386.93	292.8	129.735	191.431	48.3623	48.9527
BTAF1	9044	9.81154	-2.18302	0.000153445	0.00170976	2092	1	5285.74	1142.65	1087.55	830.708	1652.72	1490	430.138	346.792	216.529	490.65	483.977	613.019	343.797	548.106	50.6117	693.257
BTBD1	53339	11.208	-1.8179	0.000237005	0.0023232	2378	1	690.827	7747.14	2136.31	2274.01	6723.25	7079.87	1105.54	1622.18	1387.88	1316.7	912.137	1406.22	832.247	1433.92	1604.95	976.894
BTBD16	118663	3.79497	-3.98467	0.00187123	0.0104723	4165	1	1.51497	9.95777	52.879	0	166.722	100.288	2.62599	1.43302	0	0	0.706535	1.95853	11.6761	5.41785	6.74823	4.31936
BTBD18	643376	-4.11833	3.89042	0.00192996	0.0106985	4205	1	0	0	0	0	0	0	3.15119	1.43302	2.09545	1.46463	1.41307	1.95853	1.29735	6.32083	16.8706	1.43979
BTBD7	55727	9.6193	-0.990161	0.00334828	0.0159903	4881	1	893.833	1341.81	955.348	589.385	1351.9	1518.65	538.854	653.459	539.228	533.125	865.506	639.459	448.882	725.089	217.068	419.697
BTBD8	284697	-4.11833	9.42642	8.45257e-06	0.000210727	935	1	0	0	0	0	0	0	502.09	48.0063	81.0239	59.3174	36.0333	54.8387	140.762	109.26	67.4823	638.545
BTF3	689	12.2404	0.990478	0.00210023	0.0113773	4303	1	4016.19	2733.41	3498.83	2779.86	3657.01	3911.24	6349.13	4679.54	5163.18	8542.44	9618.77	7442.4	6953.77	6245.88	7005.78	6202.6
BTF3L4	91408	9.76844	1.86026	0.0115652	0.0396856	6793	1	783.24	472.994	282.021	102.098	540.034	565.912	420.159	1147.85	1399.76	756.48	678.98	8797.7	818.625	804.551	913.26	881.149
BTG1	694	10.6427	1.53831	0.00390709	0.0179406	5076	1	1819.48	744.343	941.247	357.344	1138.06	627.995	1961.09	4213.09	5059.1	1755.36	3324.95	2086.81	1804.61	2737.82	381.275	3922.7
BTG2	7832	11.6613	-3.04452	9.61722e-05	0.00120981	1853	1	2278.52	2479.48	21710.4	2292.57	19723.9	7337.76	856.074	389.783	419.788	1016.45	3180.12	651.21	2187.97	307.915	760.3	1506.74
BTN3A2	11118	8.86991	1.87895	0.00108187	0.0070462	3579	1	263.605	199.155	549.942	176.351	105.107	169.535	586.647	262.244	1929.21	442.318	792.026	1171.2	1793.58	958.057	567.976	469.37
BTN3A3	10384	8.29189	1.43506	0.00810139	0.0306913	6153	1	440.857	144.388	192.127	167.07	79.7366	119.391	507.342	147.602	1190.91	582.19	488.216	533.698	615.591	518.308	132.715	436.975
BUB1	699	5.82862	4.05674	0.0014875	0.00890437	3894	1	1.51497	9.95777	22.9142	32.4858	0	16.7147	21.5331	353.241	549.705	27.8279	38.8594	771.659	330.823	149.894	53.9858	20.8769
BUB1B	701	4.91892	4.25319	0.00399375	0.0182323	5106	1	0	2.48944	28.2021	0	10.8732	0	28.8859	196.324	312.92	15.3786	28.9679	443.606	145.303	130.028	4.49882	15.1177
BUB3	9184	9.69571	1.4431	0.000180937	0.00192587	2190	1	545.39	575.061	482.962	232.041	511.039	670.976	2106.05	1028.91	2397.19	1179.76	809.689	1446.37	1232.48	1184.7	1063.97	1225.26
BUD31	8896	9.36713	2.75224	8.27096e-06	0.000208073	926	1	271.18	256.413	463.573	116.021	221.088	198.189	740.53	1663.74	1575.78	1214.18	2079.33	1148.68	925.656	2373.02	4562.92	857.392
BVES	11149	9.95855	-2.84649	0.00654081	0.0260137	5861	1	28.7845	3706.78	1096.36	1485.06	4505.12	5188.72	263.65	204.923	322.699	136.21	19.783	2190.61	152.438	335.907	8.99763	74.8688
BVES-AS1	154442	6.22837	-2.66878	0.00685736	0.0269735	5926	1	3.02994	226.539	112.809	176.351	271.829	343.845	53.5703	42.9907	23.7484	8.05545	1.41307	133.18	7.78408	11.7387	11.247	3.59946
BZW1	9689	9.84782	1.88327	0.000501561	0.00400729	2917	1	715.067	246.455	817.862	139.225	413.181	546.81	706.918	2203.28	2189.74	2009.47	3105.93	2587.21	1412.16	1896.25	588.22	999.931
BZW2	28969	10.67	-1.43795	0.0115326	0.0396088	6787	1	263.605	4876.82	1440.07	1081.31	5016.16	3412.19	514.695	1134.24	1183.93	914.66	1066.16	1438.54	1853.91	1128.72	208.07	454.972
C10orf55	414236	5.97968	9.19033	3.08088e-05	0.00052612	1365	1	0	2.48944	0	0	3.62439	9.55126	106.615	1583.49	2379.73	912.463	410.497	8505.88	152.438	1049.26	1.1247	151.177
C10orf62	414157	1.69638	-4.83619	0.000403502	0.00344025	2734	1	0	12.4472	38.7779	0	14.4976	38.205	1.5756	0	0	0.732314	1.41307	0	0	0.902975	0	1.43979
C10orf71	118461	8.29087	-12.0193	5.37286e-07	3.25302e-05	385	1	0	25549.1	9357.82	35947.9	24888.7	25327.6	4.72679	0	0	0	0	24.4816	0	2.70893	12.3717	4.31936
C10orf95	79946	2.23143	3.60759	0.00297335	0.0146654	4726	1	4.54491	0	3.52527	0	0	0	31.5119	15.7633	8.38178	14.6463	12.7176	11.7512	44.1098	3.6119	5.62352	15.8376
C11orf1	64776	6.60711	2.31541	0.00130108	0.00806392	3760	1	74.2336	32.3627	22.9142	51.0491	36.2439	45.3685	264.175	70.9347	72.6421	100.327	89.0234	187.039	596.13	72.238	379.025	343.389
C11orf16	56673	-4.11833	3.71518	0.00317	0.01541	4794	1	0	0	0	0	0	0	1.0504	3.58256	4.19089	4.39388	0.706535	7.8341	1.94602	2.70893	6.74823	0
C11orf24	53838	8.97207	1.86171	0.000226159	0.00224426	2349	1	262.09	281.307	440.659	102.098	210.215	284.15	339.278	975.173	1690.33	1323.29	638.708	1522.75	713.54	1043.84	920.008	406.739
C11orf42	160298	-4.11833	2.87231	0.013198	0.0437761	7026	1	0	0	0	0	0	0	3.15119	0	0.698482	0	1.41307	0.979263	4.54071	3.6119	3.37411	0.719893
C11orf52	91894	0.13768	-4.37034	0.000956335	0.00642056	3472	1	1.51497	7.46833	1.76263	0	14.4976	4.77563	0	0	0	0	0	0.979263	0	0	0	1.43979
C11orf80	79703	5.71275	1.76701	0.0140624	0.0457036	7168	1	69.6887	32.3627	14.1011	23.2041	14.4976	16.7147	187.496	77.3833	48.8937	153.054	23.3157	91.0714	223.143	27.0893	64.1081	71.9893
C11orf87	399947	2.89444	5.45266	0.00148923	0.00891247	3895	1	0	4.97888	1.76263	0	0	0	1.0504	15.7633	119.44	83.4838	2.11961	128.283	1.29735	97.5213	15.7459	27.3559
C11orf91	100131378	2.38674	-4.96096	0.000137031	0.00158363	2017	1	4.54491	17.4261	33.49	78.8941	14.4976	26.266	0.525199	0	0	1.46463	0.706535	0	0	4.51488	0	2.15968
C12orf29	91298	7.90734	1.7547	0.000145659	0.00164901	2059	1	190.886	114.514	126.91	55.6899	105.107	191.025	546.207	400.53	406.516	268.759	474.085	503.341	284.119	411.757	327.289	787.563
C12orf40	283461	-4.11833	3.7248	0.00240582	0.0126334	4439	1	0	0	0	0	0	0	5.25199	2.14954	2.09545	0.732314	9.89149	4.89631	2.59469	3.6119	0	2.15968
C12orf50	160419	-4.11833	2.91003	0.0055504	0.0230131	5622	1	0	0	0	0	0	0	2.1008	5.7321	0.698482	2.19694	2.82614	0	0.648673	1.80595	2.24941	0.719893
C12orf57	113246	10.8507	2.92873	0.00496644	0.0212613	5445	1	1346.81	659.702	648.649	218.119	554.532	587.403	1752.59	1288.29	2100.34	2968.07	1935.2	625.749	722.622	1304.8	35880.3	2377.81
C12orf60	144608	7.50153	5.02583	1.6254e-05	0.00033177	1142	1	7.57486	52.2783	12.3384	46.4083	21.7463	50.1441	866.578	467.166	300.347	1239.81	1616.55	86.1751	2801.62	1236.17	48.3623	1680.23
C12orf73	728568	9.26663	3.58069	7.85042e-07	4.09342e-05	446	1	130.288	271.349	105.758	55.6899	228.337	276.987	1900.17	4006.02	2399.29	2189.62	2740.65	2837.9	1822.77	1458.3	380.15	1570.09
C12orf76	400073	7.56483	2.05371	0.000376572	0.00327045	2684	1	142.407	117.004	165.688	55.6899	28.9951	47.7563	331.4	332.462	249.358	259.239	416.856	932.258	201.089	391.891	417.265	326.111
C13orf46	100507747	5.23006	-3.60827	2.78486e-05	0.000490665	1323	1	49.9941	49.7888	290.835	213.478	72.4878	109.84	2.1008	11.4642	11.1757	8.78777	5.65228	5.87558	13.6221	20.7684	25.8682	2.15968
C14orf119	55017	8.94962	1.94906	9.31256e-05	0.00118233	1836	1	74.2336	316.159	297.885	190.274	268.205	362.948	561.963	869.129	1387.19	861.934	1774.82	1063.48	518.938	778.365	1359.77	539.92
C14orf178	283579	3.18624	3.64568	0.00246553	0.0128629	4468	1	1.51497	0	0	13.9225	0	0	50.9443	30.81	40.512	29.2926	55.1097	37.212	18.1628	39.7309	2.24941	17.9973
C14orf180	400258	5.4674	-4.6037	0.00231263	0.012235	4406	1	0	263.881	35.2527	747.173	202.966	59.6954	3.15119	2.86605	3.49241	0	4.23921	0	1.29735	0	67.4823	7.19893
C15orf39	56905	9.27945	1.37567	0.00103314	0.00679527	3544	1	543.875	229.029	565.806	399.111	318.946	257.884	898.615	773.117	488.937	1808.82	1068.99	825.519	457.314	1545.89	868.272	1274.93
C15orf48	84419	3.66667	5.43652	0.00358011	0.0168251	4960	1	1.51497	0	5.2879	0	0	4.77563	4.20159	267.976	29.3362	37.348	36.7398	3.91705	447.584	4.51488	3.37411	0.719893
C16orf46	123775	0.523487	-2.56749	0.0142915	0.0461983	7211	1	6.05989	0	1.76263	0	3.62439	9.55126	1.0504	0	0	0.732314	0	0.979263	1.29735	0	1.1247	0.719893
C16orf72	29035	11.0318	-2.34711	1.86726e-05	0.000368862	1180	1	2055.82	3452.86	1210.93	14697.5	3222.08	3696.34	803.554	1433.74	747.376	1062.59	785.667	1099.71	841.977	836.155	868.272	802.68
C16orf74	404550	4.74422	3.63329	0.00965762	0.0347674	6475	1	3.02994	24.8944	14.1011	0	3.62439	0	24.6843	49.4394	16.0651	59.3174	81.2516	7.8341	5.18938	18.9625	630.959	50.3925
C16orf87	388272	8.05975	-1.70034	0.000576243	0.00442723	3034	1	168.162	555.146	149.824	1044.19	445.8	522.932	144.43	176.979	160.651	100.327	112.339	255.588	188.115	138.155	85.4775	118.062
C16orf92	146378	2.06524	6.78901	0.00533195	0.0223499	5561	1	0	0	0	0	0	2.38782	170.69	2.14954	2.09545	0	0.706535	1.95853	0.648673	0.902975	152.96	107.984
C17orf100	388327	4.79242	2.71557	0.00335129	0.0160014	4882	1	1.51497	9.95777	26.4395	18.5633	3.62439	4.77563	176.992	56.6045	48.1953	10.2524	28.9679	16.6475	62.9213	69.5291	109.096	131.02
C17orf58	284018	7.57717	2.03821	0.00776739	0.0297108	6094	1	27.2695	146.877	98.7075	143.866	50.7415	97.9004	170.164	250.779	111.757	1487.33	883.876	116.532	137.519	343.131	275.553	93.5861
C18orf15	147276	1.83431	-8.38313	5.20559e-07	3.1765e-05	382	1	7.57486	84.641	5.2879	143.866	130.478	19.1025	0.525199	0	0	0	0.706535	0	0	0	0	0.719893
C18orf54	162681	5.56017	2.12067	0.00137124	0.00838218	3813	1	25.7545	9.95777	14.1011	46.4083	10.8732	28.6538	65.1246	123.957	138.299	103.989	45.9248	185.081	71.354	120.999	44.9882	84.2275
C19orf44	84167	8.85554	1.55752	0.000920068	0.00623816	3438	1	113.623	156.835	514.689	538.336	134.102	162.371	1023.61	563.179	638.412	654.689	859.147	785.369	655.808	899.363	1258.54	609.029
C19orf47	126526	9.36641	-2.59939	2.82283e-06	0.000100612	654	1	183.312	1600.71	1295.54	2891.24	1696.21	2082.18	249.995	348.225	454.013	189.669	221.146	314.343	196.548	299.788	215.943	191.491
C19orf48	84798	8.73969	3.10403	8.50052e-05	0.00111319	1780	1	328.749	94.5988	273.208	92.8166	47.1171	38.205	453.772	733.709	2126.88	1053.07	1651.17	983.18	761.542	676.328	3642.92	452.093
C19orf73	55150	3.37578	3.04677	0.00428629	0.0191595	5214	1	0	4.97888	7.05054	0	7.24878	2.38782	48.3183	16.4798	38.4165	3.66157	26.1418	5.87558	27.8929	17.1565	71.9811	42.4737
C1GALT1	56913	8.65692	1.37393	0.00992038	0.0354126	6530	1	274.21	368.437	112.809	51.0491	253.707	444.134	332.976	740.157	842.369	656.153	616.099	1211.35	642.835	954.445	172.08	329.711
C1GALT1C1	29071	7.73453	2.60357	6.99734e-05	0.000973607	1675	1	78.7785	124.472	111.046	4.64083	101.483	97.9004	467.952	413.428	513.384	327.344	1119.15	362.327	678.512	514.696	295.797	557.917
C1GALT1C1L	728819	1.84525	4.85725	0.00159723	0.00937688	3970	1	1.51497	2.48944	0	0	0	0	3.67639	3.58256	22.3514	24.8987	53.6967	24.4816	18.1628	36.119	0	6.47903
C1orf112	55732	6.845	1.6749	0.00127866	0.00795451	3747	1	68.1737	99.5777	31.7274	64.9716	83.361	38.205	148.106	261.527	182.304	144.998	114.459	220.334	299.687	381.959	151.835	149.018
C1orf127	148345	6.09114	-5.3195	1.30316e-05	0.000283365	1072	1	0	522.783	160.4	1290.15	322.571	288.926	2.1008	9.31466	9.08027	5.85851	6.35882	8.81337	3.24336	9.93273	15.7459	37.4344
C1orf147	574431	-4.11833	5.82458	0.000509735	0.00405555	2929	1	0	0	0	0	0	0	1.5756	22.9284	16.7636	27.8279	9.89149	13.7097	29.839	12.6417	0	7.91882
C1orf198	84886	10.5241	-1.20326	0.00124236	0.00778899	3718	1	1552.85	1314.43	4933.61	1823.85	2323.23	1458.96	973.719	1124.92	1230.73	1507.1	828.059	655.127	1076.15	527.338	1030.23	750.848
C1orf21	81563	11.3911	-2.7292	8.39957e-06	0.000210079	932	1	2758.76	5845.21	8071.1	4552.65	11938.7	8328.7	897.565	1377.14	283.584	1540.79	1314.16	340.783	1124.8	1887.22	290.174	1373.56
C1orf216	127703	8.72104	1.21936	0.00852556	0.0317969	6250	1	222.701	413.247	449.472	180.992	206.59	186.25	340.329	599.721	771.124	1045.74	501.64	564.055	234.171	577.001	1475.61	329.711
C1orf226	400793	6.04746	3.15481	0.00543126	0.0226521	5589	1	37.8743	29.8733	35.2527	0	10.8732	19.1025	499.989	280.873	14.6681	7.32314	120.111	33.2949	288.011	22.5744	200.197	506.805
C1orf54	79630	7.24555	3.83268	3.15948e-06	0.000109311	673	1	21.2096	42.3205	37.0153	0	83.361	57.3076	415.957	841.185	795.571	585.119	460.661	543.491	388.555	694.388	574.724	428.336
C1orf56	54964	7.95536	2.35578	4.46869e-06	0.000137873	755	1	63.6288	119.493	141.011	51.0491	108.732	174.311	433.289	720.811	836.083	369.086	374.464	752.074	416.448	527.338	690.568	495.286
C1QA	712	11.024	2.56612	0.0131236	0.0435895	7018	1	62.1138	226.539	4006.47	570.822	177.595	90.737	772.567	5168.2	19927	2924.13	7701.23	2600.92	1550.33	3849.38	4801.36	1381.47
C1QL1	10882	3.52588	8.04535	8.34253e-05	0.00109745	1771	1	0	2.48944	1.76263	0	0	0	33.0875	68.0687	179.51	2.92926	30.381	55.818	3.89204	136.349	904.262	457.852
C1QL4	338761	-4.11833	6.85227	0.00595859	0.0242315	5732	1	0	0	0	0	0	0	49.8939	6.44861	49.5922	0	0.706535	87.1544	0	0.902975	95.5999	1.43979
C1QTNF3	114899	7.78166	3.73515	0.0134861	0.0443141	7093	1	90.8983	134.43	29.9648	4.64083	32.6195	69.2467	51.4695	41.5577	6285.64	84.2161	35.3268	47.0046	86.9222	1240.69	66.3575	90.7065
C1QTNF6	114904	9.09015	2.62424	0.00283949	0.0142005	4661	1	207.551	149.367	241.481	232.041	355.19	131.33	164.387	586.107	4399.04	1652.1	1272.47	3763.31	179.682	1091.7	268.804	155.497
C2	717	7.47594	3.025	0.00574762	0.0235917	5679	1	187.856	14.9367	142.773	0	14.4976	14.3269	37.8143	846.201	1266.35	938.094	415.443	353.514	605.212	460.517	93.3504	62.6307
C20orf144	128864	0.35789	4.25024	0.00115843	0.00740995	3644	1	0	0	1.76263	0	0	0	4.20159	5.7321	11.1757	2.19694	2.82614	2.93779	9.08142	8.12678	6.74823	2.87957
C20orf203	284805	3.28717	-4.52566	0.00197637	0.0108782	4235	1	243.91	4.97888	1.76263	23.2041	7.24878	0	6.30239	0	0	0.732314	0.706535	0	1.29735	2.70893	7.87293	0.719893
C20orf96	140680	6.39985	1.82907	0.0122414	0.0414747	6880	1	119.683	27.3839	38.7779	0	47.1171	35.8172	165.438	88.8475	114.551	198.457	112.339	117.512	183.574	134.543	329.538	146.858
C22orf15	150248	3.80613	8.2708	7.27583e-05	0.00100177	1693	1	0	0	0	0	0	4.77563	28.3607	119.658	156.46	16.8432	82.6646	17.6267	87.5708	27.9922	1735.42	185.732
C22orf23	84645	5.24639	4.92565	4.75406e-06	0.000142806	776	1	13.6347	4.97888	7.05054	0	10.8732	4.77563	136.026	331.745	255.644	174.291	151.199	463.191	96.0036	343.131	26.9929	114.463
C22orf39	128977	10.0231	-2.03031	1.4648e-05	0.000309046	1104	1	369.653	1959.19	1760.87	3703.38	2355.85	2469	797.252	382.618	400.23	399.111	564.522	472.005	341.851	514.696	628.71	647.184
C2-AS1	102060414	-4.11833	6.09651	0.00142704	0.00862442	3857	1	0	0	0	0	0	0	0.525199	47.2898	13.9696	45.4035	17.6634	7.8341	14.2708	24.3803	0	1.43979
C2CD3	26005	9.07915	-1.4043	0.000876828	0.00601674	3397	1	415.102	724.428	925.383	436.238	2062.28	716.345	377.093	327.446	355.527	258.507	251.527	543.491	307.471	405.436	149.586	348.428
C2orf15	150590	1.92072	5.08235	0.00197357	0.0108679	4233	1	1.51497	0	0	0	0	2.38782	24.6843	3.58256	3.49241	5.85851	1.41307	5.87558	99.247	2.70893	56.2352	17.2774
C2orf49	79074	8.45772	-0.745461	0.0144596	0.0465994	7233	1	519.635	599.956	289.072	357.344	463.922	501.441	207.454	248.63	298.95	262.901	256.472	315.323	400.231	226.647	221.567	277.159
C2orf68	388969	9.98695	-1.56189	0.000772564	0.00547536	3289	1	921.103	1600.71	768.508	4636.19	1377.27	1158.09	700.09	404.113	721.532	459.893	260.712	477.88	836.788	455.1	1124.7	465.051
C2orf92	728537	5.79819	-2.01857	0.00691487	0.0271082	5946	1	74.2336	89.6199	19.389	320.217	123.229	45.3685	29.4111	4.29907	23.7484	21.9694	19.783	32.3157	21.4062	27.0893	7.87293	88.5468
C3AR1	719	6.60625	3.44913	0.0014072	0.0085355	3843	1	9.08983	42.3205	107.521	0	3.62439	14.3269	30.9867	428.474	933.172	504.564	411.204	248.733	126.491	282.631	120.343	133.18
C3orf14	57415	4.8181	6.1909	3.08317e-06	0.000107749	667	1	7.57486	4.97888	0	0	7.24878	0	630.239	252.212	389.054	189.669	62.1751	157.661	175.142	98.4243	120.343	336.19
C3orf18	51161	8.60713	-1.05079	0.0139427	0.0454044	7158	1	145.437	794.132	891.893	287.731	670.512	577.851	380.244	222.835	364.608	409.364	149.079	182.143	140.762	211.296	340.785	308.114
C3orf20	84077	2.84794	-3.762	0.00117381	0.00748398	3656	1	15.1497	27.3839	15.8637	0	36.2439	64.471	4.72679	2.14954	0	0	0	0.979263	3.89204	4.51488	1.1247	2.15968
C3orf33	285315	5.32122	-1.8966	0.00758347	0.0291556	6063	1	87.8684	141.898	26.4395	60.3308	57.9903	88.3492	22.0583	10.7477	4.88937	17.5755	13.4242	9.79263	9.08142	12.6417	83.2281	23.7565
C3orf49	132200	0.0169002	4.00514	0.00372685	0.0172812	5027	1	1.51497	0	0	0	0	0	7.35278	0.716512	2.09545	2.19694	1.41307	8.81337	2.59469	5.41785	5.62352	4.31936
C3orf56	285311	-4.11833	-3.98185	0.0156779	0.0493655	7400.5	1	0	4.97888	0	0	0	0	0	0	0	0	0	0	0	0	0	0
C3orf80	401097	4.44308	4.30866	0.00432604	0.0192527	5237	1	0	2.48944	0	23.2041	3.62439	0	13.13	123.957	77.5315	443.782	2.11961	143.952	119.356	10.8357	13.4965	20.157
C4orf3	401152	10.884	1.72835	0.000156354	0.00173315	2102	1	1224.1	1214.85	1015.28	482.646	1293.91	998.107	1702.17	3455.02	4628.84	4631.89	1625.03	4167.74	1637.9	4792.99	5071.29	2685.92
C4orf36	132989	3.5534	-7.87716	3.56166e-07	2.51759e-05	329	1	53.024	236.497	100.47	417.675	119.605	152.82	0	0	0.698482	1.46463	2.11961	0	0	0	3.37411	0
C4orf46	201725	6.37381	2.8472	0.000299339	0.00275467	2533	1	42.4192	52.2783	17.6263	4.64083	39.8683	28.6538	183.294	402.68	547.61	180.149	72.7731	344.701	112.869	194.14	61.8587	124.541
C4orf48	401115	6.26232	5.07146	0.0034541	0.0163749	4917	1	19.6946	4.97888	17.6263	37.1266	0	0	155.984	78.8164	79.6269	15.3786	18.3699	105.76	116.112	29.7982	3806	45.3532
C5	727	6.0113	1.47569	0.00797866	0.0303249	6133	1	78.7785	22.405	29.9648	32.4858	32.6195	35.8172	144.43	42.2742	78.23	95.9331	162.503	61.6936	96.6523	145.379	132.715	115.903
C5orf15	56951	9.27858	2.2338	2.48183e-06	9.2267e-05	627	1	319.659	480.462	181.551	139.225	329.82	267.435	810.382	1203.74	1417.22	1597.91	1627.86	2175.92	989.875	1164.84	1594.83	886.908
C5orf46	389336	3.6072	7.95556	0.00704515	0.0275313	5964	1	0	0	0	4.64083	0	0	0	194.891	1691.02	0.732314	0	2.93779	21.4062	9.02975	0	0
C5orf47	133491	0.140387	-3.66971	0.00369269	0.0171947	5006	1	1.51497	2.48944	12.3384	0	7.24878	0	0.525199	0	0	0	0	0	0	0	1.1247	1.43979
C5orf58	133874	-4.11833	7.69397	5.94107e-05	0.000865626	1598	1	0	0	0	0	0	0	15.2308	149.751	97.7875	60.0497	85.4908	19.5853	36.3257	24.3803	1.1247	33.1151
C6orf163	206412	4.95453	-3.36125	6.16657e-06	0.000169109	850	1	96.9582	121.983	37.0153	143.866	65.239	131.33	13.6552	7.88164	6.28634	3.66157	12.7176	4.89631	5.83806	10.8357	17.9953	12.9581
C6orf201	404220	4.43456	7.60775	2.59182e-09	1.62938e-06	37	1	1.51497	0	1.76263	0	3.62439	2.38782	435.915	259.377	398.833	314.163	320.06	362.327	129.735	390.988	93.3504	315.313
C6orf226	441150	6.10401	2.07555	0.00112656	0.00725219	3621	1	37.8743	34.8522	21.1516	64.9716	32.6195	9.55126	138.127	97.4457	242.373	159.644	103.861	60.7143	70.7053	132.737	275.553	131.02
C6orf52	347744	2.75489	2.93429	0.00627403	0.0251738	5809	1	3.02994	7.46833	1.76263	0	0	2.38782	15.2308	5.7321	38.4165	10.9847	7.77189	3.91705	8.43275	23.4774	61.8587	10.7984
C6orf58	352999	-4.11833	4.94007	0.000777842	0.0054991	3297	1	0	0	0	0	0	0	5.25199	3.58256	4.88937	18.3079	2.82614	0.979263	2.59469	20.7684	16.8706	1.43979
C7orf25	79020	3.57744	-1.91658	0.00480385	0.0207174	5405	1	22.7246	14.9367	8.81317	60.3308	10.8732	21.4903	9.45358	2.86605	6.98482	3.66157	7.77189	5.87558	3.89204	3.6119	10.1223	7.19893
C8G	733	5.64728	-3.13841	0.00408486	0.0185277	5139	1	1.51497	39.8311	345.476	273.809	210.215	21.4903	3.15119	3.58256	7.6833	2.92926	14.1307	6.85484	16.8655	3.6119	97.8493	12.2382
C8orf33	65265	9.47192	0.91639	0.0112216	0.0388036	6741	1	722.641	527.762	807.286	190.274	485.668	367.724	826.663	1066.17	1653.31	1255.92	738.329	1004.72	816.679	974.31	876.145	543.519
C8orf48	157773	3.34928	3.25748	0.00402186	0.0183355	5113	1	1.51497	9.95777	3.52527	0	0	4.77563	15.2308	26.511	31.4317	80.5545	43.0987	13.7097	16.8655	72.238	1.1247	14.3979
C9orf153	389766	2.16507	-4.02479	0.000438958	0.00364613	2806	1	3.02994	17.4261	14.1011	9.28166	21.7463	42.9807	0.525199	0	0.698482	1.46463	2.11961	0	0	2.70893	0	3.59946
C9orf40	55071	7.03428	1.38232	0.00529603	0.0222385	5551	1	57.5689	52.2783	98.7075	69.6124	101.483	107.452	183.294	125.39	377.879	238.734	151.199	134.159	261.415	392.794	150.71	100.785
C9orf43	257169	4.8588	3.53429	0.00144978	0.00871886	3876	1	22.7246	12.4472	8.81317	0	0	7.16345	76.1538	108.193	128.521	54.1912	98.2084	249.712	94.7062	124.611	2.24941	51.1124
C9orf50	375759	0.621101	5.21354	0.00216574	0.0116402	4337	1	1.51497	0	0	0	0	0	3.15119	3.58256	6.98482	11.717	2.82614	0	12.9735	11.7387	37.1152	3.59946
CA10	56934	1.6971	7.36554	0.00878213	0.0324424	6310	1	1.51497	0	0	0	0	0	63.0239	0.716512	0	5.85851	0	0	1.29735	0	79.854	265.64
CA12	771	8.15001	4.60687	0.00271073	0.0137614	4591	1	40.9042	9.95777	151.587	106.739	21.7463	14.3269	5.25199	5097.27	3292.64	2825.27	228.211	597.35	1244.8	614.023	114.72	2.15968
CA3	761	9.808	-10.6427	1.12263e-06	5.308e-05	493	1	16.6647	108505	1526.44	16804.4	47258.4	40939.1	5.77719	44.4238	11.1757	5.85851	0.706535	10.7719	7.1354	0	120.343	17.9973
CA6	765	1.72836	-4.97205	0.00385769	0.0177502	5066	1	0	0	0	111.38	0	0	0	0.716512	1.39696	0	0	0	0.648673	0.902975	2.24941	0
CA7	766	-4.11833	3.64477	0.00141561	0.0085731	3849	1	0	0	0	0	0	0	1.0504	1.43302	0.698482	2.19694	1.41307	5.87558	9.73009	1.80595	4.49882	2.87957
CA9	768	5.32896	4.6455	0.0125064	0.0421155	6922	1	34.8443	2.48944	0	0	10.8732	0	1.0504	1249.6	8.38178	0.732314	46.6313	441.648	35.0283	91.2005	5.62352	131.02
CAB39	51719	11.28	-2.08397	2.83292e-05	0.000497254	1328	1	1310.45	6487.49	1716.81	6353.29	7669.21	7184.94	679.082	1628.63	1394.87	1281.55	1142.47	1328.86	1754.66	1299.38	641.081	926.502
CABCOCO1	219621	0.587584	5.14651	0.00103188	0.00679081	3542	1	1.51497	0	0	0	0	0	28.3607	5.7321	5.58786	10.9847	1.41307	0.979263	6.48673	4.51488	4.49882	20.8769
CABLES1	91768	8.10353	1.52687	0.00718382	0.0279791	5985	1	272.695	121.983	89.8943	338.78	65.239	83.5735	517.846	428.474	326.191	306.84	750.34	217.396	170.601	530.046	1168.57	252.682
CABP7	164633	4.66463	7.64541	3.76565e-06	0.000121744	721	1	0	2.48944	0	4.64083	3.62439	0	78.7798	243.614	328.985	186.74	130.002	136.118	82.3815	191.431	2081.83	128.861
CABYR	26256	4.23041	3.45112	0.00353481	0.0166693	4943	1	25.7545	0	3.52527	0	0	4.77563	113.443	28.6605	91.5011	68.1052	30.381	36.2327	24.0009	20.7684	170.955	36.7145
CACNA1C-AS1	100652846	4.70623	2.78439	0.00729002	0.0283217	6000	1	4.54491	9.95777	1.76263	0	36.2439	7.16345	108.716	47.2898	16.7636	131.817	21.9026	81.2788	68.1107	26.1863	6.74823	176.374
CACNA1D	776	6.27746	3.7448	0.00691901	0.027111	5948	1	37.8743	12.4472	10.5758	27.845	14.4976	23.8782	801.979	33.6761	4.19089	36.6157	6.35882	42.1083	422.286	7.2238	223.816	1261.97
CACNA1S	779	8.17545	-12.444	4.2186e-07	2.80959e-05	350	1	0	26699.3	3331.38	25311.1	38081.5	36058.4	0.525199	0	0	0.732314	0	28.3986	0.648673	3.6119	3.37411	1.43979
CACNA2D1	781	11.0845	-3.63998	0.000195738	0.00203327	2244	1	378.743	11259.7	1165.1	3304.27	15704.5	14190.8	1449.55	361.839	239.579	325.147	30.381	540.553	240.009	572.486	223.816	2166.88
CACNB1	782	10.0202	-4.50705	1.85214e-07	1.73541e-05	248	1	336.324	6203.69	2871.33	4190.67	9006.61	7101.36	487.91	61.6201	145.983	298.052	155.438	223.272	127.14	77.6559	384.649	215.968
CACNG1	786	7.5881	-6.63356	0.000255165	0.00245071	2427	1	0	2875.31	731.493	1174.13	3965.08	2757.93	17.8568	0	0	0	0	113.594	0.648673	0	49.487	11.5183
CACNG4	27092	5.2863	5.66594	0.00532117	0.0223167	5558	1	12.1198	2.48944	15.8637	0	0	2.38782	598.201	0	33.5271	0	16.2503	22.523	38.9204	25.2833	1588.08	457.852
CACNG5	27091	-4.11833	4.11852	0.015068	0.048108	7301	1	0	0	0	0	0	0	2.62599	2.14954	7.6833	0	0	0.979263	0	1.80595	13.4965	15.1177
CACNG6	59285	5.30859	-10.7408	1.08226e-08	3.4231e-06	72	1	0	1946.74	1233.84	3016.54	2065.9	1573.57	2.1008	0	0	0.732314	0.706535	2.93779	1.29735	1.80595	0	0
CACUL1	143384	10.4811	-1.34306	0.000624008	0.0046982	3096	1	2652.72	2676.15	1300.82	1109.16	3131.47	2788.97	1998.91	909.971	772.521	625.396	739.742	1295.56	566.291	579.71	735.557	750.128
CAHM	100526820	5.38675	-2.68224	0.00871865	0.032259	6300	1	39.3893	47.2994	49.3538	468.724	14.4976	16.7147	7.35278	2.86605	25.8438	13.1817	4.23921	3.91705	1.94602	7.2238	79.854	18.7172
CALB1	793	-4.11833	4.21387	0.00328355	0.015813	4840	1	0	0	0	0	0	0	17.8568	0.716512	0	4.39388	2.11961	1.95853	3.24336	2.70893	4.49882	9.35861
CALCOCO1	57658	11.5676	-2.44226	2.67136e-06	9.65418e-05	645	1	4143.45	3823.78	8612.23	14428.3	5201	6246.53	2236.3	955.827	764.139	1522.48	998.334	1152.59	1980.4	1079.96	551.105	1778.14
CALCOCO2	10241	11.3261	-1.40341	0.000519807	0.00410735	2950	1	3834.39	3365.73	4730.91	1823.85	5683.04	5616.14	1600.81	1235.98	1488.46	1524.68	2617.01	1282.83	2300.19	1897.15	455.505	1382.91
CALHM2	51063	8.94232	2.39096	0.000957024	0.00642333	3473	1	395.408	204.134	352.527	88.1757	119.605	128.942	555.66	813.958	799.762	2251.87	1936.61	1030.18	188.764	2804.64	184.451	700.456
CALHM3	119395	-4.11833	3.96756	0.00478424	0.0206606	5397	1	0	0	0	0	0	0	3.15119	5.01559	6.28634	5.1262	2.82614	3.91705	0	11.7387	0	1.43979
CALHM5	254228	7.31959	2.23799	0.003223	0.0156052	4813	1	84.8384	99.5777	28.2021	9.28166	76.1122	143.269	248.419	314.549	465.189	798.222	199.243	510.196	144.005	469.547	21.3694	298.756
CALM2	805	12.0149	1.6471	0.00326463	0.0157554	4830	1	2070.97	3806.36	696.24	1034.9	2544.32	3877.81	12883.1	4208.08	8937.08	3088.17	4278.78	8816.3	6869.45	4113.05	3979.2	16067.3
CALML4	91860	4.69787	2.54692	0.0027835	0.0140291	4624	1	9.08983	7.46833	17.6263	27.845	0	2.38782	91.9098	53.7384	36.3211	82.0192	59.349	63.6521	48.0018	73.141	21.3694	97.9054
CALML5	51806	0.530227	-5.9377	0.000384003	0.00331389	2701	1	1.51497	19.9155	0	46.4083	0	0	0	0	0	0	0	0	0	0	1.1247	0.719893
CALML6	163688	7.10832	-9.78105	1.06755e-06	5.11286e-05	486	1	12.1198	3370.7	934.196	157.788	2834.27	17247.2	0.525199	0	0	2.92926	9.18496	0	1.29735	2.70893	26.9929	2.87957
CALR	811	13.3406	1.73496	0.00265483	0.0135414	4570	1	6647.7	2887.75	15444.2	3044.38	2921.26	3168.63	14044.3	27079.2	21883.4	14420	11060.8	23170.3	16076.7	9892.09	38083.6	13547.7
CALU	813	11.9912	2.35341	0.00323548	0.0156406	4822	1	1657.38	1901.93	2002.35	190.274	2065.9	2987.16	1494.72	21498.2	15511.9	7792.55	12018.9	19841.8	3410.07	6533.03	1636.44	2290.7
CAMK1	8536	7.9097	1.7708	0.00212079	0.0114567	4315	1	322.689	87.1305	183.314	88.1757	54.3659	45.3685	665.427	339.627	475.666	547.039	363.159	218.376	227.036	253.736	940.253	411.779
CAMK2A	815	8.52773	-7.14032	4.5039e-06	0.000138139	760	1	0	6300.78	1868.39	3698.74	10264.3	4169.13	6.30239	20.7789	9.08027	5.85851	9.18496	83.2373	3.24336	90.2975	7.87293	74.8688
CAMK2D	817	11.1072	-1.52419	0.00228693	0.0121238	4397	1	1496.79	3868.59	3856.64	2255.44	4458	6511.57	632.865	623.366	1227.23	1652.83	2363.36	3253.11	696.026	1316.54	776.046	465.771
CAMK2G	818	10.5599	-2.81242	4.27302e-05	0.000673051	1479	1	246.94	6502.42	988.838	1772.8	8020.78	6473.37	851.347	396.948	474.968	608.553	418.269	639.459	649.322	509.278	221.567	925.782
CAMK2N1	55450	9.28838	3.09483	0.000125472	0.00148314	1972	1	533.27	126.962	190.364	148.506	126.854	157.596	784.122	356.107	250.057	2354.39	1595.36	680.588	4854.02	2251.12	1926.62	3224.4
CAMK2N2	94032	2.98868	8.6359	5.08124e-05	0.000767619	1543	1	0	0	0	0	0	2.38782	418.583	75.9503	226.308	8.78777	4.94575	20.5645	3.89204	120.999	129.341	573.755
CAMK4	814	6.41079	5.70272	0.00249693	0.01296	4491	1	15.1497	14.9367	7.05054	0	14.4976	19.1025	3937.94	32.9596	41.2104	24.8987	15.5438	9.79263	45.4071	78.5588	30.367	1923.55
CAMKK1	84254	8.25242	2.06822	0.00152828	0.00906931	3928	1	304.509	94.5988	176.263	139.225	83.361	95.5126	1300.39	347.508	208.846	561.685	209.134	570.91	225.738	259.154	1654.44	907.065
CAMKV	79012	2.49543	6.23177	0.0121306	0.0411714	6868	1	1.51497	0	0	0	0	2.38782	76.1538	0	0	0.732314	0	0.979263	5.18938	0.902975	52.8611	352.028
CAMP	820	0.769104	-3.58986	0.00478099	0.0206571	5395	1	0	22.405	3.52527	0	0	9.55126	1.0504	0	0	0.732314	0.706535	0	1.29735	0	1.1247	0
CAMSAP1	157922	10.5089	-2.60854	1.02217e-07	1.18351e-05	201	1	1105.93	2912.65	4307.88	4761.49	3827.36	4675.34	693.262	724.394	467.983	574.134	544.032	1001.79	569.535	507.472	337.411	480.168
CAMSAP2	23271	10.7192	-2.0227	3.48645e-05	0.000574359	1414	1	1998.25	4015.47	1706.23	816.786	5182.88	6669.17	1194.83	936.482	465.887	868.524	757.406	1174.14	635.051	593.255	822.159	914.984
CAMTA2	23125	10.7238	-1.225	0.000861526	0.00594499	3378	1	881.713	2957.46	3921.86	2204.39	2776.28	2772.25	1384.95	1346.33	845.862	858.272	1234.32	1189.8	829.004	1455.6	500.493	1416.75
CAND2	23066	10.0878	-5.72432	9.22091e-08	1.11948e-05	192	1	369.653	8588.58	3482.96	15857.7	9655.38	9522.61	375.517	43.7073	164.842	30.7572	115.165	139.055	64.2186	60.4993	219.317	283.638
CAP1	10487	11.0815	2.84172	2.65753e-05	0.000475054	1304	1	910.498	639.787	1725.62	310.935	514.664	754.55	2672.74	9962.39	10525.4	7201.58	2919.4	5611.18	8231.66	5793.49	1326.03	3775.84
CAP2	10486	10.3021	-5.84067	4.82002e-05	0.000738689	1521	1	25.7545	11568.4	3114.57	6121.25	15722.6	20793.1	151.257	15.7633	239.579	43.9388	9.89149	845.104	183.574	9.02975	11.247	158.376
CAPG	822	8.73727	4.57809	0.000522154	0.00411753	2956	1	72.7186	69.7044	137.485	129.943	54.3659	59.6954	32.5623	4768.39	4311.03	6153.63	63.5882	2261.12	2477.28	464.129	167.581	157.657
CAPN11	11131	3.09075	2.80895	0.00980988	0.0351502	6505	1	0	0	1.76263	13.9225	3.62439	0	14.7056	23.6449	15.3666	25.631	12.0111	8.81337	4.54071	28.8952	21.3694	70.5495
CAPN12	147968	7.59835	6.7896	7.48982e-07	4.00383e-05	436	1	49.9941	2.48944	5.2879	37.1266	10.8732	4.77563	498.939	1040.38	3954.11	874.383	981.377	1365.09	2228.84	839.767	7821.19	778.924
CAPN3	825	9.29506	-4.11396	1.04299e-05	0.000240476	1011	1	45.4491	3559.9	1878.97	1359.76	4780.57	4059.29	47.2679	80.2494	88.0087	175.755	114.459	71.4862	60.3266	151.7	617.463	102.945
CAPN7	23473	9.84911	-1.67234	7.63354e-05	0.00102973	1728	1	2064.91	968.393	856.64	663.638	3551.9	1774.15	694.838	490.094	627.935	552.165	334.191	616.936	577.319	496.636	359.905	416.098
CAPNS1	826	12.1166	1.41417	0.00191063	0.0106293	4190	1	1266.52	4060.28	2183.9	1382.97	3490.29	3937.51	4678.47	5441.19	14170.1	6879.36	5616.96	6089.06	4964.94	7452.25	12020.8	5183.23
CAPS2	84698	6.69751	-1.68959	0.010153	0.0360059	6573	1	333.294	216.581	58.1669	32.4858	231.961	245.945	126.048	25.7944	51.6877	47.6004	20.4895	13.7097	59.6779	38.8279	55.1105	138.939
CAPZA1	829	9.95433	1.6661	0.00345855	0.0163926	4918	1	925.648	480.462	451.234	297.013	532.785	654.261	543.056	4352.81	2351.79	1072.84	1103.61	2592.11	2329.38	1954.04	253.058	1120.87
CAPZA3	93661	-4.11833	-4.92172	0.00813202	0.0307473	6163.5	1	0	0	0	0	0	9.55126	0	0	0	0	0	0	0	0	0	0
CARD16	114769	5.67475	3.34569	0.000792869	0.00557688	3314	1	15.1497	2.48944	5.2879	37.1266	21.7463	14.3269	59.8727	93.1466	340.859	60.0497	154.025	19.5853	129.086	76.7529	629.834	65.5102
CARD8-AS1	100505812	5.27594	2.28265	0.00172172	0.00989646	4055	1	4.54491	39.8311	10.5758	32.4858	3.62439	14.3269	81.4058	136.137	118.043	75.4283	84.7842	70.5069	49.2991	119.193	44.9882	74.8688
CARHSP1	23589	9.63464	1.82562	0.00218407	0.0117225	4343	1	1346.81	201.645	262.632	334.14	206.59	181.474	1758.89	1443.77	898.248	2446.66	2639.62	1111.46	1689.79	343.131	1636.44	997.771
CARMIL2	146206	5.02179	3.25912	0.00845295	0.0315564	6244	1	10.6048	4.97888	33.49	13.9225	0	0	479.506	15.0468	70.5467	53.4589	26.1418	6.85484	82.3815	19.8655	130.466	120.942
CARNS1	57571	8.5977	-3.97655	0.00177071	0.0100918	4090	1	171.192	3771.5	91.657	2106.94	2004.29	1076.9	19.9576	5.01559	13.2712	13.914	5.65228	89.1129	9.08142	14.4476	759.175	46.793
CARS2	79587	10.2232	-1.13982	0.00292267	0.0144623	4710	1	860.504	2210.62	1378.38	2617.43	1812.2	1766.98	413.331	655.609	688.703	1645.51	408.377	550.346	907.493	1133.23	1075.22	574.474
CARTPT	9607	-4.11833	14.0388	0.0121187	0.041137	6867	1	0	0	0	0	0	0	8578.6	0	0	0	0	0.979263	121.302	0	0	33795.4
CASC11	100270680	3.70825	9.38784	5.92396e-06	0.000164798	836	1	3.02994	0	0	0	0	0	57.2467	242.898	136.204	541.18	312.289	1574.65	297.092	145.379	3.37411	72.7092
CASC3	22794	11.0528	-0.805425	0.00561266	0.0231755	5645	1	3086	2638.81	3107.52	1350.48	3450.42	3216.39	2261.51	1081.22	1397.66	1860.08	1227.25	1580.53	1410.21	1975.71	1573.46	1701.11
CASKIN1	57524	7.07167	4.77448	1.00199e-05	0.000234974	994	1	62.1138	27.3839	19.389	41.7675	3.62439	0	621.31	300.219	518.972	425.474	338.43	671.774	520.236	525.532	2431.61	683.898
CASP1	834	6.91209	2.75202	0.000142523	0.0016247	2044	1	40.9042	37.3416	56.4043	46.4083	54.3659	42.9807	87.7082	246.48	676.131	329.541	411.204	129.263	819.923	200.46	103.473	121.662
CASP2	835	8.71439	1.07027	0.00398509	0.0182071	5102	1	343.899	395.821	320.799	199.556	235.585	243.557	430.138	664.923	583.931	471.61	709.361	1056.62	875.06	623.956	284.55	386.582
CASP5	838	-4.11833	5.55678	0.00866586	0.0321305	6286	1	0	0	0	0	0	0	1.0504	3.58256	30.7332	0.732314	19.783	0.979263	58.3806	3.6119	0	0
CASP6	839	6.76584	1.54715	0.00676039	0.0266596	5911	1	116.653	72.1938	38.7779	51.0491	50.7415	52.5319	71.9522	184.144	192.781	172.826	122.937	223.272	505.316	91.2005	208.07	87.8269
CASP8AP2	9994	8.79041	-1.5445	0.00212286	0.0114652	4316	1	901.408	960.925	438.896	134.584	931.468	1170.03	346.631	261.527	253.549	175.755	229.624	299.654	371.69	346.742	41.6141	265.64
CASQ1	844	9.07493	-12.1944	2.37539e-07	1.9686e-05	279	1	0	51772.9	1142.19	7945.1	84781.8	75877.6	7.87798	0	1.39696	9.52008	2.82614	4.89631	9.73009	3.6119	28.1176	10.7984
CASQ2	845	9.84337	-3.56551	0.00860073	0.0319648	6272	1	12.1198	6589.55	2478.26	1257.66	4621.1	4006.75	232.138	27.944	1.39696	13.914	7.06535	220.334	451.476	24.3803	4.49882	1686.71
CAST	831	12.5758	-1.42867	0.00419952	0.0189015	5179	1	4208.59	6781.24	18525.3	2812.34	13319.6	14453.4	2094.49	3872.03	2565.52	6786.35	5443.15	4012.04	5065.49	3660.66	1130.33	2579.38
CASTOR2	729438	9.98466	-2.78022	1.02944e-05	0.000238794	1004	1	219.671	2598.98	2941.84	1800.64	4983.54	3388.31	437.491	649.16	268.916	233.608	434.519	125.346	366.5	360.287	719.811	269.96
CASZ1	54897	9.75042	-5.01797	3.06915e-06	0.00010742	666	1	124.228	4476.02	4484.14	11049.8	4378.26	4904.57	59.3475	15.0468	57.974	44.6712	73.4797	240.899	521.533	55.0815	240.687	204.45
CATSPER1	117144	1.10081	5.73609	0.000471845	0.00384501	2860	1	0	0	1.76263	0	0	0	0.525199	50.1559	36.3211	19.7725	4.94575	11.7512	9.73009	9.02975	7.87293	6.47903
CATSPERE	257044	4.65689	-2.2025	0.00329729	0.0158474	4850	1	140.892	62.2361	3.52527	23.2041	47.1171	47.7563	8.40318	4.29907	6.98482	10.9847	17.6634	17.6267	9.08142	7.2238	10.1223	25.1962
CAV1	857	11.2072	2.92199	0.000885006	0.00605978	3404	1	722.641	1117.76	860.165	607.948	786.493	1057.8	2229.47	4502.56	3142.47	4549.87	9454.15	24782.2	1211.72	12941.4	373.402	1900.52
CAV2	858	9.10459	2.41056	0.00106712	0.00697546	3566	1	565.084	224.05	121.622	287.731	97.8586	136.105	476.88	1278.26	1586.95	1257.38	1252.69	4184.39	374.933	1368.01	145.087	768.845
CAVIN4	347273	9.55899	-5.41143	0.000586047	0.00448924	3043	1	16.6647	9818.36	793.185	3656.97	7408.25	7832.04	5.77719	23.6449	326.191	15.3786	7.77189	744.24	7.78408	18.0595	4.49882	2.87957
CBARP	255057	6.02696	2.40129	0.00674716	0.0266188	5908	1	10.6048	17.4261	58.1669	69.6124	7.24878	7.16345	231.613	136.137	53.7831	64.4436	62.1751	74.424	39.569	69.5291	605.091	161.976
CBR1	873	9.23998	1.24012	0.00467594	0.0203503	5356	1	142.407	413.247	652.175	343.421	286.327	522.932	789.374	788.164	1990.67	1404.58	895.887	674.712	1039.82	401.824	744.554	563.676
CBR3	874	7.03173	2.40572	0.00217942	0.0117002	4342	1	107.563	42.3205	75.7933	64.9716	21.7463	28.6538	90.8594	126.823	633.523	601.23	475.498	119.47	100.544	135.446	670.324	58.3113
CBX1	10951	10.24	0.999624	0.00520364	0.0219661	5522	1	871.109	1018.18	636.311	329.499	1177.93	1098.4	1917.5	1755.46	2423.73	1296.2	1314.16	2667.51	1179.29	2061.49	1395.76	1089.2
CBX2	84733	6.26403	2.74382	0.00120448	0.00761948	3684	1	86.3534	32.3627	29.9648	13.9225	3.62439	11.9391	100.838	177.695	106.169	130.352	250.113	209.562	198.494	144.476	633.208	38.1543
CBX3	11335	10.5742	1.68663	0.000204583	0.00209068	2281	1	1395.29	697.044	583.432	385.189	877.103	1160.48	1500.49	3331.07	3468.66	2574.82	2645.27	2945.62	5441.07	2106.64	1757.91	1582.32
CBX4	8535	8.30942	1.42924	0.00642188	0.0256853	5828	1	290.875	196.666	220.329	324.858	50.7415	76.4101	563.013	488.661	298.252	375.677	519.303	212.5	631.159	269.087	1165.19	683.178
CBX7	23492	11.1467	-1.53524	0.0104921	0.0369079	6626	1	3182.96	2748.34	4362.52	6144.46	3588.15	3132.81	3176.4	445.671	291.267	946.15	2174.72	168.433	904.25	874.983	684.945	3650.58
CBX8	57332	6.56577	2.50194	0.00102791	0.00677424	3537	1	18.1797	107.046	47.5911	32.4858	7.24878	26.266	357.135	167.664	123.631	299.516	114.459	91.0714	311.363	90.2975	571.35	128.141
CBY1	25776	8.84661	0.938543	0.0126313	0.0423833	6947	1	437.827	368.437	386.017	176.351	282.702	343.845	464.801	401.247	1283.11	446.712	635.882	698.214	326.931	886.722	750.178	479.449
CC2D2A	57545	7.79023	1.19727	0.0144885	0.0466731	7236	1	115.138	231.518	65.2175	139.225	206.59	119.391	433.814	261.527	620.252	80.5545	178.753	356.452	221.846	414.466	504.992	279.318
CCAR1	55749	9.95969	-1.03094	0.00643186	0.0256921	5834	1	2160.35	1234.76	1138.66	501.209	1750.58	1755.04	566.689	566.761	486.143	745.496	576.533	1242.68	1118.96	680.843	282.301	699.736
CCDC103	388389	-4.11833	6.49015	0.000186164	0.00196445	2209	1	0	0	0	0	0	0	14.1804	38.6917	18.1605	11.717	23.3157	47.0046	27.8929	35.216	0	10.7984
CCDC115	84317	8.68487	1.59426	0.000336276	0.00300329	2610	1	345.414	171.772	156.874	436.238	126.854	183.862	533.602	1159.32	805.35	885.368	560.282	514.113	902.304	472.256	394.771	923.622
CCDC13	152206	3.55873	-3.31486	0.00091655	0.00621884	3435	1	6.05989	7.46833	149.824	9.28166	21.7463	28.6538	2.62599	4.29907	0	6.59083	3.53268	1.95853	2.59469	1.80595	6.74823	7.19893
CCDC13-AS1	100874114	-4.11833	4.60546	0.000356098	0.00313824	2645	1	0	0	0	0	0	0	9.45358	5.7321	0.698482	8.05545	6.35882	1.95853	4.54071	3.6119	4.49882	16.5575
CCDC141	285025	6.81615	-5.10175	2.5543e-05	0.000461914	1289	1	12.1198	1172.53	186.839	301.654	1627.35	661.425	2.62599	1.43302	28.6378	3.66157	33.2072	85.1959	9.73009	13.5446	5.62352	8.63871
CCDC144A	9720	3.73829	-3.19733	0.0141767	0.0459227	7196	1	89.3833	62.2361	3.52527	0	18.122	69.2467	16.8064	1.43302	1.39696	2.19694	0	0	7.78408	14.4476	0	0
CCDC144NL-AS1	440416	6.8964	4.06483	0.000216092	0.00217023	2321	1	103.018	12.4472	47.5911	9.28166	0	2.38782	621.835	337.477	1140.62	439.388	381.529	607.143	315.255	626.665	47.2376	356.347
CCDC152	100129792	7.99333	8.91141	2.78313e-09	1.62938e-06	39	1	22.7246	4.97888	7.05054	0	25.3707	9.55126	2767.27	2373.81	12173.1	5288.77	14448.6	2455.01	5417.07	4715.34	4057.93	2218.71
CCDC159	126075	8.63851	2.02134	0.00221979	0.0118623	4362	1	166.647	64.7255	91.657	737.892	39.8683	85.9614	1193.78	746.606	545.514	588.78	1338.18	426.959	679.161	461.42	1047.1	1002.09
CCDC17	149483	5.56702	-3.98908	1.65339e-07	1.61258e-05	239	1	93.9282	99.5777	176.263	278.45	246.459	238.782	12.0796	8.59815	11.1757	27.8279	9.89149	7.8341	12.3248	9.93273	5.62352	13.678
CCDC171	203238	6.2864	-1.66055	0.00368563	0.0171719	5001	1	203.006	176.75	42.3032	51.0491	221.088	138.493	50.4191	27.2275	44.7028	79.8222	31.0876	15.6682	55.7859	33.4101	56.2352	44.6334
CCDC175	729665	2.89319	5.78052	9.99592e-06	0.000234884	992	1	0	0	0	0	3.62439	2.38782	58.2971	67.3522	62.1649	41.7419	39.566	30.3571	26.5956	37.022	103.473	84.2275
CCDC186	55088	8.93863	-1.2908	0.00300295	0.0147802	4736	1	1131.68	838.942	398.355	315.576	967.712	952.738	378.143	149.035	148.777	238.002	201.363	544.47	483.91	409.951	176.579	406.739
CCDC194	110806280	3.67795	-5.59096	0.00125347	0.00784173	3726	1	510.545	4.97888	17.6263	0	0	0	1.0504	0.716512	5.58786	0	8.47842	0.979263	0	0.902975	0	0.719893
CCDC197	256369	2.51692	-9.97218	4.46859e-06	0.000137873	754	1	0	24.8944	68.7427	0	829.986	164.759	0	0	0	0	0	0	0	1.80595	0	0
CCDC24	149473	6.17229	3.63636	0.00240101	0.0126166	4436	1	37.8743	2.48944	45.8285	18.5633	3.62439	14.3269	100.838	50.1559	197.67	50.5297	12.7176	64.6313	297.092	61.4023	1393.51	314.593
CCDC28A	25901	7.82318	1.67136	0.00108878	0.00708029	3583	1	201.491	221.56	77.5559	69.6124	112.356	78.7979	426.461	333.895	398.833	240.931	334.898	132.2	699.269	686.261	326.164	462.891
CCDC32	90416	8.98188	-1.10543	0.000366782	0.00320693	2666	1	757.486	525.272	1061.11	677.561	757.498	670.976	416.483	347.508	246.564	296.587	390.714	302.592	237.414	342.228	408.268	458.572
CCDC34	91057	6.68579	2.12777	0.000568111	0.00438209	3022	1	42.4192	29.8733	61.6922	51.0491	50.7415	59.6954	57.7719	96.0127	322.699	270.956	135.655	201.728	404.123	353.063	223.816	86.3871
CCDC38	120935	-0.121062	3.72922	0.0130523	0.0434308	7005	1	1.51497	0	0	0	0	0	6.82758	2.86605	2.79393	2.19694	1.41307	3.91705	0.648673	0	5.62352	7.19893
CCDC39	339829	2.32721	-12.3337	9.68228e-11	1.9918e-07	11	1	660.528	321.138	109.283	64.9716	685.01	322.355	0	0	0.698482	0	0	0	0	0	0	0
CCDC43	124808	9.26023	-1.48881	0.00333799	0.0159509	4878	1	77.2636	1359.24	586.957	542.977	1935.42	1661.92	330.875	535.235	362.512	279.744	288.266	500.403	391.15	415.369	322.79	233.965
CCDC62	84660	3.97385	-3.40417	3.00495e-05	0.000516559	1356	1	7.57486	69.7044	42.3032	74.2532	57.9903	54.9198	2.62599	2.86605	5.58786	6.59083	9.89149	1.95853	3.89204	9.02975	2.24941	3.59946
CCDC65	85478	2.35824	4.41783	0.000222698	0.00222317	2335	1	3.02994	0	0	0	3.62439	0	35.1883	16.4798	11.8742	23.434	27.5549	28.3986	18.8115	25.2833	8.99763	41.0339
CCDC66	285331	8.43637	-1.06039	0.00176508	0.010072	4085	1	655.983	639.787	340.188	343.421	427.678	594.566	238.44	171.246	247.263	276.082	202.069	261.463	300.336	245.609	141.713	314.593
CCDC69	26112	10.9825	-3.72877	1.06446e-05	0.000243738	1018	1	3151.14	10338.7	3274.97	5434.41	12297.6	9706.47	299.888	266.543	254.946	683.249	2471.46	88.1337	802.408	283.534	161.957	244.764
CCDC7	79741	6.84525	-3.01642	5.92054e-05	0.000864531	1596	1	290.875	351.011	178.026	13.9225	536.41	592.178	41.4907	25.7944	16.0651	45.4035	27.5549	21.5438	47.3531	22.5744	86.6022	69.8296
CCDC73	493860	5.54575	8.41899	1.01495e-06	4.92887e-05	480	1	15.1497	0	0	0	0	0	255.772	487.945	935.267	367.622	423.215	378.975	854.302	886.722	3718.27	334.03
CCDC74A	90557	5.44506	2.49025	0.0072507	0.0282066	5992	1	62.1138	0	7.05054	27.845	10.8732	2.38782	92.435	106.76	144.586	134.013	77.7189	23.5023	80.4354	74.9469	194.574	103.665
CCDC74B	91409	3.90167	3.90289	0.00436761	0.0193996	5248	1	13.6347	0	0	0	0	9.55126	175.942	24.3614	60.0694	9.52008	43.0987	32.3157	5.18938	32.5071	25.8682	169.175
CCDC78	124093	4.86146	4.53322	0.0051279	0.0217773	5488	1	10.6048	9.95777	1.76263	13.9225	0	0	34.6631	8.59815	16.0651	30.0249	21.1961	6.85484	32.4336	16.2536	1098.84	133.9
CCDC85A	114800	6.29056	-3.17883	0.00534103	0.0223631	5567	1	3.02994	84.641	139.248	1053.47	39.8683	93.1248	57.7719	2.86605	4.88937	35.1511	52.2836	29.3779	3.89204	30.7012	0	43.1936
CCDC90B	60492	8.75729	1.45424	0.000189707	0.00199372	2218	1	259.06	351.011	209.753	111.38	279.078	358.172	496.313	563.895	921.298	848.752	626.697	668.837	875.06	1038.42	629.834	493.846
CCDC91	55297	8.91241	-1.1899	0.00413214	0.0186739	5158	1	831.719	709.491	523.502	236.682	797.366	1267.93	516.27	243.614	235.388	292.926	341.257	301.613	522.83	168.856	146.212	421.137
CCDC93	54520	9.90457	-1.06235	0.0016714	0.0097061	4014	1	1581.63	1311.94	1628.67	682.202	1678.09	1427.91	477.406	676.388	520.369	1188.55	606.914	589.516	915.926	733.216	311.543	612.629
CCDC9B	388115	9.62178	-4.6682	1.30178e-05	0.000283365	1070	1	89.3833	4612.94	2545.24	9680.77	3203.96	3703.5	222.684	55.1715	39.115	122.296	260.005	58.7558	282.821	68.6261	4.49882	448.493
CCIN	881	2.39829	4.65235	0.0116327	0.0398682	6801	1	4.54491	0	1.76263	0	0	0	1.0504	6.44861	14.6681	88.61	8.47842	103.802	5.18938	36.119	0	0
CCL13	6357	5.12202	6.60857	0.00279769	0.014073	4633	1	0	0	21.1516	0	0	0	3.67639	110.343	26.5423	2470.1	337.017	182.143	18.8115	286.243	4.49882	0.719893
CCL17	6361	-4.11833	7.56648	0.0104143	0.0367232	6607	1	0	0	0	0	0	0	0.525199	9.31466	0	440.853	0.706535	0	11.6761	6.32083	5.62352	3.59946
CCL2	6347	7.97904	3.29062	0.010771	0.0376422	6670	1	18.1797	107.046	296.123	0	43.4927	19.1025	126.573	4958.27	280.091	1046.48	470.552	176.267	444.99	160.73	19.12	209.489
CCL22	6367	1.54182	7.05498	0.00496488	0.0212585	5444	1	1.51497	0	0	0	0	0	0	17.9128	5.58786	196.992	2.11961	0	90.8142	14.4476	7.87293	0
CCL26	10344	3.47994	5.95348	0.00172502	0.00990642	4059	1	0	4.97888	3.52527	0	0	0	1.5756	36.5421	112.456	446.712	217.613	3.91705	5.18938	43.3428	4.49882	6.47903
CCL28	56477	4.6894	3.64192	0.00935353	0.033963	6419	1	3.02994	0	3.52527	32.4858	0	4.77563	3.15119	161.932	48.1953	281.941	9.89149	65.6106	49.2991	0.902975	23.6188	267.08
CCL3	6348	5.94331	3.88353	0.00233212	0.0123213	4412	1	4.54491	4.97888	45.8285	37.1266	3.62439	0	9.45358	451.403	1086.84	37.348	145.546	81.2788	96.0036	75.8499	148.461	231.805
CCL4	6351	5.34657	4.05505	0.00809007	0.0306876	6145	1	1.51497	0	51.1164	0	7.24878	0	6.82758	109.626	1056.1	29.2926	80.545	53.8595	93.4089	53.2755	16.8706	159.096
CCL4L2	9560	3.53281	4.64517	0.00306106	0.0150312	4747	1	12.1198	0	1.76263	0	0	0	1.5756	58.754	318.508	29.2926	13.4242	44.0668	45.4071	11.7387	10.1223	46.0731
CCL5	6352	7.04508	3.34368	0.00119591	0.00758628	3674	1	39.3893	14.9367	66.9801	102.098	18.122	7.16345	60.3979	258.661	1904.76	722.794	385.062	124.366	320.444	290.758	76.4799	64.0705
CCNA1	8900	2.06762	5.66971	0.00443261	0.0196135	5268	1	0	0	3.52527	0	0	0	121.321	55.888	0.698482	2.19694	0.706535	89.1129	1.29735	3.6119	3.37411	20.8769
CCNA2	890	6.56534	3.99212	2.39529e-05	0.000438604	1273	1	27.2695	9.95777	12.3384	23.2041	36.2439	33.4294	99.7878	540.967	1002.32	107.65	69.2405	867.627	318.498	253.736	397.021	120.942
CCNB1	891	6.97717	3.95167	0.000108242	0.00133427	1891	1	18.1797	34.8522	49.3538	4.64083	32.6195	52.5319	86.1326	672.089	1265.65	79.8222	158.264	1197.64	648.024	518.308	268.804	61.1909
CCNB2	9133	5.25127	6.16079	8.29634e-05	0.00109521	1765	1	1.51497	2.48944	19.389	0	3.62439	0	23.6339	455.702	1051.91	35.8834	55.1097	771.659	274.389	296.176	230.564	26.636
CCNC	892	8.89997	1.27323	0.00469631	0.0204237	5360	1	696.887	281.307	93.4196	315.576	231.961	224.455	621.31	1334.86	856.339	560.22	487.509	783.41	807.598	902.975	339.661	732.851
CCND1	595	10.4503	4.41968	3.85629e-06	0.000123306	729	1	80.2935	194.176	595.77	658.998	101.483	183.862	3951.07	4395.8	3387.64	10371	2034.11	2973.04	6054.06	4819.18	20715.9	6024.78
CCND2-AS1	103752584	-4.11833	7.99785	4.95586e-06	0.000146973	786	1	0	0	0	0	0	0	97.1618	74.5173	25.1453	67.3729	9.89149	125.346	73.3	17.1565	82.1034	73.4291
CCND3	896	9.31371	2.10207	5.80529e-05	0.000853763	1585	1	668.102	129.451	401.881	348.062	130.478	164.759	1002.08	1536.2	1530.37	1479.27	857.027	2075.06	943.819	871.371	1876.01	1014.33
CCNE1	898	5.60228	2.1658	0.00893449	0.0328377	6341	1	12.1198	17.4261	52.879	0	21.7463	33.4294	132.875	191.309	213.735	60.7821	69.947	156.682	66.8133	65.9172	47.2376	23.7565
CCNE2	9134	5.25473	4.69941	1.326e-05	0.000286992	1077	1	10.6048	12.4472	12.3384	0	0	9.55126	95.5862	167.664	309.427	123.761	62.1751	179.205	198.494	182.401	504.992	122.382
CCNI2	645121	3.55995	6.93212	9.30907e-06	0.000224125	967	1	0	0	1.76263	4.64083	0	0	446.419	54.4549	76.833	82.0192	32.5006	21.5438	179.682	51.4696	59.6093	298.756
CCNL1	57018	10.2541	-1.08536	0.00278773	0.014043	4627	1	3301.12	1279.57	1655.11	723.969	2410.22	1303.75	648.62	708.631	1018.39	926.377	789.2	512.154	982.739	947.221	512.865	1337.56
CCNO	10309	3.44757	5.69655	0.000240923	0.0023516	2388	1	9.08983	0	0	0	0	0	66.7002	57.321	44.0044	62.979	300.984	43.0876	59.0292	124.611	16.8706	10.0785
CCNT1	904	9.51683	-1.01358	0.0108133	0.0377277	6681	1	1414.98	1249.7	854.878	171.711	1250.41	1303.75	606.605	506.574	373.688	388.126	956.649	544.47	443.044	505.666	302.545	528.401
CCR4	1233	1.53331	4.30753	0.0147959	0.0474577	7267	1	1.51497	0	0	0	0	2.38782	1.0504	4.29907	6.98482	79.0899	1.41307	4.89631	28.5416	1.80595	0	0.719893
CCR7	1236	3.1109	4.72937	0.00139475	0.0084887	3830	1	7.57486	2.48944	0	0	0	0	8.92838	17.1963	17.462	89.3423	146.253	4.89631	88.2195	49.6636	7.87293	15.1177
CCRL2	9034	5.08457	2.984	0.0039085	0.0179415	5078	1	3.02994	2.48944	21.1516	0	28.9951	16.7147	28.8859	235.016	126.425	31.4895	72.0666	51.9009	285.416	52.3726	16.8706	53.992
CCSER2	54462	10.4841	-1.94502	0.000198133	0.00204446	2259	1	1083.2	4242.01	1121.04	589.385	4371.02	5456.16	1149.13	654.892	765.536	960.064	685.339	728.572	716.135	540.882	298.047	800.521
CCT8	10694	10.9419	0.847135	0.0127187	0.0426275	6955	1	1240.76	1862.1	1348.42	603.308	1551.24	2194.4	3137.54	2686.92	4137.81	1705.56	1916.12	3125.81	3070.82	2468.73	1827.64	2307.98
CCT8L2	150160	-1.39922	-4.1399	0.00774266	0.0296406	6088.5	1	0	0	0	0	0	9.55126	0	0	0	0	0	0	0	0.902975	0	0
CCZ1	51622	6.78343	2.1812	0.00108382	0.00705694	3580	1	84.8384	62.2361	1.76263	55.6899	65.239	40.5929	147.056	222.119	290.568	228.482	281.201	179.205	361.311	305.206	181.077	149.738
CCZ1B	221960	6.05878	1.3812	0.00981068	0.0351502	6506	1	49.9941	77.1727	24.6769	32.4858	18.122	45.3685	113.968	139.72	126.425	100.327	77.7189	160.599	66.1646	130.931	68.607	91.4264
CD109	135228	9.10565	3.4934	0.000820226	0.00572096	3342	1	68.1737	336.075	96.9449	78.8941	213.839	191.025	167.013	5775.09	3709.64	3538.54	673.328	2912.33	321.742	976.116	123.717	290.117
CD14	929	10.0551	3.954	0.000357469	0.00314675	2648	1	183.312	169.282	1055.82	27.845	115.981	69.2467	404.928	7941.82	12644.6	2988.57	7940.75	2220.97	875.06	3868.35	1403.63	1593.84
CD151	977	11.287	2.08196	3.49287e-05	0.000574992	1416	1	636.288	1545.94	2143.36	1044.19	949.59	967.065	2491.02	3757.39	8311.93	6909.38	3448.6	7662.73	5528.64	6459.88	3921.84	2924.2
CD160	11126	2.40374	2.69817	0.00556322	0.0230499	5626	1	6.05989	0	1.76263	4.64083	0	0	20.4828	7.16512	11.8742	9.52008	17.6634	11.7512	12.9735	14.4476	12.3717	16.5575
CD164	8763	11.8196	1.70548	0.0016722	0.00970748	4015	1	2896.63	1961.68	2240.31	454.801	1910.05	2545.41	5520.89	8737.87	4776.22	8521.94	4952.81	4254.9	13414.6	8059.05	1341.77	5695.79
CD180	4064	5.01563	2.32858	0.0127489	0.042704	6959	1	6.05989	12.4472	35.2527	23.2041	7.24878	2.38782	4.72679	147.602	92.1996	75.4283	114.459	122.408	52.5425	93.9094	12.3717	9.35861
CD1C	911	-4.11833	9.02014	0.00255597	0.0131559	4528	1	0	0	0	0	0	0	4.72679	5.7321	0.698482	450.373	763.765	4.89631	25.2982	47.8577	1.1247	6.47903
CD1E	913	-4.11833	7.55393	0.00962665	0.0346774	6471	1	0	0	0	0	0	0	1.0504	0	0.698482	416.687	24.0222	1.95853	19.4602	7.2238	3.37411	0
CD2	914	4.67134	4.25124	0.00554878	0.0230131	5620	1	12.1198	0	22.9142	0	0	0	18.9072	19.3458	533.64	166.235	43.0987	16.6475	227.036	62.3053	6.74823	17.9973
CD200	4345	7.18997	2.64446	0.0136647	0.0447176	7123	1	269.665	14.9367	19.389	13.9225	18.122	14.3269	515.745	317.415	191.384	138.407	214.787	99.8848	176.439	323.265	10.1223	1663.67
CD24	100133941	8.70133	7.56582	0.000797947	0.00560583	3318	1	12.1198	19.9155	8.81317	134.584	3.62439	2.38782	3879.64	45.1403	5948.27	33.6864	27.5549	8943.61	25590.1	46.0517	75.3552	12707.5
CD248	57124	11.5505	3.61612	0.00250384	0.0129872	4494	1	257.545	1177.51	1903.64	612.589	311.698	876.328	626.562	4630.82	361.814	25797.2	27526.6	4866.94	496.235	30943.2	8282.32	1498.82
CD27	939	4.99147	4.42631	0.000197126	0.00204052	2251	1	6.05989	9.95777	15.8637	9.28166	0	0	130.774	53.7384	524.56	152.321	142.014	58.7558	197.845	99.3273	13.4965	102.225
CD276	80381	10.3318	3.76463	6.11228e-06	0.000168248	846	1	465.096	343.543	442.421	283.09	188.468	374.887	1738.41	10137.9	4310.33	8144.06	2940.6	5282.14	975.604	9625.72	3585.56	773.165
CD28	940	4.71942	4.05232	0.000458708	0.00376629	2839	1	3.02994	0	8.81317	18.5633	3.62439	4.77563	16.8064	95.2961	137.601	153.054	293.212	228.168	42.1637	61.4023	35.9905	9.35861
CD300A	11314	6.60994	3.56726	0.00260027	0.0133302	4547	1	9.08983	19.9155	77.5559	0	32.6195	31.0416	29.9363	1456.67	841.671	98.8624	460.661	124.366	94.7062	130.028	46.1129	79.9081
CD300LB	124599	2.5842	5.70669	0.00260301	0.0133354	4550	1	0	4.97888	0	0	0	0	2.1008	228.567	133.41	11.717	19.0765	5.87558	7.1354	20.7684	1.1247	3.59946
CD320	51293	9.28536	1.73627	0.00259668	0.0133147	4546	1	113.623	258.902	837.251	306.295	217.463	317.579	1360.79	1274.68	927.584	469.413	758.819	1043.89	853.005	494.83	3542.82	663.741
CD37	951	7.43607	3.23758	1.81416e-05	0.000362677	1166	1	27.2695	37.3416	139.248	74.2532	43.4927	16.7147	115.544	552.431	997.432	681.052	646.48	425.979	485.207	359.384	828.907	226.046
CD38	952	7.71151	-4.01346	0.000514097	0.00407883	2938	1	4.54491	1595.73	128.672	102.098	2076.78	1146.15	15.2308	78.0998	138.299	15.3786	72.7731	22.523	88.8682	65.9172	0	24.4764
CD3D	915	4.32537	3.3824	0.00859773	0.0319587	6271	1	7.57486	12.4472	5.2879	0	0	11.9391	10.504	19.3458	345.05	95.2008	26.1418	6.85484	101.193	26.1863	8.99763	7.91882
CD3E	916	5.28214	3.87973	0.00328355	0.015813	4839	1	4.54491	4.97888	40.5406	0	3.62439	7.16345	29.4111	30.81	708.959	205.78	91.8496	22.523	264.01	111.969	6.74823	20.8769
CD3G	917	3.26761	2.987	0.0158412	0.0497417	7423	1	4.54491	0	8.81317	0	0	7.16345	7.35278	8.59815	98.486	38.0803	19.783	4.89631	63.5699	21.6714	2.24941	6.47903
CD4	920	9.19925	3.075	0.00477344	0.0206321	5393	1	34.8443	126.962	824.913	139.225	57.9903	31.0416	246.843	7751.95	2771.58	1750.23	1559.32	841.187	634.402	1043.84	109.096	355.627
CD40LG	959	-4.11833	4.98054	0.00354744	0.0167086	4949	1	0	0	0	0	0	0	1.0504	3.58256	3.49241	23.434	5.65228	1.95853	35.677	2.70893	0	2.15968
CD44	960	12.3626	4.4439	0.0016142	0.00944214	3985	1	437.827	866.326	2890.72	426.956	1225.04	926.472	4494.65	10968.4	12877.9	14480	5461.52	172782	4754.77	17645.9	179.953	2051.69
CD48	962	5.36492	3.18579	0.00172827	0.00991778	4062	1	7.57486	12.4472	37.0153	9.28166	10.8732	4.77563	40.4403	241.465	382.768	137.675	100.328	14.6889	174.493	102.036	6.74823	42.4737
CD5	921	3.86461	3.36191	0.00895861	0.0328976	6347	1	7.57486	4.97888	5.2879	4.64083	0	4.77563	13.6552	10.0312	155.761	116.438	24.0222	6.85484	103.139	27.0893	0	10.0785
CD52	1043	4.22857	5.69715	0.00014318	0.00162806	2050	1	1.51497	0	14.1011	0	0	0	43.0663	164.798	323.397	254.845	95.3823	16.6475	269.199	112.872	24.7435	45.3532
CD53	963	7.87027	3.18458	0.00591911	0.0241172	5721	1	42.4192	22.405	345.476	32.4858	10.8732	11.9391	58.8223	2780.78	1460.53	610.018	664.85	321.198	485.207	481.286	19.12	173.494
CD58	965	6.918	1.86869	0.0074909	0.0289086	6040	1	7.57486	89.6199	29.9648	27.845	119.605	105.064	86.6578	487.945	308.729	375.677	78.4254	266.359	193.953	251.93	79.854	181.413
CD63	967	13.2914	1.87195	0.000358412	0.00315386	2649	1	3042.06	3719.23	8257.94	5517.94	5074.15	5831.05	7429.46	26771.1	22415	21237.8	23880.2	27615.2	8590.38	18472.2	24967.3	10434.1
CD7	924	6.21236	5.37601	0.00172457	0.00990626	4058	1	18.1797	0	19.389	27.845	3.62439	0	25.2095	32.9596	528.751	57.1205	77.7189	2605.82	85.6248	38.8279	1314.78	11.5183
CD72	971	5.3459	4.01967	7.42536e-05	0.00101256	1709	1	24.2395	7.46833	8.81317	9.28166	3.62439	7.16345	29.4111	331.745	460.998	105.453	288.266	52.8802	88.2195	76.7529	165.332	38.8742
CD74	972	13.3532	3.70952	0.000199965	0.00205701	2266	1	2237.61	2170.79	7357.23	1898.1	2363.1	1332.4	9255.58	28375.3	165855	60622.4	31248.6	12907.7	33164.1	17235.1	7969.65	11857.4
CD80	941	2.58317	5.11211	0.0105143	0.0369555	6632	1	0	2.48944	0	0	3.62439	0	0	33.6761	255.644	8.05545	12.7176	15.6682	14.9195	11.7387	0	0
CD81	975	12.6271	2.12003	0.000223848	0.0022294	2340	1	5226.65	2223.07	4272.63	2673.12	2261.62	1547.3	6848.07	8434.07	8704.48	23043	11362.5	7331.74	7409.79	21666	26924.3	10167.8
CD81-AS1	101927682	5.91141	4.49294	0.000343576	0.00305398	2622	1	62.1138	4.97888	1.76263	0	7.24878	0	227.936	240.032	187.892	625.396	335.604	213.479	186.169	583.322	25.8682	230.366
CD82	3732	10.1362	2.6496	0.00817377	0.0308402	6178	1	140.892	236.497	1329.03	519.773	221.088	248.333	99.7878	4008.89	4547.82	918.322	844.31	12650.1	1450.43	863.244	2598.07	210.209
CD84	8832	7.77069	3.56363	0.00840193	0.031435	6230	1	16.6647	67.2149	103.995	46.4083	94.2342	52.5319	23.1087	6078.17	427.471	287.799	173.101	145.91	138.816	151.7	24.7435	58.3113
CD86	942	5.85205	4.71566	0.000425997	0.00356812	2782	1	7.57486	9.95777	44.0659	0	3.62439	2.38782	19.9576	939.348	1028.17	211.639	221.852	139.055	122.599	189.625	38.2399	50.3925
CD9	928	10.2543	2.80981	0.000415596	0.00350903	2760	1	380.258	634.808	336.663	431.597	645.142	339.07	1806.68	3501.6	1298.48	5818.23	925.561	341.763	10778.3	1080.86	1372.14	5419.35
CD99L2	83692	11.888	-1.19277	0.0135315	0.0444252	7100	1	1002.91	5113.31	11853.7	4144.26	6034.61	6232.2	2181.68	2116.58	2995.79	3201.68	5683.37	1653	788.138	2388.37	2605.94	1452.74
CDA	978	4.97134	2.5026	0.0064346	0.0256921	5838	1	3.02994	9.95777	19.389	0	10.8732	35.8172	79.8302	29.377	94.9935	80.5545	26.8483	35.2535	50.5965	122.805	21.3694	205.169
CDC123	8872	9.30014	1.01292	0.00409614	0.0185652	5143	1	292.39	482.952	599.296	176.351	619.771	491.89	837.692	915.703	706.165	939.559	765.178	1260.31	1368.05	583.322	755.801	823.557
CDC14A	8556	6.82268	-1.40526	0.0156526	0.04935	7393	1	363.593	174.261	65.2175	134.584	97.8586	269.823	62.4987	84.5485	41.9089	49.065	106.687	67.5691	51.2452	125.514	7.87293	98.6253
CDC14B	8555	9.06744	1.72995	0.000531702	0.00417728	2967	1	248.455	171.772	410.694	143.866	496.542	296.089	1764.67	441.372	436.551	1521.02	1519.05	1045.85	688.242	464.129	822.159	1068.32
CDC20	991	6.12109	6.13405	0.000545306	0.0042512	2990	1	1.51497	2.48944	45.8285	0	0	0	18.382	731.559	2350.39	42.4742	28.2614	1091.88	510.506	395.503	641.081	23.0366
CDC25A	993	5.01863	2.8303	0.00895899	0.0328976	6348	1	30.2994	2.48944	28.2021	0	0	11.9391	108.716	136.137	130.616	8.05545	25.4353	123.387	169.304	45.1488	98.974	18.7172
CDC25B	994	10.158	1.97046	0.00469164	0.020411	5358	1	313.599	278.818	2159.23	259.886	195.717	255.496	610.806	1240.28	2244.22	1709.22	1562.86	2371.77	2492.85	4201.54	5333.35	850.193
CDC25C	995	4.27419	4.26445	0.00161001	0.0094295	3980	1	1.51497	0	1.76263	23.2041	0	0	18.382	71.6512	106.868	16.8432	21.1961	361.348	125.194	59.5964	50.6117	16.5575
CDC26	246184	6.35801	1.56806	0.0115601	0.0396798	6791	1	7.57486	69.7044	52.879	13.9225	72.4878	69.2467	146.53	79.5329	118.043	94.4685	142.014	219.355	122.599	290.758	101.223	97.9054
CDC37	11140	12.1413	-1.08105	0.0130713	0.0434653	7010	1	1357.41	4817.07	4878.97	18609.7	4737.08	5023.96	3389.63	2916.92	3568.54	2623.88	2414.23	2604.84	3011.79	3406.02	3722.77	3400.05
CDC37L1	55664	9.61916	-1.87118	6.5533e-05	0.000927489	1647	1	512.06	916.115	1304.35	2789.14	1457.01	2046.36	365.013	284.455	891.961	336.132	413.323	572.869	421.637	357.578	190.075	278.599
CDC42	998	11.0125	1.79503	6.60142e-05	0.000932601	1650	1	1346.81	1496.15	853.115	478.005	1109.06	1370.61	1941.66	6068.14	6055.14	3780.94	2732.88	4227.48	4222.21	4245.79	2698.17	2510.99
CDC42BPA	8476	11.0046	-1.37897	0.000160746	0.00176412	2124	1	3298.09	3241.25	1910.7	2032.68	4519.62	4878.31	1683.26	778.849	855.64	1560.56	1025.89	1745.05	1019.07	1249.72	963.872	1858.04
CDC42EP1	11135	9.86468	1.8174	0.00662848	0.0262727	5881	1	1361.96	169.282	438.896	742.532	166.722	100.288	716.896	2260.6	5392.98	2381.49	1227.25	1164.34	720.676	1314.73	1184.31	1139.59
CDC42EP2	10435	2.32378	-11.5859	1.24109e-10	2.06641e-07	14	1	416.617	234.008	551.704	227.401	144.976	90.737	0	0	0	0	0	0	0	0.902975	0	0
CDC42EP5	148170	8.14488	2.78497	0.00750744	0.0289445	6046	1	145.437	19.9155	170.976	222.76	54.3659	33.4294	115.544	362.555	187.193	746.228	345.496	72.4654	628.564	170.662	4611.29	190.772
CDC45	8318	4.78698	4.95075	0.000740177	0.00530714	3251	1	0	0	15.8637	13.9225	0	0	47.7931	201.34	590.916	20.5048	31.0876	197.811	132.978	113.775	181.077	17.9973
CDC6	990	5.98971	3.48574	0.000510119	0.00405555	2932	1	16.6647	12.4472	51.1164	0	21.7463	11.9391	94.0106	223.552	596.504	42.4742	134.242	329.032	298.39	271.796	110.221	26.636
CDC7	8317	6.19508	2.27046	0.0099349	0.035459	6531	1	116.653	2.48944	24.6769	37.1266	7.24878	11.9391	59.3475	189.159	380.673	97.3978	54.4032	275.173	75.2461	304.303	48.3623	125.261
CDCA3	83461	5.34171	3.94815	0.00013556	0.00157053	2012	1	6.05989	12.4472	22.9142	0	18.122	2.38782	42.5411	141.869	422.582	36.6157	105.98	277.131	227.684	134.543	139.463	64.7903
CDCA4	55038	7.26362	2.92266	5.86126e-05	0.000858743	1591	1	46.9641	59.7466	61.6922	116.021	21.7463	28.6538	172.79	464.3	1179.04	267.295	409.79	612.039	188.764	459.614	361.03	116.623
CDCA5	113130	6.5255	4.00662	0.00100238	0.00664737	3515	1	0	22.405	84.6064	9.28166	7.24878	14.3269	76.1538	468.599	1094.52	48.3327	89.73	506.279	391.15	395.503	597.218	25.9161
CDCA8	55143	5.48342	5.02635	0.000481928	0.00390196	2879	1	1.51497	7.46833	21.1516	0	14.4976	2.38782	22.5835	322.431	752.964	32.2218	31.0876	684.505	460.558	204.072	26.9929	16.5575
CDCP1	64866	7.54606	4.24471	0.015697	0.0494055	7406	1	115.138	17.4261	79.3185	4.64083	36.2439	4.77563	0.525199	3183.46	236.087	95.2008	55.8163	3286.41	1240.91	27.0893	8.99763	2.87957
CDH10	1008	2.78042	7.01528	0.0048726	0.0209427	5420	1	0	0	0	0	3.62439	0	336.127	271.558	0	21.9694	0	0.979263	0.648673	16.2536	0	133.9
CDH16	1014	3.68802	-4.67467	0.00612881	0.0247124	5781	1	0	24.8944	310.224	55.6899	0	0	0.525199	0	0	0	0	0.979263	12.9735	0.902975	10.1223	0
CDH17	1015	-4.11833	11.5067	0.0111128	0.0385304	6723	1	0	0	0	0	0	0	1.0504	8.59815	0.698482	20.5048	0.706535	3.91705	7301.46	6.32083	1.1247	2.87957
CDH2	1000	7.61077	3.48155	0.00773268	0.0296169	6086	1	154.527	32.3627	3.52527	0	43.4927	117.003	1025.71	419.16	2381.82	538.983	1.41307	607.143	64.2186	253.736	58.4846	1182.06
CDH20	28316	3.10012	-5.17452	0.000317701	0.00287262	2578	1	0	9.95777	21.1516	69.6124	163.098	45.3685	4.20159	0	0	0.732314	0	0	0.648673	0.902975	5.62352	2.15968
CDH24	64403	6.58594	2.90197	0.000253433	0.00244112	2420	1	65.1438	22.405	42.3032	55.6899	18.122	7.16345	365.538	405.546	363.909	86.4131	185.819	137.097	59.0292	115.581	325.04	582.393
CDH26	60437	5.08231	-3.47614	0.000125922	0.00148469	1977	1	6.05989	72.1938	54.6417	51.0491	293.576	200.577	9.97878	12.8972	2.79393	10.2524	19.783	5.87558	3.24336	18.9625	3.37411	14.3979
CDH7	1005	2.12614	6.91083	0.0126256	0.0423701	6946	1	0	0	0	0	0	2.38782	259.973	25.0779	0	0	0	1.95853	0	1.80595	0	190.052
CDHR2	54825	4.51993	2.99457	0.00581675	0.0238083	5695	1	6.05989	9.95777	3.52527	23.2041	3.62439	2.38782	94.0106	15.7633	12.5727	4.39388	59.349	33.2949	280.875	8.12678	44.9882	94.306
CDK1	983	5.75021	5.75101	9.88121e-06	0.000232893	989	1	6.05989	12.4472	15.8637	0	7.24878	2.38782	82.4562	436.356	998.829	42.4742	72.7731	876.44	727.811	313.332	316.042	83.5076
CDK12	51755	10.127	-1.56928	0.00010914	0.00134251	1895	1	3010.25	1433.92	2298.47	1740.31	1504.12	1571.18	636.541	586.107	516.877	619.538	942.518	1194.7	882.195	348.548	231.689	532.721
CDK13	8621	10.5052	-1.38556	0.000257394	0.00246502	2434	1	2355.78	1690.33	1526.44	3981.83	1873.81	2667.19	847.146	1039.66	570.66	730.117	1466.77	913.652	1098.85	1136.85	323.915	863.871
CDK2AP1	8099	9.80846	2.91205	6.01497e-08	8.49751e-06	165	1	157.557	405.779	246.769	283.09	395.059	472.787	1507.32	3515.21	2902.89	2027.78	3097.45	2331.62	1515.95	2097.61	2233.66	3371.26
CDK4	1019	11.8918	4.71294	0.00194124	0.0107358	4214	1	1015.03	592.487	1544.07	273.809	503.79	522.932	2305.62	2698.39	4025.35	4413.66	3893.01	168356	1732.61	2782.97	2584.57	1811.97
CDK5	1020	7.27502	2.62305	0.000719827	0.00520962	3219	1	3.02994	72.1938	123.384	32.4858	105.107	38.205	273.629	973.74	444.235	148.66	197.123	236.002	227.684	342.228	710.813	290.117
CDK5R2	8941	-4.11833	10.1727	0.00725707	0.0282219	5994	1	0	0	0	0	0	0	874.981	1.43302	0	0	3.53268	51.9009	5.83806	0	31.4917	1945.15
CDK5RAP2	55755	11.0547	-2.02238	3.58066e-06	0.000117722	709	1	1322.57	3965.68	4794.36	4427.35	6092.6	5121.86	751.559	875.578	1043.53	1028.17	768.71	1373.91	872.465	1369.81	1727.55	742.209
CDK5RAP3	80279	8.45431	-3.70314	4.00158e-05	0.000640637	1456	1	1266.52	570.082	2081.67	2515.33	688.634	472.787	90.8594	12.8972	73.3406	78.3576	97.5019	31.3364	134.275	295.273	1.1247	156.937
CDK6	1021	9.26409	1.66649	0.000184437	0.00195065	2204	1	456.006	303.712	234.43	533.695	260.956	281.762	1477.38	758.787	795.571	859.004	937.572	2268.95	985.334	1495.33	422.889	953.858
CDK8	1024	8.87702	-1.48567	0.0104866	0.0369071	6623	1	304.509	540.209	415.982	2455	391.434	613.669	221.634	683.553	125.727	177.952	139.894	217.396	721.973	218.52	175.454	127.421
CDKAL1	54901	8.91821	-1.47192	0.000124284	0.00147508	1964	1	646.893	1239.74	382.492	473.364	1134.43	957.514	267.326	251.496	398.833	315.627	259.298	311.406	353.527	343.131	158.583	245.483
CDKL2	8999	3.47174	4.52655	0.0153219	0.0487183	7331	1	9.08983	0	0	0	0	4.77563	186.971	6.44861	2.79393	11.717	0	0.979263	9.08142	2.70893	230.564	81.3479
CDKL3	51265	4.36732	-1.8799	0.00870028	0.0322166	6295	1	39.3893	19.9155	12.3384	129.943	14.4976	21.4903	9.45358	5.7321	7.6833	6.59083	14.1307	8.81337	5.18938	14.4476	24.7435	10.7984
CDKL4	344387	1.57899	-4.46154	0.00028638	0.0026658	2504	1	7.57486	14.9367	1.76263	0	14.4976	45.3685	0	0.716512	0.698482	0	0	1.95853	0.648673	0.902975	0	1.43979
CDKN1B	1027	10.7281	-1.12675	0.00171164	0.00984898	4051	1	1558.91	2106.07	1958.29	3564.16	2279.74	3572.17	1267.3	600.437	887.771	737.44	1898.46	720.737	1449.78	809.969	1499.23	1607.52
CDKN2A	1029	6.43552	6.67099	0.000190928	0.00200123	2222	1	34.8443	0	7.05054	0	0	9.55126	296.212	958.694	2708.01	767.465	1019.53	2652.82	52.5425	19.8655	7.87293	254.122
CDKN2B-AS1	100048912	4.19289	6.74242	0.00028093	0.0026278	2492	1	10.6048	0	0	0	0	0	140.753	207.789	405.818	157.448	434.519	416.187	9.08142	11.7387	1.1247	107.984
CDKN2C	1031	8.35073	1.88763	0.00153555	0.00910315	3932	1	193.916	206.624	109.283	88.1757	202.966	217.291	246.318	751.621	1941.08	313.43	339.843	616.936	142.708	771.141	751.302	405.3
CDKN3	1033	5.73308	3.68853	0.00183415	0.0103533	4129	1	3.02994	14.9367	26.4395	0	25.3707	19.1025	53.0451	247.197	953.428	20.5048	81.2516	251.671	92.7602	120.999	75.3552	13.678
CDNF	441549	6.66936	-2.13144	0.00364218	0.0170481	4980	1	81.8085	435.652	40.5406	18.5633	384.185	317.579	89.2838	18.6293	23.0499	81.2869	77.0123	18.606	39.569	30.7012	30.367	77.7484
CDR2	1039	8.73665	1.3114	0.00976364	0.0350252	6497	1	737.791	141.898	343.714	162.429	105.107	133.718	508.918	717.945	861.228	974.71	652.132	876.44	831.599	617.635	197.948	481.608
CDR2L	30850	8.40883	2.1512	0.000328449	0.00294241	2602	1	118.168	149.367	144.536	422.315	54.3659	78.7979	814.583	816.108	620.95	716.935	1075.35	636.521	207.575	912.005	240.687	1122.31
CDT1	81620	5.69971	6.30688	5.17884e-05	0.000778328	1551	1	3.02994	0	8.81317	23.2041	0	0	140.228	242.181	2087.76	123.029	99.6215	381.913	630.51	170.662	727.684	20.8769
CDV3	55573	12.1624	-1.71044	0.00027296	0.00257182	2474	1	2913.29	6059.3	7561.7	15885.6	6802.98	10532.7	1496.29	4167.24	3739.67	3626.42	2428.36	2579.38	2632.31	2066.91	900.888	1701.83
CDX1	1044	3.4527	8.65004	0.000738936	0.00530151	3249	1	1.51497	0	1.76263	0	0	0	2.62599	30.0935	136.204	19.0402	11.3046	11.7512	1924.61	5.41785	48.3623	5.03925
CDX2	1045	4.09168	9.63782	0.0134862	0.0443141	7094	1	0	0	0	0	3.62439	0	0	0	0	0	0	0	4811.21	0	1.1247	0
CEACAM19	56971	7.49674	-1.84026	0.00485841	0.0209024	5418	1	352.988	266.37	638.074	236.682	315.322	241.169	232.663	20.0623	171.128	24.8987	108.806	75.4032	39.569	27.9922	31.4917	222.447
CEACAM21	90273	3.36121	2.69244	0.0130021	0.0433218	6996	1	1.51497	0	8.81317	13.9225	0	0	5.25199	25.7944	88.7072	30.0249	16.2503	15.6682	17.5142	27.9922	14.6212	19.4371
CEACAM5	1048	8.31331	10.2856	0.0155112	0.0489997	7378	1	12.1198	0	0	37.1266	0	4.77563	1.5756	0	0.698482	0	0	0	112375	1.80595	2.24941	0
CEACAM6	4680	6.33032	10.8722	0.00779094	0.0297765	6099	1	1.51497	0	0	0	7.24878	2.38782	0.525199	1.43302	0	0	79.1319	0	34752	0.902975	3.37411	0
CEACAM7	1087	3.30027	10.5719	0.0116374	0.0398746	6803	1	1.51497	0	0	0	0	0	0	0	0	0	0	2.93779	3839.5	0.902975	0	0
CEBPB	1051	11.5279	-2.40219	0.000408698	0.00347058	2745	1	1478.61	2364.97	19475.3	9235.25	5425.71	2753.15	249.469	3041.59	1303.37	1544.45	2708.86	795.161	731.054	817.193	849.152	802.68
CECR2	27443	8.52936	-7.49914	1.53213e-07	1.54535e-05	231	1	1343.78	4705.05	5790.25	7870.84	5403.97	4704	73.0026	0.716512	2.79393	1.46463	21.1961	113.594	11.0274	5.41785	12.3717	33.1151
CECR3	27442	2.26093	-4.60084	0.00370778	0.0172318	5014	1	0	52.2783	12.3384	60.3308	0	16.7147	0	0	0	0.732314	0	0	0	0	8.99763	0
CEL	1056	5.37831	-4.16363	1.2543e-05	0.000275568	1061	1	154.527	24.8944	96.9449	658.998	47.1171	74.0223	17.8568	1.43302	4.88937	8.78777	11.3046	14.6889	13.6221	7.2238	11.247	7.19893
CELA2A	63036	2.46619	-5.01863	0.0019133	0.0106374	4192	1	0	0	1.76263	180.992	3.62439	2.38782	0.525199	1.43302	0	0.732314	0.706535	0	0	2.70893	0	3.59946
CELA3A	10136	1.90031	-8.10539	5.5897e-06	0.000158704	821	1	12.1198	0	33.49	218.119	43.4927	64.471	0	0	0	0	0	0	0	0	2.24941	0
CELA3B	23436	2.5015	-8.5066	9.46421e-06	0.000225804	977	1	9.08983	0	26.4395	547.618	28.9951	35.8172	0	0	0	0	0	0	0	0	2.24941	0.719893
CELF1	10658	11.21	-1.62714	2.08377e-06	8.25559e-05	588	1	3445.05	3796.4	4128.09	2854.11	5915.01	4842.49	1050.4	1615.02	1353.66	1302.79	1315.57	1208.41	1661.9	1703.91	1017.86	1249.01
CELF3	11189	3.84915	10.3568	0.00275885	0.0139524	4609	1	0	0	0	0	0	2.38782	2419.59	0.716512	4.88937	0.732314	0	0.979263	20.7575	5.41785	5.62352	2760.07
CELF6	60677	-1.66775	-4.25664	0.0023925	0.0125776	4434	1	1.51497	4.97888	1.76263	0	0	0	0	0	0	0	0	0	0	0	0	0.719893
CELSR2	1952	9.50779	-2.88933	0.000725723	0.00523086	3234	1	254.515	2427.21	1270.86	2714.88	2435.59	2786.58	1085.06	241.465	68.4512	40.2773	76.3058	105.76	208.224	46.0517	68.607	734.291
CEMIP	57214	6.51208	6.17269	0.000191818	0.00200354	2230	1	39.3893	0	7.05054	0	10.8732	7.16345	31.5119	1766.2	3457.49	323.683	1057.68	474.942	427.475	43.3428	139.463	30.2355
CEMP1	752014	5.69395	5.21563	0.000403246	0.00344025	2732	1	4.54491	0	0	46.4083	0	0	225.31	97.4457	122.234	406.434	175.927	91.0714	156.33	139.961	1556.59	184.293
CEND1	51286	4.63994	9.27282	0.000999432	0.00663674	3510	1	0	2.48944	3.52527	0	0	0	932.753	2.86605	5.58786	5.1262	30.381	10.7719	8.43275	9.02975	4769.87	426.177
CENPA	1058	3.52792	6.02868	0.000163382	0.00178561	2132	1	1.51497	0	7.05054	0	0	0	5.77719	111.059	375.783	38.8126	30.381	152.765	112.869	37.925	55.1105	11.5183
CENPC	1060	8.70282	-1.12543	0.00836111	0.0313189	6223	1	1439.22	525.272	170.976	547.618	579.903	429.807	436.965	149.751	236.087	303.178	210.548	318.26	218.603	257.348	233.938	456.412
CENPE	1062	5.84294	3.21486	0.00460174	0.02011	5334	1	12.1198	17.4261	24.6769	0	25.3707	33.4294	28.8859	140.436	537.831	43.9388	56.5228	609.101	112.22	189.625	22.4941	7.91882
CENPF	1063	7.34532	4.01471	0.000488922	0.00393671	2895	1	15.1497	42.3205	114.571	9.28166	39.8683	21.4903	97.1618	770.251	1489.16	76.1607	132.122	2262.1	945.116	564.359	149.586	51.8323
CENPH	64946	6.1861	1.79628	0.00472758	0.0205099	5373	1	34.8443	29.8733	12.3384	102.098	28.9951	26.266	76.679	151.184	169.033	109.115	91.143	174.309	271.794	178.789	88.8516	46.0731
CENPK	64105	4.84972	2.7951	0.00522057	0.0220057	5530	1	10.6048	0	3.52527	37.1266	7.24878	7.16345	24.1591	77.3833	163.445	27.8279	47.3379	203.687	102.49	74.9469	14.6212	23.7565
CENPM	79019	5.31858	3.526	0.00328402	0.015813	4841	1	6.05989	14.9367	42.3032	0	7.24878	0	32.0371	240.748	477.063	22.7017	43.8052	125.346	77.8408	73.141	237.313	24.4764
CENPN	55839	6.98724	1.73842	0.0109447	0.0380854	6698	1	6.05989	54.7677	79.3185	37.1266	57.9903	181.474	133.926	340.343	437.948	104.721	208.428	301.613	322.39	270.893	136.089	61.1909
CENPO	79172	8.25304	4.41827	9.53604e-07	4.69947e-05	473	1	7.57486	121.983	52.879	74.2532	57.9903	81.1857	818.785	1505.39	894.057	3927.4	2417.76	911.694	957.441	382.861	1254.05	1037.37
CENPQ	55166	6.1016	1.84628	0.0146463	0.0470578	7255	1	28.7845	64.7255	29.9648	0	57.9903	35.8172	109.767	136.137	215.132	51.9943	73.4797	155.703	172.547	259.154	38.2399	89.9866
CENPU	79682	5.80209	4.35316	4.32156e-05	0.000679728	1482	1	1.51497	4.97888	22.9142	0	39.8683	4.77563	149.682	204.206	657.97	137.675	131.416	344.701	310.066	266.378	179.953	140.379
CENPV	201161	8.659	-1.57174	0.0104463	0.0368108	6615	1	184.827	592.487	343.714	2060.53	467.546	532.483	451.671	43.7073	71.2452	218.23	196.417	79.3203	463.152	190.528	422.889	207.329
CENPW	387103	5.18855	5.25197	7.55327e-05	0.00102305	1721	1	1.51497	2.48944	12.3384	0	0	19.1025	35.1883	275.141	764.838	93.7362	54.4032	243.836	318.498	262.766	165.332	37.4344
CEP104	9731	9.6796	-1.23979	0.000737101	0.00529649	3244	1	662.043	873.794	1496.48	2190.47	1101.81	1236.89	412.281	725.827	759.948	376.409	357.507	630.645	757.001	589.643	269.929	457.132
CEP112	201134	8.2835	-1.35267	0.0047635	0.0206058	5388	1	354.503	734.385	246.769	232.041	641.517	778.428	190.122	159.066	91.5011	251.184	300.984	301.613	92.7602	221.229	56.2352	285.078
CEP19	84984	4.94712	2.39444	0.00376906	0.017425	5042	1	6.05989	29.8733	12.3384	0	18.122	14.3269	58.2971	54.4549	21.6529	73.9637	182.993	53.8595	52.5425	107.454	51.7364	50.3925
CEP192	55125	9.29085	-1.87649	2.47597e-05	0.000450194	1282	1	1913.41	1588.26	518.214	403.752	1478.75	1298.97	394.424	306.667	291.267	369.819	416.149	510.196	212.765	279.019	199.073	289.397
CEP295NL	100653515	4.70389	-4.43871	6.18401e-05	0.000890911	1618	1	322.689	37.3416	45.8285	292.372	10.8732	19.1025	2.1008	5.01559	2.09545	3.66157	22.6091	6.85484	0.648673	6.32083	4.49882	2.15968
CEP350	9857	10.9889	-3.42552	9.13764e-09	3.39577e-06	62	1	5402.39	5982.13	5363.7	2436.43	11717.7	9066.54	633.39	803.21	406.516	578.528	408.377	971.429	787.489	604.09	291.298	715.573
CEP41	95681	6.9944	2.47872	0.000131675	0.00154007	1993	1	43.9342	104.557	95.1822	9.28166	54.3659	16.7147	296.737	315.265	319.206	216.765	476.205	368.203	156.33	236.58	310.418	314.593
CEP55	55165	5.63216	4.00366	0.00482318	0.0207893	5408	1	1.51497	7.46833	61.6922	0	3.62439	0	18.9072	252.212	560.183	30.7572	31.0876	524.885	312.012	209.49	28.1176	18.7172
CEP63	80254	9.42945	-1.24277	0.000492696	0.00395753	2902	1	695.372	1142.65	1011.75	334.14	1406.26	1774.15	382.345	376.885	442.139	530.195	383.649	413.249	489.099	494.83	544.357	425.457
CEP68	23177	10.2904	-1.99441	1.51381e-06	6.43922e-05	548	1	1725.55	2569.1	1737.96	1471.14	3512.03	3982.88	887.586	370.437	377.879	665.673	670.502	623.79	754.407	531.852	542.107	849.473
CEP85	64793	9.67754	-3.87112	5.04985e-06	0.000149381	788	1	34.8443	3656.99	1528.2	3837.96	5541.69	4195.39	92.9602	283.022	375.783	287.799	176.634	321.198	208.224	227.55	77.6046	89.9866
CEP85L	387119	9.23666	-3.54249	2.63178e-08	5.33451e-06	115	1	1087.75	2033.87	798.473	1661.42	3330.82	3443.23	213.756	182.711	193.479	191.134	198.536	157.661	55.7859	291.661	73.1058	209.489
CEP95	90799	9.50613	-1.31469	0.0126363	0.0423918	6948	1	3751.07	724.428	586.957	278.45	924.22	616.056	393.374	230.717	218.625	571.205	1020.24	273.214	475.477	621.247	328.414	478.009
CERCAM	51148	10.3135	3.61633	0.000272111	0.00256694	2471	1	599.929	413.247	317.274	487.287	173.971	188.637	1018.36	3134.02	7854.43	4724.89	1113.5	20953.3	483.261	2190.62	2115.57	977.614
CERKL	375298	2.7726	9.07966	1.97184e-07	1.79545e-05	256	1	0	0	1.76263	0	0	0	68.2758	242.898	428.169	189.669	144.133	132.2	122.599	93.9094	15.7459	151.897
CERS2	29956	10.7037	1.86916	6.08749e-05	0.000879917	1612	1	1852.81	667.17	786.135	501.209	728.503	699.63	3934.26	4638.7	3648.87	3538.54	1796.72	3519.47	3200.55	4084.16	1563.34	1952.35
CERS5	91012	9.11504	1.766	0.000641552	0.00478547	3125	1	828.689	229.029	313.749	97.4574	170.346	164.759	895.464	1055.42	1081.25	1136.55	1076.76	1042.91	524.776	865.05	1864.76	683.178
CERS6-AS1	100861402	4.35315	10.6776	1.49717e-10	2.32661e-07	15	1	3.02994	0	0	0	0	0	761.013	520.904	531.545	696.431	657.078	678.629	2298.9	548.106	729.933	848.754
CES3	23491	8.02149	-4.8417	2.32068e-05	0.00042729	1266	1	13.6347	1234.76	2587.55	2403.95	1232.29	876.328	150.207	3.58256	35.6226	32.2218	50.164	3.91705	124.545	12.6417	62.9834	9.35861
CETN2	1069	8.74507	2.07985	0.000276619	0.00259455	2485	1	262.09	166.793	319.037	9.28166	253.707	241.169	855.549	785.298	1361.34	1059.66	752.46	731.509	688.242	672.717	933.504	981.934
CETP	1071	3.91731	5.90901	2.01751e-05	0.000386744	1216	1	4.54491	0	3.52527	0	3.62439	0	42.5411	262.96	46.7983	46.1358	361.04	52.8802	26.5956	92.1035	73.1058	167.015
CFAP100	348807	-4.11833	3.89456	0.00126315	0.00788962	3732	1	0	0	0	0	0	0	2.62599	2.14954	2.09545	1.46463	1.41307	1.95853	1.94602	2.70893	16.8706	4.31936
CFAP126	257177	3.43887	4.44897	0.0013895	0.00846555	3826	1	0	0	0	13.9225	0	0	133.4	34.3926	13.9696	24.1664	38.1529	75.4032	64.2186	77.6559	2.24941	43.1936
CFAP157	286207	6.04561	4.86399	0.000241774	0.00235702	2391	1	10.6048	0	3.52527	55.6899	3.62439	0	111.867	166.947	217.228	180.882	156.144	314.343	171.898	209.49	1840.02	195.811
CFAP20	29105	8.04587	2.97617	2.36631e-06	8.93576e-05	617	1	165.132	139.409	63.4548	55.6899	57.9903	83.5735	1137.06	417.01	463.792	541.912	454.302	650.231	623.375	444.264	993.114	1688.15
CFAP36	112942	8.91123	1.20504	0.0126145	0.0423653	6940	1	746.881	131.94	282.021	389.83	170.346	181.474	1039.89	354.674	660.764	397.647	445.117	569.931	562.399	630.277	1286.66	1362.76
CFAP44-AS1	100874029	-4.11833	3.25024	0.00778859	0.0297765	6097	1	0	0	0	0	0	0	2.62599	1.43302	1.39696	1.46463	2.11961	0	4.54071	1.80595	0	8.63871
CFAP46	54777	6.41118	-4.19478	0.00405384	0.0184453	5123	1	19.6946	216.581	63.4548	918.884	565.405	401.153	27.8355	0	0	2.19694	0.706535	0	3.24336	0.902975	95.5999	68.3898
CFAP58	159686	4.87432	-2.24848	0.00510759	0.021714	5483	1	34.8443	54.7677	17.6263	37.1266	141.351	97.9004	6.30239	18.6293	4.19089	2.19694	9.18496	27.4194	7.1354	42.4398	3.37411	13.678
CFAP73	387885	6.49036	5.62467	2.30372e-05	0.000424839	1264	1	0	0	7.05054	64.9716	0	4.77563	261.024	661.341	791.38	498.706	847.136	508.237	421.637	474.062	1574.59	277.159
CFL1	1072	12.5241	2.5864	3.7226e-05	0.00060501	1434	1	1805.85	1660.46	6160.41	1081.31	2167.39	1544.92	7985.12	20618.4	27362.3	12657.3	7386.12	15096.3	18825.8	11849.7	13282.8	9283.02
CFL2	1073	11.5463	-2.48853	0.00153433	0.00910059	3930	1	890.803	14087.8	650.412	1331.92	10115.7	15434.8	933.803	884.176	1477.29	645.901	2375.37	3799.54	733	837.961	277.802	660.142
CFLAR	8837	11.7877	-2.92776	3.98984e-08	6.56339e-06	140	1	4405.54	7550.48	11772.6	16623.4	9503.15	8660.61	838.217	1387.17	1087.54	1318.17	1796.01	712.903	1738.44	1135.94	951.5	1850.84
CFLAR-AS1	65072	4.42864	3.93518	0.000817205	0.00570844	3337	1	4.54491	0	5.2879	23.2041	0	0	43.0663	151.184	94.2951	70.3021	106.687	47.0046	145.951	63.2083	8.99763	111.583
CFP	5199	4.32023	-4.61645	0.000539647	0.00421978	2981	1	66.6588	12.4472	438.896	69.6124	3.62439	2.38782	4.72679	0.716512	2.09545	3.66157	4.94575	0	1.29735	9.93273	0	12.9581
CFTR	1080	4.73006	6.46321	0.00816862	0.030831	6175	1	3.02994	0	0	13.9225	0	0	7.87798	3.58256	0.698482	2.92926	4.94575	35.2535	2413.71	7.2238	2.24941	14.3979
CHAC1	79094	7.4314	-2.9318	0.00464359	0.0202435	5347	1	22.7246	7.46833	1124.56	111.38	1496.87	97.9004	63.5491	108.193	129.918	9.52008	9.18496	83.2373	31.785	32.5071	10.1223	146.858
CHAF1B	8208	8.40131	-2.14761	0.000569363	0.00438753	3024	1	253	505.357	488.25	380.548	1090.94	1552.08	169.639	243.614	534.339	113.509	83.3712	121.429	143.357	71.335	80.9787	44.6334
CHCHD10	400916	11.5403	-2.52683	0.0111336	0.0385607	6730	1	139.377	11628.2	3784.38	9671.49	8524.57	9150.11	168.589	880.594	1085.44	108.382	618.218	116.532	369.095	138.155	7603	1318.12
CHCHD2	51142	11.2893	1.15963	0.00832492	0.0312213	6215	1	496.911	2997.29	1769.68	570.822	2457.34	1755.04	3113.9	4660.91	4304.05	2920.47	3019.03	2974.02	5258.79	2790.19	5712.37	2654.96
CHCHD3	54927	10.3056	-1.15547	0.0154921	0.0489523	7377	1	207.551	2643.79	1180.96	844.631	3120.6	3335.78	783.597	1177.95	1176.24	938.827	866.212	1116.36	914.629	606.799	383.524	515.443
CHD1	1105	10.14	-1.99244	0.000137646	0.00158838	2020	1	3239.01	978.351	1679.79	589.385	4914.67	2103.67	600.302	476.481	315.015	720.597	883.169	585.599	880.898	530.046	154.084	510.404
CHD1L	9557	5.49366	-6.64411	1.10557e-08	3.4231e-06	74	1	206.036	515.315	564.043	236.682	572.654	608.893	10.504	2.86605	10.4772	2.19694	0.706535	2.93779	4.54071	7.2238	0	3.59946
CHD2	1106	11.4078	-2.25416	2.20249e-07	1.92285e-05	267	1	5475.11	5827.78	4926.56	2868.03	8125.88	8383.62	1467.41	1013.15	932.473	1460.97	1694.27	1394.47	1026.2	1286.74	744.554	1419.63
CHD4	1108	10.9414	-2.81925	2.56614e-07	2.05555e-05	291	1	6043.22	4911.67	5888.96	3587.36	4940.04	5974.31	571.416	673.522	682.417	459.161	485.39	506.279	554.615	500.248	2302.27	666.621
CHD6	84181	10.4471	-1.848	7.91065e-05	0.00105834	1742	1	4313.12	1854.63	1776.74	2065.17	3330.82	2552.57	1306.17	590.406	307.332	536.786	990.562	906.797	932.143	680.843	170.955	935.861
CHD7	55636	10.2261	-3.69542	3.28762e-06	0.000112121	681	1	560.54	2429.7	11910.1	2274.01	4186.17	4505.81	484.758	213.521	106.868	113.509	271.31	528.802	670.728	245.609	102.348	590.312
CHD8	57680	10.5875	-0.895271	0.00286777	0.0142959	4676	1	2084.6	2213.11	2457.11	1030.26	2334.11	2471.39	1557.74	1089.1	917.107	955.67	1572.75	1512.96	718.73	907.49	1000.99	1049.6
CHD9	80205	10.706	-2.05084	2.93029e-05	0.000506714	1348	1	3508.67	3527.54	1753.82	1039.55	4168.05	6404.12	985.798	540.25	289.87	628.325	714.307	1527.65	687.593	964.378	958.248	909.944
CHEK1	1111	5.7674	3.80448	1.05877e-05	0.000243031	1015	1	13.6347	27.3839	14.1011	4.64083	18.122	9.55126	114.493	202.056	348.542	131.084	161.09	378.975	413.205	123.708	122.593	40.314
CHEK2	11200	6.46296	3.65761	4.41208e-05	0.000690703	1489	1	59.0839	9.95777	17.6263	37.1266	10.8732	14.3269	68.801	314.549	549.007	354.44	876.104	174.309	210.819	331.392	186.701	67.6699
CHGA	1113	10.4844	12.4699	0.00727435	0.0282703	5998	1	7.57486	0	3.52527	0	28.9951	74.0223	498700	0.716512	0.698482	1.46463	3.53268	0	16.8655	8.12678	29.2423	580257
CHID1	66005	9.99149	1.70205	0.000970365	0.00649231	3484	1	471.156	560.124	886.605	603.308	554.532	310.416	819.835	1577.04	1678.45	1880.58	1117.74	1430.7	1161.12	1822.2	6030.66	843.714
CHKB	1120	4.19228	-4.20546	4.94317e-06	0.000146951	783	1	37.8743	62.2361	74.0306	199.556	61.6146	35.8172	5.25199	0.716512	5.58786	5.1262	4.23921	1.95853	3.24336	4.51488	1.1247	10.7984
CHL1-AS1	101927193	-4.11833	4.10404	0.013454	0.0442654	7062	1	0	0	0	0	0	0	8.40318	12.1807	0	0.732314	15.5438	0	2.59469	1.80595	0	2.15968
CHMP1B	57132	11.2681	-2.16514	0.000403108	0.00344025	2730	1	621.138	1667.93	4475.33	1763.51	16422.1	6387.41	1339.78	1516.86	1367.63	935.165	1711.93	1113.42	1162.42	861.438	524.112	1112.23
CHMP4A	29082	4.93584	-2.35158	0.00447899	0.0197438	5288	1	71.2037	22.405	28.2021	273.809	14.4976	4.77563	13.13	6.44861	12.5727	14.6463	19.0765	8.81337	5.83806	19.8655	13.4965	21.5968
CHMP5	51510	9.15221	2.0448	0.000197695	0.00204375	2254	1	346.929	415.737	269.683	46.4083	315.322	286.538	1698.49	1362.09	1161.58	1037.69	1161.54	1014.52	1729.36	584.225	296.922	1511.05
CHN1	1123	7.38688	3.09641	6.29752e-05	0.00090169	1628	1	77.2636	37.3416	37.0153	83.5349	65.239	42.9807	335.602	814.675	1213.96	223.356	209.841	984.159	88.2195	184.207	231.689	609.029
CHORDC1	26973	8.9673	-1.36012	0.000933504	0.00630724	3450	1	786.27	886.241	1168.63	431.597	710.381	828.572	371.841	303.801	457.506	194.796	250.82	279.09	506.614	297.982	74.2305	387.302
CHPF	79586	11.0165	2.70241	0.000770869	0.00546833	3286	1	2464.86	403.29	1115.75	496.569	195.717	195.801	2096.59	4684.56	12596.4	6714.59	2634.67	8522.52	1827.96	1070.93	5603.28	7100.3
CHPF2	54480	10.1625	1.78538	0.00208795	0.0113328	4294	1	1254.4	248.944	782.61	932.806	217.463	267.435	980.546	3527.39	2221.17	1311.57	2948.37	4573.16	955.495	1872.77	842.403	2045.22
CHRNA10	57053	4.58581	-1.96891	0.00844663	0.0315429	6242	1	10.6048	12.4472	35.2527	102.098	43.4927	81.1857	10.504	5.01559	6.28634	7.32314	13.4242	1.95853	11.6761	23.4774	25.8682	15.8376
CHRNA3	1136	5.98918	9.27851	0.00322303	0.0156052	4814	1	0	0	0	9.28166	3.62439	2.38782	9930.98	10.0312	0	1.46463	0.706535	8.81337	108.977	3.6119	8.99763	5756.26
CHRNA4	1137	3.48359	7.27812	0.0137208	0.0448698	7128	1	0	0	1.76263	0	3.62439	0	2.62599	0	0.698482	0	7.06535	1.95853	0	0.902975	1378.89	1.43979
CHRNB1	1140	9.57008	-2.54944	0.00538983	0.0225237	5578	1	7.57486	3383.15	969.449	1461.86	2239.87	2972.83	144.955	137.57	119.44	97.3978	256.472	1800.86	164.763	152.603	201.322	66.2301
CHRNB2	1141	3.84564	6.63092	0.00785058	0.0299308	6114	1	1.51497	0	3.52527	0	3.62439	0	900.191	0	0	14.6463	4.94575	2.93779	3.89204	0.902975	3.37411	500.325
CHRNB4	1143	4.22067	6.35942	0.0124899	0.0420905	6917	1	0	9.95777	0	0	0	2.38782	1207.96	0	0	0	3.53268	23.5023	9.08142	0.902975	6.74823	437.695
CHRND	1144	6.80897	-4.43192	0.00905263	0.0331579	6364	1	0	321.138	1907.17	190.274	420.429	286.538	5.25199	0	0	0.732314	1.41307	228.168	0.648673	0	2.24941	2.87957
CHRNE	1145	6.56446	3.56886	5.58038e-05	0.000826421	1574	1	30.2994	7.46833	56.4043	13.9225	54.3659	2.38782	186.446	393.365	249.358	223.356	334.898	97.9263	272.443	314.235	933.504	254.842
CHRNG	1146	6.39336	-3.03317	0.014437	0.0465458	7230	1	0	333.585	37.0153	417.675	449.424	205.352	1.0504	2.86605	6.28634	2.92926	9.89149	181.164	7.1354	4.51488	68.607	9.35861
CHST1	8534	8.77863	2.64224	0.0097265	0.0349345	6490	1	153.012	44.81	366.628	403.752	36.2439	50.1441	999.978	623.366	354.13	131.084	621.751	131.221	97.9496	601.381	5778.73	1633.44
CHST11	50515	8.35508	2.44072	0.00190127	0.0105899	4185	1	436.312	59.7466	148.061	78.8941	65.239	54.9198	136.026	2479.13	1518.5	522.872	627.403	824.539	276.335	268.184	566.851	409.619
CHST13	166012	-4.11833	6.67085	0.000514073	0.00407883	2937	1	0	0	0	0	0	0	1.0504	101.028	43.3059	24.8987	4.94575	23.5023	1.94602	9.93273	41.6141	5.03925
CHST14	113189	8.32084	2.11801	8.11043e-05	0.00107804	1753	1	328.749	117.004	155.112	83.5349	105.107	131.33	832.44	849.784	773.219	525.069	821.7	972.408	221.846	809.066	251.934	604.71
CHST3	9469	10.2317	-1.42323	0.00702232	0.027451	5963	1	2492.13	370.927	3407.17	1563.96	2645.81	1334.79	382.87	363.272	493.827	793.828	491.042	2572.52	361.959	575.195	709.688	598.231
CHST6	4166	4.14157	3.64402	0.00251397	0.0130166	4502	1	7.57486	12.4472	5.2879	4.64083	0	0	7.87798	85.9815	135.505	98.1301	12.0111	155.703	41.5151	12.6417	67.4823	7.19893
CHTF8	54921	6.38418	-6.87212	5.15172e-10	5.07471e-07	23	1	437.827	995.777	1568.74	487.287	953.215	981.392	12.0796	8.59815	4.88937	8.05545	13.4242	4.89631	3.24336	9.02975	0	12.9581
CIAPIN1	57019	9.02978	0.898857	0.00755659	0.0290955	6054	1	209.066	428.184	608.109	283.09	347.942	420.256	950.61	742.307	491.731	532.392	529.195	1066.42	937.332	707.03	574.724	605.43
CIB1	10519	9.76966	1.95385	0.000147007	0.0016577	2067	1	251.485	567.593	1024.09	185.633	347.942	284.15	796.727	1734.68	3030.71	1459.5	1793.89	1452.25	1289.56	2069.62	2557.58	996.332
CIC	23152	11.5882	-0.959856	0.0101495	0.0360059	6570	1	3678.35	2165.81	5684.49	8562.33	3504.79	2168.14	2707.4	1732.53	1674.96	3884.19	2432.6	2205.3	1261.02	1810.47	2437.23	1930.03
CIDEB	27141	7.78501	3.16286	7.31555e-08	9.47364e-06	180	1	101.503	77.1727	107.521	69.6124	36.2439	50.1441	473.729	661.341	632.825	803.348	1164.37	485.714	476.775	443.361	709.688	749.408
CIITA	4261	9.3639	1.51097	0.00189846	0.0105767	4184	1	237.851	281.307	615.159	849.271	202.966	155.208	904.392	985.204	1945.27	1534.2	830.179	762.846	728.46	798.23	1935.62	699.016
CILP	8483	9.33486	-3.16442	0.00165823	0.00963924	4010	1	80.2935	3313.45	1008.23	1308.71	3359.81	2531.08	13.13	143.302	29.3362	571.937	167.449	466.129	208.224	534.561	6.74823	15.8376
CINP	51550	9.23023	1.0084	0.00985403	0.0352459	6517	1	277.24	482.952	354.289	649.716	442.176	334.294	819.835	629.814	1069.38	547.771	1483.72	657.085	320.444	926.453	1495.86	567.995
CIPC	85457	9.8872	-3.94806	2.30289e-08	4.88003e-06	110	1	422.677	5093.4	3264.4	2088.37	5904.13	5549.28	275.204	235.016	181.605	136.943	415.443	150.806	313.309	197.752	219.317	285.078
CISD2	493856	7.76303	2.75032	8.53424e-06	0.000211591	940	1	65.1438	121.983	61.6922	23.2041	101.483	128.942	736.854	921.435	986.955	302.446	319.354	472.005	390.501	303.4	700.691	501.045
CISD3	284106	9.7446	1.7591	0.000889347	0.00608116	3409	1	107.563	540.209	449.472	830.708	351.566	518.156	1521.5	1220.22	1586.95	1948.69	1129.75	938.134	1161.77	596.867	4163.65	1515.37
CISH	1154	9.37703	-3.19655	0.000291737	0.0027012	2517	1	166.647	505.357	6022.92	2338.98	2018.79	1026.76	82.9814	274.424	88.7072	915.393	69.947	165.495	363.257	135.446	52.8611	47.5129
CIT	11113	7.16375	3.60031	2.8327e-06	0.000100809	655	1	22.7246	32.3627	79.3185	18.5633	79.7366	14.3269	334.026	479.347	650.287	266.562	305.223	780.472	450.828	401.824	1090.96	233.965
CITED4	163732	8.67442	-2.74582	0.00141802	0.008581	3852	1	296.934	1028.14	370.153	3053.66	826.361	773.652	17.3316	20.0623	118.043	17.5755	418.269	36.2327	125.843	204.975	516.239	102.945
CKAP2	26586	7.75517	2.67445	0.000372582	0.00324063	2680	1	118.168	119.493	14.1011	46.4083	97.8586	117.003	537.804	548.132	928.282	143.534	189.351	1527.65	774.515	373.832	215.943	219.567
CKAP2L	150468	4.37931	5.99863	0.000378267	0.00328272	2686	1	1.51497	0	14.1011	0	0	0	15.2308	328.163	537.831	16.8432	28.9679	392.684	158.925	137.252	35.9905	12.2382
CKAP4	10970	11.0911	2.17831	0.00140882	0.00854305	3844	1	1564.97	500.378	1172.15	1466.5	598.024	850.062	1111.85	10175.9	6764.8	2816.48	3902.9	11546.5	1070.31	3861.12	4164.78	994.892
CKAP5	9793	11.1395	-1.12146	0.00321657	0.0155815	4812	1	2151.26	3296.02	3435.37	1280.87	4827.69	4973.82	1192.2	1569.16	2031.19	1204.66	1368.56	2545.1	1944.07	1814.08	821.034	804.12
CKB	1152	10.9886	4.3449	0.000916309	0.00621884	3434	1	490.851	1008.22	192.127	380.548	300.824	331.906	696.939	47067	222.816	2401.26	5684.08	2461.87	3026.71	2982.53	26120.1	932.981
CKM	1158	11.7436	-14.5018	1.41136e-06	6.17238e-05	533	1	0	583032	296292	392962	874091	987292	4.20159	10.7477	37.0195	2.19694	2.11961	94.0092	1.94602	0.902975	71.9811	0
CKMT1B	1159	2.43853	5.67847	0.0156646	0.0493655	7396	1	4.54491	0	0	0	0	0	95.061	0	1.39696	0	1.41307	5.87558	188.764	0	1.1247	94.306
CKMT2	1160	8.78739	-8.59958	3.108e-07	2.31462e-05	313	1	53.024	14792.3	7101.65	4023.6	13084.1	13159.3	8.40318	17.1963	1.39696	7.32314	13.4242	10.7719	7.1354	11.7387	2.24941	144.698
CKS1B	1163	6.24119	5.00602	1.48421e-05	0.000312246	1108	1	1.51497	27.3839	5.2879	0	43.4927	2.38782	256.297	351.808	1050.52	236.537	264.951	350.576	341.202	237.482	968.37	230.366
CKS2	1164	6.87516	4.70243	0.000457878	0.00376478	2835	1	0	39.8311	63.4548	0	10.8732	23.8782	145.48	530.936	2428.62	43.9388	213.374	927.362	616.888	374.735	662.451	46.0731
CLASP1	23332	11.2003	-2.70333	9.29215e-07	4.64807e-05	466	1	2881.48	7622.67	3491.78	2510.69	10351.3	9171.6	1304.59	985.204	567.167	873.651	711.481	1129.09	929.548	659.172	422.889	1637.04
CLASP2	23122	10.5645	-1.67596	0.00440424	0.0195214	5259	1	1502.85	4172.31	662.75	1137	4791.44	3975.71	1890.19	681.403	458.903	511.155	357.507	565.035	600.671	485.801	329.538	2591.61
CLBA1	122616	7.17302	2.43481	0.000143664	0.00163118	2053	1	115.138	32.3627	66.9801	92.8166	50.7415	14.3269	259.973	209.938	596.504	188.205	349.028	281.048	132.978	362.093	605.091	370.745
CLCF1	23529	6.29031	2.23704	0.0154822	0.0489298	7375	1	83.3234	17.4261	38.7779	0	28.9951	47.7563	23.6339	248.63	106.169	299.516	359.626	64.6313	83.6788	353.966	145.087	14.3979
CLCN1	1180	6.70293	-8.64079	7.19962e-07	3.8964e-05	430	1	1.51497	3276.11	243.244	3745.15	3359.81	1862.5	1.5756	0	2.09545	0.732314	6.35882	0.979263	27.8929	0.902975	2.24941	9.35861
CLCN4	1183	9.86117	-3.63928	2.75471e-05	0.000486826	1319	1	62.1138	3918.38	1887.78	3889.01	5005.28	4935.61	724.249	296.636	207.449	147.927	287.56	51.9009	77.1921	93.0064	202.447	546.399
CLCN6	1185	9.7799	-1.49429	0.000525026	0.00413319	2961	1	1110.47	754.301	2245.6	2974.77	1018.45	749.774	465.326	436.356	553.198	1088.95	534.847	335.887	308.768	608.605	316.042	589.592
CLDN10	9071	1.55317	3.90777	0.00412344	0.0186592	5151	1	4.54491	0	0	0	0	0	26.2599	5.7321	11.8742	2.19694	4.23921	14.6889	1.94602	15.3506	11.247	20.157
CLDN14	23562	3.69677	6.30037	0.00459429	0.0200858	5331	1	1.51497	0	0	0	7.24878	0	3.67639	76.6668	988.352	6.59083	22.6091	11.7512	6.48673	34.3131	0	0.719893
CLDN22	53842	2.27331	7.20517	1.56638e-05	0.000323437	1128	1	0	0	0	0	0	2.38782	10.504	60.9035	164.143	41.7419	24.7287	18.606	27.2443	35.216	173.204	30.9554
CLDN25	644672	-4.11833	-4.50668	0.0104199	0.0367232	6611.5	1	0	0	0	0	0	7.16345	0	0	0	0	0	0	0	0	0	0
CLDN3	1365	5.10442	7.1599	0.0142207	0.046033	7201	1	6.05989	0	8.81317	0	0	2.38782	3.15119	0	1.39696	2.19694	0	0.979263	3999.07	1.80595	104.597	0.719893
CLDN34	100288814	-0.0317315	-5.5788	0.000619249	0.00467246	3089	1	33.3294	0	0	0	7.24878	0	0	0.716512	0.698482	0	0	0	0	0	0	0
CLDN4	1364	7.48421	5.02004	0.0111501	0.0385909	6735	1	36.3593	7.46833	8.81317	129.943	3.62439	2.38782	14.1804	7.16512	33.5271	85.6807	150.492	616.936	9163.8	78.5588	41.6141	7.19893
CLDN5	7122	10.7344	3.46477	0.00921439	0.0336168	6385	1	227.246	530.251	794.948	663.638	666.888	193.413	663.326	704.332	397.436	626.861	3874.64	1317.11	180.98	1461.01	46253.5	1130.23
CLEC11A	6320	7.6669	2.22151	0.00415466	0.0187466	5166	1	278.755	94.5988	58.1669	78.8941	39.8683	14.3269	204.302	700.033	777.41	645.901	129.296	112.615	138.167	214.908	1047.1	418.978
CLEC12A	160364	2.90894	3.81081	0.0125846	0.0422934	6936	1	0	4.97888	7.05054	0	0	0	4.72679	10.7477	70.5467	72.4991	82.6646	0	12.3248	12.6417	2.24941	12.9581
CLEC16A	23274	9.89661	-1.76957	3.28175e-06	0.000112121	680	1	789.3	1232.27	2851.94	2376.1	1920.93	1389.71	557.236	593.989	465.887	490.65	430.28	638.479	503.37	434.331	643.331	404.58
CLEC17A	388512	-4.11833	3.93755	0.0150398	0.0480376	7298	1	0	0	0	0	0	0	1.0504	1.43302	0.698482	0	5.65228	0.979263	21.4062	0	6.74823	0.719893
CLEC1B	51266	-4.11833	3.33231	0.0100894	0.0358401	6562	1	0	0	0	0	0	0	0	2.14954	4.88937	8.78777	2.82614	0.979263	1.29735	0.902975	0	3.59946
CLEC20A	400797	-4.11833	4.89433	0.000403916	0.00344248	2735	1	0	0	0	0	0	0	6.82758	11.4642	2.09545	8.78777	4.23921	16.6475	1.94602	0.902975	5.62352	16.5575
CLEC4G	339390	0.043316	-8.58862	7.39377e-05	0.00101084	1705	1	0	4.97888	116.334	0	0	0	0.525199	0	0	0	0	0	0	0	0	0
CLEC4M	10332	0.680173	-5.02123	0.00160697	0.00941927	3976	1	53.024	0	1.76263	0	0	0	0	0	0.698482	1.46463	0	0	0.648673	0	0	0
CLEC5A	23601	3.672	7.88227	0.00179412	0.0101953	4102	1	0	4.97888	0	0	0	0	1.5756	1698.85	78.9285	85.6807	5.65228	5.87558	34.3797	36.119	0	10.7984
CLEC7A	64581	5.56342	3.76932	0.0015423	0.00913157	3937	1	12.1198	17.4261	31.7274	0	3.62439	11.9391	9.45358	661.341	414.898	218.962	91.143	45.0461	86.9222	131.834	14.6212	71.9893
CLECL1	160365	-4.11833	5.07831	0.00256911	0.013214	4532	1	0	0	0	0	0	0	0	4.29907	25.8438	11.717	12.0111	11.7512	4.54071	7.2238	0	7.91882
CLGN	1047	5.91828	4.20899	0.0041752	0.0188247	5170	1	9.08983	12.4472	7.05054	18.5633	18.122	19.1025	1132.33	7.88164	3.49241	51.9943	21.9026	157.661	35.0283	59.5964	15.7459	1115.11
CLIC1	1192	11.0957	3.47416	9.05206e-06	0.000219795	960	1	1237.73	293.754	1515.87	232.041	351.566	308.028	2078.21	7390.82	13712.6	7257.96	4890.64	6666.82	10819.9	6563.73	10360.8	3214.32
CLIC3	9022	5.59461	5.58238	0.00223829	0.0119365	4371	1	7.57486	24.8944	0	4.64083	0	4.77563	9.45358	18.6293	1170.66	44.6712	11.3046	77.3618	65.516	26.1863	1887.25	33.835
CLIC4	25932	11.4663	2.14158	0.000648886	0.00482012	3138	1	2277	861.347	1461.22	645.075	1380.89	1456.57	2609.71	8324.44	10276.8	7191.32	3791.27	12307.4	3584.57	6087.86	618.587	4644.75
CLIC5	53405	10.9513	-5.99885	2.3753e-05	0.000435678	1270	1	57.5689	26699.3	9886.61	9699.33	25004.7	23653.7	17.8568	83.1154	70.5467	91.5393	421.802	57.7765	1429.68	232.065	16.8706	54.7119
CLIP1	6249	12.467	-3.62687	2.58312e-06	9.43713e-05	638	1	2548.18	15459.4	13397.8	14562.9	33108.8	40318.3	1256.8	1420.13	1033.75	1874.72	3277.62	2060.37	1593.79	2001.9	172.08	1416.75
CLIP2	7461	9.73101	2.03132	0.00221708	0.0118532	4360	1	1210.46	166.793	313.749	603.308	65.239	162.371	1237.89	2698.39	1079.15	3282.23	1360.79	804.954	1466.65	1166.64	3313.38	771.725
CLIP4	79745	10.3554	-2.73161	3.81659e-08	6.44673e-06	138	1	2963.28	3032.14	2451.82	3694.1	4207.92	3908.85	660.7	401.963	281.488	451.838	813.929	364.286	202.386	654.657	492.62	759.487
CLK1	1195	10.7816	-1.35089	0.00189321	0.0105598	4179	1	2743.61	3231.3	1986.49	1949.15	4581.23	2375.88	539.379	540.25	801.857	1373.82	1072.52	1159.45	1121.56	2374.82	323.915	1714.06
CLK4	57396	8.8367	-1.27852	0.00395236	0.0180965	5091	1	557.51	1050.54	475.911	505.85	1069.2	613.669	194.324	128.972	76.1345	349.314	505.173	321.198	246.496	557.136	222.691	334.03
CLMAT3	101927096	4.91256	13.7965	3.99307e-08	6.56339e-06	141	1	1.51497	0	0	0	0	0	1323.5	2603.81	3657.95	1904.75	3385.01	14759.4	635.699	5571.36	31.4917	2052.41
CLMN	79789	8.74084	-1.54964	0.0119962	0.0408042	6853	1	434.797	370.927	634.548	835.349	1576.61	539.646	298.313	212.804	77.5315	58.5851	166.036	65.6106	548.777	48.7607	476.875	547.119
CLN5	1203	8.6414	1.28264	0.0145467	0.0468089	7244	1	902.923	169.282	91.657	102.098	126.854	143.269	594	674.955	456.109	752.819	469.846	757.949	738.838	403.63	718.686	661.581
CLNK	116449	-4.11833	4.94823	0.0042514	0.0190394	5205	1	0	0	0	0	0	0	0	0.716512	11.1757	43.2065	4.94575	1.95853	6.48673	3.6119	2.24941	3.59946
CLOCK	9575	9.94621	-1.2407	0.0111106	0.0385284	6722	1	824.145	1794.89	576.381	468.724	2163.76	3271.31	956.387	655.609	743.185	474.539	315.821	1474.77	311.363	486.704	303.67	695.416
CLPS	1208	1.16651	-5.25663	0.000174119	0.00187124	2169	1	3.02994	0	26.4395	4.64083	18.122	31.0416	0	0	0	0.732314	0	0	0.648673	0	2.24941	0
CLPTM1L	81037	10.2973	1.42891	0.00110926	0.00717411	3603	1	605.989	475.483	1774.97	705.406	471.171	568.3	1643.35	4019.63	1999.06	1683.59	2498.31	1365.09	1589.25	3024.97	1483.48	1341.16
CLPX	10845	10.1837	-1.66632	1.62966e-06	6.78347e-05	560	1	1105.93	2489.44	1648.06	2798.42	2286.99	2103.67	645.994	752.338	449.124	581.457	662.73	757.949	696.026	761.208	733.307	488.087
CLRN3	119467	-4.11833	7.88858	0.0136878	0.0447745	7126	1	0	0	0	0	0	0	0	0.716512	1.39696	1.46463	27.5549	0	550.075	12.6417	4.49882	0
CLSPN	63967	5.03496	4.40881	0.00247485	0.0128892	4475	1	1.51497	0	38.7779	0	0	2.38782	30.4615	318.848	392.547	19.0402	24.7287	372.12	128.437	156.215	50.6117	17.9973
CLSTN1	22883	11.9113	1.03002	0.00322851	0.0156199	4818	1	4273.73	1949.23	2421.86	2965.49	1986.17	2576.45	5883.28	8446.25	5651.42	4247.42	4015.95	4269.59	4150.86	4122.98	7147.5	7108.22
CLSTN2	64084	9.73503	-2.94182	0.00353826	0.0166788	4945	1	8777.75	1966.66	472.386	747.173	1177.93	1031.54	264.175	25.0779	41.9089	19.7725	1171.44	449.482	57.7319	16.2536	571.35	457.132
CLTA	1211	10.7023	1.25904	0.00119436	0.00757977	3673	1	1407.41	624.85	1907.17	1424.73	565.405	532.483	2436.92	1784.83	2490.79	2884.58	2438.25	2619.53	3192.12	2161.72	3686.78	2081.21
CLTCL1	8218	10.5828	-4.35092	5.92484e-06	0.000164798	837	1	233.306	5922.38	10711.5	8186.42	9713.37	6802.89	209.029	387.633	1334.8	97.3978	291.799	175.288	51.8938	134.543	536.484	176.374
CLU	1191	12.223	4.36764	0.000271778	0.00256484	2470	1	1005.94	674.639	2134.55	1201.97	565.405	730.672	23223.8	721.528	668.447	17446.6	21438.4	65228.7	4839.75	3700.39	56050.8	23895.4
CLUH	23277	11.7304	-2.27173	1.51459e-05	0.000316359	1115	1	1158.95	8426.76	7831.38	13648.7	6784.86	6950.93	1136.53	1968.26	1116.87	1072.11	1568.51	2061.35	1951.86	1305.7	2466.48	814.919
CLVS1	157807	5.23447	7.57103	3.69599e-08	6.33482e-06	136	1	0	7.46833	5.2879	0	3.62439	0	162.812	791.746	1001.62	672.264	592.077	460.254	272.443	369.317	639.957	228.926
CMBL	134147	10.2684	-3.87992	3.31408e-06	0.000112121	689	1	333.294	7012.76	775.559	3661.61	8202	8409.89	246.318	269.409	138.998	846.555	103.154	242.857	452.125	239.288	447.632	228.206
CMC1	152100	8.58348	1.71079	0.000448712	0.00370772	2821	1	237.851	241.476	236.193	23.2041	282.702	250.721	634.965	855.516	859.831	854.61	523.543	592.454	672.025	493.024	520.738	933.701
CMPK1	51727	10.6857	1.39497	0.0104096	0.0367232	6606	1	780.21	1033.12	609.871	259.886	1431.63	1979.5	1109.22	3579.7	4424.18	3132.11	1547.31	1349.42	5751.13	3438.53	949.25	1430.43
CMPK2	129607	6.35361	2.05546	0.00356806	0.0167853	4955	1	7.57486	34.8522	37.0153	60.3308	50.7415	50.1441	160.711	99.5952	330.382	193.331	154.025	144.931	287.362	111.066	12.3717	173.494
CMTM2	146225	1.31644	3.29143	0.0120139	0.0408584	6854	1	0	0	0	0	0	4.77563	4.72679	22.9284	9.77875	2.92926	0.706535	1.95853	6.48673	7.2238	16.8706	4.31936
CMTM3	123920	9.54658	3.11024	0.000159859	0.00175521	2123	1	872.624	169.282	156.874	88.1757	101.483	138.493	550.408	2267.05	3107.55	4481.03	2099.12	3113.08	427.475	2444.35	2850	635.665
CMTM6	54918	9.27051	2.46986	8.08726e-05	0.00107661	1751	1	678.707	211.603	225.617	55.6899	235.585	167.147	642.843	2376.67	2115.7	1460.23	1865.96	1531.57	2151	986.049	710.813	695.416
CMTM7	112616	7.36921	3.26524	4.33182e-05	0.000680881	1483	1	48.4791	12.4472	141.011	60.3308	28.9951	28.6538	133.4	940.781	884.278	547.771	642.947	575.807	701.864	316.944	155.209	227.486
CMTM8	152189	5.94587	1.97845	0.0128774	0.0430356	6975	1	13.6347	39.8311	21.1516	69.6124	25.3707	16.7147	32.0371	147.602	299.649	24.8987	43.8052	73.4447	239.36	34.3131	52.8611	275.719
CMYA5	202333	11.9758	-12.7525	6.68858e-09	3.08539e-06	50	1	5614.48	392222	220054	154772	564941	670026	15.2308	20.7789	2.79393	151.589	12.7176	93.03	24.6496	93.0064	49.487	21.5968
CNBP	7555	12.911	-1.0697	0.0106526	0.0373232	6653	1	4481.29	14695.2	6780.85	3596.64	17668.9	19725.7	4323.96	5590.95	7063.05	5788.94	3697.3	4049.25	6094.28	4829.11	6091.4	5631
CNFN	84518	2.34468	3.19694	0.010056	0.0357687	6553	1	7.57486	2.48944	0	0	0	0	9.97878	3.58256	6.98482	15.3786	55.8163	8.81337	19.4602	4.51488	21.3694	7.91882
CNGA4	1262	-4.11833	3.47342	0.0106436	0.0372974	6652	1	0	0	0	0	0	0	0.525199	0	0.698482	5.1262	2.82614	0.979263	4.54071	9.02975	0	4.31936
CNGB1	1258	-4.11833	4.60001	0.00740808	0.0286432	6028	1	0	0	0	0	0	0	15.2308	1.43302	0	1.46463	14.1307	0	1.29735	2.70893	21.3694	3.59946
CNIH1	10175	9.65035	1.92279	0.000381715	0.00330159	2695	1	560.54	624.85	144.536	55.6899	453.049	637.547	1505.74	2164.58	2439.1	1670.41	1880.09	1510.02	1160.48	962.572	1274.29	1080.56
CNKSR1	10256	8.9423	-4.21608	0.00257802	0.0132452	4537	1	45.4491	2046.32	2938.31	3253.22	2917.63	1523.43	13.6552	15.7633	9.08027	4.39388	2.11961	6.85484	1021.01	25.2833	29.2423	13.678
CNKSR3	154043	8.82975	-2.66058	0.000190998	0.00200123	2224	1	4154.05	169.282	357.815	1322.64	424.054	436.97	102.939	129.689	319.905	144.266	50.8705	198.79	295.795	264.572	170.955	131.74
CNN3	1266	11.0985	2.13474	0.00230184	0.012189	4402	1	3352.63	594.977	692.715	482.646	663.264	491.89	2036.2	7263.29	15785.7	2469.36	2662.93	5302.71	1990.13	2783.87	2509.22	3148.09
CNNM2	54805	9.26442	1.07031	0.00278611	0.014039	4626	1	633.258	308.691	412.456	654.357	231.961	305.64	1254.7	601.154	487.54	945.417	808.276	714.862	1097.55	912.908	1170.82	918.583
CNNM4	26504	9.30153	-2.32731	0.000278125	0.00260261	2491	1	248.455	2877.8	1251.47	812.145	1852.06	1439.85	112.393	335.328	305.935	213.103	157.557	369.182	793.976	131.834	46.1129	351.308
CNOT1	23019	11.6593	-0.951641	0.0145011	0.0467007	7238	1	3788.94	4879.31	5425.39	1076.67	5722.91	6096.09	2412.24	2504.21	1254.47	1770	2323.79	3283.47	4330.54	1970.29	1878.26	1530.49
CNOT4	4850	9.57948	-2.13949	1.37664e-06	6.1057e-05	525	1	875.654	2008.98	1142.19	784.3	2138.39	2686.29	491.061	315.982	200.464	320.754	491.042	421.083	356.121	249.221	390.272	408.899
CNOT8	9337	9.465	1.2879	0.00542663	0.0226409	5587	1	802.935	453.078	430.083	106.739	431.303	489.502	767.315	886.326	910.82	809.207	2529.4	911.694	1604.82	1221.73	458.879	943.06
CNP	1267	10.824	0.858708	0.0115952	0.0397652	6797	1	1018.06	1212.36	1336.08	2060.53	1134.43	1315.69	2336.61	1574.18	1846.09	2752.04	2539.99	2123.04	1975.86	2058.78	5450.32	1755.1
CNPY3	10695	9.75408	2.22098	0.000447519	0.00369918	2820	1	486.306	184.219	971.211	501.209	94.2342	162.371	1149.13	1774.8	2133.86	1446.32	943.225	1770.51	1376.48	1122.4	5340.1	1588.08
CNPY4	245812	7.98064	2.86375	8.54171e-06	0.000211591	941	1	128.773	92.1094	75.7933	139.225	39.8683	85.9614	739.48	427.758	577.645	497.241	549.684	618.894	165.412	1234.37	1536.35	467.93
CNST	163882	9.49273	-1.63957	0.000178292	0.00190292	2184	1	854.444	1441.39	849.59	468.724	2196.38	1819.52	653.347	343.209	231.198	321.486	303.81	537.615	536.453	348.548	204.696	601.11
CNTD1	124817	4.685	9.07133	1.77924e-10	2.56414e-07	16	1	3.02994	0	0	0	3.62439	0	402.302	540.967	620.252	466.484	532.728	510.196	755.055	622.15	999.862	516.163
CNTN6	27255	2.61435	5.39426	0.0063266	0.0253521	5817	1	1.51497	0	1.76263	0	0	2.38782	32.0371	0.716512	310.126	4.39388	3.53268	2.93779	0.648673	6.32083	1.1247	35.2747
CNTROB	116840	9.1922	0.827498	0.0144575	0.0465992	7232	1	718.097	378.395	461.81	589.385	293.576	193.413	690.636	735.858	1060.3	747.693	760.938	880.357	499.478	842.476	1029.1	545.679
COA1	55744	9.7365	-1.36848	0.000147813	0.0016629	2072	1	2028.55	1603.2	694.478	960.651	1569.36	1368.22	551.459	743.74	815.827	407.167	635.175	412.27	382.068	539.979	283.425	537.76
COA7	65260	9.03201	-1.12177	0.0100514	0.0357637	6551	1	106.048	816.537	1604	617.23	775.62	713.957	222.159	449.97	354.829	404.97	228.211	450.461	433.962	343.131	444.258	216.688
COBL	23242	10.0026	-4.44785	9.29798e-06	0.000224125	965	1	171.192	3310.96	7113.99	4510.88	6784.86	6862.58	770.467	147.602	19.5575	65.9083	139.894	413.249	348.337	75.8499	49.487	165.575
COCH	1690	6.00595	2.83719	0.00602931	0.0244289	5753	1	4.54491	34.8522	31.7274	37.1266	14.4976	21.4903	893.888	154.05	27.2408	41.0096	104.567	278.111	66.1646	88.4916	8.99763	55.4317
COL10A1	1300	6.90795	7.09735	0.00865606	0.0321305	6279	1	59.0839	2.48944	0	0	0	0	4.72679	2885.4	9757.79	104.721	0	87.1544	1207.83	0.902975	3.37411	0.719893
COL11A1	1301	9.04501	6.12253	0.00911836	0.0333462	6374	1	339.354	7.46833	5.2879	0	10.8732	16.7147	56.1963	15984.7	22793.6	530.195	0.706535	3862.21	777.11	7.2238	50.6117	28.7957
COL1A1	1277	15.5881	5.77358	0.00175162	0.0100123	4078	1	9707.94	19878.2	1991.78	4845.02	576.278	2960.89	1951.64	490685	731444	222491	69297	1.40206e+06	37463.5	619697	65662.5	2550.58
COL1A2	1278	15.7007	4.47578	0.00159646	0.00937605	3969	1	18950.8	21685.5	6230.91	9982.42	3167.72	7726.97	4456.84	336516	362635	163103	94171.3	892985	29755.9	338496	285982	4158.1
COL3A1	1281	15.4316	4.08834	0.00972392	0.0349345	6488	1	6555.28	38061.1	3311.99	8093.6	2200.01	6072.21	4706.83	122066	328196	50898.8	49467.4	888168	35590.7	340144	671.448	2865.17
COL4A2	1284	13.8637	1.31356	0.0145229	0.0467516	7241	1	8597.46	6016.98	18976.5	14136	5099.52	3904.08	15660.4	43136.9	19810.3	27079.5	25279.1	25209.2	10468.9	34729.3	8239.58	25396.4
COL4A2-AS1	100874203	5.82713	8.84361	5.93856e-07	3.44348e-05	402	1	10.6048	0	5.2879	0	0	0	857.124	2409.63	993.241	1440.46	1267.52	1168.26	577.968	2010.02	4.49882	1439.79
COL4A2-AS2	100129836	5.34046	4.47517	0.000852218	0.00590698	3363	1	1.51497	0	0	46.4083	3.62439	0	135.501	397.664	112.456	253.381	221.852	287.903	92.1116	251.93	8.99763	149.018
COL4A3	1285	9.12554	-6.74971	4.09973e-05	0.000651875	1466	1	1111.99	3111.8	352.527	17788.3	7868.55	4532.07	6.82758	4.29907	3.49241	402.773	74.8927	0	22.0549	5.41785	7.87293	10.7984
COL4A4	1286	9.89398	-3.47108	0.0131748	0.0437408	7021	1	452.977	2190.71	539.366	10028.8	3095.23	2703.01	19.4324	12.1807	1.39696	2179.37	505.173	1.95853	78.4894	11.7387	15.7459	31.6753
COL4A5	1287	8.81619	-2.47187	0.00453781	0.019924	5309	1	1440.74	565.103	363.103	2807.7	565.405	627.995	40.4403	90.2806	34.9241	18.3079	9.18496	188.998	83.0301	245.609	560.103	642.864
COL5A1	1289	13.4321	2.44729	0.0157283	0.0494504	7414	1	7561.22	5820.32	2007.64	10223.7	1101.81	1681.02	933.278	43184.2	37377.9	16601.6	14374.5	92034.1	3838.85	35360.5	13562.8	845.154
COL5A2	1290	12.2171	2.86296	0.00422576	0.0189756	5191	1	1689.19	3126.74	865.453	2784.5	1119.94	1005.27	888.111	21625.1	31339.5	8223.15	4389	38129.6	3113.63	18822.5	985.241	902.746
COL8A1	1295	9.68434	1.93571	0.0121473	0.0412098	6871	1	834.749	306.201	178.026	417.675	445.8	341.458	718.997	1542.65	3447.71	3258.8	138.481	2187.67	2242.46	147.185	161.957	2246.79
COL8A2	1296	9.06367	4.23151	0.00474074	0.0205463	5378	1	178.767	64.7255	183.314	227.401	50.7415	35.8172	34.6631	505.858	10284.4	10025.4	93.9692	357.431	524.776	353.063	993.114	19.4371
COL9A1	1297	4.28339	4.28386	0.0113317	0.0390629	6762	1	3.02994	4.97888	5.2879	0	3.62439	9.55126	3.67639	5.01559	4.19089	0.732314	43.0987	0.979263	31.1363	24.3803	687.194	59.0312
COL9A2	1298	7.72039	4.34231	0.00916597	0.0335046	6377	1	30.2994	9.95777	35.2527	167.07	14.4976	23.8782	131.825	115.358	462.395	71.0345	35.3268	64.6313	49.2991	60.4993	8481.39	26.636
COL9A3	1299	8.30481	5.66681	0.005306	0.0222571	5557	1	45.4491	37.3416	21.1516	134.584	18.122	9.55126	334.552	58.754	32.8287	30.0249	26.1418	170.392	492.343	23.4774	21100.6	269.96
COLGALT1	79709	11.12	2.19921	0.00187493	0.0104853	4168	1	599.929	853.879	2464.16	1109.16	695.883	508.605	1447.45	8648.3	14904.9	3206.8	4881.45	6225.17	1895.42	3946.9	1390.13	1148.95
COLGALT2	23127	7.3529	-3.00431	0.00166848	0.00969397	4012	1	33.3294	1112.78	79.3185	180.992	822.737	549.198	64.0743	254.362	8.38178	11.717	5.65228	78.341	16.8655	74.044	34.8658	28.7957
COLQ	8292	8.30503	-3.98805	2.76267e-05	0.000487862	1320	1	60.5989	1035.61	250.294	4302.05	743	1167.64	53.0451	30.0935	25.1453	71.0345	28.2614	77.3618	29.1903	51.4696	154.084	274.279
COMMD2	51122	8.32882	1.63816	0.015204	0.0484425	7316	1	295.419	268.86	103.995	0	217.463	207.74	329.825	663.49	1189.51	679.587	294.625	506.279	491.045	649.239	348.658	520.482
COMMD4	54939	9.25568	1.77472	0.0015486	0.00915725	3942	1	207.551	204.134	336.663	877.116	228.337	128.942	721.623	846.201	1605.81	922.716	885.995	745.219	527.371	874.983	3235.77	941.62
COMMD5	28991	8.69119	1.66018	0.0011019	0.00713879	3598	1	151.497	224.05	329.613	496.569	90.6098	102.676	529.926	633.397	1352.26	1077.23	719.959	729.551	400.231	451.488	1050.47	403.86
COMMD6	170622	9.61029	3.38689	0.000459247	0.00376806	2841	1	715.067	234.008	114.571	23.2041	217.463	145.657	1134.43	1047.54	1452.84	1689.45	842.897	1070.33	2998.17	1000.5	12763.1	1279.97
COMMD8	54951	6.46768	3.57634	2.72815e-05	0.00048366	1314	1	28.7845	37.3416	26.4395	0	25.3707	35.8172	216.382	332.462	815.827	270.224	150.492	129.263	291.903	377.444	283.425	189.332
COMP	1311	8.52482	7.46422	0.00784243	0.0299291	6108	1	0	2.48944	98.7075	60.3308	0	4.77563	3.67639	7.16512	55.8786	43511.9	0.706535	172.35	961.982	22.5744	4179.4	28.7957
COPB1	1315	10.5001	1.30379	0.00841027	0.0314525	6233	1	1390.74	903.668	941.247	297.013	949.59	1048.25	1253.12	2181.78	2436.3	2147.14	1871.61	4330.3	2326.79	4472.44	413.891	1322.44
COPB2	9276	10.952	1.20879	0.00459448	0.0200858	5332	1	2204.28	1344.3	1688.6	348.062	1000.33	1232.11	2400.16	4653.75	4541.53	2163.99	1781.18	4262.73	3248.55	2695.38	1691.56	2678
COPE	11316	10.2122	1.33521	0.0039174	0.0179727	5080	1	337.839	448.1	1306.11	1331.92	529.161	527.707	1455.85	1612.15	2902.89	1250.79	1688.62	1371.95	1081.99	1835.75	4429.09	1213.74
COPG1	22820	11.4126	0.903651	0.0152968	0.0486583	7328	1	2233.07	1752.57	3701.53	988.496	1790.45	1492.38	2639.65	5302.19	6057.93	3168.72	3252.18	4692.63	3938.74	3346.43	1829.89	3058.1
COPRS	55352	9.04581	1.1602	0.012838	0.0429408	6969	1	289.36	470.505	463.573	83.5349	405.932	408.316	886.536	564.612	1014.2	872.918	585.011	414.228	443.044	478.577	2030.09	611.909
COPS5	10987	9.88395	-1.15675	0.00200182	0.0109665	4255	1	549.935	1483.71	1544.07	844.631	2029.66	2012.93	557.761	429.907	1040.04	558.023	308.756	479.839	670.079	889.431	828.907	565.116
COPZ1	22818	10.6993	1.44962	0.000173302	0.00186509	2165	1	849.899	1299.49	934.196	361.985	1511.37	1079.29	2319.28	2530.01	3984.14	2278.96	2639.62	3336.35	2483.12	2695.38	3347.12	1864.52
COQ10A	93058	9.37741	-3.04484	6.41194e-05	0.000913583	1636	1	81.8085	3898.47	412.456	1689.26	3316.32	2065.46	412.281	102.461	141.792	139.14	326.419	218.376	45.4071	242.9	379.025	307.394
COQ10B	80219	8.13984	1.58122	0.000119064	0.00143497	1934	1	281.785	174.261	167.45	116.021	105.107	133.718	339.278	655.609	558.087	497.974	404.845	613.019	550.075	435.234	295.797	529.121
COQ4	51117	9.30755	1.20755	0.00707645	0.0276302	5970	1	402.982	388.353	440.659	849.271	224.712	195.801	783.071	485.079	706.165	913.196	849.255	918.549	492.991	1112.47	2437.23	931.541
COQ7	10229	8.85298	-1.1653	0.00500337	0.021388	5453	1	327.234	1249.7	234.43	547.618	1036.58	759.325	491.061	304.518	192.781	330.274	161.797	231.106	323.688	261.863	434.136	356.347
COQ8A	56997	8.7641	-12.6926	3.24973e-11	1.17776e-07	6	1	2280.03	47829.7	39902.5	41308	40401.1	40523.6	5.77719	2.14954	0	6.59083	4.94575	2.93779	12.9735	5.41785	1.1247	11.5183
COQ9	57017	10.0809	-1.96209	0.000590022	0.00451228	3048	1	146.952	3741.63	999.414	1624.29	3341.69	2972.83	701.14	580.375	333.874	489.186	450.769	666.878	1118.96	555.33	215.943	374.344
CORO1A	11151	8.22269	2.55746	0.00751072	0.0289476	6048	1	34.8443	37.3416	502.351	143.866	3.62439	16.7147	120.271	965.859	2172.98	947.614	711.481	336.866	784.246	601.381	397.021	210.209
CORO1B	57175	9.68641	2.56153	2.10102e-05	0.000398492	1229	1	377.228	191.687	592.245	663.638	83.361	126.554	1103.44	2211.16	1907.55	2391.01	1559.32	2420.74	2961.19	1944.11	2459.73	1061.12
CORO2A	7464	5.88397	3.02296	0.0133894	0.0442579	7052	1	16.6647	14.9367	75.7933	0	14.4976	2.38782	327.724	10.7477	96.3905	73.2314	25.4353	83.2373	686.945	7.2238	49.487	323.232
CORO6	84940	10.3094	-6.66708	1.42742e-06	6.21974e-05	534	1	87.8684	13779.1	21236.2	18632.9	11982.2	11034.1	6.30239	10.7477	47.4968	289.996	219.026	182.143	27.2443	108.357	332.912	34.5549
CORO7	79585	7.07077	1.75565	0.00429945	0.0191747	5226	1	110.593	79.6621	109.283	102.098	25.3707	11.9391	144.43	555.297	300.347	151.589	174.514	158.641	270.497	127.32	368.903	218.847
COTL1	23406	9.93312	3.1069	0.000677915	0.00498649	3169	1	483.276	89.6199	1131.61	153.147	90.6098	50.1441	727.925	4600.73	9967.34	3263.19	1509.87	1800.86	1387.51	2092.19	2231.41	1113.67
COX10	1352	8.81773	-1.83237	0.000950189	0.00638665	3468	1	95.4432	1722.69	641.599	269.168	1083.69	1296.58	205.353	470.032	170.43	166.968	195.71	289.862	348.337	243.803	137.214	163.416
COX11	1353	8.85845	1.28205	0.0117933	0.0402667	6827	1	254.515	398.311	19.389	598.667	235.585	279.374	797.777	667.79	451.219	630.522	548.271	1039	969.766	554.427	791.792	787.563
COX15	1355	9.35914	-1.11004	0.00436185	0.0193888	5244	1	810.51	1234.76	504.113	310.935	1529.49	1399.26	549.358	356.823	303.84	383.733	308.049	545.449	517.641	338.616	790.667	375.784
COX20	116228	9.17942	1.14964	0.00344341	0.0163308	4915	1	206.036	522.783	202.703	594.026	351.566	458.461	819.31	501.559	618.855	1000.34	583.598	675.691	1584.06	648.336	1174.19	1030.17
COX6A1	1337	7.42894	3.20226	0.000191998	0.00200354	2232	1	107.563	57.2572	47.5911	0	54.3659	74.0223	380.769	540.25	581.835	222.623	179.46	195.853	601.968	372.026	1611.7	541.359
COX6A2	1339	8.84707	-9.29444	6.79069e-05	0.000951841	1663	1	0	24526	4723.86	9207.4	16288	14491.7	0	0	0	0	0.706535	101.843	0.648673	0	79.854	0.719893
COX7A1	1346	11.4166	-3.05773	0.00332116	0.0159184	4863	1	127.258	15748.2	3722.68	3452.78	12580.3	11697.9	689.586	146.885	1257.97	436.459	176.634	19.5853	133.627	484.898	4532.56	1595.28
COX7A2	1347	9.84073	2.02485	0.00167835	0.00971743	4026	1	224.216	1043.08	269.683	46.4083	623.395	520.544	2096.07	2563.68	2693.35	860.469	707.948	996.89	1634.66	1003.21	4099.55	1842.21
COX7A2L	9167	10.3106	1.27935	0.00297056	0.0146579	4724	1	1905.83	821.516	706.816	292.372	634.268	530.095	2955.29	2093.65	2068.2	1567.88	1173.56	2071.14	1640.49	1176.58	1904.12	3135.13
COX8A	1351	10.5914	-1.35798	0.0137873	0.0450492	7134	1	448.432	6564.66	1454.17	951.37	2964.75	2437.96	1011.01	928.6	1021.88	494.312	387.181	429.896	876.357	532.755	2544.08	1410.99
CP	1356	6.58235	3.1056	0.00288319	0.0143452	4685	1	19.6946	4.97888	153.349	0	3.62439	14.3269	120.271	323.147	520.369	289.996	634.469	65.6106	278.929	194.14	236.188	148.298
CPA1	1357	4.17385	-8.31406	2.96165e-06	0.000104284	662	1	36.3593	9.95777	74.0306	1656.78	68.8634	85.9614	1.0504	0	0	0	1.41307	0.979263	0	4.51488	0	2.15968
CPA2	1358	2.70754	-3.39688	0.00403099	0.0183628	5117	1	6.05989	2.48944	8.81317	88.1757	14.4976	7.16345	1.0504	0	0	0.732314	1.41307	2.93779	7.1354	5.41785	0	1.43979
CPA4	51200	5.14167	8.16358	0.00424279	0.0190332	5195	1	1.51497	7.46833	3.52527	0	0	0	17.3316	0.716512	2.79393	13.1817	110.926	5734.56	0.648673	73.141	0	24.4764
CPAMD8	27151	7.568	-2.35913	0.00408548	0.0185277	5140	1	419.647	99.5777	720.917	844.631	391.434	102.676	49.8939	32.9596	38.4165	22.7017	91.143	10.7719	22.0549	23.4774	259.807	286.517
CPB2-AS1	100509894	3.82851	6.73284	3.23533e-05	0.000542226	1388	1	0	0	0	4.64083	3.62439	0	42.0159	588.973	391.15	131.084	42.3921	50.9217	77.1921	61.4023	12.3717	67.6699
CPE	1363	11.0616	3.00586	0.00262442	0.0134097	4562	1	1042.3	821.516	572.856	719.328	645.142	723.508	18843.1	2798.7	1047.02	14448.6	948.877	1523.73	699.269	849.7	1183.19	18232
CPEB3	22849	8.67	-3.55566	1.57502e-05	0.000324325	1132	1	372.683	2666.19	241.481	422.315	2631.31	2046.36	352.408	52.3054	34.9241	65.9083	78.4254	61.6936	111.572	79.4618	67.4823	283.638
CPEB4	80315	10.817	-3.6926	1.04172e-05	0.00024042	1010	1	1002.91	3418	9118.11	2622.07	10670.2	12089.5	766.265	838.319	328.985	192.599	392.834	347.638	407.367	191.431	50.6117	1500.98
CPED1	79974	10.0798	-2.89526	0.00242523	0.012701	4451	1	1622.53	2429.7	241.481	895.68	8510.07	4011.53	101.889	48.7228	237.484	910.266	74.8927	1588.36	406.069	381.056	10.1223	208.769
CPLX2	10814	5.91101	8.83979	0.00818952	0.0308846	6181	1	1.51497	0	10.5758	0	0	4.77563	6463.1	0	0	0	0	0	44.1098	1.80595	5.62352	6365.29
CPM	1368	8.98404	2.50675	0.00654654	0.0260276	5863	1	372.683	59.7466	479.436	120.662	163.098	78.7979	246.318	1112.74	751.567	391.788	595.609	6698.16	287.362	483.995	170.955	1333.24
CPN2	1370	-4.11833	6.96142	0.00875747	0.0323615	6308	1	0	0	0	0	0	0	0	5.01559	19.5575	87.8777	182.286	15.6682	0.648673	3.6119	0	0
CPNE7	27132	3.97204	4.78975	0.00648881	0.0258611	5848	1	9.08983	0	8.81317	0	0	0	7.87798	100.312	20.256	5.1262	12.7176	9.79263	170.601	1.80595	490.371	6.47903
CPQ	10404	9.52642	1.39651	0.00601802	0.024405	5748	1	936.252	560.124	135.723	199.556	503.79	391.602	1129.18	1317.67	1315.94	2288.48	486.803	1038.02	523.479	2156.3	621.961	1087.76
CPSF3	51692	8.63468	1.17348	0.0146001	0.0469484	7249	1	251.485	390.842	382.492	41.7675	268.205	253.108	515.22	517.322	761.345	495.044	307.343	705.069	932.792	235.677	1063.97	435.535
CPSF4L	642843	3.9766	4.12114	6.2719e-05	0.000900208	1624	1	9.08983	0	5.2879	4.64083	3.62439	0	77.7294	67.3522	44.7028	33.6864	86.1973	71.4862	51.8938	78.5588	73.1058	71.9893
CPT1B	1375	5.02846	-6.55308	4.15084e-07	2.79642e-05	346	1	12.1198	229.029	128.672	1201.97	192.093	133.718	4.20159	0.716512	7.6833	2.92926	4.94575	1.95853	2.59469	3.6119	0	5.03925
CPT1C	126129	7.39062	4.38713	0.0040621	0.0184571	5128	1	115.138	62.2361	21.1516	0	7.24878	14.3269	716.371	217.82	49.5922	28.5602	96.0888	129.263	50.5965	195.043	5748.36	444.174
CPXM1	56265	9.92842	4.1614	0.00970695	0.0348911	6485	1	1196.83	64.7255	19.389	23.2041	32.6195	45.3685	33.0875	909.254	329.683	6872.77	13300.5	12049.8	223.143	6097.79	1362.02	41.7538
CRABP1	1381	3.97364	5.97394	0.00994756	0.035477	6536	1	0	0	0	4.64083	7.24878	0	65.6498	3.58256	1.39696	2.19694	0	0.979263	15.5682	0	812.036	344.109
CRABP2	1382	7.95339	5.33311	0.000183299	0.00194463	2196	1	19.6946	82.1516	19.389	27.845	32.6195	52.5319	12.6048	770.251	438.647	2266.51	1062.63	3884.74	99.8956	2520.2	4648.4	33.1151
CRADD	8738	7.98663	-1.75283	0.000241701	0.00235702	2390	1	134.832	460.547	393.067	784.3	529.161	491.89	225.835	191.309	97.089	139.872	110.219	81.2788	79.7868	171.565	88.8516	195.811
CRAMP1	57585	8.70555	-1.43485	0.00247081	0.0128789	4472	1	565.084	365.948	597.533	2028.04	275.454	286.538	335.602	207.789	148.777	246.058	197.83	190.956	317.85	257.348	245.186	391.622
CRAT	1384	11.2923	-1.48736	0.00327272	0.0157891	4831	1	496.911	8060.81	2108.11	4654.75	4834.94	5040.68	1216.89	1157.17	1040.04	1454.38	2011.51	2612.67	669.43	1702.11	2361.88	751.568
CRCT1	54544	-0.930944	-4.84243	0.00167247	0.00970748	4016	1	7.57486	0	0	9.28166	0	0	0	0	0	0	0	0.979263	0	0	0	0
CREB3	10488	9.17966	1.07562	0.000922563	0.0062478	3442	1	568.114	380.885	532.315	222.76	315.322	377.275	961.639	639.846	1035.15	1121.17	853.495	735.426	864.681	594.158	729.933	883.308
CREB3L1	90993	9.43143	3.37838	0.00287218	0.0143087	4679	1	162.102	216.581	88.1317	426.956	144.976	245.945	38.3395	925.017	5513.82	1528.34	1516.22	6943.95	1784.5	3799.72	190.075	25.9161
CREBBP	1387	11.6621	-2.26825	3.22841e-07	2.3791e-05	316	1	3366.27	5683.4	7203.89	7119.03	9814.85	9489.18	1939.56	1097.7	860.53	1464.63	1738.08	1763.65	1671.63	1907.08	1080.84	1241.1
CREBL2	1389	9.71335	1.12085	0.00201989	0.0110473	4262	1	836.264	485.441	338.426	858.553	424.054	472.787	1362.89	1729.66	1005.12	1775.13	1708.4	580.703	952.901	967.989	1205.68	1091.36
CREBRF	153222	9.95692	-1.75323	0.000991365	0.00660627	3498	1	3372.33	791.643	1612.81	552.259	2790.78	1829.07	773.618	198.474	320.603	587.316	1189.1	252.65	707.702	492.121	168.706	722.772
CREBZF	58487	10.6096	-1.74857	0.00215755	0.0116122	4331	1	3420.81	1204.89	1706.23	7801.23	1377.27	1673.86	955.862	514.456	138.998	721.329	998.334	659.044	1213.02	1588.33	281.176	1452.74
CREG1	8804	10.4281	1.52537	0.000456762	0.00375825	2833	1	975.642	664.681	756.17	761.096	819.112	895.431	1048.82	4688.14	1651.21	3912.75	3618.17	1453.23	1900.61	1598.27	2184.18	1319.56
CREG2	200407	2.31988	5.80651	0.000262027	0.00249606	2447	1	1.51497	2.48944	0	0	0	0	26.2599	192.742	17.462	34.4188	21.9026	39.1705	5.18938	20.7684	3.37411	12.2382
CRELD1	78987	7.20877	-5.10494	1.94003e-08	4.34828e-06	104	1	151.497	709.491	1283.2	1777.44	659.639	625.608	56.1963	28.6605	4.88937	18.3079	10.598	17.6267	38.2717	14.4476	31.4917	31.6753
CRIM1	51232	12.3454	-2.68572	0.000150854	0.0016914	2079	1	5081.21	5648.54	18523.5	37238	6023.74	6683.5	1496.82	1190.13	1101.51	2182.3	6844.91	843.145	2720.53	2210.48	477.999	1447.7
CRIP2	1397	10.7212	2.68895	0.00159303	0.00936062	3967	1	418.132	535.23	868.979	1647.49	253.707	265.048	4429	1925.27	3280.07	1929.65	2524.45	899.943	646.078	1606.39	17235	8391.07
CRISPLD1	83690	6.15909	4.85695	0.00149325	0.00892965	3898	1	19.6946	52.2783	5.2879	0	0	2.38782	94.0106	983.055	1637.94	38.0803	4.94575	369.182	175.79	23.4774	341.91	178.533
CRKL	1399	11.3402	-1.48204	0.000210543	0.00213846	2295	1	1754.34	4782.22	4910.7	3123.28	6081.73	5346.32	1872.86	1630.07	1588.35	1283.01	1829.93	2167.11	1556.17	1920.63	493.745	1169.83
CRLF3	51379	7.21746	1.08249	0.0127476	0.042704	6958	1	46.9641	136.919	130.435	55.6899	105.107	138.493	219.008	309.533	247.263	205.78	161.797	265.38	271.794	138.155	154.084	192.931
CRLS1	54675	7.25712	-6.00062	2.26802e-10	2.75534e-07	19	1	1139.26	968.393	1752.06	1976.99	779.244	728.284	15.756	10.7477	13.9696	8.05545	27.5549	16.6475	20.7575	46.9547	3.37411	27.3559
CRMP1	1400	7.90184	3.31112	0.000973906	0.00651039	3487	1	315.114	57.2572	24.6769	46.4083	7.24878	4.77563	1998.38	358.256	251.453	664.941	313.702	747.178	194.602	504.763	1591.46	909.944
CROCC	9696	10.0265	-1.81394	0.0138607	0.0452131	7146	1	460.551	490.42	514.689	9731.82	279.078	257.884	384.446	305.951	379.974	904.408	567.348	616.936	454.071	577.001	526.362	845.874
CRTAC1	55118	7.34894	6.82487	0.00334224	0.0159679	4879	1	9.08983	2.48944	7.05054	69.6124	3.62439	0	187.496	10.7477	4.19089	4289.9	5.65228	48.9631	12.9735	19.8655	9438.52	3339.58
CRTAM	56253	1.94352	4.53536	0.00784072	0.0299275	6107	1	3.02994	0	1.76263	0	0	0	0	50.8724	83.1193	13.1817	9.18496	5.87558	7.78408	12.6417	1.1247	1.43979
CRTAP	10491	11.7653	1.59145	0.00103289	0.00679527	3543	1	2698.16	1750.08	1401.29	1243.74	2848.77	2089.34	4019.35	5389.61	4854.45	17018.2	5914.41	7294.53	3303.04	4906.77	4837.35	2890.37
CRTC3-AS1	101926895	3.61769	3.25953	0.00248576	0.0129135	4487	1	13.6347	2.48944	5.2879	0	0	2.38782	32.5623	37.9752	19.5575	59.3174	82.6646	43.0876	28.5416	37.925	2.24941	35.9946
CRY1	1407	8.83516	-0.928962	0.00843912	0.03153	6239	1	602.959	557.635	1091.07	269.168	670.512	589.79	343.48	493.677	443.536	196.992	206.308	353.514	312.012	279.922	258.682	421.857
CRY2	1408	10.8708	-2.67934	2.23659e-07	1.9238e-05	271	1	2833	4132.47	4022.33	4213.87	7288.65	5945.66	920.673	412.711	280.091	1026.7	927.681	396.601	658.403	840.67	1274.29	660.862
CRYAB	1410	12.9776	-4.59596	2.84532e-05	0.000499055	1329	1	160.587	52559.6	46697.5	17964.6	51238	69366	3365.47	422.026	2255.4	3958.16	126.47	1063.48	829.004	1083.57	657.952	2639.85
CRYBB1	1414	3.45742	3.79426	0.00134991	0.00827844	3801	1	1.51497	4.97888	8.81317	0	0	2.38782	9.97878	80.9659	41.2104	25.631	28.9679	39.1705	5.18938	25.2833	12.3717	140.379
CRYBG3	131544	10.6888	-2.21968	9.43497e-06	0.000225489	974	1	1358.93	3614.67	7792.61	946.729	3508.41	4152.41	848.721	859.815	396.738	709.612	1139.64	729.551	617.537	651.948	831.156	863.151
CRYL1	51084	8.51983	2.10804	0.000187173	0.00197331	2211	1	249.97	201.645	163.925	185.633	137.727	121.779	1103.44	499.409	411.406	1804.42	496.694	378.975	1562	352.16	343.035	669.5
CS	1431	11.6279	-1.35869	0.00515909	0.0218395	5506	1	912.013	9863.17	2023.5	1879.54	7198.04	8531.67	2622.32	2587.33	2186.95	1901.09	1847.59	2259.16	2072.51	1862.84	985.241	1436.91
CSAD	51380	8.71569	-1.96415	0.000582502	0.00446649	3040	1	751.426	398.311	877.792	2195.11	471.171	288.926	196.95	42.9907	113.154	286.335	216.906	107.719	167.358	299.788	278.927	418.258
CSDE1	7812	14.2489	-2.45686	0.000137636	0.00158838	2019	1	10797.2	57555.9	29661.6	9086.74	84470.1	82140.9	5807.12	15185	10549.2	4804.71	4151.6	11646.4	7232.05	6796.69	9694.95	7223.4
CSF1R	1436	10.0103	2.90805	0.00208644	0.0113291	4291	1	109.078	522.783	876.029	343.421	221.088	186.25	254.196	12064.6	4687.51	2888.25	3433.76	1496.31	499.478	1811.37	508.366	611.909
CSF2RA	1438	5.80819	2.40216	0.00225177	0.0119919	4377	1	13.6347	14.9367	47.5911	23.2041	25.3707	21.4903	12.0796	250.063	298.252	240.931	87.6104	73.4447	105.085	95.7154	85.4775	39.5941
CSF3	1440	5.50761	-6.67812	0.000163039	0.00178425	2130	1	6.05989	9.95777	1750.3	111.38	800.99	83.5735	0	5.7321	0	0.732314	0	0.979263	33.731	0.902975	0	2.87957
CSH2	1443	-4.11833	-5.09736	0.00498863	0.0213445	5448	1	0	0	0	0	3.62439	7.16345	0	0	0	0	0	0	0	0	0	0
CSK	1445	9.67749	1.76202	9.47378e-05	0.00119758	1844	1	283.3	420.716	872.504	556.899	264.581	269.823	1082.43	1625.77	2792.53	1525.41	1213.12	1202.53	790.732	1648.83	2010.97	1188.54
CSMD2	114784	5.11118	3.88231	0.00117626	0.00749143	3660	1	1.51497	14.9367	8.81317	0	7.24878	21.4903	136.552	454.985	288.473	13.1817	11.3046	87.1544	18.8115	66.8202	176.579	73.4291
CSNK1A1	1452	10.6648	-1.35462	0.000213364	0.00215211	2311	1	2233.07	2402.31	3514.69	1201.97	3091.61	3132.81	908.594	1165.77	705.467	865.595	1560.03	1632.43	1013.23	948.124	489.246	863.151
CSNK1A1L	122011	1.12918	-3.86132	0.00957866	0.0346007	6453	1	0	0	0	46.4083	3.62439	0	0.525199	0	0.698482	1.46463	0.706535	0	0	0.902975	0	1.43979
CSNK2A3	283106	3.0652	-1.78798	0.00850481	0.0317399	6246	1	3.02994	17.4261	8.81317	23.2041	21.7463	19.1025	3.67639	2.86605	1.39696	2.92926	4.94575	5.87558	8.43275	7.2238	3.37411	4.31936
CSPP1	79848	8.6258	-2.07343	1.7152e-05	0.000346459	1154	1	499.941	547.677	948.297	301.654	1554.86	1010.05	171.215	123.24	149.475	279.012	133.535	227.189	261.415	277.213	102.348	200.85
CSRNP1	64651	10.0087	-1.61497	0.000259064	0.00247994	2435	1	905.953	881.263	3883.08	2028.04	1710.71	1408.81	484.758	907.105	699.18	485.524	350.441	689.401	457.314	297.079	416.141	1099.28
CSRP2	1466	7.33489	3.08327	0.00263168	0.0134326	4566	1	95.4432	34.8522	89.8943	46.4083	39.8683	26.266	98.2122	268.692	1620.48	211.639	57.2294	1816.53	183.574	79.4618	43.8635	320.352
CST3	1471	12.8424	1.88138	0.00860647	0.031981	6273	1	1151.38	3831.25	7942.43	2687.04	3852.73	3493.37	2946.37	56486.3	8445.34	16064.8	10538	4241.19	9396.68	10610.9	18111.1	4132.9
CST7	8530	5.28587	2.95783	0.0023287	0.012306	4411	1	7.57486	9.95777	26.4395	23.2041	7.24878	9.55126	22.0583	176.979	503.605	100.327	93.9692	34.2742	49.2991	57.7904	22.4941	26.636
CSTB	1476	10.4903	3.4298	9.27697e-05	0.0011796	1833	1	319.659	512.825	692.715	301.654	405.932	396.377	1796.18	21689.5	2682.87	5739.14	1550.84	1185.89	2587.56	2258.34	6490.67	1240.38
CSTF2	1478	7.41103	1.34584	0.010118	0.0359311	6564	1	93.9282	112.025	218.567	46.4083	105.107	64.471	184.345	390.499	517.575	149.392	279.081	306.509	343.797	308.818	84.3528	149.018
CSTF2T	23283	9.67515	-0.764191	0.014562	0.0468453	7246	1	519.635	1630.58	1239.13	877.116	1206.92	919.309	929.602	501.559	433.059	756.48	657.784	898.963	692.134	446.973	457.755	498.886
CTBP1-AS	285463	7.90952	4.63007	8.97608e-05	0.00115343	1814	1	9.08983	7.46833	21.1516	241.323	10.8732	0	1303.54	2049.23	1209.07	1190.74	1163.66	1188.83	1103.39	1730.1	220.442	805.56
CTDNEP1	23399	11.4836	-1.37681	0.00600369	0.0243893	5738	1	880.199	5802.89	3278.5	6585.33	6103.47	5038.29	926.451	1316.95	1842.6	1592.78	1320.51	1295.56	999.605	1572.08	5813.6	1089.92
CTHRC1	115908	8.58693	5.87154	0.000149028	0.00167495	2074	1	98.4732	32.3627	24.6769	78.8941	21.7463	45.3685	77.2042	3096.77	5366.44	12264.1	281.908	5299.77	978.199	1845.68	179.953	32.3952
CTNNA2	1496	5.27071	5.62073	0.0136152	0.0446258	7110	1	12.1198	0	1.76263	4.64083	14.4976	0	2237.35	10.7477	6.98482	1.46463	0	7.8341	5.18938	0.902975	13.4965	424.017
CTNNA3	29119	7.99762	-6.69929	4.96166e-05	0.000754445	1533	1	30.2994	3525.05	206.228	292.372	5954.87	5623.31	66.7002	42.2742	0	0.732314	0	3.91705	10.3788	3.6119	17.9953	105.104
CTNND1	1500	9.4783	-3.51274	9.4825e-09	3.40215e-06	64	1	5325.13	2347.54	2751.47	737.892	1732.46	1564.02	193.798	131.122	145.983	222.623	172.395	148.848	335.364	234.774	272.178	254.122
CTNS	1497	9.31259	1.81376	0.000325007	0.00292055	2594	1	309.054	273.839	650.412	399.111	206.59	195.801	482.132	1085.52	1556.22	2363.18	1120.56	755.012	698.621	1374.33	1941.24	545.679
CTRB1	1504	4.16748	-4.47426	0.00306777	0.015061	4748	1	9.08983	0	42.3032	148.506	134.102	174.311	1.0504	1.43302	0.698482	0	0	3.91705	0.648673	0	30.367	0
CTRL	1506	3.37872	7.92419	2.94075e-08	5.52814e-06	124	1	1.51497	2.48944	0	0	0	0	171.74	124.673	99.8829	169.165	168.862	154.724	107.031	132.737	357.656	134.62
CTSA	5476	11.0735	2.47051	2.04888e-06	8.20606e-05	582	1	528.725	1117.76	1399.53	770.377	887.976	787.979	2708.45	8138.15	6056.54	5381.04	6847.74	6080.24	4863.1	5111.74	3198.66	2349.01
CTSC	1075	10.0594	2.54732	0.000302165	0.00277302	2540	1	153.012	791.643	452.997	176.351	663.264	410.704	419.109	4296.92	4065.86	4166.87	5135.1	2198.45	2222.35	1526.03	969.495	797.641
CTSH	1512	10.0029	2.14175	0.00323116	0.0156272	4819	1	637.803	219.071	787.897	751.814	228.337	305.64	780.445	2580.88	1721.06	8176.29	958.768	520.968	1630.12	983.34	3753.14	449.213
CTSK	1513	11.4426	6.104	0.00316413	0.0153915	4792	1	727.186	316.159	144.536	74.2532	250.083	501.441	244.217	135337	357.623	85956.1	169.568	3322.64	1972.61	2940.99	293.548	251.243
CTSO	1519	8.53326	2.36847	3.72005e-06	0.000120604	719	1	190.886	186.708	77.5559	92.8166	239.21	191.025	661.75	571.06	596.504	1310.84	799.798	1326.9	744.028	901.169	428.512	1078.4
CTSS	1520	9.07608	3.39678	0.000508081	0.00404487	2928	1	56.054	141.898	467.098	129.943	90.6098	112.227	269.427	2708.42	2909.88	2365.37	1290.13	549.366	5858.81	1113.37	115.845	335.47
CTSV	1515	4.19109	3.61805	0.0153705	0.0488061	7341	1	1.51497	14.9367	8.81317	0	3.62439	2.38782	37.2891	12.8972	19.5575	1.46463	2.11961	188.018	355.473	5.41785	13.4965	4.31936
CTSZ	1522	11.5641	2.08712	0.010299	0.0364128	6593	1	824.145	918.604	2175.09	3257.86	677.761	959.902	736.854	23341.8	9685.15	4988.52	3173.76	2625.4	5169.92	2371.21	442.009	9878.37
CTXN2	399697	-4.11833	5.48186	0.0151227	0.0482429	7307	1	0	0	0	0	0	0	19.4324	0.716512	0	0	0.706535	8.81337	3.89204	0	2.24941	77.0285
CTXN3	613212	0.832928	-7.84716	0.000146263	0.00165225	2063	1	0	9.95777	0	0	152.224	0	0.525199	0	0	0	0	0	0.648673	0	0	0
CUEDC1	404093	11.2347	-1.9067	0.00457204	0.020014	5325	1	275.725	3460.32	1537.02	15337.9	3733.12	3653.36	441.692	816.824	924.092	1625	1194.75	3365.73	577.319	1634.39	1333.9	531.281
CUL3	8452	10.7746	-1.57508	6.48206e-05	0.000919488	1643	1	1542.24	3383.15	2187.43	1995.56	3972.33	5062.17	850.822	937.915	559.484	817.262	772.243	1215.27	1681.36	921.035	1489.11	904.185
CUL4A	8451	11.4638	-1.77236	0.000276517	0.00259455	2484	1	1434.68	6850.94	4284.96	3462.06	8096.89	7194.49	1273.08	1127.07	1605.81	1768.54	899.419	1664.75	2917.73	2587.93	571.35	866.751
CUL4B	8450	9.98809	1.43467	0.00513072	0.0217796	5491	1	1674.04	448.1	222.092	88.1757	598.024	675.752	1516.77	1266.79	2542.47	1564.22	2016.45	1531.57	1449.14	1923.34	1572.34	1314.52
CUL5	8065	10.2465	-2.1743	0.000131895	0.00154187	1994	1	921.103	3649.52	668.038	380.548	4255.03	5611.37	644.944	553.864	373.688	582.922	454.302	804.954	662.295	414.466	611.839	614.788
CUTA	51596	10.5855	2.38019	0.00182248	0.0103078	4121	1	918.073	891.22	747.357	143.866	750.249	589.79	2188.5	2276.36	3011.85	2128.84	734.09	1516.88	2590.15	994.176	16815.5	2802.54
CUTC	51076	9.81347	-3.52206	8.79173e-07	4.49419e-05	456	1	234.821	3480.24	1269.1	1164.85	6650.76	5499.14	321.422	248.63	215.132	361.763	247.994	235.023	172.547	409.951	196.823	245.483
CUX1	1523	11.8715	-1.50653	0.000169032	0.00183092	2152	1	4096.48	4334.12	7325.51	8005.43	6806.61	7328.21	2826.09	1960.38	1647.72	807.742	2842.39	2119.12	2259.33	4188	1643.19	1935.79
CUZD1	50624	2.64509	-4.86219	0.000475019	0.00385936	2869	1	4.54491	12.4472	14.1011	148.506	10.8732	11.9391	1.5756	0	0	0.732314	0.706535	5.87558	0	2.70893	0	0
CWC25	54883	9.06678	-1.35055	0.000631051	0.00473136	3109	1	645.378	458.057	1801.41	1123.08	594.4	515.768	379.194	220.686	338.065	350.778	498.814	279.09	376.23	178.789	370.028	366.425
CWF19L2	143884	8.64746	-1.41435	0.001346	0.00826309	3797	1	1087.75	415.737	705.054	97.4574	771.995	850.062	212.706	174.112	244.469	323.683	172.395	219.355	337.31	271.796	272.178	228.206
CXCL10	3627	4.41463	6.88283	0.000203884	0.00208536	2279	1	1.51497	2.48944	1.76263	0	3.62439	2.38782	4.20159	12.1807	1313.15	101.059	53.6967	95.9678	592.238	120.096	13.4965	10.7984
CXCL11	6373	2.84748	6.93588	0.00067693	0.00498239	3167	1	1.51497	0	0	0	0	2.38782	1.5756	9.31466	190.686	55.6559	23.3157	26.4401	465.098	18.0595	3.37411	2.87957
CXCL13	10563	-4.11833	8.91314	0.00202561	0.0110734	4264	1	0	0	0	0	0	0	12.6048	184.144	660.764	36.6157	0	20.5645	282.173	11.7387	0	8.63871
CXCL16	58191	7.89533	4.05909	7.30135e-06	0.000193623	879	1	133.318	32.3627	81.0812	41.7675	39.8683	21.4903	447.469	2281.38	1746.9	662.012	1027.3	325.115	2121.16	466.838	264.305	377.944
CXCL5	6374	5.47642	7.30095	0.0113647	0.0391592	6765	1	3.02994	7.46833	3.52527	0	7.24878	0	1.0504	5540.07	1.39696	2.19694	4.94575	26.4401	11.0274	3.6119	0	0
CXCL8	3576	7.91461	5.49175	0.0130991	0.0435267	7015	1	6.05989	27.3839	56.4043	46.4083	65.239	14.3269	3.15119	15486.7	259.137	18.3079	132.829	41.129	212.116	16.2536	0	15.8376
CXCR3	2833	2.99501	3.48987	0.00725518	0.0282193	5993	1	1.51497	7.46833	5.2879	0	0	0	6.82758	19.3458	71.2452	57.8528	12.7176	13.7097	66.1646	15.3506	1.1247	2.87957
CXCR4	7852	8.36414	4.38886	4.5454e-06	0.000138501	765	1	49.9941	104.557	95.1822	83.5349	65.239	33.4294	559.862	2350.16	5312.65	243.861	2163.41	348.618	898.412	1625.36	833.406	745.809
CXCR5	643	6.30859	5.9041	4.67647e-06	0.000141754	769	1	1.51497	2.48944	1.76263	55.6899	0	0	467.427	489.378	304.538	1033.3	828.059	636.521	686.945	586.031	528.611	573.035
CXorf65	158830	-4.11833	-4.43217	0.00395189	0.0180965	5089.5	1	1.51497	0	5.2879	0	0	0	0	0	0	0	0	0	0	0	0	0
CXXC5-AS1	111082989	1.00143	3.4573	0.0134584	0.0442654	7064	1	0	0	0	0	3.62439	0	7.35278	21.4954	0.698482	6.59083	0	16.6475	5.18938	1.80595	2.24941	4.31936
CYB561	1534	9.84251	5.45285	0.000181662	0.00193109	2192	1	168.162	136.919	327.85	60.3308	50.7415	88.3492	18859.9	677.104	367.401	1064.78	3216.15	2021.2	1238.32	1179.29	833.406	31303.8
CYB561A3	220002	9.42755	0.82211	0.00602315	0.0244088	5752	1	357.533	587.508	692.715	580.103	507.415	382.05	670.154	770.967	851.449	1468.29	972.193	1197.64	905.547	830.737	851.401	637.825
CYB5B	80777	9.81881	1.27488	0.0111745	0.0386522	6739	1	475.701	891.22	465.335	255.246	739.376	656.649	814.583	948.662	970.89	948.347	990.562	1156.51	5246.47	1138.65	1066.22	768.126
CYB5D2	124936	8.44727	1.52197	0.00495994	0.0212413	5443	1	228.761	246.455	88.1317	176.351	257.332	238.782	1095.04	320.281	180.907	484.792	497.401	330.991	205.629	418.98	1381.14	999.931
CYB5R1	51706	11.4158	-2.53094	2.88061e-05	0.000501957	1337	1	668.102	12340.2	4087.55	4947.12	8499.2	8865.96	1358.69	973.024	758.551	1032.56	946.757	2430.53	524.776	601.381	1083.09	1655.03
CYB5R3	1727	12.2739	1.16633	0.0104879	0.0369071	6624	1	2270.94	3592.27	5450.06	1884.18	3410.55	3225.94	5099.68	9966.69	11747.8	13814.4	6430.88	7630.42	2401.39	8039.19	3002.96	6058.62
CYBA	1535	10.0628	2.80389	0.00151118	0.00900228	3912	1	274.21	226.539	997.651	566.181	177.595	186.25	179.618	4489.67	2468.44	1192.21	1929.55	1838.08	2860.65	721.477	11765.5	818.518
CYC1	1537	11.3605	-1.57712	0.00182582	0.0103193	4124	1	340.869	6836.01	2598.12	6617.82	5958.5	4899.8	1087.16	2262.03	1937.59	1630.13	765.884	1291.65	1771.53	1246.11	2161.68	1068.32
CYFIP1	23191	10.7823	1.1347	0.00170985	0.00984357	4049	1	1674.04	1197.42	1635.72	849.271	1072.82	702.018	1910.67	4692.44	2424.43	3013.47	2560.48	3441.13	2032.94	2577.99	1537.47	1906.28
CYP11B1	1584	2.02913	-8.01443	6.68859e-06	0.000180187	865	1	12.1198	0	31.7274	255.246	32.6195	62.0832	0	0	0	0.732314	0	0	0	1.80595	0	0
CYP11B2	1585	0.154402	-5.59389	0.00208823	0.0113328	4295	1	0	0	0	46.4083	0	0	0	0	0.698482	0	0	0	0	0.902975	0	0
CYP1A1	1543	3.84176	-6.59406	4.33609e-05	0.000681093	1484	1	7.57486	0	5.2879	413.034	152.224	267.435	0.525199	0	4.19089	2.92926	0.706535	1.95853	0	0.902975	3.37411	0
CYP27B1	1594	4.88085	4.63948	0.0141616	0.0458864	7194	1	21.2096	0	10.5758	0	3.62439	0	9.97878	36.5421	8.38178	30.7572	19.783	1288.71	51.8938	16.2536	0	8.63871
CYP2R1	120227	6.90376	1.18015	0.0141901	0.0459533	7198	1	106.048	131.94	72.268	64.9716	47.1171	54.9198	99.7878	149.751	185.796	132.549	100.328	180.184	212.116	354.869	247.435	139.659
CYP2S1	29785	6.76835	5.04524	0.0114571	0.0394133	6776	1	16.6647	7.46833	68.7427	18.5633	0	2.38782	3.15119	94.5796	116.646	84.9484	21.9026	29.3779	5867.25	21.6714	12.3717	12.2382
CYP3A43	64816	2.96234	-3.08766	0.00532626	0.0223341	5559	1	12.1198	2.48944	3.52527	18.5633	47.1171	52.5319	1.0504	0	0.698482	3.66157	0.706535	0	0.648673	9.93273	7.87293	2.15968
CYP3A5	1577	6.25121	3.14167	0.00142879	0.00862727	3860	1	37.8743	27.3839	12.3384	51.0491	10.8732	14.3269	48.3183	46.5733	44.0044	419.616	316.528	54.8387	949.008	218.52	61.8587	103.665
CYP4F35P	284233	0.887289	-3.71307	0.0073501	0.0284745	6017	1	0	9.95777	0	27.845	0	2.38782	1.0504	0	0	0.732314	0	0	1.29735	0.902975	1.1247	0
CYP4Z1	199974	1.08947	-6.63473	3.93205e-05	0.00063111	1452	1	0	7.46833	24.6769	0	68.8634	26.266	0.525199	0	0	0	0.706535	0	0	0.902975	0	0
CYP7B1	9420	6.47329	2.57706	0.00228636	0.0121235	4396	1	54.539	52.2783	35.2527	23.2041	36.2439	16.7147	183.294	155.483	157.158	1023.04	57.2294	124.366	130.383	31.6041	65.2328	242.604
CYTH1	9267	10.5171	-1.01678	0.00368569	0.0171719	5002	1	1122.59	1643.03	1757.35	3768.35	2649.43	1566.41	1426.44	1445.21	870.308	1228.82	1226.55	580.703	727.811	1042.94	561.227	1192.14
CYTH2	9266	9.46301	1.07256	0.000772303	0.00547536	3287	1	616.593	413.247	594.008	686.843	329.82	279.374	1014.16	785.298	1177.64	831.909	1143.88	866.648	1262.97	1164.84	830.032	1157.59
CYTL1	54360	2.0328	7.60006	3.31886e-05	0.00055259	1400	1	0	0	1.76263	0	0	0	104.515	98.8787	99.1844	14.6463	16.2503	17.6267	13.6221	2.70893	150.71	51.8323
CYTOR	112597	6.81785	4.40595	0.000264603	0.00251341	2454	1	49.9941	14.9367	42.3032	0	32.6195	7.16345	34.1379	309.533	2241.43	300.981	1010.35	394.643	74.5974	341.325	390.272	97.1855
CYYR1	116159	7.86146	1.94006	0.00208615	0.0113291	4290	1	81.8085	124.472	111.046	125.302	90.6098	179.086	880.758	274.424	198.369	418.151	365.279	180.184	181.628	491.219	121.468	1444.1
D2HGDH	728294	9.67327	-1.83181	0.00339104	0.0161317	4900	1	1263.49	921.094	722.68	4803.26	663.264	869.165	257.873	173.396	230.499	307.572	188.645	286.924	286.713	349.451	1766.91	479.449
DAAM2	23500	11.0557	-3.57936	4.22007e-06	0.000132217	744	1	616.593	1862.1	15059.9	11119.4	9166.08	6332.49	721.623	644.861	581.835	969.584	573.707	426.959	340.553	183.304	276.677	1437.63
DAB2	1601	10.9812	2.04928	0.00869772	0.0322122	6294	1	1316.51	948.477	1834.9	348.062	797.366	716.345	556.711	4364.28	2258.19	9145.14	9435.07	5211.64	1533.46	7448.64	276.677	895.547
DAB2IP	153090	11.2676	-2.06508	7.11899e-05	0.000984829	1685	1	1722.52	3542.48	9481.21	7105.11	5074.15	3333.39	1124.45	698.6	886.374	1518.82	753.873	437.73	2341.06	1060.09	907.636	2323.09
DAD1	1603	10.0928	2.40974	4.42126e-05	0.000691055	1491	1	310.569	694.554	555.23	60.3308	641.517	580.239	1876.01	2953.46	4375.99	2328.76	3180.82	2025.12	1010.63	1772.54	3449.47	2200.71
DAG1	1605	11.8586	-1.61488	0.000140577	0.00160945	2036	1	1795.24	8137.99	4820.8	5406.56	9814.85	9018.78	3173.25	2629.6	1600.22	2669.28	1804.49	2317.92	2394.9	1340.02	1398.01	1891.16
DALRD3	55152	8.90498	3.65436	1.28561e-07	1.356e-05	221	1	156.042	131.94	112.809	232.041	86.9854	90.737	1476.86	1417.98	1618.38	1846.16	686.752	1262.27	1053.44	1063.7	4645.03	1939.39
DANT2	642776	4.17552	-4.47768	0.000315777	0.00285744	2576	1	328.749	37.3416	21.1516	78.8941	21.7463	23.8782	18.382	0	0.698482	1.46463	2.11961	2.93779	1.29735	0	5.62352	5.75914
DAP	1611	10.2277	3.12282	8.5728e-05	0.00111951	1784	1	1463.46	191.687	340.188	134.584	173.971	133.718	1513.62	6642.07	5559.92	2855.29	2917.99	2468.72	3203.15	6767.8	1717.42	1743.58
DAPK1-IT1	100506897	0.653706	-5.61218	0.000953864	0.00640766	3470	1	63.6288	0	0	0	0	2.38782	0	0	0	0	0	0	0	0	2.24941	0
DAPK2	23604	9.69834	-4.63259	4.84964e-06	0.000145116	779	1	98.4732	4655.26	4168.63	4469.12	7796.06	3639.03	63.5491	369.004	229.102	70.3021	210.548	18.606	483.91	74.044	35.9905	113.023
DAZAP1	26528	11.323	-1.09759	0.00215641	0.0116087	4330	1	3282.94	1906.91	6601.06	6153.74	2790.78	1750.27	1254.17	2173.9	2368.55	1817.6	1568.51	1777.36	1678.12	1685.85	1624.07	1564.33
DAZAP2	9802	11.175	2.00192	1.63413e-05	0.000332678	1145	1	1277.12	1483.71	1304.35	440.879	1105.44	1320.46	3633.85	5873.97	6469.34	4660.45	6216.8	3490.09	5340.52	5122.58	2062.71	3404.37
DBH	1621	8.5881	11.8155	0.00430541	0.0191928	5229	1	0	0	0	0	21.7463	16.7147	111895	0	23.0499	4.39388	5.65228	35.2535	1.94602	2.70893	17.9953	119049
DBH-AS1	138948	7.63962	8.69704	0.00271096	0.0137614	4592	1	12.1198	14.9367	5.2879	4.64083	21.7463	0	20476.4	1.43302	83.1193	10.9847	14.1307	115.553	3.24336	4.51488	256.433	19658.8
DBIL5P2	100169989	1.99826	-4.15231	0.0022142	0.0118433	4358	1	4.54491	7.46833	3.52527	23.2041	21.7463	40.5929	0	0	0.698482	0	0	0	0	0.902975	7.87293	0
DBN1	1627	11.1363	2.38659	0.000517924	0.00410082	2944	1	889.288	968.393	1336.08	1842.41	351.566	518.156	2128.63	3065.96	2530.6	9250.59	7941.46	8367.8	727.162	9044.2	6335.46	2079.77
DBNDD2	55861	5.9194	-2.64324	0.00283184	0.014179	4655	1	19.6946	136.919	230.905	310.935	123.229	85.9614	25.7347	8.59815	2.79393	54.1912	10.598	1.95853	36.3257	22.5744	4.49882	74.8688
DBT	1629	9.27129	-1.57036	0.000255615	0.00245403	2428	1	669.617	1682.86	803.761	937.447	1087.32	1208.23	177.517	414.144	319.905	162.574	216.2	617.915	269.199	565.262	603.966	239.004
DBX2	440097	0.775787	-3.11686	0.00591064	0.0240939	5718	1	1.51497	2.48944	3.52527	0	3.62439	19.1025	0.525199	0	0	1.46463	0	0	1.29735	1.80595	0	0.719893
DCAF1	9730	10.0818	-1.2788	0.000275483	0.00258827	2481	1	955.947	1598.22	2684.49	1011.7	1899.18	1979.5	851.872	983.771	605.584	596.104	491.749	845.104	950.306	605.896	367.778	659.422
DCAF10	79269	9.42344	-0.798262	0.012307	0.0416304	6891	1	945.342	901.178	726.205	1034.9	800.99	1024.37	708.493	371.153	400.23	497.974	750.34	617.915	731.703	446.973	183.327	498.886
DCAF11	80344	10.4278	-1.15157	0.00118134	0.00751554	3664	1	907.468	2805.6	1445.36	2895.88	2468.21	1795.64	905.443	773.117	1263.55	735.976	946.051	755.991	875.06	484.898	1661.19	840.115
DCAF12L1	139170	-0.0303079	-7.54511	0.000215794	0.00216817	2320	1	80.2935	0	0	0	0	0	0	0.716512	0	0	0	0	0	0	0	0
DCAF13	25879	8.67516	1.35049	0.0015654	0.00922228	3956	1	272.695	291.265	373.678	60.3308	260.956	276.987	357.135	677.821	942.951	758.677	544.739	816.705	759.596	804.551	408.268	457.132
DCAF4L1	285429	4.19063	-3.13999	0.000867025	0.00597233	3384	1	4.54491	32.3627	63.4548	83.5349	43.4927	97.9004	7.87798	5.01559	6.28634	5.85851	6.35882	0	3.89204	20.7684	1.1247	4.31936
DCAF5	8816	11.1229	-1.59192	0.000220023	0.00220306	2328	1	1631.62	4719.98	3669.8	1457.22	5298.86	6454.27	1284.64	1101.28	1398.36	1157.06	2118.19	1401.33	649.97	1759.9	733.307	1240.38
DCAF6	55827	11.9548	-3.43551	6.82261e-07	3.79559e-05	419	1	1592.24	18964.6	6218.57	4729	20981.6	25855.3	1245.77	1499.66	776.013	1365.77	996.215	1463.02	1377.13	1565.76	968.37	810.599
DCAF8	50717	10.3921	-2.08594	3.31003e-06	0.000112121	688	1	2048.24	3012.23	2481.79	1837.77	4313.03	2920.3	952.185	404.829	284.282	683.249	551.097	314.343	566.291	809.969	1003.24	952.418
DCAKD	79877	8.68521	1.0786	0.00718128	0.0279739	5984	1	543.875	296.244	407.168	88.1757	192.093	171.923	701.666	473.615	513.384	564.614	464.9	627.707	593.536	502.957	673.698	866.031
DCD	117159	0.633758	-6.08647	0.00082144	0.00572772	3343	1	0	2.48944	0	74.2532	0	0	0	0	0	0	0	0.979263	0	0.902975	0	0
DCDC2B	149069	2.96612	3.52473	0.000869368	0.00597963	3389	1	3.02994	2.48944	3.52527	0	0	4.77563	6.82758	11.4642	24.4469	27.8279	8.47842	15.6682	43.4611	16.2536	67.4823	43.1936
DCK	1633	7.42719	1.63626	0.00251206	0.013014	4499	1	63.6288	174.261	47.5911	32.4858	126.854	140.881	391.798	386.2	510.59	311.966	211.254	224.251	356.121	316.944	89.9763	235.405
DCLRE1B	64858	6.6121	2.05678	0.00285247	0.014247	4667	1	95.4432	69.7044	51.1164	13.9225	21.7463	35.8172	93.4854	577.509	328.287	180.882	114.459	247.753	116.761	161.633	80.9787	93.5861
DCP1A	55802	9.23695	-0.777511	0.014019	0.0456208	7163	1	952.917	659.702	786.135	417.675	724.878	1198.68	417.533	726.544	272.408	482.595	389.301	589.516	511.154	303.4	535.359	380.823
DCTD	1635	9.69781	1.33547	0.00368506	0.0171719	5000	1	728.701	707.002	549.942	116.021	500.166	534.871	1093.99	1105.58	1602.32	2781.33	914.257	1807.72	1038.53	1417.67	486.997	944.499
DCTN1	1639	11.6759	-0.935536	0.014346	0.0463238	7218	1	2028.55	3283.57	4725.62	9713.25	3450.42	3947.06	3989.94	1865.8	2304.29	2401.99	1306.38	3649.71	1608.06	2047.04	1672.44	2811.9
DCTN2	10540	10.9736	1.01004	0.00188056	0.0105072	4172	1	830.204	1593.24	1623.39	867.835	1877.43	1709.68	3299.82	2361.62	3917.79	3159.2	2629.72	2590.15	1862.99	3233.55	3203.16	2279.18
DCTN6	10671	7.74703	1.04522	0.0109842	0.0381981	6703	1	154.527	199.155	70.5054	97.4574	163.098	212.516	318.796	310.966	175.319	391.788	275.549	179.205	263.361	269.99	437.51	463.611
DCUN1D2	55208	9.53936	-2.67718	1.99287e-06	8.01876e-05	578	1	430.252	2325.14	639.836	3847.25	2047.78	2000.99	391.273	250.063	315.015	190.402	156.144	228.168	259.469	486.704	347.534	317.473
DDA1	79016	9.30703	1.22249	0.00213849	0.0115283	4324	1	236.336	500.378	564.043	352.703	402.307	432.195	941.156	780.998	2195.33	475.272	1152.36	701.152	632.456	927.356	1219.18	650.783
DDAH2	23564	9.77555	2.41591	0.000167009	0.00181552	2144	1	805.965	343.543	282.021	547.618	101.483	195.801	795.676	814.675	2043.76	4202.02	1999.49	1179.03	1955.1	3174.86	3260.52	822.118
DDC	1644	6.37048	9.60466	0.00423148	0.0189977	5192	1	1.51497	2.48944	1.76263	0	7.24878	4.77563	6415.3	0.716512	0.698482	0	4.94575	1.95853	273.091	0.902975	2.24941	16386.2
DDC-AS1	100129427	2.7114	9.39414	0.00726632	0.0282438	5997	1	1.51497	0	0	0	0	0	673.305	0	0	0	0.706535	0	18.8115	0	1.1247	1004.97
DDHD1	80821	9.10858	-1.26964	0.00525043	0.0221036	5537	1	2383.05	580.04	382.492	584.744	467.546	744.998	338.753	363.272	457.506	365.425	683.926	379.954	208.873	291.661	143.962	321.792
DDI2	84301	10.844	-3.10838	4.03492e-07	2.74262e-05	342	1	1645.26	5297.53	6500.59	3633.77	9405.29	5905.07	290.96	812.525	398.135	749.89	1092.3	812.788	819.923	448.779	166.456	667.341
DDIAS	220042	4.84553	2.83885	0.0094001	0.0340984	6426	1	0	24.8944	3.52527	0	21.7463	14.3269	23.6339	112.492	177.414	41.0096	24.0222	106.74	129.735	120.999	23.6188	9.35861
DDIT4L	115265	9.15045	-5.88773	1.25082e-05	0.000275323	1059	1	34.8443	10507.9	151.587	556.899	6723.25	8261.84	24.6843	78.8164	34.2256	80.5545	18.3699	98.9055	41.5151	61.4023	5.62352	294.436
DDN	23109	7.41446	-7.72246	1.22364e-07	1.32665e-05	215	1	3.02994	2257.92	7774.98	2445.72	206.59	2187.24	14.7056	16.4798	9.77875	2.92926	3.53268	23.5023	13.6221	11.7387	14.6212	6.47903
DDOST	1650	11.2555	1.67155	0.000222599	0.00222317	2333	1	1743.73	1072.95	2622.8	487.287	1264.91	1026.76	2308.77	7489.7	4720.34	4315.53	5364.72	4607.43	3950.42	3541.47	3574.31	3761.44
DDT	1652	-4.11833	-12.1682	1.53692e-06	6.50194e-05	551	1	104.533	373.416	294.36	13.9225	224.712	439.358	0	0	0	0	0	0	0	0	0	0
DDTL	100037417	6.9401	5.24931	4.62207e-07	2.97626e-05	362	1	36.3593	27.3839	21.1516	9.28166	18.122	7.16345	220.583	932.899	1292.89	319.289	490.335	424.021	339.256	447.876	2681.29	424.737
DDX17	10521	13.3525	-1.29826	0.000801549	0.00562605	3321	1	22294.3	13866.2	10313.2	11439.6	21054.1	19448.8	6428.43	5191.85	5719.17	5041.98	7911.78	6399.48	4320.81	7710.51	6193.75	11778.2
DDX19A	55308	8.84365	-1.41367	0.000178002	0.00190244	2181	1	512.06	662.192	722.68	1480.42	670.512	451.297	328.249	201.34	261.931	263.633	198.536	295.737	223.143	312.429	461.129	268.52
DDX39A	10212	9.43674	1.33967	0.00213367	0.011513	4320	1	196.946	246.455	1071.68	431.597	373.312	293.701	907.018	857.665	1642.13	914.66	1502.09	840.208	1390.11	1332.79	1063.97	574.474
DDX39B	7919	10.1923	-1.41139	0.00909324	0.0332753	6370	1	2808.76	1249.7	2642.19	1916.66	1946.3	885.88	948.509	291.621	574.851	1012.79	523.543	519.009	766.083	1083.57	33.7411	1420.35
DDX41	51428	9.91688	1.16707	0.00057668	0.00442913	3035	1	415.102	639.787	941.247	877.116	536.41	460.848	995.252	1428.73	2052.14	999.609	1645.52	1844.93	1163.07	1636.19	1663.44	1056.8
DDX46	9879	10.3424	-1.28743	7.02897e-05	0.000975852	1678	1	1619.5	2038.85	2101.06	1127.72	2460.96	2822.4	1039.89	717.945	655.875	664.209	727.731	1080.13	1123.5	962.572	565.726	772.445
DDX47	51202	4.53637	-2.42921	0.00752041	0.0289753	6050	1	156.042	52.2783	12.3384	0	83.361	19.1025	11.5544	3.58256	5.58786	11.717	7.06535	15.6682	5.83806	16.2536	1.1247	21.5968
DDX56	54606	9.86611	0.827301	0.0124082	0.0418879	6905	1	421.162	796.621	1367.8	315.576	703.132	599.342	1020.46	1289.01	1307.56	926.377	1615.85	1255.41	1344.05	1225.34	1425	1022.25
DDX59	83479	8.52855	-1.38681	0.00165099	0.00960191	4008	1	404.497	826.495	394.83	218.119	764.746	974.229	305.14	245.764	144.586	209.442	314.408	182.143	280.875	239.288	67.4823	294.436
DDX6	1656	11.737	-1.59907	0.000180028	0.00191905	2186	1	6709.81	6417.78	2971.8	2116.22	8941.37	8491.07	3102.35	1709.6	986.955	2114.92	1526.82	2198.45	2339.76	1653.35	1344.02	2635.53
DEFA3	1668	0.785926	-5.17758	0.00398816	0.0182139	5104	1	0	62.2361	0	0	0	0	0	2.86605	0	0	0	0	0	0	0	0
DEGS1	8560	9.39238	1.72054	6.51294e-05	0.000922337	1646	1	469.641	405.779	245.006	491.928	293.576	315.192	1696.39	1578.48	1244.69	1398.72	913.55	1972.24	706.405	1026.68	435.261	1227.42
DEGS2	123099	6.41637	5.17149	5.3064e-05	0.000793407	1559	1	65.1438	12.4472	1.76263	0	3.62439	2.38782	283.607	224.268	521.068	631.987	406.964	266.359	221.846	329.586	2068.33	173.494
DENND1B	163486	8.39752	-1.41074	0.00872094	0.0322624	6301	1	162.102	774.217	102.233	213.478	869.854	1177.19	163.862	335.328	243.77	164.038	166.742	146.889	280.227	144.476	94.4752	328.271
DENND2C	163259	9.01158	-6.3104	3.60593e-09	1.86787e-06	45	1	275.725	6865.88	1140.42	2826.26	9731.49	6747.97	46.2175	55.888	41.2104	43.9388	28.2614	97.9263	24.6496	57.7904	87.7269	95.7457
DENND3	22898	9.50472	-1.22606	0.0116338	0.0398682	6802	1	1907.35	400.8	1253.23	1341.2	1362.77	401.153	467.427	434.206	611.87	527.266	704.416	157.661	337.31	312.429	133.84	1063.28
DENND4A	10260	9.84289	-2.42191	4.25072e-06	0.000132517	747	1	5240.29	1441.39	1337.84	478.005	2254.37	2003.38	572.992	399.097	297.553	358.834	316.528	547.408	259.469	283.534	400.395	531.281
DENND4B	9909	10.9553	-2.21037	5.88865e-06	0.000164798	832	1	974.127	4451.12	4834.91	6023.79	5309.73	4035.41	927.501	1114.89	764.838	1008.4	1611.61	740.323	646.727	1180.19	370.028	865.311
DENND4C	55667	9.94244	-1.57747	0.00121997	0.00769202	3697	1	3485.95	1498.64	676.851	478.005	1848.44	2211.12	738.429	538.101	174.62	844.358	763.765	517.051	951.603	318.75	320.541	528.401
DENND5B	160518	9.53378	-2.43327	2.56896e-06	9.43713e-05	632	1	2423.95	1523.54	750.882	677.561	2268.87	2691.07	606.079	273.708	218.625	211.639	391.421	375.058	179.682	225.744	211.444	496.006
DENND6B	414918	6.6251	3.02654	8.78256e-05	0.00113734	1800	1	36.3593	42.3205	61.6922	37.1266	10.8732	19.1025	158.085	172.679	410.707	186.74	273.429	95.9678	94.7062	284.437	899.763	241.164
DENR	8562	9.92888	0.825782	0.0116113	0.0398086	6799	1	446.917	943.499	451.234	603.308	1069.2	878.716	851.347	1536.92	1765.06	976.175	1531.77	1444.41	1497.79	1498.04	1201.18	674.54
DEPDC1	55635	4.41472	6.32981	0.000167192	0.00181605	2146	1	1.51497	4.97888	1.76263	0	3.62439	2.38782	9.45358	452.119	820.716	7.32314	22.6091	340.783	58.3806	147.185	44.9882	9.35861
DEPDC1B	55789	3.43108	4.02094	0.00376903	0.017425	5041	1	0	0	8.81317	0	7.24878	0	4.20159	58.0375	53.7831	8.78777	15.5438	78.341	145.303	37.022	29.2423	4.31936
DEPDC5	9681	8.31468	-1.46611	0.00227827	0.0120988	4389	1	1442.25	468.015	437.133	134.584	380.561	312.804	176.467	247.197	194.178	212.371	155.438	236.982	141.411	276.31	86.6022	188.612
DEPTOR	64798	10.7894	-3.21254	0.000474713	0.00385828	2868	1	654.468	6512.38	1450.65	2979.41	10257	10477.7	1634.94	83.1154	192.083	1064.78	1057.68	46.0254	190.061	531.852	62.9834	949.539
DERA	51071	8.1983	1.13963	0.0138764	0.045239	7150	1	87.8684	348.522	146.299	55.6899	279.078	269.823	253.146	482.213	451.918	524.337	615.392	504.32	653.214	361.19	236.188	277.879
DERL2	51009	8.98207	1.28058	0.000994585	0.00662243	3500	1	669.617	370.927	320.799	153.147	195.717	236.394	578.769	763.802	809.541	708.148	955.942	928.341	591.59	849.7	1059.47	636.385
DET1	55070	6.51985	-3.89488	1.5888e-06	6.62522e-05	559	1	680.222	463.036	125.147	153.147	300.824	401.153	60.3979	7.88164	4.19089	21.9694	24.0222	13.7097	19.4602	24.3803	17.9953	43.9135
DGCR11	25786	5.86423	-2.16646	0.00227531	0.0120877	4387	1	181.797	107.046	63.4548	227.401	72.4878	88.3492	45.6923	80.2494	39.8135	20.5048	4.94575	15.6682	9.73009	18.0595	7.87293	32.3952
DGCR5	26220	-4.11833	-4.71156	0.00206812	0.0112609	4281	1	1.51497	4.97888	1.76263	0	0	0	0	0	0	0	0	0	0	0	0	0
DGCR6L	85359	9.25238	1.96374	0.00193175	0.0107059	4206	1	69.6887	258.902	236.193	705.406	300.824	281.762	601.353	1256.76	2554.35	808.475	894.474	564.055	289.308	1257.84	3103.06	715.573
DGCR8	54487	9.84958	-0.795955	0.00214724	0.0115647	4328	1	904.438	1170.04	1173.91	1726.39	1080.07	1239.28	639.692	632.68	656.573	672.264	564.522	826.498	574.076	955.348	752.427	727.812
DGKD	8527	10.8861	-3.57811	3.76852e-08	6.41198e-06	137	1	1292.27	5653.52	5183.91	11040.5	6600.02	9472.46	431.713	506.574	507.098	270.956	477.618	581.682	753.109	380.153	420.639	1146.79
DGKG	1608	7.12702	-2.14716	0.0108235	0.0377407	6685	1	81.8085	144.388	229.142	125.302	518.288	666.201	167.013	42.2742	20.9545	8.05545	89.73	16.6475	47.3531	14.4476	7.87293	249.803
DGKI	9162	5.73702	4.16356	0.000730098	0.00525589	3238	1	4.54491	12.4472	7.05054	0	18.122	33.4294	153.883	530.936	593.011	527.266	39.566	20.5645	28.5416	113.775	21.3694	228.926
DGKK	139189	-4.11833	10.1699	0.0138242	0.0451321	7140	1	0	0	0	0	0	0	1231.07	0	0	0.732314	1.41307	0	0.648673	0.902975	2.24941	1671.59
DGLUCY	80017	10.6139	-1.72803	0.000471924	0.00384501	2861	1	424.192	5038.63	2079.91	2886.59	3801.99	2882.09	703.766	440.655	1146.21	1020.85	1484.43	572.869	461.855	989.661	1297.91	491.687
DGUOK	1716	8.77798	2.10596	0.000210937	0.00214059	2297	1	419.647	179.24	273.208	46.4083	195.717	155.208	893.888	758.787	1208.37	532.392	542.619	519.989	847.816	568.874	2279.78	955.298
DHCR24	1718	11.328	-2.2243	0.0100332	0.0357333	6545	1	493.881	2359.99	15340.2	2974.77	2848.77	9326.81	153.883	5446.21	1955.05	530.195	311.582	614.977	1246.75	661.881	907.636	64.7903
DHDDS	79947	9.06724	0.980588	0.0131985	0.0437761	7028	1	437.827	333.585	780.847	273.809	264.581	200.577	381.82	1118.48	1193.01	710.345	377.29	938.134	625.969	675.425	808.662	706.215
DHODH	1723	8.16122	-1.5583	0.000614538	0.00464641	3083	1	1284.7	308.691	410.694	487.287	217.463	238.782	213.231	149.035	149.475	154.518	111.633	195.853	210.17	180.595	139.463	164.136
DHPS	1725	8.29249	-3.72546	2.37889e-07	1.9686e-05	280	1	557.51	1092.87	1670.98	918.884	1431.63	1170.03	83.5066	24.3614	41.9089	84.9484	79.1319	19.5853	64.2186	126.417	253.058	84.9473
DHRS1	115817	6.89006	2.45372	0.000103942	0.0012922	1875	1	121.198	57.2572	38.7779	27.845	39.8683	19.1025	228.461	311.683	272.408	484.792	158.97	209.562	172.547	148.991	335.162	453.532
DHRS7C	201140	4.25651	-13.8451	3.53144e-09	1.86787e-06	44	1	1.51497	3654.5	195.652	2241.52	4124.56	3693.95	1.5756	0	0	0	0	0	0	0	0	0
DHTKD1	55526	9.43949	-1.53841	0.00459362	0.0200858	5330	1	780.21	1600.71	477.674	1703.18	1442.51	1096.01	391.798	1238.13	175.319	224.82	219.026	371.141	910.737	201.363	145.087	196.531
DHX16	8449	10.0572	-0.960014	0.00513625	0.0217803	5497	1	613.564	1170.04	1930.08	2881.95	1069.2	1251.22	705.342	807.509	1034.45	627.593	623.164	943.03	697.972	1071.83	565.726	562.236
DHX36	170506	10.1328	-1.36451	0.00049349	0.00396254	2903	1	2911.78	1301.98	2160.99	496.569	1899.18	2039.19	843.469	879.161	826.304	724.991	385.768	611.06	764.785	577.001	395.896	988.413
DIAPH1	1729	11.9617	-2.11314	0.000520283	0.00410947	2951	1	1360.44	2188.22	24060	5211.65	8234.62	8722.69	1166.47	1672.34	2206.5	3966.95	1535.3	1599.14	3055.9	2079.55	930.13	963.936
DIAPH2	1730	10.0854	-1.97873	8.69443e-05	0.00113032	1793	1	1101.38	1837.21	1320.21	1123.08	3715	3844.38	584.021	567.478	138.998	591.71	688.165	427.938	771.272	577.001	211.444	914.264
DIAPH2-AS1	10824	-4.11833	6.66312	0.00026326	0.00250473	2450	1	0	0	0	0	0	0	42.0159	32.9596	2.09545	23.434	40.979	22.523	29.1903	18.0595	0	44.6334
DIAPH3	81624	4.72348	4.94305	0.00093705	0.00632204	3455	1	1.51497	0	24.6769	0	0	2.38782	22.5835	173.396	377.879	11.717	28.9679	383.871	291.903	81.2678	74.2305	19.4371
DICER1	23405	10.8043	-2.11952	6.83094e-06	0.000183022	870	1	4019.22	3156.61	2296.71	1550.04	5701.17	5642.41	1207.96	1066.89	582.534	610.75	1198.28	816.705	701.215	924.647	298.047	1171.27
DIDO1	11083	10.9212	-1.51667	0.000534441	0.00419173	2972	1	2463.34	1996.53	3564.05	7193.28	1870.19	2593.17	1406.48	920.002	377.18	1495.39	912.137	1055.65	2228.19	1022.17	761.425	1285.01
DIMT1	27292	8.18464	1.86026	0.000129425	0.00151832	1987	1	121.198	196.666	250.294	37.1266	141.351	169.535	591.899	480.78	326.191	545.574	833.005	829.436	557.859	542.688	370.028	466.491
DIP2A	23181	9.94767	-1.74781	9.69929e-06	0.000230204	982	1	2099.75	1394.09	2176.85	2148.7	1978.92	1060.19	728.451	536.668	424.677	529.463	536.26	723.675	537.75	567.971	160.833	642.864
DIP2A-IT1	100862692	0.0390238	-7.01639	3.60312e-06	0.000117758	712	1	21.2096	9.95777	5.2879	0	21.7463	11.9391	0	0	0	0	0	0	0	0.902975	0	0
DIP2B	57609	9.85779	-1.29216	0.000869173	0.00597963	3388	1	1972.49	1177.51	1404.82	1800.64	1217.8	1138.99	837.692	490.811	447.028	437.924	898.006	921.486	672.674	554.427	137.214	532.001
DIP2C	22982	10.9228	-2.82748	7.1452e-08	9.357e-06	178	1	2516.37	5282.6	5924.21	6232.63	5922.25	5155.29	789.374	434.923	460.998	1433.87	751.754	737.385	625.321	398.212	1183.19	471.53
DIRAS2	54769	3.47079	6.30994	0.00360404	0.0169136	4967	1	0	7.46833	0	0	0	0	209.029	383.334	1.39696	10.9847	0	41.129	1.94602	4.51488	11.247	323.952
DIS3L	115752	9.5659	-1.25023	0.00533517	0.0223554	5563	1	266.635	1558.39	467.098	1424.73	1768.7	1528.2	1035.69	453.552	276.599	547.039	567.348	295.737	342.499	568.874	278.927	547.838
DIS3L2	129563	9.29987	-1.56863	1.74401e-05	0.000351364	1157	1	821.115	786.664	1311.4	1679.98	927.844	986.168	262.074	247.197	389.054	319.289	334.898	469.067	352.878	278.116	629.834	377.224
DISC1-IT1	104472714	-0.490623	-3.20411	0.0127729	0.0427537	6964	1	0	0	10.5758	0	0	2.38782	0	0.716512	0	0	0	0.979263	0.648673	0	0	0
DISP2	85455	4.9386	4.52516	0.00633017	0.025362	5818	1	1.51497	2.48944	17.6263	0	0	16.7147	727.4	36.5421	1.39696	11.717	65.0012	8.81337	19.4602	6.32083	96.7246	498.166
DISP3	57540	4.08313	5.22671	0.0103629	0.0366055	6599	1	3.02994	0	8.81317	0	0	4.77563	35.7135	246.48	0	2.19694	10.598	0	8.43275	1.80595	581.472	150.458
DKK1	22943	5.29808	8.35132	0.000910133	0.0061906	3427	1	0	0	7.05054	0	3.62439	2.38782	4.72679	7.16512	5.58786	4151.49	1748.67	474.942	8.43275	689.873	5.62352	13.678
DKK3	27122	10.2287	2.91398	0.00111151	0.00718107	3608	1	1619.5	226.539	56.4043	501.209	123.229	95.5126	5108.61	1256.05	2460.75	3550.26	1205.35	2021.2	1515.95	1104.34	6406.32	8312.6
DLAT	1737	9.95891	-1.26614	0.0101836	0.0360813	6579	1	313.599	2805.6	579.907	607.948	2363.1	2590.78	742.106	956.544	497.319	543.377	286.147	618.894	1231.83	452.391	404.894	683.898
DLEC1	9940	6.61117	3.36821	0.000478598	0.00387904	2876	1	62.1138	7.46833	21.1516	88.1757	3.62439	0	140.228	346.792	366.005	327.344	194.297	217.396	293.2	280.825	691.693	283.638
DLEU7	220107	2.00353	4.3016	0.006786	0.0267515	5913	1	3.02994	0	0	0	0	2.38782	1.5756	61.6201	44.0044	5.85851	3.53268	21.5438	29.839	3.6119	0	6.47903
DLG1	1739	10.4716	-1.00577	0.00966641	0.0347937	6476	1	1295.3	1685.35	1524.68	3387.8	1717.96	2461.84	1466.88	915.703	518.972	627.593	715.72	1769.53	1297.35	867.759	343.035	1498.1
DLG5	9231	11.2518	-2.53503	1.97794e-05	0.000382304	1206	1	3823.79	1446.37	18460.1	5805.68	2921.26	2767.48	1566.14	517.322	660.764	1061.12	1498.56	905.818	889.331	1029.39	824.408	1176.3
DLGAP4-AS1	101926987	7.05164	5.19225	2.30856e-06	8.82174e-05	610	1	12.1198	4.97888	21.1516	78.8941	14.4976	0	411.756	750.188	556.69	1416.3	901.539	1167.28	710.946	1361.69	266.555	478.729
DLGAP5	9787	4.95057	6.08053	0.000189125	0.0019885	2217	1	1.51497	2.48944	5.2879	0	10.8732	2.38782	9.45358	311.683	1238.41	18.3079	19.0765	539.574	169.952	158.924	61.8587	16.5575
DLK2	65989	3.3493	3.3182	0.00172247	0.00989669	4057	1	3.02994	0	7.05054	9.28166	0	0	32.0371	21.4954	18.859	17.5755	35.3268	59.735	24.6496	21.6714	67.4823	23.0366
DLL3	10683	1.26336	6.49806	0.00164795	0.00959386	4004	1	1.51497	0	0	0	0	0	78.2546	5.7321	4.88937	1.46463	9.89149	24.4816	0.648673	5.41785	96.7246	0.719893
DLL4	54567	9.29796	1.48005	0.0137447	0.0449291	7131	1	103.018	512.825	766.746	273.809	366.063	238.782	1295.14	1419.41	796.269	407.899	1979.71	395.622	418.394	1946.81	186.701	1667.27
DLX1	1745	2.38122	4.80454	0.00146327	0.00878191	3884	1	0	0	3.52527	0	0	2.38782	51.9947	9.31466	94.9935	0.732314	9.89149	18.606	4.54071	9.02975	53.9858	22.3167
DLX2	1746	-4.11833	4.24322	0.00565885	0.0233224	5655	1	0	0	0	0	0	0	14.7056	0	5.58786	0	7.77189	2.93779	2.59469	0.902975	8.99763	4.31936
DLX3	1747	2.01357	5.99849	0.00783605	0.0299146	6106	1	3.02994	0	0	0	0	0	7.87798	1.43302	0	6.59083	7.77189	0.979263	1.94602	40.6339	254.183	1.43979
DLX4	1748	2.46568	5.73279	0.011751	0.0401696	6819	1	4.54491	0	0	0	0	0	2.1008	3.58256	4.19089	0	35.3268	0.979263	4.54071	7.2238	344.159	0.719893
DLX5	1749	3.00473	4.23437	0.00204413	0.0111615	4269	1	7.57486	0	3.52527	0	0	0	52.5199	83.1154	91.5011	10.2524	17.6634	4.89631	8.43275	6.32083	38.2399	35.2747
DLX6	1750	1.1537	4.27875	0.0123777	0.0418267	6898	1	3.02994	0	0	0	0	0	17.3316	2.86605	45.4013	0.732314	2.11961	0	3.24336	1.80595	10.1223	14.3979
DMD	1756	11.5664	-6.90942	2.18842e-08	4.68e-06	109	1	3728.35	37371.5	7307.88	10098.4	70059.5	70937.2	325.623	148.318	461.697	195.528	80.545	232.085	498.829	254.639	46.1129	522.642
DMPK	1760	11.0317	-2.08306	0.000602732	0.00458414	3064	1	998.366	6186.26	1607.52	13082.5	1714.34	2266.04	812.483	351.808	741.089	497.241	1018.12	1984.97	762.839	1509.77	1443	1048.88
DMRT2	10655	6.57289	-3.72196	0.00426255	0.0190747	5209	1	6.05989	241.476	114.571	1452.58	97.8586	162.371	0.525199	19.3458	6.28634	30.0249	84.0777	101.843	2.59469	16.2536	1.1247	0
DMTF1	9988	9.84761	-0.894005	0.00316331	0.0153907	4791	1	1887.65	990.798	957.11	1197.33	1373.64	1129.44	788.323	509.44	452.616	697.895	748.221	571.889	588.346	876.789	427.388	1097.84
DMXL1	1657	9.65771	-1.45366	9.07788e-05	0.00116139	1822	1	1414.98	1628.1	726.205	784.3	1518.62	1948.46	513.644	587.54	261.232	471.61	829.472	415.207	430.719	437.943	328.414	604.71
DNAAF1	123872	5.1696	4.7033	2.18533e-05	0.000408829	1246	1	27.2695	2.48944	1.76263	0	3.62439	7.16345	163.337	86.698	182.304	99.5947	233.157	114.574	98.5983	148.088	518.489	192.211
DNAAF5	54919	9.8276	-1.48973	0.00573232	0.0235538	5673	1	296.934	955.946	895.418	5439.05	768.371	780.816	499.464	631.247	356.226	495.777	469.139	830.415	850.41	565.262	236.188	488.087
DNAH1	25981	8.30561	-2.37662	3.21737e-05	0.000540713	1387	1	895.348	547.677	796.711	1475.78	355.19	255.496	124.997	42.9907	92.1996	185.275	103.154	67.5691	273.091	120.096	145.087	233.965
DNAH17	8632	4.99045	3.44061	0.000289419	0.00268993	2508	1	4.54491	2.48944	8.81317	32.4858	0	9.55126	88.2334	188.443	66.3558	90.0746	203.482	87.1544	72.6514	106.551	31.4917	113.023
DNAJA3	9093	10.5481	-1.63036	0.000495513	0.00397194	2908	1	589.324	2820.54	3160.4	3471.34	2921.26	2843.89	981.071	1774.08	812.334	560.953	587.131	953.802	1212.37	632.083	236.188	759.487
DNAJA4	55466	10.5928	-3.70156	4.16807e-05	0.000660487	1471	1	190.886	4025.43	12796.7	2700.96	3385.18	10322.5	154.934	768.818	226.308	75.4283	160.384	1171.2	571.481	254.639	141.713	756.607
DNAJB5	25822	10.6324	-3.11993	0.000421617	0.00354213	2774	1	146.952	2783.2	5591.08	1322.64	9220.45	9016.39	798.827	922.868	398.135	143.534	93.2627	1844.93	299.687	180.595	111.346	590.312
DNAJB6	10049	11.4564	-2.38275	5.71083e-07	3.35314e-05	397	1	1366.5	5939.81	7674.51	8325.65	7912.05	7285.23	1230.02	1594.96	1085.44	1111.65	1484.43	1409.16	1299.29	941.803	933.504	1214.46
DNAJB7	150353	2.88804	4.8519	0.000162891	0.00178346	2129	1	0	0	0	4.64083	3.62439	0	44.6419	57.321	58.6725	32.2218	69.2405	24.4816	10.3788	57.7904	5.62352	37.4344
DNAJC1	64215	9.16816	0.745102	0.0127594	0.0427291	6960	1	460.551	303.712	532.315	343.421	460.298	565.912	647.57	753.771	898.946	564.614	790.613	882.316	683.053	386.473	827.782	1012.89
DNAJC13	23317	10.413	-0.904197	0.0124784	0.0420686	6913	1	1483.16	2337.59	1177.44	747.173	2761.79	2683.9	827.713	1582.78	1304.76	1482.94	567.348	896.025	1008.04	982.437	504.992	809.159
DNAJC14	85406	8.72164	0.844981	0.0108671	0.0378701	6689	1	290.875	231.518	625.735	320.217	213.839	207.74	716.371	539.534	609.076	503.832	592.783	620.853	393.744	611.314	503.867	566.556
DNAJC16	23341	9.17861	-1.15392	0.00108911	0.00708029	3584	1	549.935	1008.22	1216.22	464.083	873.478	1074.52	209.029	484.362	376.482	276.815	389.301	543.491	553.967	456.002	249.684	345.549
DNAJC21	134218	10.3397	-1.23236	0.00175251	0.010015	4079	1	986.247	2240.5	1796.12	1146.28	2837.9	2910.75	784.122	1185.11	660.065	798.222	1266.82	819.643	1113.77	1099.82	274.428	452.093
DNAJC22	79962	3.39731	4.99761	0.00424022	0.0190332	5193	1	4.54491	2.48944	1.76263	0	0	2.38782	6.30239	68.7852	237.484	0	3.53268	37.212	221.197	3.6119	12.3717	5.03925
DNAJC5G	285126	-4.11833	2.51175	0.0149363	0.0478118	7282	1	0	0	0	0	0	0	2.1008	0	1.39696	1.46463	3.53268	0.979263	0.648673	0.902975	3.37411	0
DNAJC8	22826	10.2057	1.21458	0.00211092	0.0114228	4307	1	396.923	709.491	1334.31	343.421	902.473	964.677	1127.08	2538.6	2424.43	1376.02	1003.28	2101.5	1906.45	2335.09	1865.88	1312.36
DNAJC9	23234	8.57204	1.67327	2.0174e-05	0.000386744	1215	1	253	229.029	199.178	264.527	184.844	148.045	768.366	558.163	956.92	548.503	334.898	873.502	600.671	854.215	663.575	637.825
DNAJC9-AS1	414245	3.60313	4.31389	0.000408847	0.00347058	2746	1	4.54491	0	0	4.64083	0	7.16345	39.3899	11.4642	46.0998	34.4188	52.2836	28.3986	28.5416	40.6339	192.324	68.3898
DNAL1	83544	7.91256	1.00362	0.0150032	0.04796	7292	1	251.485	144.388	170.976	171.711	155.849	126.554	292.536	310.25	310.824	228.482	345.496	578.744	120.653	614.926	264.305	345.549
DNAL4	10126	7.66001	1.68575	0.00116117	0.00741155	3652	1	119.683	47.2994	250.294	111.38	90.6098	57.3076	265.225	344.642	626.538	291.461	450.769	283.007	145.303	552.621	334.037	334.03
DNASE1	1773	9.40606	1.37534	0.00456086	0.01998	5321	1	162.102	405.779	539.366	969.933	199.341	250.721	1246.82	1164.33	801.159	828.247	479.737	816.705	1617.14	816.29	2314.64	842.275
DNASE2	1777	9.17935	2.39625	1.12943e-05	0.000254121	1036	1	299.964	375.906	79.3185	287.731	239.21	234.006	1101.87	1505.39	1221.64	1943.56	2831.79	682.546	1036.58	1154	1238.3	586.713
DND1	373863	5.45469	3.32436	0.000195112	0.00202767	2243	1	1.51497	2.48944	8.81317	51.0491	14.4976	4.77563	140.753	115.358	120.139	135.478	234.57	141.993	167.358	156.215	57.3599	118.782
DNER	92737	6.27965	5.21968	0.00518214	0.0219111	5513	1	22.7246	0	22.9142	13.9225	7.24878	9.55126	1651.75	11.4642	13.2712	3.66157	40.979	6.85484	6.48673	196.849	133.84	2677.28
DNHD1	144132	8.50807	-2.51475	5.23825e-05	0.000785232	1555	1	1858.87	679.618	764.983	547.618	743	627.995	86.1326	58.0375	74.7376	225.553	180.166	72.4654	168.655	458.711	39.3646	159.096
DNM1	1759	9.62445	1.75488	0.0116795	0.0399954	6807	1	281.785	403.29	705.054	784.3	195.717	207.74	1496.82	1416.54	565.77	4700.72	259.298	709.966	320.444	3345.52	508.366	1177.02
DNM3-IT1	100874284	-0.750486	-3.21095	0.0140857	0.0457231	7181	1	9.08983	0	1.76263	0	0	0	1.0504	0	0	0	0	0	0	0.902975	0	0
DNMBP	23268	9.82105	-1.45827	0.0051355	0.0217803	5495	1	1125.62	1655.48	1489.43	696.124	1859.31	2170.52	327.724	285.172	125.727	703.021	762.352	717.8	1152.69	1025.78	140.588	215.968
DNMT3A	1788	10.7884	-2.80571	3.14309e-06	0.000109311	669	1	1551.33	5979.64	1390.72	10274.8	4773.32	4090.33	684.334	672.805	572.057	512.62	390.714	1090.9	593.536	202.266	1067.34	902.026
DOC2A	8448	5.95672	4.43191	4.97659e-05	0.000756221	1534	1	33.3294	22.405	3.52527	18.5633	0	2.38782	221.109	201.34	295.458	175.755	152.612	141.014	186.818	184.207	1129.2	197.971
DOCK11	139818	8.51617	1.53169	0.0123696	0.0418101	6896	1	224.216	186.708	278.496	180.992	206.59	214.903	277.83	884.893	477.762	821.656	1547.31	116.532	467.693	1334.6	147.336	149.738
DOCK4	9732	9.6126	-1.65451	0.00348809	0.016489	4931	1	2531.52	1752.57	876.029	751.814	1297.53	1124.66	276.78	1243.15	361.814	243.861	657.078	158.641	135.573	541.785	76.4799	717.013
DOCK5	80005	9.64497	-1.64925	0.0145342	0.0467816	7242	1	3684.41	316.159	943.009	329.499	2160.14	1074.52	275.204	702.899	173.224	645.169	1165.08	194.873	646.078	467.741	29.2423	221.007
DOK1	1796	7.60644	3.42937	1.51627e-05	0.000316359	1116	1	65.1438	37.3416	116.334	88.1757	25.3707	23.8782	306.716	672.805	843.766	2240.15	407.671	300.634	351.581	393.697	543.232	336.19
DOK4	55715	8.57768	2.73084	0.000615213	0.00464972	3084	1	427.222	49.7888	103.995	194.915	32.6195	81.1857	1315.62	344.642	217.228	658.35	771.536	552.304	1713.15	447.876	2993.96	829.316
DOK7	285489	8.01087	-3.82622	0.0107803	0.0376689	6671	1	25.7545	594.977	528.79	3318.19	902.473	458.461	9.97878	0	0.698482	1.46463	2.82614	63.6521	46.0558	0.902975	557.853	1.43979
DOLK	22845	7.87036	1.74809	0.000745885	0.00533986	3256	1	104.533	99.5777	174.501	283.09	39.8683	64.471	546.207	293.054	224.911	492.847	445.117	576.786	275.686	489.413	618.587	326.111
DOLPP1	57171	7.64561	1.73395	0.00225767	0.0120206	4378	1	49.9941	176.75	111.046	190.274	47.1171	83.5735	348.732	439.939	415.597	132.549	362.453	799.078	357.419	462.323	107.972	226.046
DOT1L	84444	10.1506	-1.44653	0.00194128	0.0107358	4215	1	939.282	1120.25	3319.04	3466.7	993.083	1420.75	641.268	1617.88	363.211	511.887	540.499	1046.83	508.56	889.431	302.545	462.891
DPAGT1	1798	8.54417	1.55016	0.00100354	0.00665313	3516	1	162.102	224.05	375.441	60.3308	286.327	200.577	538.329	729.41	553.198	566.079	471.966	841.187	1384.92	471.353	402.644	429.056
DPCD	25911	7.50772	2.15213	0.000138752	0.00159625	2026	1	77.2636	74.6833	109.283	51.0491	126.854	78.7979	387.071	230	322.699	372.748	177.34	411.29	180.98	241.997	1016.73	496.006
DPF3	8110	8.35528	-4.9347	2.7763e-06	9.9323e-05	650	1	295.419	2596.49	1043.48	1396.89	3377.93	2156.2	17.8568	20.0623	32.1302	3.66157	106.687	244.816	19.4602	27.9922	17.9953	101.505
DPH1	1801	9.39082	-1.54128	0.000126629	0.00149227	1978	1	793.845	726.917	1700.94	1647.49	1333.78	668.588	382.87	241.465	301.744	325.88	664.143	386.809	207.575	629.374	322.79	472.25
DPH6	89978	7.27866	-1.35227	0.00368154	0.0171675	4998	1	451.462	266.37	61.6922	148.506	257.332	303.253	81.931	93.8631	122.234	114.973	63.5882	117.512	94.0576	71.335	123.717	88.5468
DPM2	8818	8.84837	2.55508	0.000518624	0.00410357	2946	1	216.641	154.345	523.502	4.64083	141.351	100.288	549.358	1052.56	1403.95	922.716	700.883	1296.54	815.382	1283.13	2565.45	583.833
DPP4	1803	8.45224	3.43169	0.0146511	0.0470669	7256	1	210.581	139.409	54.6417	27.845	61.6146	145.657	17.3316	3630.57	53.7831	5829.95	490.335	611.06	670.079	146.282	3.37411	52.5522
DPP7	29952	11.0698	1.5827	0.00768511	0.0294761	6077	1	871.109	639.787	1537.02	2979.41	648.766	776.04	3624.92	2808.01	2788.34	3167.99	3248.65	1704.9	1285.67	1396.9	12801.4	4375.51
DPP8	54878	10.0845	-1.57118	0.00188108	0.0105075	4173	1	1068.05	2949.99	428.32	454.801	3138.72	3190.12	848.721	693.584	503.605	580.725	701.59	761.866	465.747	807.26	185.576	750.128
DPP9	91039	11.4066	-1.24661	0.0115498	0.0396505	6790	1	793.845	3042.1	8307.29	5736.06	3555.53	3655.75	775.719	1820.66	3120.82	1439.73	2063.79	3341.24	1456.27	2200.55	762.549	642.144
DPP9-AS1	100131094	5.31703	5.37438	0.000212291	0.00214761	2304	1	1.51497	2.48944	5.2879	27.845	0	0	136.552	266.543	372.989	230.679	317.234	574.827	247.144	321.459	0	100.065
DPY19L1	23333	8.52128	2.22457	6.43021e-05	0.000914611	1638	1	360.563	89.6199	123.384	245.964	68.8634	131.33	564.063	1032.49	755.757	415.954	777.895	1348.44	781.002	1033	295.797	938.74
DPY30	84661	7.96529	1.83102	6.06687e-05	0.000878377	1610	1	107.563	154.345	79.3185	83.5349	210.215	159.984	433.289	514.456	733.406	340.526	272.016	374.078	705.756	476.771	509.491	354.187
DPYD-AS1	100873932	-4.11833	6.82751	0.000158066	0.00174475	2109	1	0	0	0	0	0	0	26.7851	59.4705	27.9393	10.2524	38.1529	37.212	11.0274	47.8577	0	28.0758
DRAM1	55332	8.7407	2.09743	0.00493818	0.0211636	5439	1	351.473	79.6621	326.087	232.041	163.098	88.3492	287.284	1619.32	990.447	3082.31	921.322	283.986	498.829	824.416	112.47	228.926
DRAXIN	374946	4.25878	7.4978	0.00124623	0.00781113	3719	1	1.51497	0	0	4.64083	0	2.38782	2.62599	22.9284	1325.02	10.2524	4.94575	24.4816	25.2982	8.12678	1144.95	5.03925
DRGX	644168	3.26474	9.18801	0.00372008	0.0172751	5019	1	0	0	0	0	0	2.38782	1758.37	0.716512	0	0.732314	0	23.5023	1.29735	6.32083	11.247	519.043
DSC2	1824	7.21983	2.74886	0.0135066	0.0443498	7099	1	153.012	17.4261	63.4548	51.0491	28.9951	31.0416	4.72679	745.173	847.957	159.644	95.3823	586.578	1283.72	78.5588	29.2423	33.835
DSN1	79980	7.50117	2.00802	0.000136256	0.00157624	2015	1	172.707	92.1094	65.2175	60.3308	101.483	50.1441	210.605	439.222	516.178	258.507	407.671	324.136	664.89	382.861	232.814	196.531
DST	667	13.7082	-3.24635	2.86017e-05	0.000500154	1333	1	14122.6	45937.7	27724.5	11086.9	67768.9	80741.6	4521.96	2230.5	2566.22	3436.02	3708.6	11182.2	2468.85	9048.71	539.858	3744.88
DSTN	11034	11.3362	2.54993	6.18926e-06	0.000169532	851	1	2367.9	811.558	710.342	733.251	898.849	888.267	5111.76	4329.88	6036.98	5326.85	4377.69	3367.68	13836.2	7287.01	6973.17	5916.8
DSTYK	25778	9.5094	-1.13674	0.00116763	0.00744867	3654	1	1395.29	1140.16	1089.31	807.504	989.459	1062.58	845.57	381.185	254.946	430.601	911.43	508.237	400.88	381.959	296.922	503.205
DTD2	112487	6.45411	1.89097	0.00135399	0.00829908	3803	1	130.288	34.8522	21.1516	23.2041	32.6195	31.0416	193.273	206.356	175.319	180.882	232.45	164.516	153.735	125.514	94.4752	161.976
DTL	51514	4.7227	5.53764	2.90562e-05	0.000505825	1339	1	3.02994	2.48944	14.1011	0	3.62439	0	148.631	235.016	368.798	25.631	57.2294	441.648	212.765	132.737	154.084	23.0366
DTNA	1837	10.0283	-4.12916	1.64451e-05	0.000334499	1146	1	536.3	5568.88	2383.08	1011.7	8687.66	8023.06	436.965	161.215	268.916	83.4838	21.9026	699.194	255.577	68.6261	42.7388	457.852
DTWD2	285605	7.58201	-1.70627	0.00803712	0.0305222	6138	1	21.2096	522.783	37.0153	566.181	463.922	465.624	103.464	183.427	51.6877	138.407	99.6215	156.682	120.653	71.335	74.2305	61.1909
DTYMK	1841	8.15919	1.57198	0.0075671	0.0291215	6057	1	83.3234	159.324	206.228	301.654	155.849	88.3492	119.22	438.506	1013.5	400.576	129.296	829.436	389.204	474.965	961.622	172.774
DUOX2	50506	7.35664	7.44195	0.00442204	0.0195742	5266	1	33.3294	4.97888	7.05054	23.2041	3.62439	2.38782	13.13	2.86605	2.09545	107.65	18963.4	9.79263	239.36	2250.21	8.99763	14.3979
DUOXA2	405753	4.25382	9.9621	0.00169152	0.00975985	4038	1	0	0	0	0	3.62439	0	3.67639	0.716512	0	298.052	5141.46	9.79263	18.8115	543.591	3.37411	5.75914
DUSP12	11266	7.39022	1.18285	0.00468358	0.0203798	5357	1	180.282	89.6199	89.8943	153.147	90.6098	64.471	322.997	250.779	231.198	272.421	258.592	188.998	168.655	384.667	192.324	257.002
DUSP13	51207	8.30046	-7.70351	0.000372571	0.00324063	2679	1	1.51497	5738.16	4260.29	3810.12	6788.48	6712.15	1.0504	0	0	0	0	216.417	0	0.902975	0	0
DUSP16	80824	9.81789	-1.03492	0.00511933	0.021752	5486	1	1666.47	1147.63	1022.33	1146.28	1047.45	1721.62	1241.57	408.412	297.553	293.658	980.671	503.341	904.899	476.771	591.594	606.87
DUSP22	56940	9.93985	-1.09822	0.00883817	0.0326029	6319	1	719.612	1165.06	3100.47	1243.74	1319.28	1074.52	550.408	445.671	298.95	1453.64	666.969	465.15	595.482	397.309	1247.3	591.752
DUSP26	78986	10.5792	-4.2708	0.0159122	0.0499345	7428	1	165.132	8344.61	3789.66	12279.6	8089.64	7662.5	1629.17	0	0	0.732314	0	8.81337	8.43275	0.902975	149.586	1684.55
DUSP28	285193	7.17313	-2.1226	0.000496575	0.0039765	2910	1	34.8443	487.931	169.213	515.132	351.566	248.333	59.3475	48.0063	70.5467	66.6406	26.1418	50.9217	60.9753	53.2755	130.466	125.261
DUSP3	1845	11.9193	-2.4368	0.000106805	0.00132006	1886	1	486.306	9594.31	7408.35	4510.88	15777	16296.8	2650.15	2286.39	1424.2	1764.14	1768.46	1628.51	1634.66	1060.09	518.489	1909.88
DUSP5	1847	7.56254	1.83861	0.00283893	0.0142005	4660	1	98.4732	131.94	141.011	97.4574	61.6146	69.2467	93.4854	1066.89	332.477	346.385	223.972	249.712	447.584	334.101	62.9834	417.538
DUSP6	1848	9.14415	2.61034	8.99304e-05	0.00115434	1816	1	92.4133	221.56	597.533	185.633	173.971	102.676	811.432	3316.74	908.027	1283.01	2155.64	789.286	1001.55	1075.44	406.018	2234.55
DUT	1854	9.61478	0.850321	0.01489	0.0476898	7278	1	459.036	689.575	519.977	580.103	710.381	544.422	1074.03	508.724	1549.93	930.039	942.518	698.214	572.13	858.729	2072.83	1320.28
DUXAP9	503638	1.88844	3.18476	0.0112409	0.0388333	6747	1	0	4.97888	0	0	0	2.38782	4.20159	12.1807	40.512	2.92926	20.4895	7.8341	1.94602	12.6417	6.74823	2.15968
DVL1	1855	11.9342	-2.53522	8.36075e-05	0.0010992	1773	1	716.582	8120.56	6163.93	26940	6313.69	8276.17	850.822	2017.7	2138.75	1533.47	835.831	1541.36	1287.62	1327.37	3446.09	1274.93
DYM	54808	10.3902	-1.31573	0.000683067	0.00501647	3174	1	1828.57	2519.32	1600.47	867.835	3029.99	2858.22	552.509	1079.78	681.02	1312.31	863.386	622.811	607.158	949.027	1430.62	407.459
DYNC1I2	1781	9.92936	0.983569	0.00679382	0.0267733	5915	1	674.162	570.082	757.933	264.527	833.61	1060.19	1046.2	1005.27	1341.09	1554.7	1040.02	2359.04	1945.37	1393.29	753.552	1272.77
DYNLL1	8655	9.69884	3.71035	4.95443e-08	7.40306e-06	156	1	213.611	276.328	437.133	78.8941	83.361	288.926	2474.21	2979.26	4540.83	2577.75	2020.69	3768.2	3685.76	3411.44	2123.44	2486.51
DYNLT1	6993	9.53322	1.18946	0.00557985	0.0230859	5634	1	428.737	594.977	368.391	194.915	547.283	809.469	861.326	978.756	1998.36	828.979	405.551	1368.03	1582.11	1313.83	1337.27	515.443
DYNLT3	6990	8.2998	2.98654	5.45181e-05	0.000810471	1568	1	259.06	54.7677	121.622	9.28166	105.107	121.779	1109.22	974.457	2269.37	361.763	498.107	560.138	950.955	853.312	452.131	842.275
DYRK1A	1859	11.3541	-2.75203	1.86443e-07	1.73541e-05	250	1	2690.59	4431.21	4017.04	13620.8	7361.14	8643.89	1486.31	801.777	924.092	892.691	1144.59	1222.12	1068.36	661.881	628.71	1254.77
DYRK1B	9149	10.5472	-3.61602	2.173e-05	0.00040842	1238	1	110.593	9260.72	1251.47	7448.53	7705.45	5659.12	1062.48	204.923	129.918	131.084	428.16	425	267.253	473.159	434.136	717.013
DYRK2	8445	10.6321	-1.66835	0.0029055	0.0144285	4694	1	695.372	5352.3	675.089	3225.38	2660.3	4367.31	417.008	922.868	949.935	1503.44	662.024	1619.7	974.955	1260.55	175.454	415.378
DYRK3	8444	7.16999	1.86194	0.0054746	0.0227758	5603	1	178.767	77.1727	135.723	27.845	21.7463	11.9391	178.568	612.618	238.881	386.662	193.591	223.272	119.356	224.841	355.407	212.368
E2F1	1869	7.36635	2.73895	0.000432799	0.00361205	2793	1	87.8684	27.3839	42.3032	139.225	36.2439	50.1441	361.862	679.97	908.725	92.2716	151.199	427.938	341.202	288.952	949.25	61.9108
E2F2	1870	4.54465	2.68045	0.0074975	0.0289205	6043	1	1.51497	14.9367	28.2021	4.64083	3.62439	2.38782	17.3316	166.947	86.6118	22.7017	16.9568	67.5691	101.842	54.1785	51.7364	5.03925
E2F3-IT1	100874268	-4.11833	-7.72485	8.34267e-05	0.00109745	1772	1	4.54491	4.97888	21.1516	0	14.4976	21.4903	0	0	0	0	0	0	0	0	0	0
E2F5	1875	7.11293	4.04035	3.89499e-06	0.000124203	731	1	74.2336	32.3627	8.81317	51.0491	7.24878	31.0416	419.109	341.776	640.508	490.65	130.709	366.244	684.999	532.755	1532.97	475.129
E2F7	144455	3.86144	7.22489	0.000354168	0.00312489	2641	1	0	2.48944	0	4.64083	0	0	12.0796	171.246	322	18.3079	5.65228	1087.96	57.0832	88.4916	3.37411	11.5183
EARS2	124454	9.03036	-0.858196	0.0094028	0.0341029	6427	1	336.324	754.301	1011.75	468.724	862.605	790.367	496.313	293.77	257.041	348.581	329.952	446.544	415.151	353.063	644.456	298.756
EBLN2	55096	4.53127	-4.47943	2.57888e-06	9.43713e-05	635	1	212.096	124.472	86.3691	92.8166	86.9854	52.5319	7.35278	5.7321	2.79393	4.39388	2.82614	1.95853	7.1354	8.12678	0	8.63871
EBP	10682	7.55268	2.42098	0.0011378	0.00731042	3628	1	112.108	112.025	88.1317	27.845	86.9854	59.6954	137.602	214.237	971.588	138.407	349.735	148.848	430.07	316.041	1485.73	152.617
EBPL	84650	7.89822	1.53692	0.00154492	0.00914205	3939	1	222.701	79.6621	215.041	139.225	83.361	100.288	330.875	374.736	371.592	590.245	304.517	352.535	573.427	169.759	779.42	216.688
ECH1	1891	11.1816	-1.73316	0.000772956	0.00547647	3290	1	492.366	7933.85	1896.59	4585.14	5936.75	4565.5	802.504	1445.21	1293.59	867.792	1780.47	877.419	1333.67	1116.08	2473.22	748.688
ECHDC1	55862	9.56025	1.07264	0.00812379	0.0307473	6158	1	409.042	921.094	340.188	134.584	743	575.464	752.085	1360.66	1431.89	1027.44	963.714	902.88	1084.58	1755.38	1022.36	647.903
ECHDC2	55268	10.2689	-2.99194	1.57442e-05	0.000324325	1131	1	3217.8	2890.24	1921.27	6975.16	4030.32	1845.78	617.634	143.302	406.516	568.276	129.296	39.1705	491.045	374.735	1097.71	506.805
ECHDC3	79746	7.78701	-3.29893	0.000601751	0.00457944	3063	1	174.222	704.512	1746.77	436.238	572.654	522.932	192.748	75.9503	9.77875	18.3079	16.9568	22.523	9.08142	7.2238	310.418	41.0339
ECI1	1632	10.8252	-2.1487	0.00666597	0.0263854	5889	1	295.419	2671.17	1219.74	15834.5	1366.4	1535.37	577.719	511.59	768.33	499.438	404.138	334.908	520.236	483.995	3946.59	568.715
ECI2	10455	10.3634	-1.31872	0.00150282	0.00896963	3904	1	1174.1	2917.63	905.994	1072.03	3570.02	2843.89	968.992	577.509	1009.31	728.652	676.861	746.198	313.958	898.46	1498.11	922.903
ECM1	1893	9.44389	2.99889	0.0037248	0.0172812	5022	1	165.132	201.645	539.366	60.3308	246.459	265.048	248.419	1651.56	1008.61	11301.1	975.019	1663.77	638.943	1716.56	51.7364	435.535
ECPAS	23392	12.4568	-2.91443	3.37493e-07	2.43559e-05	323	1	3611.69	14122.6	19552.9	7699.13	21909.4	25719.2	1984.73	1894.46	1756.68	1572.28	1855.36	3035.71	2169.81	1886.32	2775.77	1542.73
ECT2	1894	6.98967	3.11843	0.00178796	0.0101677	4099	1	21.2096	57.2572	26.4395	0	86.9854	66.8588	67.7506	542.4	766.933	168.432	255.766	492.569	1080.69	254.639	38.2399	77.7484
ECT2L	345930	1.83035	3.36205	0.00247438	0.0128892	4474	1	3.02994	0	0	0	3.62439	0	18.9072	5.7321	4.19089	13.914	9.18496	6.85484	7.1354	18.0595	13.4965	16.5575
EDF1	8721	11.8322	1.93338	0.0046259	0.0201739	5345	1	1093.81	1919.36	2811.4	1396.89	1895.56	2077.4	3467.36	3353.99	5355.26	4057.02	3288.22	4806.22	3338.07	2681.84	35636.3	5277.53
EDIL3	10085	8.48831	6.33313	0.00052146	0.00411623	2953	1	160.587	17.4261	7.05054	9.28166	21.7463	23.8782	154.934	4926.02	3750.85	106.186	39.566	17894.1	353.527	3641.7	64.1081	1314.52
EDRF1	26098	8.14971	-0.976504	0.00859705	0.0319587	6270	1	630.228	453.078	519.977	162.429	311.698	312.804	234.764	161.932	123.631	212.371	187.232	265.38	149.843	218.52	200.197	270.68
EEA1	8411	10.3642	-1.49688	0.00507169	0.0216008	5473	1	1677.07	2021.43	976.499	445.519	2845.15	5320.05	468.477	750.905	456.807	1712.88	1189.81	807.892	629.213	1197.35	222.691	409.619
EEF1A1	1915	13.4685	5.65767	2.13747e-06	8.40208e-05	593	1	6123.52	707.002	1339.6	250.605	645.142	506.217	89541.1	58212.3	56654.6	132780	84857.7	109436	81472	72710.3	57655.7	62028.8
EEF1AKMT3	25895	8.43211	3.99569	0.00822082	0.0309776	6186	1	384.803	29.8733	26.4395	13.9225	47.1171	16.7147	122.371	303.801	296.156	259.239	320.767	11760.9	137.519	329.586	143.962	120.942
EEF1B2	1933	10.8746	3.10123	5.37728e-05	0.000801948	1563	1	539.33	1142.65	710.342	37.1266	706.756	709.181	2685.87	2636.77	4263.53	5695.94	3865.45	5692.45	6485.43	3684.14	16190.1	3798.87
EEF1E1	9521	5.13093	3.15678	0.00205613	0.0112061	4277	1	16.6647	27.3839	0	0	7.24878	19.1025	91.9098	60.9035	172.525	53.4589	20.4895	56.7972	135.573	90.2975	230.564	133.9
EEF1G	1937	-4.11833	-3.98185	0.0156779	0.0493655	7400.5	1	0	4.97888	0	0	0	0	0	0	0	0	0	0	0	0	0	0
EEF2K	29904	11.1268	-2.71844	1.78829e-05	0.000358427	1162	1	1364.99	6114.07	1039.95	3545.59	14613.5	7741.3	726.35	811.092	762.044	1524.68	916.376	1253.46	597.428	888.528	308.169	927.942
EEF2KMT	196483	7.63593	2.79454	1.29422e-05	0.000282474	1068	1	25.7545	94.5988	185.077	37.1266	57.9903	52.5319	381.294	1089.82	594.408	486.257	302.397	496.486	428.773	448.779	664.7	346.268
EEPD1	80820	10.4588	-3.6238	9.31691e-06	0.000224125	969	1	312.084	2454.59	14492.4	7662.01	2341.36	2385.43	169.114	652.743	303.84	355.905	426.747	161.578	703.161	278.116	805.288	151.897
EFCAB10	100130771	4.49182	5.15767	5.6429e-07	3.33848e-05	394	1	3.02994	0	5.2879	4.64083	7.24878	2.38782	82.4562	105.327	106.169	150.124	250.113	163.537	111.572	176.983	71.9811	125.981
EFCAB11	90141	6.07959	1.27313	0.0139555	0.0454333	7160	1	36.3593	37.3416	21.1516	60.3308	65.239	40.5929	102.414	60.187	90.1042	94.4685	166.036	96.947	96.0036	111.066	176.579	57.5914
EFCAB14-AS1	100130197	2.66616	5.9301	2.72044e-05	0.000483334	1312	1	0	2.48944	0	0	0	2.38782	50.9443	53.0219	47.4968	43.9388	84.7842	55.818	60.3266	66.8202	2.24941	30.2355
EFCAB2	84288	8.22285	-2.81857	2.15371e-05	0.000406501	1235	1	146.952	537.72	433.608	2626.71	521.912	494.278	174.891	74.5173	90.8027	83.4838	122.937	152.765	55.7859	89.3945	68.607	211.648
EFHD2	79180	9.96007	2.81651	0.000281636	0.00263244	2493	1	869.594	134.43	830.201	232.041	130.478	54.9198	648.095	5672.63	2429.32	2215.25	1391.17	1408.18	3781.11	2077.75	4214.27	2598.81
EFNA2	1943	-4.11833	8.50261	0.00839693	0.0314228	6229	1	0	0	0	0	0	0	44.1167	0.716512	0	0.732314	8.47842	0.979263	362.608	0	495.995	2.15968
EFNA3	1944	5.88418	3.52359	0.0126195	0.0423653	6942	1	9.08983	7.46833	5.2879	74.2532	3.62439	4.77563	58.2971	28.6605	30.7332	13.914	35.3268	19.5853	288.011	21.6714	1480.11	26.636
EFNA4	1945	6.47496	2.85301	0.00523354	0.0220405	5535	1	93.9282	37.3416	24.6769	18.5633	14.4976	9.55126	13.6552	190.592	146.681	152.321	114.459	244.816	332.769	52.3726	1122.45	20.8769
EFNB2	1948	9.35111	1.71991	0.00964215	0.0347225	6473	1	153.012	418.226	430.083	222.76	409.556	525.319	1085.59	1188.69	576.248	244.593	666.263	2298.33	1540.6	2140.05	53.9858	2058.89
EFNB3	1949	6.73043	4.44535	0.0110438	0.0383597	6711	1	92.4133	42.3205	1.76263	0	0	0	2216.34	111.776	13.9696	5.1262	89.73	105.76	14.2708	39.7309	1491.36	868.191
EFR3A	23167	10.627	-1.27598	0.00586916	0.0239639	5709	1	1187.74	2795.64	1179.2	793.582	3537.41	5272.3	1047.77	1310.5	1204.18	1529.07	940.398	934.217	1090.42	809.066	214.819	1082
EGF	1950	7.72116	-9.00319	1.41089e-06	6.17238e-05	532	1	0	2601.47	2680.97	1155.57	13181.9	9059.37	0.525199	13.6137	30.7332	0	7.06535	17.6267	18.8115	1.80595	2.24941	0.719893
EGFL6	25975	4.24056	9.13966	0.0010012	0.00664329	3513	1	0	0	0	0	0	4.77563	1.0504	4027.52	90.8027	57.1205	12.0111	165.495	40.2177	91.2005	1.1247	2.87957
EGLN1	54583	9.60507	-7.41719	2.26174e-10	2.75534e-07	18	1	1292.27	5534.03	14799.1	18503	8658.67	12302	81.931	76.6668	26.5423	77.6253	88.3169	67.5691	34.3797	59.5964	6.74823	76.3086
EGLN2	112398	7.3061	-2.5835	0.000572226	0.00440363	3029	1	949.887	238.986	334.9	487.287	170.346	143.269	71.427	21.4954	30.7332	150.124	74.1862	24.4816	47.3531	120.999	3.37411	102.225
EHBP1L1	254102	12.6963	-3.70408	5.03051e-05	0.000762426	1538	1	839.294	14398.9	6336.67	97578	10293.3	14317.3	472.154	2021.28	1758.78	2346.33	861.266	1497.29	1766.99	1618.13	4829.48	1213.02
EHD2	30846	11.5148	2.1889	0.00146709	0.00879856	3886	1	866.564	1545.94	2240.31	1763.51	891.6	914.533	2282.51	4702.47	5299.38	9897.96	9964.27	8168.03	1521.79	16441.4	734.432	3472.76
EHD4	30844	9.83241	2.15675	0.000125212	0.00148232	1969	1	410.557	236.497	1200.35	334.14	253.707	155.208	2553.52	2752.12	2084.27	2184.49	1573.45	2079.95	701.215	1460.11	1249.55	2613.21
EHHADH-AS1	339926	-4.11833	5.85437	0.000503116	0.00401494	2921	1	0	0	0	0	0	0	16.2812	10.0312	18.1605	2.19694	5.65228	17.6267	41.5151	18.0595	0	16.5575
EHMT1	79813	10.6166	-1.5757	0.000125073	0.00148143	1968	1	2407.29	1792.4	3144.54	4524.81	2566.07	1829.07	666.477	813.958	684.512	985.695	998.334	2096.6	978.847	861.438	400.395	607.59
EHMT2	10919	9.83446	1.33147	0.00176838	0.0100834	4088	1	622.653	480.462	493.538	1127.72	344.317	384.438	1217.94	935.765	1450.05	1113.12	883.876	1443.43	1396.59	1646.12	3516.95	879.709
EHMT2-AS1	107986588	4.88817	7.58856	2.14252e-08	4.62427e-06	108	1	0	0	3.52527	9.28166	0	0	422.785	360.406	520.369	391.788	302.397	482.777	502.722	565.262	267.68	292.276
EID3	493861	6.44949	-2.07934	0.000982116	0.006554	3493	1	415.102	82.1516	119.859	241.323	90.6098	128.942	17.8568	48.0063	23.0499	69.5698	24.7287	71.4862	14.9195	83.0737	29.2423	43.1936
EIF1AX	1964	9.87921	1.00061	0.0129651	0.0432355	6990	1	905.953	1008.22	264.395	139.225	764.746	912.146	1174.34	1673.77	1417.92	1094.81	1776.94	1343.55	1278.53	1360.78	1061.72	1138.87
EIF2AK1	27102	10.8657	1.14596	0.00162402	0.0094901	3989	1	980.187	1264.64	974.737	598.667	1895.56	1812.35	2486.29	3139.76	2668.2	1857.88	3401.26	2965.21	4460.92	2764.01	2229.16	1785.33
EIF2AK3	9451	9.4511	-1.40748	0.00889173	0.0327331	6332	1	780.21	256.413	2287.9	320.217	2268.87	926.472	407.554	348.225	342.256	481.13	742.569	588.537	435.908	390.988	60.734	499.606
EIF2B1	1967	9.76244	0.76237	0.00428245	0.0191527	5212	1	513.575	831.474	673.326	658.998	590.776	733.059	836.116	1203.02	1493.35	1058.19	1061.22	1149.65	1044.36	1507.07	1130.33	828.597
EIF2B5	8893	10.2748	-0.888407	0.00785383	0.0299383	6115	1	492.366	1934.3	2606.94	1294.79	1870.19	1915.03	712.17	983.055	894.057	729.385	1114.91	642.396	743.379	1008.62	1346.27	931.541
EIF2D	1939	9.79628	-0.702528	0.0117297	0.0401237	6814	1	805.965	1162.57	1119.27	877.116	1348.27	1492.38	902.291	657.758	491.033	1017.92	426.747	708.986	736.892	586.934	600.592	840.835
EIF2S3	1968	11.1483	1.03354	0.00525888	0.0221272	5540	1	3287.49	1889.49	752.645	1322.64	931.468	1334.79	2202.16	3744.49	2995.79	3586.87	3323.54	3434.27	4635.42	3132.42	3038.95	2380.69
EIF3A	8661	12.5781	-1.91368	0.000113234	0.00137833	1915	1	5637.21	7901.49	15197.4	14289.1	12370	15821.7	4834.98	3801.81	1815.35	3518.77	2388.09	4967.8	3613.11	3332.88	589.345	2641.29
EIF3CL	728689	0.629928	5.2312	0.000625426	0.00470584	3098	1	1.51497	0	0	0	0	0	3.15119	5.01559	7.6833	43.9388	7.06535	5.87558	4.54071	7.2238	6.74823	3.59946
EIF3E	3646	11.5639	1.25907	0.00649812	0.0258792	5853	1	3122.36	1896.95	1165.1	310.935	2344.98	2901.2	4727.31	3066.67	4158.76	8092.8	2757.61	4511.46	5531.88	4756.87	5073.54	4160.26
EIF3F	8665	11.2415	1.44429	0.00786205	0.0299599	6117	1	1248.34	2013.96	920.095	468.724	2058.65	2096.5	1609.73	2024.86	3912.2	4883.07	1640.57	4846.37	2615.45	6920.4	9862.53	1625.52
EIF3J	8669	10.6235	-0.976697	0.0104862	0.0369071	6622	1	581.749	1872.06	2494.13	1257.66	3080.73	3992.43	1638.09	1054.71	1322.92	826.05	719.959	1536.46	1203.94	1265.07	735.557	943.06
EIF4A1	1973	6.38905	-3.62151	1.92256e-05	0.000374822	1194	1	421.162	129.451	761.458	269.168	123.229	59.6954	20.4828	10.0312	27.9393	24.8987	33.9137	19.5853	22.7036	30.7012	1.1247	47.5129
EIF4A3	9775	9.73632	1.14104	0.000962832	0.00645117	3479	1	571.144	537.72	1001.18	352.703	474.795	508.605	1026.76	1418.69	1513.61	1233.95	1700.63	1789.11	1255.83	1118.79	915.509	693.977
EIF4E3	317649	9.90283	-1.94077	0.000135342	0.00156956	2010	1	1454.37	2621.38	722.68	324.858	2754.54	3376.37	626.562	612.618	403.723	737.44	438.758	187.039	558.507	422.592	508.366	390.182
EIF4EBP2	1979	12.0335	-1.47793	0.000331636	0.00296868	2604	1	7233.99	6046.86	6283.79	3081.51	9851.09	9484.4	1455.85	2112.99	1314.54	2867.01	3696.59	2449.14	3688.35	2342.32	3821.74	1370.68
EIF4G1	1981	13.6386	-2.2078	9.00039e-05	0.00115465	1817	1	3960.14	22975.1	40775	31376.6	29694.6	35683.5	3647.51	7906	7607.87	5855.58	6921.22	9709.39	4638.01	6257.62	2091.95	4699.46
EIF4G3	8672	11.4415	-1.66046	0.000310959	0.00283125	2560	1	1981.58	3101.84	2725.03	2079.09	10010.6	9770.94	1447.45	1600.69	1590.44	1534.2	934.04	1891.94	1661.9	1949.52	1058.35	1973.95
EIF5A	1984	11.8695	1.3997	0.00156794	0.00923179	3959	1	672.647	2307.71	3842.54	1582.52	2877.77	2538.25	3235.75	8535.1	8910.53	6208.56	4844.01	8239.52	6332.99	5548.78	5031.93	3891.74
EIF5A2	56648	6.58538	2.07422	0.0111592	0.0386108	6737	1	192.401	17.4261	19.389	0	18.122	33.4294	247.369	172.679	185.796	288.532	194.297	130.242	237.414	139.058	238.437	136.78
EIF6	3692	9.15704	1.87683	8.53036e-05	0.00111647	1781	1	187.856	251.434	481.199	417.675	224.712	224.455	734.753	1074.05	1162.97	804.081	504.466	1017.45	2265.17	1070.93	1724.17	582.393
ELAVL2	1993	3.7962	4.70189	0.00962342	0.0346711	6470	1	9.08983	0	0	0	7.24878	0	514.695	34.3926	0.698482	2.92926	2.82614	51.9009	33.731	3.6119	5.62352	58.3113
ELAVL4	1996	-4.11833	7.86862	0.00257792	0.0132452	4536	1	0	0	0	0	0	0	48.8435	12.8972	19.5575	1.46463	0.706535	4.89631	14.9195	3.6119	4.49882	478.729
ELF2	1998	9.88635	-1.63851	5.7549e-06	0.000162013	828	1	1572.54	1628.1	1142.19	974.574	2906.76	1795.64	667.002	455.702	412.104	616.608	510.825	661.982	507.911	641.112	359.905	530.561
ELF4	2000	8.94857	2.04476	0.0101471	0.0360059	6569	1	825.66	102.067	241.481	125.302	112.356	52.5319	315.119	1422.99	959.714	1246.4	2162	988.076	970.415	1680.44	51.7364	239.004
ELFN1	392617	7.16457	4.57594	0.000880741	0.00603648	3401	1	6.05989	12.4472	28.2021	106.739	10.8732	11.9391	61.9735	559.596	60.0694	535.322	109.513	79.3203	30.4876	2056.98	2998.46	514.723
ELK3	2004	9.85789	3.12661	2.42989e-05	0.000443546	1277	1	402.982	348.522	357.815	167.07	192.093	415.48	1083.49	2358.04	1973.91	1774.4	2225.59	11009.9	937.332	2550	1099.96	2410.92
ELK4	2005	10.4758	-1.70683	5.87884e-05	0.000860237	1593	1	1648.29	2733.41	1656.88	1239.1	3830.98	4329.11	698.514	729.41	451.219	771.127	1216.65	1020.39	1161.77	736.828	348.658	747.249
ELL	8178	9.89201	-1.61029	0.00022486	0.00223588	2343	1	1496.79	637.297	3842.54	2088.37	1043.82	852.45	380.244	690.718	484.048	715.471	745.395	428.917	404.772	583.322	691.693	313.153
ELMO1-AS1	100861514	-4.11833	7.38239	0.000196627	0.00203978	2247	1	0	0	0	0	0	0	97.1618	53.7384	25.1453	68.1052	62.1751	5.87558	11.0274	43.3428	0	54.7119
ELMOD3	84173	8.68298	-0.986741	0.00246713	0.0128684	4469	1	277.24	537.72	775.559	788.941	569.029	522.932	304.615	217.103	337.367	246.058	404.138	318.26	228.333	321.459	292.423	249.803
ELN-AS1	107986809	5.38721	6.3723	0.000251004	0.00242474	2413	1	7.57486	0	17.6263	0	0	2.38782	54.0955	7.88164	35.6226	1099.94	908.604	461.233	194.602	971.601	20.2447	55.4317
ELOA-AS1	100506963	6.38966	3.23982	0.000340391	0.00303191	2617	1	80.2935	22.405	37.0153	0	7.24878	16.7147	149.156	454.269	245.167	221.159	227.504	417.166	232.874	372.929	49.487	207.329
ELOC	6921	9.08558	1.12029	0.0136243	0.0446304	7115	1	180.282	652.234	391.305	69.6124	449.424	468.012	751.034	980.905	1628.86	659.815	515.771	489.631	619.483	741.343	906.512	717.013
ELOVL1	64834	9.13734	2.16081	2.14373e-05	0.000405275	1233	1	356.018	159.324	398.355	241.323	192.093	250.721	418.058	1842.87	1827.93	1367.23	1011.05	1423.85	1521.14	1284.03	527.486	684.618
ELOVL3	83401	-4.11833	6.61565	0.00561535	0.0231755	5647	1	0	0	0	0	0	0	1.5756	32.9596	3.49241	2.19694	140.601	61.6936	3.24336	0	1.1247	0.719893
ELOVL4	6785	5.37967	4.96775	0.000202858	0.00207669	2277	1	18.1797	2.48944	5.2879	13.9225	0	4.77563	510.493	656.325	113.853	49.7974	4.94575	75.4032	32.4336	165.244	519.613	200.85
ELOVL5	60481	9.40919	2.21264	0.00027729	0.00259792	2488	1	799.905	216.581	266.158	74.2532	358.815	179.086	1300.39	2512.81	1720.36	779.182	1583.35	1803.8	1363.51	1809.56	285.675	1479.38
ELOVL6	79071	6.89631	2.6708	0.00016972	0.00183723	2153	1	103.018	32.3627	33.49	23.2041	36.2439	54.9198	192.748	353.241	148.777	158.18	334.191	834.332	157.628	122.805	534.234	169.895
ELOVL7	79993	5.02215	3.25122	0.0146939	0.0471915	7258	1	18.1797	2.48944	31.7274	0	3.62439	7.16345	271.003	23.6449	1.39696	131.084	2.82614	132.2	360.662	9.02975	34.8658	35.9946
EMB	133418	7.16025	2.89404	0.000557443	0.00432993	3000	1	66.6588	57.2572	132.198	4.64083	25.3707	28.6538	689.061	202.056	442.139	618.805	235.983	812.788	502.073	239.288	71.9811	85.6672
EMC7	56851	9.48959	1.48261	0.000101703	0.00126911	1868	1	290.875	512.825	430.083	204.196	576.278	565.912	1647.02	1200.87	1755.98	1017.18	1160.84	1071.31	674.62	1134.14	969.495	1385.79
EME1	146956	5.89846	5.88638	2.51162e-07	2.04417e-05	285	1	4.54491	19.9155	8.81317	0	10.8732	2.38782	113.443	760.22	945.745	293.658	350.441	697.235	392.447	435.234	461.129	138.219
EMG1	10436	9.57174	1.40587	0.000590421	0.00451384	3049	1	345.414	500.378	784.372	324.858	496.542	353.397	770.992	1124.21	789.983	1620.61	1584.05	1054.67	1672.93	748.566	2304.52	717.013
EML2	24139	7.77005	1.34255	0.0154047	0.0488747	7347	1	128.773	194.176	248.531	78.8941	112.356	59.6954	719.522	324.58	537.133	121.564	238.809	99.8848	677.215	240.191	314.917	202.29
EML2-AS1	100287177	2.95441	3.20437	0.00342408	0.0162557	4910	1	1.51497	2.48944	1.76263	0	0	9.55126	75.1034	23.6449	27.2408	5.85851	39.566	6.85484	9.73009	25.2833	11.247	10.7984
EMP3	2014	9.75651	4.14091	0.000121861	0.00145745	1949	1	139.377	164.303	514.689	190.274	112.356	114.615	156.509	3313.87	5909.16	6435.58	5344.23	3859.27	290.605	8874.44	1768.04	378.664
EMSY	56946	8.88982	-1.4683	0.000833328	0.00580367	3347	1	819.6	883.752	556.992	190.274	1192.42	1091.23	278.881	244.331	224.213	204.316	227.504	389.747	446.287	441.555	116.969	277.879
ENAH	55740	11.8257	-2.2642	0.00104171	0.00683817	3551	1	4628.24	2407.29	2386.61	12191.5	2308.74	23811.3	1234.74	3486.55	2608.13	1088.95	319.354	3068.03	1948.61	1497.13	717.561	591.752
ENAM	10117	2.61094	-7.74772	5.07366e-06	0.000149641	790	1	0	283.796	35.2527	27.845	54.3659	136.105	0.525199	0.716512	0	0	0	0.979263	1.94602	0	0	0
ENDOD1	23052	10.6011	-1.7756	0.000293998	0.00271732	2522	1	596.899	3985.6	1274.38	2190.47	3888.97	5308.11	1497.87	592.556	545.514	872.186	511.532	626.728	895.817	703.418	673.698	1475.06
ENDOG	2021	9.94271	-1.77222	0.00378514	0.0174889	5045	1	81.8085	2327.63	1006.46	4756.85	1453.38	1287.03	445.369	392.649	413.501	332.471	431.693	702.131	328.877	606.799	1429.5	241.884
ENGASE	64772	9.93395	-2.45472	5.57166e-06	0.000158385	820	1	1149.86	1600.71	2037.61	6548.21	1283.03	1122.27	504.191	242.898	273.106	410.828	460.661	341.763	735.595	371.123	271.054	566.556
ENKUR	219670	1.87875	3.42128	0.00454869	0.0199407	5316	1	0	4.97888	1.76263	0	0	0	16.2812	1.43302	11.1757	13.1817	4.94575	8.81337	15.5682	5.41785	8.99763	34.5549
ENO1	2023	13.2365	3.15817	0.000349789	0.00309669	2633	1	4458.56	1934.3	7445.37	932.806	2533.45	2077.4	5000.94	78998.4	74087.3	14688	17091.8	39539.7	14706.1	20888.5	8542.13	14826.9
ENO1-AS1	100505975	0.918211	3.80777	0.00236268	0.0124489	4424	1	3.02994	0	0	0	0	0	3.67639	13.6137	12.5727	5.1262	4.23921	8.81337	5.83806	3.6119	6.74823	6.47903
ENO2	2026	9.67294	3.55739	0.000218225	0.00218788	2325	1	907.468	107.046	181.551	55.6899	115.981	59.6954	5779.29	4585.68	836.781	1152.66	2068.03	2301.27	710.946	737.731	2703.79	7131.98
ENO3	2027	14.6753	-5.31458	4.65678e-05	0.000721259	1505	1	13.6347	140392	55919.6	134259	325006	334734	1421.71	7729.02	7199.95	3622.76	3495.23	5854.03	4239.08	5196.62	795.166	1920.67
ENOPH1	58478	8.59843	1.45438	0.000118024	0.00142324	1933	1	262.09	298.733	204.466	139.225	311.698	188.637	928.551	842.619	834.686	611.482	549.684	683.525	510.506	431.622	452.131	571.595
ENOSF1	55556	10.397	-1.49448	0.00596505	0.0242493	5734	1	5119.09	599.956	914.807	4923.92	1272.16	749.774	543.056	611.902	2110.81	873.651	589.957	898.963	397.637	569.777	665.825	771.005
ENPP2	5168	9.48109	3.59941	4.70073e-05	0.00072558	1510	1	299.964	268.86	172.738	139.225	188.468	162.371	4181.11	1863.65	1161.58	3821.21	5973.05	737.385	476.775	5332.07	224.941	1108.63
ENTPD1	953	8.38968	2.65274	1.26362e-06	5.78428e-05	509	1	66.6588	169.282	204.466	120.662	119.605	121.779	706.392	876.295	933.172	1532.73	548.978	475.922	1042.42	491.219	542.107	1261.25
ENTPD2	954	6.37684	4.7184	0.01426	0.0461346	7205	1	0	54.7677	8.81317	0	14.4976	19.1025	121.846	0	0.698482	27.0956	61.4686	162.558	585.752	11.7387	3266.14	26.636
ENTPD3	956	4.04812	3.88897	0.00614792	0.0247681	5786	1	4.54491	0	7.05054	4.64083	0	9.55126	13.13	377.602	37.718	3.66157	2.11961	57.7765	17.5142	5.41785	66.3575	55.4317
ENTPD7	57089	7.09754	2.07957	0.00579328	0.0237248	5692	1	110.593	44.81	151.587	60.3308	10.8732	21.4903	180.668	389.066	234.69	196.992	148.372	955.761	228.333	267.281	43.8635	170.615
ENTPD8	377841	3.18523	7.90493	0.00285631	0.014248	4673	1	0	0	3.52527	0	0	0	15.756	2.14954	2.79393	3.66157	3.53268	1.95853	206.927	2.70893	1162.94	5.75914
EP300	2033	11.2647	-2.18937	1.12842e-06	5.32124e-05	494	1	4040.43	3935.81	4722.1	7016.93	5744.66	6067.44	1303.02	1403.65	972.985	1103.6	1634.92	1379.78	1096.26	1256.94	282.301	1087.04
EP400	57634	10.9996	-1.50721	1.17275e-05	0.000261097	1047	1	2899.66	2805.6	4283.2	3991.11	3363.43	3369.21	1287.26	1481.75	834.686	1047.21	2064.5	1141.82	1185.13	1232.56	708.564	1160.47
EPB41	2035	10.2523	-1.5558	0.00121943	0.0076907	3696	1	1737.67	1909.4	1584.61	1020.98	3403.3	2891.64	1161.74	803.21	498.716	387.394	273.429	597.35	1720.28	255.542	412.766	1002.81
EPB41L5	57669	8.65562	-2.04343	0.000108875	0.00134066	1893	1	1049.88	876.284	361.34	320.217	1177.93	1127.05	305.666	144.735	64.9588	119.367	145.546	270.277	358.067	241.997	76.4799	259.161
EPC1	80314	9.66138	-1.23689	0.000605012	0.00459675	3068	1	766.576	1707.76	849.59	1280.87	1192.42	1661.92	692.737	331.029	277.297	668.603	568.761	764.804	607.158	261.863	448.757	653.663
EPC2	26122	9.11371	-0.774638	0.0078868	0.0300398	6119	1	615.078	662.192	579.907	1025.62	695.883	768.877	381.294	319.565	294.061	500.17	431.693	513.134	544.237	464.129	253.058	534.16
EPCAM	4072	7.44866	7.28781	0.0102653	0.0363268	6587	1	28.7845	0	3.52527	37.1266	7.24878	7.16345	27.8355	1.43302	16.0651	5.1262	1.41307	8.81337	21348.5	0.902975	12.3717	414.658
EPG5	57724	9.9693	-2.26377	1.71671e-06	7.07007e-05	566	1	2423.95	2531.76	2629.85	844.631	2634.93	2115.6	599.777	513.023	264.026	560.22	651.426	418.145	334.715	443.361	141.713	647.903
EPHA1	2041	6.67717	6.83371	5.24208e-07	3.19042e-05	383	1	15.1497	7.46833	0	32.4858	0	2.38782	245.268	1297.6	1809.77	1684.32	1791.07	1367.05	1021.01	1125.11	304.795	283.638
EPHA5	2044	1.81748	5.16941	0.00682827	0.0268727	5923	1	0	0	3.52527	0	0	0	5.25199	47.2898	60.0694	9.52008	0	0.979263	6.48673	78.5588	1.1247	2.15968
EPHA8	2046	-4.11833	6.79957	0.012789	0.0427951	6966	1	0	0	0	0	0	0	3.15119	0	0.698482	0	3.53268	0.979263	0.648673	3.6119	30.367	238.285
EPHB1	2047	7.1958	-1.79952	0.00771883	0.0295834	6082	1	12.1198	368.437	142.773	167.07	442.176	508.605	68.2758	134.704	28.6378	22.7017	70.6535	111.636	68.1107	38.8279	170.955	71.2694
EPHB2	2048	8.18441	4.19929	0.00116083	0.00741155	3650	1	243.91	72.1938	49.3538	4.64083	10.8732	26.266	71.427	635.546	2395.09	830.444	72.7731	958.698	3070.17	1494.42	2917.48	22.3167
EPHB3	2049	7.8128	3.3707	0.000487014	0.00392677	2891	1	228.761	69.7044	37.0153	37.1266	25.3707	21.4903	145.48	353.241	683.814	241.664	702.296	798.099	961.333	246.512	2975.97	123.102
EPHX4	253152	3.16023	4.92308	0.00031169	0.00283366	2564	1	0	2.48944	0	0	7.24878	0	56.7215	75.9503	22.3514	12.4493	45.9248	11.7512	164.114	18.9625	25.8682	58.3113
EPM2A	7957	9.58898	-4.51749	1.2879e-08	3.61556e-06	83	1	528.725	3333.36	1815.51	7174.72	4925.55	4336.27	370.265	93.1466	168.334	129.62	86.9038	102.823	134.275	255.542	103.473	164.855
EPN2	22905	10.0109	-0.912131	0.00290939	0.0144358	4697	1	1221.07	1331.85	1753.82	1062.75	1783.2	1339.56	716.371	583.958	547.61	541.912	606.207	710.945	586.4	1292.16	1243.92	691.817
EPS15	2060	11.1409	-1.92357	5.63896e-05	0.000833583	1576	1	3840.45	4607.96	1737.96	1369.04	6777.61	8056.49	738.429	1000.97	960.413	2235.75	777.189	1161.41	1336.27	1358.98	824.408	1200.06
EPS15L1	58513	10.745	-2.33549	8.73351e-06	0.000213693	951	1	798.39	4483.49	4156.29	4956.4	5512.7	3225.94	1051.97	787.447	1003.02	1086.02	727.731	726.613	600.671	856.923	166.456	632.066
EPS8L2	64787	8.26577	4.06351	0.00279831	0.014073	4635	1	186.342	57.2572	38.7779	106.739	36.2439	26.266	12.0796	40.8412	386.959	1487.33	77.7189	495.507	1839.64	527.338	7488.28	229.646
EPSTI1	94240	7.21714	3.17519	0.0043209	0.0192435	5234	1	80.2935	47.2994	95.1822	9.28166	43.4927	21.4903	29.4111	165.514	1292.89	370.551	164.623	330.012	1922.02	109.26	21.3694	66.2301
EPX	8288	-4.11833	4.09608	0.0054544	0.022708	5599	1	0	0	0	0	0	0	14.7056	0	0	5.1262	4.23921	1.95853	3.24336	1.80595	5.62352	6.47903
EPYC	1833	-4.11833	7.04497	0.00627043	0.0251659	5808	1	0	0	0	0	0	0	0	46.5733	220.72	20.5048	8.47842	9.79263	24.6496	2.70893	0	0
EQTN	54586	1.5166	-5.74793	0.000254927	0.00244944	2426	1	106.048	0	1.76263	0	10.8732	7.16345	0	0.716512	0	0	1.41307	0	0.648673	0	1.1247	0
ERAP2	64167	8.49451	2.45375	0.0018202	0.0102983	4120	1	68.1737	271.349	54.6417	180.992	268.205	81.1857	249.469	563.179	503.605	103.256	173.808	897.005	1688.5	1556.73	2266.28	439.854
ERBB4	2066	6.73866	-6.3958	1.51733e-05	0.000316359	1118	1	75.7486	921.094	271.446	408.393	2471.83	1731.17	6.30239	2.14954	0.698482	2.92926	0	0.979263	1.94602	2.70893	46.1129	52.5522
ERBIN	55914	10.8255	-1.20386	0.00540431	0.0225761	5580	1	2508.79	3594.75	1457.7	1420.09	3312.69	4231.21	571.941	1299.04	873.801	1222.96	2386.68	1555.07	1405.03	1470.04	275.553	896.267
ERC1	23085	10.6676	-1.48227	0.000285878	0.00266233	2503	1	2399.72	2130.96	3849.59	2181.19	3091.61	2660.03	1372.34	980.189	454.013	1176.1	773.656	1892.92	887.385	836.155	286.8	1071.92
ERC2-IT1	711	-4.11833	-3.26532	0.0134657	0.0442654	7078.5	1	3.02994	0	0	0	0	0	0	0	0	0	0	0	0	0	0	0
ERCC2	2068	9.05103	1.34704	0.00487295	0.0209427	5421	1	262.09	405.779	370.153	454.801	199.341	303.253	603.453	641.995	1281.71	431.333	1289.43	1024.31	376.23	515.599	1995.23	300.915
ERCC4	2072	8.1867	-1.11755	0.00660636	0.0262073	5876	1	249.97	485.441	410.694	283.09	489.293	656.649	187.496	419.16	160.651	164.771	126.47	273.214	120.004	259.154	100.099	167.015
ERCC6	2074	8.80406	-2.01626	1.36157e-06	6.10348e-05	520	1	884.743	921.094	900.706	839.99	858.981	988.556	288.859	118.941	162.746	413.025	129.296	240.899	257.523	225.744	202.447	182.853
ERCC6L	54821	3.50431	4.28933	0.00442635	0.0195896	5267	1	13.6347	0	1.76263	0	0	0	10.504	67.3522	177.414	3.66157	9.18496	103.802	51.8938	63.2083	8.99763	5.75914
ERCC8	1161	6.89137	1.09097	0.0135961	0.0445871	7108	1	72.7186	119.493	31.7274	64.9716	79.7366	119.391	153.358	124.673	151.571	144.266	225.385	182.143	162.817	225.744	177.703	185.012
ERF	2077	9.42667	1.28921	0.00504535	0.0215177	5465	1	1189.25	288.775	393.067	436.238	173.971	159.984	1518.87	851.933	942.252	1031.83	1679.43	639.459	984.686	984.243	948.126	1177.74
ERG	2078	8.40426	1.42292	0.00593502	0.0241651	5725	1	212.096	219.071	354.289	83.5349	195.717	176.698	730.551	596.855	656.573	592.442	722.079	157.661	238.063	567.971	163.082	1122.31
ERG28	11161	8.24505	2.15977	4.41818e-05	0.000691055	1490	1	192.401	231.518	118.096	41.7675	134.102	143.269	685.91	490.094	911.519	411.56	406.964	500.403	517.641	457.808	1369.89	661.581
ERGIC3	51614	10.975	2.0728	3.96657e-05	0.000635468	1455	1	1374.08	831.474	1147.47	566.181	1018.45	950.351	2220.54	4286.89	2918.26	3675.48	3086.85	3176.73	5297.71	3328.37	10850	2444.04
ERH	2079	9.51743	2.34581	2.34405e-06	8.87255e-05	615	1	412.072	540.209	158.637	180.992	250.083	408.316	1588.73	1494.64	3101.26	1127.76	1641.99	1271.08	1232.48	2182.49	1414.88	1468.58
ERI3-IT1	100874278	1.58698	-6.58437	7.86724e-07	4.09342e-05	448	1	27.2695	27.3839	40.5406	41.7675	18.122	21.4903	0	0	0	0.732314	0.706535	0.979263	0.648673	0	0	0
ERICH1	157697	8.70253	-1.31159	0.00995602	0.0355017	6537	1	857.474	271.349	772.034	1512.91	221.088	303.253	220.058	210.655	172.525	448.908	310.169	207.604	318.498	464.129	58.4846	233.245
ERICH6-AS1	101928085	3.14447	4.26028	0.00268315	0.0136619	4578	1	12.1198	0	0	0	0	0	13.6552	22.9284	60.0694	35.8834	7.06535	21.5438	12.9735	22.5744	116.969	73.4291
ERICH6B	220081	1.8104	7.59215	4.24192e-06	0.000132517	745	1	1.51497	0	0	0	0	0	59.3475	32.2431	18.1605	62.2467	52.9901	62.6728	101.842	47.8577	4.49882	45.3532
ERLEC1	27248	9.75608	1.21255	0.00170393	0.00981615	4046	1	690.827	692.065	382.492	218.119	634.268	790.367	1980	1428.01	1369.72	809.207	1055.56	1206.45	1187.72	1024.88	834.531	2267.66
ERLIN1	10613	8.67646	1.83173	0.000142536	0.0016247	2045	1	240.88	209.113	322.562	74.2532	155.849	298.477	520.472	602.587	554.595	1077.97	1118.45	1312.21	799.814	884.916	420.639	427.616
ERLNC1	101929441	1.00843	5.55133	0.000712408	0.00516655	3213	1	0	0	1.76263	0	0	0	57.7719	2.14954	16.7636	3.66157	7.06535	6.85484	8.43275	3.6119	3.37411	28.0758
ERMAP	114625	7.19921	2.1667	3.06712e-05	0.000524154	1364	1	63.6288	121.983	65.2175	51.0491	68.8634	45.3685	274.679	324.58	240.976	538.251	328.539	260.484	217.305	297.982	173.204	457.852
ERN2	10595	3.86845	5.31177	0.00523267	0.0220405	5534	1	0	4.97888	1.76263	0	0	7.16345	1.0504	25.0779	44.0044	2.92926	5.65228	29.3779	767.38	9.93273	31.4917	3.59946
ERP29	10961	10.5049	2.74889	2.62721e-06	9.55387e-05	641	1	943.827	465.526	560.518	445.519	453.049	494.278	6261.42	4195.18	3904.51	2968.8	2348.52	2217.05	1963.53	1646.12	8286.82	3881.66
ERP44	23071	9.74712	1.74498	1.085e-05	0.000246744	1025	1	530.24	527.762	491.775	171.711	507.415	587.403	1028.86	1627.92	1562.5	1202.46	1961.34	1851.79	2032.94	1576.59	1642.07	1246.85
ERVV-1	147664	-4.11833	-4.82406	0.00455018	0.0199407	5318.5	1	0	0	1.76263	0	0	7.16345	0	0	0	0	0	0	0	0	0	0
ESAM	90952	9.56834	1.7021	0.00256501	0.0131988	4530	1	153.012	410.758	729.731	505.85	413.181	312.804	1800.91	1630.07	885.675	831.176	2501.13	429.896	393.096	1528.74	590.47	3103.46
ESCO1	114799	8.84462	-1.41685	0.000390865	0.00336231	2709	1	677.192	893.71	368.391	375.907	909.722	1282.26	272.053	262.96	280.79	281.209	328.539	384.85	348.337	310.623	107.972	236.125
ESCO2	157570	4.44765	3.20856	0.0138484	0.0451839	7144	1	0	0	10.5758	32.4858	0	0	15.756	112.492	53.7831	13.1817	22.6091	149.827	131.032	133.64	22.4941	8.63871
ESD	2098	10.1605	1.25447	0.00543372	0.0226583	5590	1	719.612	1065.48	421.27	125.302	1101.81	1012.43	1935.88	1058.29	1610.7	2243.08	1023.06	2385.48	2368.3	1320.15	2410.24	1323.16
ESM1	11082	5.68921	8.57891	7.39146e-07	3.96993e-05	434	1	9.08983	4.97888	1.76263	0	0	0	775.193	2958.48	773.219	127.423	1223.01	252.65	228.982	1026.68	79.854	2644.17
ESPN	83715	5.89439	7.00213	0.00325077	0.015695	4828	1	3.02994	0	5.2879	23.2041	0	0	21.5331	7.16512	30.7332	14.6463	15.5438	3.91705	576.022	4.51488	5967.68	92.8662
ESR1	2099	7.50971	-2.98223	2.17991e-05	0.000408514	1243	1	354.503	990.798	100.47	264.527	608.898	754.55	110.292	63.0531	56.577	143.534	29.6745	24.4816	57.7319	76.7529	13.4965	72.7092
ESR2	2100	4.58104	-3.62625	0.000187148	0.00197331	2210	1	349.958	42.3205	17.6263	32.4858	14.4976	47.7563	7.35278	2.86605	2.79393	11.717	12.0111	3.91705	3.24336	14.4476	1.1247	8.63871
ESRRA	2101	10.8183	-1.31593	0.0107425	0.0375705	6665	1	160.587	3054.55	2555.82	7555.27	1975.29	1793.25	1051.45	1180.81	972.287	932.968	985.617	836.29	1998.56	1164.84	1386.76	934.421
ESRRB	2103	5.70833	-4.26197	0.000366476	0.00320546	2665	1	1.51497	360.969	26.4395	408.393	213.839	362.948	5.25199	7.16512	5.58786	2.92926	4.94575	5.87558	0	30.7012	46.1129	10.7984
ESRRG	2104	5.964	-5.26767	0.000442325	0.00366747	2811	1	4.54491	731.896	121.622	88.1757	358.815	1019.6	47.7931	5.01559	0	0	0	0	3.24336	7.2238	23.6188	13.678
ETFA	2108	10.4763	-0.97492	0.0144219	0.04651	7228	1	648.408	3594.75	898.943	1155.57	2827.02	2858.22	1063.53	1397.2	1528.28	717.668	912.137	1308.3	788.138	1103.44	792.916	549.278
ETFDH	2110	9.88625	-2.1307	3.74317e-05	0.00060719	1437	1	922.618	4207.16	773.796	751.814	2758.16	2469	426.987	623.366	478.46	396.182	174.514	509.217	365.203	331.392	828.907	388.022
ETHE1	23474	8.30113	1.53561	0.00520598	0.021968	5524	1	104.533	216.581	216.804	125.302	250.083	198.189	209.029	604.736	1069.38	1219.3	334.898	216.417	920.467	246.512	257.557	292.276
ETNPPL	64850	2.17066	-5.72493	0.000188687	0.00198481	2215	1	0	87.1305	10.5758	0	72.4878	26.266	0.525199	0	0.698482	0	0.706535	0	0.648673	3.6119	0	0
ETV1	2115	6.98352	3.96734	2.72164e-06	9.78517e-05	647	1	10.6048	47.2994	15.8637	18.5633	47.1171	52.5319	543.581	1077.63	454.712	616.608	72.0666	421.083	258.172	818.999	311.543	430.496
ETV2	2116	3.68561	3.33786	0.00242384	0.0126965	4450	1	15.1497	4.97888	1.76263	0	0	2.38782	35.1883	20.7789	35.6226	26.3633	21.1961	18.606	17.5142	31.6041	161.957	40.314
ETV4	2118	6.10447	6.04278	0.000868093	0.00597766	3385	1	3.02994	0	3.52527	37.1266	0	7.16345	11.5544	198.474	209.545	46.1358	115.872	57.7765	2263.87	75.8499	2594.69	12.9581
ETV5	2119	8.78966	2.91218	1.89333e-05	0.000371455	1188	1	118.168	77.1727	255.582	213.478	112.356	191.025	735.803	905.672	1211.87	659.083	1131.16	1364.11	277.632	564.359	3502.33	1789.65
ETV7	51513	4.16492	3.8332	0.0127679	0.042743	6963	1	19.6946	0	8.81317	0	0	0	5.25199	3.58256	224.911	90.0746	14.8372	11.7512	275.686	12.6417	16.8706	21.5968
EVA1A	84141	4.28321	5.08329	0.0003266	0.00292972	2598	1	1.51497	0	5.2879	0	10.8732	2.38782	11.0292	659.191	115.25	103.989	40.979	42.1083	38.2717	34.3131	53.9858	34.5549
EVA1B	55194	8.30438	4.38783	0.000354389	0.00312554	2643	1	219.671	34.8522	49.3538	64.9716	28.9951	16.7147	143.379	876.295	1375.31	1395.79	441.585	427.938	169.952	392.794	8692.84	548.558
EVI2A	2123	4.80194	5.71814	0.000283713	0.00264746	2498	1	6.05989	9.95777	7.05054	0	0	0	7.35278	419.16	467.284	224.088	65.7078	643.376	67.462	92.1035	7.87293	29.5156
EVI2B	2124	5.53365	5.02466	7.10139e-05	0.000982977	1684	1	4.54491	7.46833	24.6769	0	7.24878	4.77563	19.9576	808.942	495.224	592.442	170.275	103.802	151.789	195.946	48.3623	56.1516
EXO1	9156	4.11432	4.09664	0.00182354	0.0103097	4123	1	0	0	8.81317	13.9225	0	2.38782	21.5331	117.508	140.395	16.1109	25.4353	188.018	106.382	61.4023	35.9905	3.59946
EXO5	64789	6.37563	1.45716	0.00664653	0.0263219	5886	1	42.4192	84.641	81.0812	32.4858	28.9951	31.0416	113.443	197.041	250.755	163.306	97.5019	150.806	134.275	108.357	77.6046	82.7877
EXOC3L1	283849	6.12471	3.42475	8.83245e-05	0.0011419	1803	1	24.2395	34.8522	35.2527	9.28166	21.7463	2.38782	231.087	180.561	132.712	65.9083	293.212	146.889	93.4089	133.64	295.797	713.414
EXOC3L2	90332	6.94227	3.46771	0.00191133	0.0106307	4191	1	7.57486	12.4472	74.0306	88.1757	18.122	21.4903	783.071	267.259	133.41	147.927	99.6215	74.424	74.5974	199.558	75.3552	2235.27
EXOC6	54536	8.45576	-2.12451	0.000223216	0.00222571	2337	1	89.3833	1087.89	169.213	570.822	1185.18	1296.58	279.406	161.215	119.44	164.038	209.841	100.864	208.224	156.215	115.845	166.295
EXOC6B	23233	9.60656	-1.2957	0.00100078	0.00664241	3512	1	1505.88	1306.96	690.953	598.667	1457.01	1769.37	607.655	386.917	351.336	662.012	926.268	597.35	415.151	370.22	187.826	470.81
EXOC8	149371	9.12974	-2.24159	3.02662e-06	0.000106251	664	1	536.3	759.28	1986.49	1355.12	1525.87	1146.15	478.981	174.829	148.777	295.855	196.417	244.816	317.201	142.67	201.322	375.064
EXOSC4	54512	7.8374	3.06847	0.000401122	0.00342999	2726	1	57.5689	87.1305	153.349	92.8166	47.1171	35.8172	244.743	508.007	692.196	376.409	185.819	352.535	256.874	218.52	3431.47	357.787
EXT1	2131	10.0108	1.73032	0.0094785	0.0343173	6438	1	1142.29	612.403	491.775	218.119	511.039	422.643	463.751	6563.25	2178.57	3466.04	634.469	1221.14	718.73	2032.6	1074.09	439.854
EXT2	2132	10.3746	1.46261	0.000230015	0.00227285	2359	1	807.48	721.938	1397.77	468.724	659.639	742.611	1209.01	3092.47	2036.77	2443.73	2272.92	2681.22	1501.68	2792	2873.62	1136.71
EXTL2	2135	7.74989	1.61243	0.00808867	0.0306876	6143	1	128.773	179.24	31.7274	55.6899	144.976	198.189	206.403	596.138	346.447	123.029	73.4797	641.417	193.305	483.092	575.849	524.802
EXTL3	2137	10.6687	-0.955516	0.00363598	0.0170225	4979	1	1251.37	1872.06	2079.91	3336.76	2508.08	2552.57	1345.03	1924.55	718.738	946.15	992.682	1474.77	640.889	1541.38	949.25	1155.43
EYA4	2070	8.89699	-3.96366	0.00382414	0.0176186	5058	1	69.6887	1667.93	507.639	478.005	5179.25	3395.47	12.0796	434.923	161.349	0	2.11961	276.152	32.4336	279.922	0	7.91882
EYS	346007	-4.11833	5.99482	0.000139537	0.00160069	2032	1	0	0	0	0	0	0	65.1246	6.44861	6.28634	13.914	10.598	9.79263	13.6221	13.5446	2.24941	19.4371
EZH1	2145	10.3833	-1.69626	0.000213995	0.00215474	2315	1	2380.02	2242.99	3153.35	1675.34	2808.9	2165.75	1594.5	275.857	254.946	960.064	1085.94	304.551	641.538	827.125	578.098	896.986
EZR	7430	10.6372	1.36956	0.0128983	0.0430867	6978	1	1848.27	420.716	1034.67	812.145	804.615	1024.37	1024.66	2588.76	6590.18	699.36	2407.17	2405.07	5173.82	818.999	2550.83	1342.6
EZR-AS1	101409257	-4.11833	7.87978	0.000141114	0.00161481	2037	1	0	0	0	0	0	0	38.8647	54.4549	181.605	11.717	57.2294	57.7765	129.086	24.3803	0	39.5941
F12	2161	3.08266	7.2287	0.000876676	0.00601674	3396	1	0	0	1.76263	0	0	2.38782	7.35278	5.7321	37.718	2.19694	9.89149	152.765	57.7319	4.51488	752.427	7.19893
F2R	2149	8.84635	5.04219	8.68465e-05	0.00113031	1791	1	107.563	104.557	56.4043	69.6124	76.1122	66.8588	1000.5	1706.02	430.265	15331	1881.5	268.318	1171.5	2933.77	50.6117	1647.11
F2RL1	2150	5.73299	4.57233	0.00335398	0.0160072	4883	1	36.3593	7.46833	5.2879	13.9225	0	2.38782	25.2095	19.3458	97.089	990.089	87.6104	167.454	1131.93	64.1112	5.62352	5.75914
F2RL2	2151	4.85911	5.79672	0.00623401	0.0250667	5797	1	3.02994	0	1.76263	18.5633	0	0	9.97878	12.1807	4.19089	1791.24	3.53268	1.95853	241.955	85.7826	2.24941	10.7984
F8	2157	9.17313	-1.41551	0.0154237	0.0489035	7351	1	568.114	853.879	1239.13	153.147	1634.6	1208.23	341.379	221.402	157.158	338.329	973.606	298.675	192.007	546.3	33.7411	431.936
F8A1	8263	6.24951	2.72787	0.000866619	0.00597129	3383	1	27.2695	29.8733	12.3384	0	36.2439	71.6345	184.345	169.813	236.087	57.1205	344.789	206.624	262.064	246.512	73.1058	177.814
FAAP24	91442	4.98663	3.0611	0.00409365	0.0185576	5142	1	27.2695	0	17.6263	18.5633	0	2.38782	27.3103	75.2338	183.701	133.281	141.307	58.7558	51.8938	148.991	83.2281	12.2382
FABP1	2168	5.00715	7.1513	0.0137525	0.0449483	7132	1	1.51497	0	1.76263	9.28166	3.62439	0	0	0	16.7636	0	1.41307	1.95853	3800.57	2.70893	10.1223	0.719893
FABP5	2171	4.88742	6.04376	1.00716e-05	0.000235239	998	1	0	4.97888	0	0	14.4976	2.38782	110.817	465.017	511.987	119.367	328.539	437.73	125.843	140.864	101.223	62.6307
FABP6	2172	1.0177	5.56986	0.0131869	0.0437747	7022	1	0	0	1.76263	0	0	0	0.525199	10.0312	1.39696	0	0.706535	3.91705	94.7062	0.902975	0	27.3559
FABP7	2173	3.04303	-4.76314	0.00317114	0.01541	4796	1	0	17.4261	0	0	228.337	11.9391	2.62599	0.716512	0	0.732314	0	0	1.29735	1.80595	0	8.63871
FADD	8772	8.3082	0.913097	0.0156494	0.0493491	7392	1	183.312	189.198	292.597	361.985	155.849	202.964	327.724	578.225	410.707	767.465	370.224	427.938	477.423	521.92	236.188	231.805
FADS2	9415	9.41911	1.12508	0.0113799	0.0391882	6769	1	236.336	814.048	199.178	473.364	757.498	300.865	1763.62	768.101	1221.64	385.929	1189.1	589.516	609.753	1537.77	909.886	1135.27
FAF1	11124	10.438	-1.30525	0.000380704	0.00329529	2693	1	863.534	2621.38	1820.8	1188.05	3570.02	3020.59	636.541	1042.53	1182.53	833.373	539.086	847.062	897.763	922.841	1131.45	791.162
FAIM2	23017	9.20487	4.93269	0.0141608	0.0458864	7193	1	0	316.159	26.4395	116.021	50.7415	131.33	16707.6	30.81	4.88937	123.029	49.4575	13.7097	145.303	208.587	2341.63	12987.6
FAM102A	399665	9.88953	1.97294	0.00012592	0.00148469	1976	1	1054.42	238.986	556.992	589.385	134.102	298.477	1413.84	2042.06	1274.73	2444.46	2913.75	2496.14	1589.25	2052.46	1194.44	1372.12
FAM102B	284611	7.83495	1.51581	0.0155417	0.0490623	7384	1	148.467	256.413	51.1164	134.584	90.6098	128.942	115.019	975.89	695.688	384.465	161.797	286.924	504.668	535.464	88.8516	112.303
FAM104A	84923	8.96623	1.19408	0.000523212	0.00412448	2957	1	336.324	380.885	368.391	139.225	286.327	472.787	713.745	873.429	608.378	760.142	996.215	758.929	670.728	906.587	554.479	722.772
FAM104B	90736	7.01419	1.52412	0.00258579	0.0132793	4539	1	42.4192	149.367	28.2021	78.8941	72.4878	85.9614	247.894	221.402	338.764	155.251	252.94	147.869	116.112	275.407	206.946	229.646
FAM107B	83641	8.47739	2.47268	0.00141999	0.00858848	3854	1	245.425	146.877	137.485	27.845	221.088	128.942	1087.16	2282.81	908.725	601.23	1109.26	401.498	616.239	283.534	28.1176	1078.4
FAM110A	83541	7.2359	1.49055	0.0108178	0.0377329	6682	1	28.7845	129.451	174.501	83.5349	25.3707	97.9004	149.156	296.636	433.059	112.044	139.187	110.657	319.796	182.401	349.783	434.095
FAM111A	63901	8.361	1.14136	0.00447377	0.019726	5286	1	319.659	206.624	262.632	232.041	137.727	169.535	227.936	320.281	632.825	472.343	389.301	313.364	772.569	652.851	746.804	354.907
FAM111A-DT	101927204	5.17737	2.67151	0.00212073	0.0114567	4314	1	37.8743	9.95777	15.8637	13.9225	3.62439	4.77563	53.5703	37.2586	92.8981	53.4589	56.5228	41.129	105.734	65.9172	364.404	42.4737
FAM111B	374393	3.78981	5.49937	0.000922073	0.0062463	3441	1	0	0	12.3384	0	0	0	54.0955	91.7136	149.475	24.8987	8.47842	138.076	326.282	121.902	4.49882	10.7984
FAM118A	55007	9.77788	-1.50392	0.000613567	0.00464359	3080	1	807.48	873.794	2229.73	1902.74	2058.65	998.107	605.029	990.937	761.345	251.916	423.921	173.33	422.935	387.376	746.804	449.213
FAM126B	285172	8.51227	-1.40371	0.00093762	0.00632302	3456	1	990.791	642.276	207.991	348.062	627.02	747.386	207.979	171.246	162.048	183.079	176.634	243.836	300.984	153.506	191.2	454.252
FAM131C	348487	3.34337	5.58264	0.00903094	0.0330992	6360	1	4.54491	2.48944	1.76263	0	0	0	80.3554	2.86605	0	24.8987	1.41307	1.95853	3.24336	0	291.298	296.596
FAM133A	286499	3.99345	5.1684	0.00183747	0.0103556	4135	1	3.02994	0	0	9.28166	3.62439	0	119.745	10.7477	403.723	38.0803	0	21.5438	3.89204	120.096	165.332	71.9893
FAM136A	84908	8.51252	1.56815	0.015574	0.0491512	7386	1	136.347	497.888	95.1822	9.28166	311.698	222.067	283.607	801.061	1130.84	421.813	304.517	1211.35	755.055	493.927	646.705	239.724
FAM13A	10144	9.42027	-1.74363	0.000197001	0.00204052	2249	1	858.989	1048.06	965.923	190.274	2964.75	1494.77	487.91	313.116	358.321	411.56	360.333	416.187	405.421	347.645	251.934	391.622
FAM149B1	317662	9.01526	1.04475	0.000506611	0.0040373	2925	1	315.114	440.631	287.309	399.111	358.815	360.56	825.612	594.705	875.198	622.467	510.825	940.092	653.862	825.319	900.888	683.178
FAM151A	338094	2.9694	5.44081	0.000300939	0.00276567	2536	1	0	2.48944	0	4.64083	0	0	29.9363	67.3522	32.8287	33.6864	3.53268	146.889	85.6248	6.32083	5.62352	104.384
FAM153B	202134	2.52036	-9.55971	1.22858e-05	0.000271709	1054	1	908.983	0	17.6263	4.64083	7.24878	7.16345	0	0	0	0	0	0	0.648673	0	0	1.43979
FAM156B	727866	-4.11833	2.55015	0.0126224	0.0423653	6945	1	0	0	0	0	0	0	0.525199	0.716512	0.698482	1.46463	0	0.979263	1.29735	5.41785	2.24941	1.43979
FAM163B	642968	3.43271	10.8368	0.00174849	0.0100042	4074	1	1.51497	0	0	0	0	0	11.5544	0.716512	98.486	0.732314	9.18496	0.979263	5.18938	0.902975	780.545	3709.61
FAM166A	401565	5.47982	7.67518	2.28431e-07	1.95762e-05	272	1	9.08983	2.48944	3.52527	0	3.62439	0	182.244	362.555	474.269	393.985	172.395	756.97	677.215	210.393	2763.4	386.582
FAM166B	730112	7.51621	-7.4249	8.85526e-08	1.0864e-05	190	1	1.51497	1501.13	484.724	4167.46	5041.53	3202.06	17.3316	18.6293	5.58786	29.2926	7.77189	6.85484	8.43275	11.7387	22.4941	11.5183
FAM167A	83648	4.89435	6.13854	0.000495151	0.00397041	2907	1	3.02994	0	8.81317	4.64083	0	4.77563	60.9231	15.0468	114.551	1.46463	33.2072	88.1337	11.6761	288.049	1153.95	729.251
FAM167B	84734	6.53285	2.52526	0.00607668	0.0245754	5763	1	33.3294	7.46833	165.688	4.64083	10.8732	9.55126	200.626	193.458	170.43	136.21	183.699	62.6728	74.5974	141.767	503.867	554.317
FAM168B	130074	11.34	-0.753726	0.00685322	0.0269618	5925	1	3851.06	2982.35	3398.36	2594.22	3653.39	3717.83	1335.06	2930.54	1730.84	2634.87	1743.02	2242.51	2314.47	1946.81	1651.07	1434.75
FAM171A2	284069	6.12909	2.92899	0.00955465	0.0345354	6449	1	103.018	19.9155	7.05054	18.5633	3.62439	0	654.923	173.396	51.6877	57.1205	149.785	127.304	9.08142	90.2975	240.687	377.224
FAM177B	400823	0.651395	4.83725	0.00108511	0.00706143	3582	1	0	0	1.76263	0	0	0	1.0504	7.16512	6.98482	10.2524	24.0222	0.979263	9.08142	3.6119	7.87293	12.9581
FAM178B	51252	2.60407	9.17949	0.00187804	0.0104956	4171	1	1.51497	0	0	0	0	0	5.25199	1.43302	3.49241	5.85851	0.706535	1346.49	30.4876	2.70893	61.8587	5.75914
FAM180A	389558	5.26492	4.66654	0.00474755	0.0205517	5381	1	10.6048	12.4472	0	0	3.62439	19.1025	1.5756	184.86	192.781	587.316	760.938	17.6267	19.4602	166.147	3.37411	3.59946
FAM181A	90050	0.64555	-3.61402	0.0125902	0.042306	6937	1	0	2.48944	3.52527	23.2041	3.62439	0	2.62599	0	0	0	0	0	0	0	1.1247	0.719893
FAM181A-AS1	283592	4.33665	-9.13174	2.27732e-06	8.73099e-05	608	1	0	346.032	59.9296	213.478	721.254	1530.59	1.0504	0	0	0.732314	0	0	0	0	6.74823	0
FAM184B	27146	8.3202	-1.9401	0.0135779	0.0445587	7103	1	1.51497	296.244	84.6064	1554.68	714.005	1105.56	277.305	93.1466	59.371	192.599	106.687	102.823	247.793	200.46	156.334	195.091
FAM189A1	23359	4.33939	5.59141	0.00173921	0.0099658	4068	1	9.08983	2.48944	3.52527	0	0	2.38782	339.278	90.2806	7.6833	10.9847	3.53268	686.463	6.48673	0.902975	166.456	93.5861
FAM189A2	9413	8.43108	-4.8863	1.53878e-05	0.000319402	1123	1	699.917	2377.42	1427.73	1396.89	2798.03	2562.13	245.793	5.01559	4.19089	35.1511	110.219	15.6682	29.839	12.6417	3.37411	172.774
FAM193A	8603	10.0087	-1.68278	7.69136e-06	0.000198985	901	1	1165.01	1511.09	2427.15	2190.47	1957.17	1824.29	758.912	503.708	458.204	754.283	575.826	749.136	559.805	768.432	269.929	351.308
FAM193B	54540	10.2329	-1.65798	0.000473392	0.00385175	2864	1	1757.37	1292.02	1538.78	5949.54	1460.63	828.572	630.764	214.954	507.796	621.002	1038.61	870.565	533.209	869.565	755.801	732.131
FAM214A	56204	10.0078	-2.15258	0.000174977	0.00187873	2171	1	1995.22	2810.58	1646.3	3216.09	1812.2	1544.92	1166.47	197.757	237.484	331.006	387.888	491.59	312.012	371.123	89.9763	1297.25
FAM214B	80256	8.73684	1.36768	0.00173501	0.00994422	4067	1	296.934	311.18	287.309	343.421	206.59	148.045	430.663	1673.77	436.551	758.677	843.603	620.853	290.605	479.48	695.067	624.147
FAM216A	29902	6.20019	1.88493	0.00175681	0.0100371	4080	1	80.2935	19.9155	28.2021	27.845	39.8683	33.4294	158.085	124.673	150.872	90.0746	177.34	283.007	38.9204	127.32	125.967	136.78
FAM217B	63939	8.91367	-1.58679	0.00883755	0.0326029	6318	1	86.3534	1189.95	135.723	584.744	1623.73	1394.48	403.878	189.159	78.9285	151.589	349.028	178.226	553.967	178.789	370.028	328.991
FAM219A	203259	10.2248	-1.26051	0.00555523	0.023025	5624	1	846.869	1165.06	2554.06	1772.8	1928.18	2846.28	1320.35	862.681	573.454	530.195	1334.65	589.516	466.396	853.312	119.219	1081.28
FAM220A	84792	9.49972	-1.70792	0.000231008	0.00227793	2363	1	213.611	1638.05	1101.65	914.243	1968.04	2015.32	369.215	501.559	356.226	372.748	541.913	441.648	328.229	633.889	203.571	256.282
FAM222B	55731	9.35532	-1.12265	0.00672453	0.0265541	5903	1	465.096	639.787	1348.42	733.251	1239.54	1372.99	657.024	442.805	228.404	391.788	387.888	672.754	797.868	249.221	147.336	463.611
FAM225A	286333	3.67811	4.06857	0.00240729	0.0126354	4441	1	0	2.48944	1.76263	0	14.4976	0	6.30239	143.302	78.9285	25.631	72.7731	32.3157	4.54071	55.0815	98.974	6.47903
FAM225B	100128385	3.07744	3.54198	0.00567303	0.0233637	5660	1	7.57486	2.48944	0	0	0	4.77563	3.15119	85.9815	50.9892	15.3786	4.94575	19.5853	6.48673	58.6934	37.1152	5.75914
FAM229A	100128071	7.06584	-1.49195	0.0134535	0.0442654	7061	1	321.174	144.388	91.657	529.054	137.727	124.166	66.7002	34.3926	28.6378	78.3576	74.8927	47.0046	29.839	83.0737	242.936	113.023
FAM229B	619208	7.39477	2.16255	0.00131178	0.00811938	3766	1	148.467	104.557	38.7779	55.6899	65.239	64.471	208.504	280.156	363.909	214.568	222.559	527.823	86.2735	392.794	1156.2	107.984
FAM237B	107986818	-4.11833	3.15913	0.0128949	0.0430815	6977	1	0	0	0	0	0	0	2.1008	2.14954	0	1.46463	4.94575	0	3.24336	3.6119	0	5.03925
FAM240B	110806297	-0.969	-4.36676	0.0136204	0.044629	7114	1	0	0	0	13.9225	0	0	0	0	0	0	0	0	0	0	1.1247	0
FAM24B	196792	3.57422	3.33627	0.00280117	0.0140844	4636	1	4.54491	4.97888	10.5758	0	0	2.38782	22.0583	7.16512	36.3211	13.1817	7.77189	112.615	30.4876	30.7012	94.4752	23.7565
FAM27C	105379444	1.25796	3.97036	0.00689667	0.0270715	5938	1	0	0	0	0	3.62439	0	15.756	2.86605	5.58786	0	2.11961	8.81337	6.48673	2.70893	7.87293	42.4737
FAM27E3	100131997	0.222826	4.417	0.00372656	0.0172812	5025	1	1.51497	0	0	0	0	0	5.25199	0.716512	3.49241	1.46463	0.706535	3.91705	4.54071	4.51488	13.4965	15.8376
FAM32A	26017	9.88841	1.79158	1.9171e-05	0.000374583	1193	1	219.671	535.23	867.216	478.005	395.059	561.137	1573.5	1597.82	1825.13	1710.69	2423.42	1440.5	1584.71	2564.45	1956.99	957.457
FAM3C	10447	8.06011	3.24442	4.24664e-06	0.000132517	746	1	187.856	62.2361	42.3032	143.866	28.9951	54.9198	674.355	794.612	792.079	1418.49	602.675	812.788	429.421	1666.89	317.167	707.655
FAM3D	131177	-4.11833	11.6833	0.00809365	0.0306876	6146	1	0	0	0	0	0	0	9.97878	7.88164	2.79393	4.39388	2.11961	2.93779	8234.25	2.70893	24.7435	12.2382
FAM3D-AS1	105377108	4.01434	9.56315	0.00453536	0.019924	5306	1	0	0	3.52527	0	0	0	8.40318	10.0312	2.09545	1.46463	0.706535	0	4389.57	1.80595	16.8706	13.678
FAM47E-STBD1	100631383	-1.8308	-4.84039	0.00151119	0.00900228	3913	1	0	2.48944	1.76263	0	0	4.77563	0.525199	0	0	0	0	0	0	0	0	0
FAM53B	9679	10.5753	-1.55066	0.00079177	0.00557419	3311	1	1296.82	2449.61	3116.34	3814.76	2863.27	2127.54	601.353	717.229	506.399	785.041	910.724	428.917	545.534	527.338	2747.65	1143.91
FAM53C	51307	10.4513	-1.60412	0.000442225	0.00366747	2810	1	742.336	2598.98	2587.55	2858.75	3240.21	2619.43	939.581	730.843	426.772	579.26	659.197	2226.84	542.939	438.846	917.759	567.995
FAM72B	653820	2.0699	3.95201	0.00570703	0.0234664	5669	1	0	0	1.76263	4.64083	0	0	1.0504	34.3926	50.9892	10.2524	4.94575	21.5438	11.6761	25.2833	0	5.03925
FAM72C	554282	-4.11833	4.49638	0.00558467	0.0230895	5638	1	0	0	0	0	0	0	0.525199	4.29907	30.0347	1.46463	0.706535	8.81337	1.94602	6.32083	0	2.87957
FAM72D	728833	0.557032	5.08541	0.00405335	0.0184453	5122	1	1.51497	0	0	0	0	0	1.0504	7.16512	34.2256	0.732314	3.53268	9.79263	12.3248	9.02975	7.87293	0
FAM78A	286336	9.19496	-3.05992	6.50383e-05	0.000921606	1645	1	30.2994	2125.98	706.816	1471.14	2160.14	3660.52	125.523	503.708	376.482	180.149	203.482	167.454	94.0576	150.797	127.092	100.785
FAM78B	149297	7.47441	-1.81621	0.0135806	0.0445613	7104	1	3.02994	231.518	123.384	844.631	293.576	506.217	79.305	123.957	118.043	125.958	48.0444	25.4608	40.2177	175.177	77.6046	133.9
FAM81A	145773	4.94335	2.55777	0.00346245	0.0164077	4919	1	18.1797	7.46833	15.8637	9.28166	18.122	7.16345	48.3183	88.8475	44.7028	259.239	45.9248	53.8595	59.6779	94.8124	2.24941	48.9527
FAM83C	128876	-0.0246864	-3.76889	0.00934042	0.0339347	6416	1	0	0	19.389	0	0	2.38782	0	0.716512	0	0	0	0	1.94602	0	0	0
FAM83D	81610	5.53868	5.15241	0.00097144	0.00649577	3486	1	3.02994	9.95777	10.5758	23.2041	0	0	15.2308	338.194	239.579	13.1817	100.328	652.189	1253.24	130.931	13.4965	15.8376
FAM87A	157693	-4.11833	3.58583	0.0130128	0.0433449	6998	1	0	0	0	0	0	0	1.0504	0.716512	1.39696	2.19694	2.11961	9.79263	12.3248	0	0	0.719893
FAM87B	400728	2.22587	3.94592	0.00968836	0.0348458	6481	1	0	0	3.52527	0	3.62439	0	0	26.511	4.19089	43.2065	35.3268	37.212	3.89204	28.8952	2.24941	2.15968
FAM89A	375061	6.53185	1.63258	0.0108611	0.0378546	6688	1	119.683	17.4261	56.4043	60.3308	47.1171	14.3269	405.453	179.128	94.2951	159.644	233.863	59.735	182.926	124.611	98.974	90.7065
FAM91A1	157769	9.1133	1.14508	0.0127267	0.0426479	6956	1	1001.4	311.18	237.956	171.711	206.59	305.64	807.231	1165.77	1230.73	713.274	534.141	818.664	828.355	1084.47	271.054	782.523
FAM98C	147965	7.21526	2.0583	0.00505743	0.0215518	5470	1	109.078	27.3839	47.5911	222.76	18.122	11.9391	292.011	152.617	277.297	323.683	302.397	70.5069	258.82	316.944	790.667	247.643
FAN1	22909	9.72794	-1.32081	0.000144259	0.00163634	2055	1	595.384	1852.14	1232.08	979.215	1783.2	1599.84	740.53	452.119	507.098	469.413	690.991	674.712	335.364	543.591	393.646	557.917
FANCA	2175	6.99653	4.26313	1.00482e-05	0.000235239	995	1	31.8144	7.46833	72.268	46.4083	14.4976	2.38782	357.135	341.776	1899.17	304.643	424.628	399.539	705.107	306.109	475.75	381.543
FANCD2OS	115795	-4.11833	6.67967	0.000111273	0.00136157	1905	1	0	0	0	0	0	0	16.8064	47.2898	48.8937	16.8432	8.47842	42.1083	59.0292	13.5446	2.24941	3.59946
FANCE	2178	8.00209	-1.87965	0.00241529	0.0126632	4446	1	113.623	139.409	331.375	1907.38	246.459	212.516	164.387	98.1622	201.861	73.2314	179.46	88.1337	145.303	161.633	109.096	115.183
FANCF	2188	6.84334	1.96552	0.00127029	0.00791513	3741	1	96.9582	57.2572	70.5054	60.3308	25.3707	38.205	190.122	185.577	50.2907	290.729	110.219	250.691	481.315	358.481	221.567	130.301
FANCG	2189	5.40577	-3.45069	8.28448e-05	0.00109507	1763	1	186.342	92.1094	169.213	250.605	61.6146	81.1857	7.35278	2.14954	25.8438	2.92926	2.11961	4.89631	18.1628	17.1565	38.2399	9.35861
FANCI	55215	7.26872	4.04236	1.12486e-05	0.000253337	1035	1	92.4133	24.8944	75.7933	0	18.122	16.7147	351.883	791.746	1134.33	367.622	685.339	835.311	613.645	756.693	454.38	268.52
FANCL	55120	7.98863	1.58973	0.00464522	0.0202468	5348	1	424.192	104.557	49.3538	41.7675	155.849	102.676	603.453	315.982	676.131	335.4	223.972	277.131	498.181	316.944	512.865	646.464
FAP	2191	9.11283	3.87228	0.00859172	0.0319517	6268	1	7.57486	296.244	14.1011	55.6899	217.463	276.987	21.5331	2029.88	3856.32	9310.64	62.1751	4042.4	591.59	1152.2	28.1176	92.1463
[truncated: 5,435 more rows]
