# Supplementary material for: Identification of tumor-related genes via RNA sequencing of tumor tissues in Xenopus tropicalis
Source: Sci Rep. 2023 Aug 14;13:13214. doi: 10.1038/s41598-023-40193-7 (PMC10425369; doi:10.1038/s41598-023-40193-7)
Supplement: Supplementary file 14 — Supplementary Table 13. [file 41598_2023_40193_MOESM14_ESM.xlsx]

## Sheet: 13.DEG13
Supplementary Table13 The gene list of DEG13
m.value=log2(Fold Change)=log2(TT-body/TI-leg) a.value=(log2(TT-body)+log2(TI-leg))/2
m.value2=log2(Fold Change)=log2(TT-body/NI-body) a.value2=(log2(TT-body)+log2(NI-body))/2
m.value3=log2(Fold Change)=log2(cancer tissue/normal tissue) a.value3=(log2(cancer tissue)+log2(normal tissuer))/2
gene_symbol(human)	gene_id(human)	gene_symbol(Xenopus)	gene_id(Xenopus)	a.value	m.value	p.value	q.value	rank	estimatedDEG	TI-leg1	TI-leg2	TI-leg3	TT-body1	TT-body2	TT-body3	a.value-2	m.value-2	p.value-2	q.value-2	rank-2	estimatedDEG-2	NI-body1	NI-body2	NI-body3	TT-body1	TT-body2	TT-body3	a.value_3	m.value_3	p.value_3	q.value_3	rank_3	estimatedDEG_3	normal1	normal2	normal3	normal4	normal5	normal6	normal7	normal8	normal9	normal10	tumor1	tumor2	tumor3	tumor4	tumor5	tumor6
ADAMTS2	9509	adamts2	100492431	10.0046	3.6603	0.000101303	0.0210352	139	1	131.735	265.687	469.289	3405.54	2123.84	5428.69	9.62123	4.00021	0.000204625	0.0341392	173	1	413.119	83.0637	94.4383	2972	1760.41	4718.9	9.19131	4.27039	1.88727e-06	1.99421e-05	2206	1	2.90165	664.797	2.16754	136.279	163.867	33.9507	5.35953	173.149	47.6678	100.627	2498.22	5887.83	3574.41	4715.5	311.481	1672.4
ASPN	54829	aspn	100487197	8.79311	4.7539	8.60256e-07	0.00282342	6	1	67.5563	79.4577	109.186	2698.46	1699.08	2515.14	8.04251	5.82218	1.24257e-06	0.00447094	5	1	26.5627	56.6942	21.8987	2354.93	1408.33	2186.29	3.42491	10.4834	4.26555e-08	9.63616e-07	1031	1	0	0	0	0	0	0	0	2.83851	0	0	129.123	960.709	14.8514	1699.08	349.958	15.3802
CLEC11A	6320	clec11a	100486234	11.3054	3.97856	7.72975e-06	0.00587115	38	1	558.184	642.283	711.807	10273.2	6098.33	13773.4	10.2885	5.58467	1.64441e-06	0.00447094	9	1	178.948	216.229	146.448	8965.41	5054.77	11972.6	11.0173	3.59211	7.44007e-06	6.08733e-05	2849	1	1255.45	0	2004.98	414.515	233.571	117.934	1197.86	208.63	422.436	113.205	6629.47	2835.35	6548.94	3333.4	5061.88	1834.29
COL1A2	1278	col1a2	780175	16.7444	7.44038	3.49669e-05	0.0124599	81	1	4940.06	4451.29	15601	781524	2.73284e+06	826585	16.8912	6.65898	0.000195934	0.0330715	171	1	3581.07	18318.8	14375.2	682033	2.26519e+06	718510	14.206	8.111	2.72143e-09	1.11097e-07	571	1	25.1477	1994.39	63.9425	1924.94	1244.9	1399.13	97.8114	1762.71	719.948	2132.93	310594	156982	414402	203923	77940	228405
COL3A1	1281	col3a1	100124865	15.3044	6.61457	2.49654e-06	0.00327535	22	1	3770.49	2771.91	5720.7	463357	393680	344629	14.9281	6.92295	1.05177e-05	0.00632445	48	1	1878.26	4095.17	2516.99	404370	326313	299570	12.9308	5.15435	3.40074e-05	0.000211842	3742	1	20.3116	8863.95	44.4346	1254.9	1343.95	319.851	22.778	644.341	116.704	452.821	54688.8	97948.3	23080.7	178701	27133.1	10140.4
COL5A1	1289	col5a1	100038277	14.3058	3.83792	6.48466e-05	0.0159195	116	1	3533.2	4839.47	7694.45	50685.7	110941	68128.4	13.6241	4.73427	2.96757e-05	0.00996647	85	1	2097.75	3259.26	1984.57	44233.3	91956.8	59220.7	12.1175	6.19719	6.986e-09	2.31971e-07	702	1	45.4592	3323.98	68.2776	357.732	295.938	110.786	80.393	305.14	175.878	424.071	40861.6	28016.2	52046.2	42882.5	20825.3	46455.6
COL5A2	1290	col5a2	100492754	12.8163	4.81768	1.47721e-06	0.00299619	14	1	1285.26	1276.29	1512.85	42823.5	36983	35096.3	12.6837	4.63934	9.46307e-06	0.00632445	43	1	1258.23	1495.15	1200.32	37371.9	30654.3	30507.5	10.7662	8.64225	6.44184e-10	3.89014e-08	386	1	6.77052	0	3.25131	306.628	88.0478	89.3439	16.0786	200.115	46.0241	115.002	16573.3	10795.4	64275.3	24843.7	12417.7	9804.49
COL6A1	1291	col6a1	100490352	14.2367	4.02631	4.4639e-05	0.0149759	86	1	2939.54	4716.14	6691.83	54062.4	69014.7	110708	13.8232	4.4118	6.43809e-05	0.015209	122	1	2264.12	4635.74	2525.2	47180.1	57204.7	96232.9	12.4515	5.1236	5.44288e-06	4.71298e-05	2692	1	21.2788	5539.97	26.0105	692.751	813.219	584.309	46.8959	860.068	139.716	761.89	39664.9	98879	6812.02	55858.3	24657.7	45848.5
COL6A2	1292	col6a2	100145523	14.1083	4.25679	1.19897e-05	0.00678549	51	1	2976.7	3480.41	5660.86	71782.8	80004.4	79872.8	13.6432	4.73953	2.34535e-05	0.00869115	77	1	1607.74	3333.09	2485.51	62644.6	66313.8	69429.5	12.0404	6.11404	1.68161e-09	7.85538e-08	499	1	211.821	1329.59	114.88	454.263	573.534	396.687	312.193	739.431	269.57	659.466	33843.3	108252	7189.67	56090	37536.6	52911.2
CTHRC1	115908	cthrc1	548356	7.1238	9.12375	9.49798e-08	0.00210456	1	1	2.53336	9.93221	5.24932	4500.02	2599.14	2783.21	7.58206	7.77272	1.03273e-05	0.00632445	45	1	11.1843	27.6879	0	3927.15	2154.37	2419.31	9.20281	4.7442	2.08533e-07	3.45235e-06	1408	1	0.967217	0	7.5864	266.88	70.9274	185.835	103.171	156.118	77.2547	269.537	1833.27	2625.19	2338.56	2740.34	1710.7	2379.89
DCN	1634	dcn	100101716	15.0338	3.52066	0.000127025	0.0236537	155	1	8023.16	8425	13257.7	91219.2	75223.4	174488	14.1147	4.92799	4.76591e-05	0.0127369	108	1	2680.73	4644.97	2319.9	79606.7	62351	151674	10.6095	6.57256	5.23643e-07	7.08834e-06	1722	1	1.93443	221.599	7.5864	221.453	58.6985	244.802	12.0589	448.484	16.4372	368.367	7232.27	36536.9	4825.11	12473	7046.2	4006.95
DPT	1805	dpt	594987	12.1461	3.11671	0.000121405	0.0233752	149	1	1084.28	1651.23	1881.35	14583.4	6893.61	18570	11.3987	4.18828	2.91107e-05	0.00996647	83	1	676.649	768.669	451.662	12726.9	5713.96	16142	5.07531	8.69147	1.91071e-07	3.20884e-06	1388	1	0.967217	0	0	11.3566	0	0	0	4.25776	0	0	1667.55	84.4809	189.355	1172.48	39.6986	0.809486
EGFL6	25975	egfl6	100495795	8.60765	3.32742	0.000126532	0.0236537	153	1	153.691	111.737	103.936	815.865	692.355	2199.51	8.10459	3.90664	0.000237512	0.0382979	179	1	55.2224	127.892	30.1108	712.002	573.877	1911.93	3.86856	3.05788	0.0208281	0.0434067	11185	1	0	0	0	22.7132	0	0	0	9.93478	0	17.9691	2.76199	2.09457	2.65204	190.869	118.485	50.1881
FAT4	79633	fat4	100145590	9.77399	2.98983	0.000108144	0.0221372	141	1	192.536	323.625	415.746	1568.46	2151.91	3682.53	8.74103	4.61468	0.000109638	0.0226035	140	1	123.027	122.618	13.6867	1368.79	1783.67	3201.04	7.29753	3.75801	1.52568e-07	2.68405e-06	1325	1	18.3771	0	15.1728	45.4263	144.301	33.9507	14.7387	51.0932	14.7935	89.8455	642.853	400.062	1187.05	497.624	1078.58	116.566
FKBP7	51661	fkbp7	496687	9.73238	2.46318	5.58792e-05	0.0157588	101	1	341.159	288.862	456.69	1998.04	1910.52	2083.92	9.42508	2.63429	0.000307555	0.0463791	191	1	156.58	348.076	323.006	1743.68	1583.59	1811.45	7.30349	4.3047	9.06226e-10	4.95871e-08	426	1	12.5738	0	17.3403	68.1395	100.277	33.9507	34.837	42.5776	11.506	34.1413	856.217	594.857	882.067	857.208	295.602	535.07
FNDC1	84624	fndc1	100489154	8.6422	4.21604	6.7477e-05	0.0162261	120	1	39.6893	97.6667	140.682	2013.58	741.007	2412.66	8.02907	5.02318	1.13319e-05	0.00641322	51	1	67.8047	40.8726	28.7421	1757.24	614.204	2097.21	9.02317	4.1579	0.000681852	0.0025329	6275	1	0	221.599	6.50263	90.8526	308.167	114.36	0	312.236	1.64372	176.097	5082.75	5519.88	45.0846	2907.35	1714.98	2.42846
GCNT2	2651	gcnt2.2	100038221	8.48255	-3.7379	5.5369e-05	0.0157588	100	1	928.055	1609.85	1381.62	172.053	56.1369	65.5837	8.35874	-3.91356	6.37791e-05	0.015209	121	1	885.655	1613.81	1323.51	150.15	46.5306	57.0088	6.2199	-3.07135	1.06619e-07	2.02715e-06	1226	1	275.657	443.198	239.514	181.705	132.072	41.0982	163.466	221.404	180.809	282.115	18.6434	11.171	22.2771	30.6754	39.6986	9.71383
GLT8D2	83468	glt8d2	100495693	9.43317	3.73456	1.38792e-05	0.00704413	56	1	162.98	128.291	277.164	2739.53	1695.33	3131.62	9.0419	4.08677	1.19932e-05	0.00643279	53	1	112.542	177.994	93.0697	2390.78	1405.22	2722.17	5.72919	6.52732	1.59268e-07	2.77468e-06	1338	1	0	0	0	0	0	0	16.0786	1.41925	0	37.7351	534.445	657.694	417.43	978.205	178.338	745.536
GUSB	2990	gusb	100101670	10.4729	3.53543	1.24315e-05	0.00690021	52	1	309.915	440.328	501.835	6391.49	3255.94	4870.41	9.96902	4.11367	2.0869e-05	0.00803122	75	1	380.266	174.038	168.347	5577.83	2698.77	4233.61	10.7468	1.01112	0.017623	0.0378296	10859	1	1357.01	0	1412.15	1050.48	911.05	1475.96	1688.25	1555.5	1531.95	1121.27	3134.86	1619.8	1169.55	1003.77	1577.56	1405.27
IDO2	169355	ido1	448488	7.85169	-5.79807	3.91784e-06	0.00388044	29	1	836.01	1860.63	2472.43	49.9509	22.4547	20.4949	7.46652	-5.4584	4.00433e-06	0.0048157	24	1	763.327	1189.26	1565.76	43.592	18.6122	17.8152	0.551034	-2.87516	0.00491195	0.0131455	8710	1	1.93443	0	3.25131	0	0	8.93439	0	8.51553	9.86231	7.18764	0	0	0	0	0	0
IGSF10	285313	igsf10	100494018	8.96878	4.26107	5.60116e-05	0.0157588	102	1	118.224	45.5226	179.527	1791.57	1279.92	3510.37	8.04413	5.68302	9.80519e-06	0.00632445	44	1	33.5528	64.6051	12.318	1563.5	1060.9	3051.39	6.72352	2.50339	0.00414629	0.0114307	8454	1	82.2135	0	6.50263	11.3566	134.517	21.4425	48.2358	66.7049	47.6678	25.1567	63.5258	125.674	43.4934	49.4215	586.318	1284.65
ITGBL1	9358	itgbl1	100493395	10.3191	3.24492	0.000192976	0.0307727	181	1	377.471	254.099	613.12	2869.4	2189.34	6741.19	9.83705	3.78248	4.91597e-05	0.012899	110	1	292.189	253.146	194.351	2504.12	1814.69	5859.79	7.98532	3.60541	0.000817654	0.00294583	6470	1	1.93443	443.198	11.9215	102.209	0	8.93439	0	80.8975	0	77.2671	215.435	5124.71	70.5441	1152.03	161.848	1635.97
KERA	11081	kera	100486796	8.4195	4.04571	0.00029983	0.0381234	227	1	34.6226	129.946	88.1885	2762.84	587.566	823.896	7.80953	4.85002	0.000230911	0.0374425	178	1	7.68919	73.8344	43.7975	2411.12	487.02	716.173	-4.87076	13.8461	0.000848757	0.00304003	6508	1	0	0	0	0	0	0	0	0	0	0	0	6.98189	2.65204	0	219.869	0.809486
LACTBL1	646262	lactbl1	116410950	6.84041	4.40042	6.2281e-05	0.0159195	112	1	21.9558	18.2091	34.6455	551.68	815.856	212.327	-3.08767	10.907	5.48004e-06	0.00519098	29	1	0	0	0	481.449	676.244	184.566	-4.87076	3.35576	0.00804338	0.0198445	9448	1	0	0	0	0	0	0	0	0	0	0	0.690497	0	0	3.40838	0.610748	1.61897
LRRTM4	80059	lrrtm4	100485215	-2.86472	9.83085	4.17482e-05	0.0141762	85	1	0	0	0	157.623	471.55	124.609	-3.08767	9.83114	4.88536e-05	0.012899	109	1	0	0	0	137.557	390.857	108.317	-4.87076	7.44023	0.000187186	0.00087185	5004	1	0	0	0	0	0	0	0	0	0	0	4.14298	0.698189	13.7906	13.6335	110.545	3.23794
LUM	4060	lum	496415	14.4296	2.89261	0.000279381	0.0368398	218	1	5930.6	8081.51	10280.3	48728.8	42224.3	89444.7	13.6826	3.95385	0.000271735	0.0428584	183	1	1475.63	5900.16	2644.27	42525.4	34998.8	77750	9.54323	9.38974	2.31137e-09	9.86776e-08	546	1	1.93443	0	5.41886	45.4263	0	76.8358	5.35953	52.5124	19.7246	80.861	13268.6	22771.4	4591.2	20290.1	18096.5	641.113
MFAP2	4237	mfap2	394596	9.72447	6.49456	3.26647e-05	0.0122415	77	1	140.179	38.9012	88.1885	4425.65	17061.9	2611.87	10.2634	4.91806	0.000112987	0.0229657	142	1	78.29	259.739	332.587	3862.25	14142.2	2270.37	5.652	8.71006	5.35419e-10	3.38228e-08	369	1	0	0	6.50263	0	7.33732	8.93439	0	0	0	1.79691	2425.03	323.262	1555.68	2079.11	1536.64	98.7572
MIGA1	374986	miga1	100145180	7.02759	3.19497	0.000174393	0.0285995	176	1	30.4003	53.7995	45.1441	337.446	544.528	302.505	6.44025	3.90638	0.00032329	0.0480985	194	1	36.3489	14.5032	16.4241	294.488	451.347	262.953	8.13705	1.04641	0.000988669	0.00346086	6659	1	234.067	221.599	235.178	124.922	289.824	180.475	142.028	193.019	193.959	143.753	513.04	219.231	536.242	119.293	395.154	468.692
MMP11	4320	mmp11	100493314	6.85072	5.17246	1.05507e-05	0.0066306	45	1	29.5559	16.5537	11.5485	1051.19	411.67	616.487	6.20786	6.03304	0.00013014	0.024931	150	1	18.1745	9.2293	0	917.369	341.224	535.882	7.92277	6.54134	1.18434e-07	2.20777e-06	1250	1	21.2788	0	0	102.209	15.8975	28.5901	12.0589	29.8043	16.4372	25.1567	568.97	5267.84	482.67	10929	1024.83	303.557
MMP2	4313	mmp2	548506	13.7891	3.99337	6.52821e-05	0.0159195	118	1	3128.7	2868.75	4643.54	52493.9	27009.3	89972.7	13.1307	4.88794	4.13457e-05	0.0116798	101	1	2066.99	1882.78	995.024	45811.3	22387.4	78208.9	10.2021	6.28126	1.88266e-09	8.57125e-08	512	1	15.4755	0	30.3456	431.55	117.397	142.95	40.1965	278.174	46.0241	233.598	7911.72	10426.8	5438.79	15543.9	11669.6	14570.7
MXRA8	54587	mxra8	100101754	12.0965	3.28796	4.78333e-05	0.0150067	92	1	983.789	1540.32	1679.78	12391.2	9221.42	19448	11.6735	3.70296	6.05102e-05	0.0146765	119	1	746.551	1274.96	693.916	10813.7	7643.42	16905.2	10.4788	6.45582	3.68e-07	5.36466e-06	1599	1	11.6066	0	13.0053	119.244	884.147	116.147	6.69941	166.053	42.7367	163.519	20605.1	1529.73	8410.13	8797.03	14625	1167.28
MYO1B	4430	myo1a	493425	9.18935	2.80805	0.000233126	0.0333105	202	1	258.403	167.192	236.219	2153.44	688.612	1792.9	8.70362	3.36057	0.000207537	0.0344261	174	1	92.9693	100.204	197.089	1879.3	570.775	1558.48	8.96189	5.06761	1.21063e-06	1.38468e-05	2038	1	8.70496	0	3.25131	56.7829	591.877	25.0163	10.7191	34.0621	24.6558	106.018	2059.75	5002.53	4562.56	1961.52	1555.57	1295.99
OGN	4969	ogn	100487346	9.47657	6.56547	2.37095e-06	0.0032587	21	1	98.8011	66.2147	54.5929	8447.25	2473.76	9878.55	9.80258	5.49783	6.72925e-06	0.00554933	35	1	132.813	174.038	91.701	7371.89	2050.45	8586.94	3.72888	8.42672	1.41406e-06	1.58014e-05	2086	1	0	0	0	0	0	7.14751	0	0	0	0	1498.38	69.1207	17.5034	495.919	70.8467	8.90434
PPIC	5480	ppic	100494684	8.72529	3.80798	1.00572e-05	0.0066306	42	1	115.69	74.4916	149.081	1279.85	2159.4	1312.49	8.26688	4.26208	3.08671e-05	0.0100543	88	1	60.8145	118.662	31.4794	1116.92	1789.88	1140.89	7.22676	6.52009	7.19066e-09	2.36743e-07	708	1	0	0	1.08377	11.3566	0	50.0326	16.0786	22.7081	6.57487	48.5166	1164.18	1988.44	1617.21	1077.05	767.099	334.318
PRRX1	5396	prrx1	100494324	10.0081	2.38166	6.13183e-05	0.0159195	108	1	406.182	488.334	458.79	2781.71	1891.81	2379.05	9.5088	2.94442	7.49338e-05	0.0171652	126	1	254.442	300.611	232.674	2427.59	1568.08	2067.99	8.02513	7.4666	7.07293e-08	1.4526e-06	1135	1	0	0	0	68.1395	84.3791	10.7213	0	5.67702	0	26.9537	5882.35	1667.97	2818.05	3222.62	2214.57	6883.87
PRSS35	167681	prss35	100490438	8.18265	3.81793	3.37722e-05	0.0122415	79	1	64.1785	74.4916	93.4378	1741.62	546.399	985.396	7.23891	5.28477	1.25453e-05	0.00646599	56	1	37.7469	19.7771	15.0554	1519.91	452.898	856.557	3.39238	13.5248	3.32552e-09	1.30502e-07	594	1	0.967217	0	0	0	0	0	0	0	0	0	465.395	4937.59	1346.7	34.0838	271.783	0
SCARF2	91179	scarf2	100485666	9.8575	2.69391	4.53533e-05	0.0149759	87	1	282.048	322.797	489.236	1981.39	2408.27	2689.75	9.58354	2.79481	0.00010478	0.021915	138	1	328.538	238.643	306.582	1729.15	1996.16	2338.07	8.07374	4.76986	2.25957e-09	9.71782e-08	542	1	36.7543	0	43.3509	147.636	8.5602	57.1801	48.2358	49.6739	72.3236	52.1104	839.645	961.407	1268.2	1288.37	5152.27	1104.14
SERPINF1	5176	serpinf1	394686	12.5584	4.85903	5.21521e-06	0.00430076	35	1	683.163	1025.5	1650.38	27740.5	30439.3	39303.5	12.0716	5.38947	1.03741e-05	0.00632445	46	1	323.645	1122.02	548.837	24209	25230.4	34164.6	10.4676	4.89492	3.17754e-07	4.77246e-06	1552	1	89.9512	1551.19	34.6807	153.314	75.8189	103.639	72.3537	187.342	147.935	179.691	3103.1	2242.58	9080.04	10143.3	450.732	539.927
SH3PXD2B	285590	sh3pxd2b	549321	10.1617	2.92597	1.19365e-05	0.00678549	50	1	410.405	413.014	423.095	2526.41	3429.96	3516.93	10.0267	2.74587	0.000126176	0.0246069	148	1	471.837	321.707	414.707	2204.78	2843.02	3057.09	8.44054	5.44083	5.83155e-09	2.00492e-07	678	1	10.6394	0	4.33509	51.1046	217.674	46.4588	6.69941	92.2515	47.6678	50.3135	2209.59	1131.07	3367.55	3048.8	1904.92	637.875
SOD3	6649	sod3	100127868	10.165	-4.35825	1.86853e-06	0.00299619	18	1	3646.35	5016.59	6935.4	233.104	293.783	233.642	9.20914	-2.89947	7.62364e-05	0.0173261	127	1	1519.66	1853.77	1476.8	203.429	243.51	203.094	4.70082	9.83451	3.43948e-09	1.34295e-07	597	1	0	0	0	0	0	0	0	1.41925	0	7.18764	766.452	92.161	457.211	1179.3	95.2766	3374.75
SPARC	6678	sparc	394973	15.8568	6.92536	9.36838e-06	0.0066306	39	1	4758.5	3522.62	7866.62	343067	1.08084e+06	538784	16.1916	5.77874	0.000130429	0.024931	151	1	4353.48	13035.7	12913.4	299393	895886	468339	13.7439	6.8738	3.29769e-09	1.29847e-07	592	1	404.297	6204.77	379.32	868.778	1819.65	269.819	242.519	374.683	711.73	1392.61	163944	138399	162566	171878	73465.6	20688.8
TFF3	7033	tff3.4	100488906	12.7962	-5.99469	1.03465e-05	0.0066306	44	1	23777.3	45698.9	100920	601.631	1137.71	932.929	11.779	-4.41953	1.21617e-05	0.00643279	54	1	13159.7	21154.9	14455.9	525.041	943.02	810.95	5.63497	-3.07389	0.00819226	0.0201458	9478	1	129.607	221.599	241.681	113.566	48.9154	3.57376	602.947	17.0311	55.8864	7.18764	0.690497	1.39638	0.530407	28.9712	10.3827	119.804
TIMP2	7077	timp2	548477	12.9552	3.18805	3.39301e-05	0.0122415	80	1	2888.03	1947.54	3056.15	19900.4	27944.9	24078.2	12.7406	3.16364	0.000157276	0.0280213	162	1	1795.78	2978.43	2084.49	17367	23162.9	20930.1	12.3323	2.85725	3.16805e-07	4.76127e-06	1551	1	1781.61	0	2088.43	2827.79	1814.76	1979.86	2374.27	1864.9	1734.12	2691.77	16518.8	24019.8	9448.67	16764.1	9985.72	18338.1
TMEM119	338773	tmem119	100379832	10.8752	2.60104	0.000162366	0.0270889	173	1	739.742	616.625	931.229	6437	2717.02	4725.31	9.91094	4.10417	1.53656e-05	0.00703964	63	1	192.23	309.841	194.351	5617.55	2252.08	4107.48	9.27704	6.94823	2.93284e-07	4.46827e-06	1530	1	8.70496	0	9.75394	56.7829	28.1264	164.393	5.35953	92.2515	50.9553	141.956	4321.82	255.537	11278.6	5276.17	2839.37	6.47588
ZNF469	84627	znf469	101733985	8.0148	3.11747	8.20228e-05	0.0182109	130	1	78.5342	66.2147	118.635	1073.39	542.656	669.774	7.25263	4.21092	0.000133472	0.0250899	153	1	32.8538	11.8662	61.5902	936.743	449.796	582.202	7.45934	2.52621	0.000431488	0.00172944	5815	1	89.9512	0	32.5131	56.7829	119.843	159.032	83.0727	32.6428	101.911	57.5011	194.72	482.449	52.5103	710.647	97.7196	2043.14
[truncated: 4 more columns]
