# Supplementary material for: Identification of tumor-related genes via RNA sequencing of tumor tissues in Xenopus tropicalis
Source: Sci Rep. 2023 Aug 14;13:13214. doi: 10.1038/s41598-023-40193-7 (PMC10425369; doi:10.1038/s41598-023-40193-7)
Supplement: Supplementary file 15 — Supplementary Table 14. [file 41598_2023_40193_MOESM15_ESM.xlsx]

## Sheet: 14.DEG14
Supplementary Table14 The gene list of DEG14
m.value=log2(Fold Change)=log2(TT-body/TI-leg) a.value=(log2(TT-body)+log2(TI-leg))/2
m.value2=log2(Fold Change)=log2(TT-body/NI-body) a.value2=(log2(TT-body)+log2(NI-body))/2
m.value3=log2(Fold Change)=log2(cancer tissue/normal tissue) a.value3=(log2(cancer tissue)+log2(normal tissuer))/2
gene_symbol(human)	gene_id(human)	gene_symbol(Xenopus)	gene_id(Xenopus)	a.value	m.value	p.value	q.value	rank	estimatedDEG	TI-leg1	TI-leg2	TI-leg3	TT-body1	TT-body2	TT-body3	a.value-2	m.value-2	p.value-2	q.value-2	rank-2	estimatedDEG-2	NI-body1	NI-body2	NI-body3	TT-body1	TT-body2	TT-body3	a.value_3	m.value_3	p.value_3	q.value_3	rank_3	estimatedDEG_3	normal1	normal2	normal3	normal4	normal5	normal6	tumor1	tumor2	tumor3	tumor4	tumor5	tumor6	tumor7	tumor8	tumor9	tumor10
ADAMTS2	9509	adamts2	100492431	10.0046	3.6603	0.000101303	0.0210352	139	1	131.735	265.687	469.289	3405.54	2123.84	5428.69	9.62123	4.00021	0.000204625	0.0341392	173	1	413.119	83.0637	94.4383	2972	1760.41	4718.9	10.1518	2.81649	0.00513013	0.0217796	5490	1	621.138	575.061	860.165	180.992	112.356	222.067	100.838	3094.62	1215.36	6017.42	4733.79	2432.49	968.469	10855.6	642.206	133.9
CLEC11A	6320	clec11a	100486234	11.3054	3.97856	7.72975e-06	0.00587115	38	1	558.184	642.283	711.807	10273.2	6098.33	13773.4	10.2885	5.58467	1.64441e-06	0.00447094	9	1	178.948	216.229	146.448	8965.41	5054.77	11972.6	7.6669	2.22151	0.00415466	0.0187466	5166	1	278.755	94.5988	58.1669	78.8941	39.8683	14.3269	204.302	700.033	777.41	645.901	129.296	112.615	138.167	214.908	1047.1	418.978
COL1A2	1278	col1a2	780175	16.7444	7.44038	3.49669e-05	0.0124599	81	1	4940.06	4451.29	15601	781524	2.73284e+06	826585	16.8912	6.65898	0.000195934	0.0330715	171	1	3581.07	18318.8	14375.2	682033	2.26519e+06	718510	15.7007	4.47578	0.00159646	0.00937605	3969	1	18950.8	21685.5	6230.91	9982.42	3167.72	7726.97	4456.84	336516	362635	163103	94171.3	892985	29755.9	338496	285982	4158.1
COL3A1	1281	col3a1	100124865	15.3044	6.61457	2.49654e-06	0.00327535	22	1	3770.49	2771.91	5720.7	463357	393680	344629	14.9281	6.92295	1.05177e-05	0.00632445	48	1	1878.26	4095.17	2516.99	404370	326313	299570	15.4316	4.08834	0.00972392	0.0349345	6488	1	6555.28	38061.1	3311.99	8093.6	2200.01	6072.21	4706.83	122066	328196	50898.8	49467.4	888168	35590.7	340144	671.448	2865.17
COL5A1	1289	col5a1	100038277	14.3058	3.83792	6.48466e-05	0.0159195	116	1	3533.2	4839.47	7694.45	50685.7	110941	68128.4	13.6241	4.73427	2.96757e-05	0.00996647	85	1	2097.75	3259.26	1984.57	44233.3	91956.8	59220.7	13.4321	2.44729	0.0157283	0.0494504	7414	1	7561.22	5820.32	2007.64	10223.7	1101.81	1681.02	933.278	43184.2	37377.9	16601.6	14374.5	92034.1	3838.85	35360.5	13562.8	845.154
COL5A2	1290	col5a2	100492754	12.8163	4.81768	1.47721e-06	0.00299619	14	1	1285.26	1276.29	1512.85	42823.5	36983	35096.3	12.6837	4.63934	9.46307e-06	0.00632445	43	1	1258.23	1495.15	1200.32	37371.9	30654.3	30507.5	12.2171	2.86296	0.00422576	0.0189756	5191	1	1689.19	3126.74	865.453	2784.5	1119.94	1005.27	888.111	21625.1	31339.5	8223.15	4389	38129.6	3113.63	18822.5	985.241	902.746
CTHRC1	115908	cthrc1	548356	7.1238	9.12375	9.49798e-08	0.00210456	1	1	2.53336	9.93221	5.24932	4500.02	2599.14	2783.21	7.58206	7.77272	1.03273e-05	0.00632445	45	1	11.1843	27.6879	0	3927.15	2154.37	2419.31	8.58693	5.87154	0.000149028	0.00167495	2074	1	98.4732	32.3627	24.6769	78.8941	21.7463	45.3685	77.2042	3096.77	5366.44	12264.1	281.908	5299.77	978.199	1845.68	179.953	32.3952
EGFL6	25975	egfl6	100495795	8.60765	3.32742	0.000126532	0.0236537	153	1	153.691	111.737	103.936	815.865	692.355	2199.51	8.10459	3.90664	0.000237512	0.0382979	179	1	55.2224	127.892	30.1108	712.002	573.877	1911.93	4.24056	9.13966	0.0010012	0.00664329	3513	1	0	0	0	0	0	4.77563	1.0504	4027.52	90.8027	57.1205	12.0111	165.495	40.2177	91.2005	1.1247	2.87957
FAT4	79633	fat4	100145590	9.77399	2.98983	0.000108144	0.0221372	141	1	192.536	323.625	415.746	1568.46	2151.91	3682.53	8.74103	4.61468	0.000109638	0.0226035	140	1	123.027	122.618	13.6867	1368.79	1783.67	3201.04	9.30935	-1.77768	0.00783463	0.029914	6105	1	1411.95	1737.63	551.704	408.393	1594.73	1344.34	144.955	334.611	217.228	675.926	68.5339	206.624	221.197	1219.02	23.6188	314.593
FCGBP	8857	LOC116412020	116412020	13.8099	-5.23627	6.4877e-05	0.0159195	117	1	49665.7	42437.9	172411	1700.55	3751.81	1564.99	12.9987	-4.08783	8.26135e-05	0.0186287	128	1	19485.8	41628.1	40133.6	1484.06	3109.79	1360.37	8.42133	3.69078	0.00833232	0.0312261	6220	1	66.6588	49.7888	176.263	241.323	14.4976	23.8782	16.2812	7.16512	550.404	552.897	4268.89	1258.35	117.41	4867.04	639.957	41.0339
FKBP7	51661	fkbp7	496687	9.73238	2.46318	5.58792e-05	0.0157588	101	1	341.159	288.862	456.69	1998.04	1910.52	2083.92	9.42508	2.63429	0.000307555	0.0463791	191	1	156.58	348.076	323.006	1743.68	1583.59	1811.45	7.58006	2.68093	0.000894192	0.00610712	3413	1	239.366	62.2361	38.7779	0	65.239	47.7563	278.881	454.269	585.328	747.693	392.127	1034.1	253.631	380.153	294.673	424.737
GLT8D2	83468	glt8d2	100495693	9.43317	3.73456	1.38792e-05	0.00704413	56	1	162.98	128.291	277.164	2739.53	1695.33	3131.62	9.0419	4.08677	1.19932e-05	0.00643279	53	1	112.542	177.994	93.0697	2390.78	1405.22	2722.17	7.77167	2.11212	0.00413935	0.0187029	5159	1	239.366	114.514	19.389	60.3308	101.483	95.5126	148.106	591.839	1190.91	249.719	80.545	1165.32	226.387	263.669	338.536	288.677
GUSB	2990	gusb	100101670	10.4729	3.53543	1.24315e-05	0.00690021	52	1	309.915	440.328	501.835	6391.49	3255.94	4870.41	9.96902	4.11367	2.0869e-05	0.00803122	75	1	380.266	174.038	168.347	5577.83	2698.77	4233.61	9.6019	2.14467	5.42237e-06	0.000156044	810	1	369.653	341.054	456.522	533.695	246.459	269.823	1082.96	2969.94	1970.42	1790.51	2352.06	1117.34	1261.67	853.312	1924.37	1017.93
KERA	11081	kera	100486796	8.4195	4.04571	0.00029983	0.0381234	227	1	34.6226	129.946	88.1885	2762.84	587.566	823.896	7.80953	4.85002	0.000230911	0.0374425	178	1	7.68919	73.8344	43.7975	2411.12	487.02	716.173	-4.11833	4.77578	0.0140544	0.0457036	7165	1	0	0	0	0	0	0	0	2.86605	6.98482	44.6712	0.706535	2.93779	6.48673	4.51488	0	0
LUM	4060	lum	496415	14.4296	2.89261	0.000279381	0.0368398	218	1	5930.6	8081.51	10280.3	48728.8	42224.3	89444.7	13.6826	3.95385	0.000271735	0.0428584	183	1	1475.63	5900.16	2644.27	42525.4	34998.8	77750	11.9046	4.71908	0.00554789	0.0230131	5619	1	1961.89	769.238	21.1516	213.478	735.751	780.816	22.0583	33130.8	64382.6	33436	16488.4	10577	5769.3	32863.8	53.9858	35.2747
MFAP2	4237	mfap2	394596	9.72447	6.49456	3.26647e-05	0.0122415	77	1	140.179	38.9012	88.1885	4425.65	17061.9	2611.87	10.2634	4.91806	0.000112987	0.0229657	142	1	78.29	259.739	332.587	3862.25	14142.2	2270.37	7.65211	5.83404	0.000130543	0.00153066	1988	1	136.347	7.46833	8.81317	0	0	7.16345	247.369	2095.08	5034.66	2765.95	148.372	1679.44	343.797	1339.11	1348.52	190.052
MMP11	4320	mmp11	100493314	6.85072	5.17246	1.05507e-05	0.0066306	45	1	29.5559	16.5537	11.5485	1051.19	411.67	616.487	6.20786	6.03304	0.00013014	0.024931	150	1	18.1745	9.2293	0	917.369	341.224	535.882	8.46387	6.72941	0.000200936	0.00206427	2269	1	80.2935	34.8522	61.6922	0	14.4976	14.3269	53.0451	1733.24	18312.8	914.66	461.368	11200.8	2934.6	251.027	267.68	241.884
MMP2	4313	mmp2	548506	13.7891	3.99337	6.52821e-05	0.0159195	118	1	3128.7	2868.75	4643.54	52493.9	27009.3	89972.7	13.1307	4.88794	4.13457e-05	0.0116798	101	1	2066.99	1882.78	995.024	45811.3	22387.4	78208.9	13.7478	3.64566	0.0055822	0.0230878	5635	1	8800.47	2935.05	3780.85	1369.04	3381.56	3063.57	884.435	23574.7	18742.4	325764	4440.57	48648.8	3825.87	40092.1	17906.4	2780.23
MXRA8	54587	mxra8	100101754	12.0965	3.28796	4.78333e-05	0.0150067	92	1	983.789	1540.32	1679.78	12391.2	9221.42	19448	11.6735	3.70296	6.05102e-05	0.0146765	119	1	746.551	1274.96	693.916	10813.7	7643.42	16905.2	11.3467	2.99059	0.00187162	0.0104723	4166	1	1817.97	923.583	350.764	1489.71	576.278	384.438	495.788	12273.9	23501.8	15876.6	4591.07	2457.95	1218.86	5208.36	7201.48	596.791
MYO1B	4430	myo1a	493425	9.18935	2.80805	0.000233126	0.0333105	202	1	258.403	167.192	236.219	2153.44	688.612	1792.9	8.70362	3.36057	0.000207537	0.0344261	174	1	92.9693	100.204	197.089	1879.3	570.775	1558.48	10.1133	1.85038	0.00179909	0.0102086	4108	1	752.941	707.002	960.636	329.499	503.79	245.945	1156.49	2752.12	2849.11	1456.57	2408.58	4365.55	1385.57	1202.76	203.571	3253.2
SPARC	6678	sparc	394973	15.8568	6.92536	9.36838e-06	0.0066306	39	1	4758.5	3522.62	7866.62	343067	1.08084e+06	538784	16.1916	5.77874	0.000130429	0.024931	151	1	4353.48	13035.7	12913.4	299393	895886	468339	14.6544	3.51571	0.000494026	0.00396411	2905	1	9548.87	15872.7	4734.44	3916.86	7071.19	4606.1	28298.2	72862.1	105657	59444.9	80355	291414	20227.6	159458	4833.98	49568.9
TFF3	7033	tff3.4	100488906	12.7962	-5.99469	1.03465e-05	0.0066306	44	1	23777.3	45698.9	100920	601.631	1137.71	932.929	11.779	-4.41953	1.21617e-05	0.00643279	54	1	13159.7	21154.9	14455.9	525.041	943.02	810.95	6.52995	6.61532	0.00618315	0.0248842	5792	1	13.6347	4.97888	3.52527	27.845	3.62439	2.38782	4.20159	0.716512	2.09545	48.3327	7.77189	57.7765	8554.05	1.80595	302.545	170.615
TIMP2	7077	timp2	548477	12.9552	3.18805	3.39301e-05	0.0122415	80	1	2888.03	1947.54	3056.15	19900.4	27944.9	24078.2	12.7406	3.16364	0.000157276	0.0280213	162	1	1795.78	2978.43	2084.49	17367	23162.9	20930.1	13.7208	2.13356	0.00823004	0.0310006	6188	1	26318.1	3179.02	1351.94	3021.18	2355.85	2445.12	13592.1	41398.7	16756.6	55034.1	31189.3	31735.9	7478.55	38393.6	39249.9	7985.05
TMEM119	338773	tmem119	100379832	10.8752	2.60104	0.000162366	0.0270889	173	1	739.742	616.625	931.229	6437	2717.02	4725.31	9.91094	4.10417	1.53656e-05	0.00703964	63	1	192.23	309.841	194.351	5617.55	2252.08	4107.48	8.34082	4.42374	0.000783659	0.00552769	3304	1	3.02994	154.345	45.8285	83.5349	54.3659	78.7979	118.17	778.132	4653.99	6475.85	1025.89	625.749	572.778	624.859	84.3528	60.471
