# Supplementary material for: Identification of tumor-related genes via RNA sequencing of tumor tissues in Xenopus tropicalis
Source: Sci Rep. 2023 Aug 14;13:13214. doi: 10.1038/s41598-023-40193-7 (PMC10425369; doi:10.1038/s41598-023-40193-7)
Supplement: Supplementary file 16 — Supplementary Table 15. [file 41598_2023_40193_MOESM16_ESM.xlsx]

## Sheet: 15.T-body1×leg skin
Supplementary Table15 The gene list of DEGs between TT-body1 and TI-leg1-3
m.value=log2(Fold Change)=log2(TT-body/TI-leg) a.value=(log2(TT-body)+log2(TI-leg))/2
gene_symbol(Xenopus)	a.value	m.value	p.value	q.value	rank	estimatedDEG	TI-leg1	TI-leg2	TI-leg3	TT-body1
abo.2	8.87561	-2.38692	0.000464742	0.041529	323	1	912.381	1169.63	1140.65	205.38
adam28.2	9.4345	2.17095	0.000317917	0.0343641	264	1	317.745	381.401	279.057	1468.35
adam33	9.76022	2.23847	0.000216033	0.0292161	213	1	386.741	474.263	336.613	1883.83
adamts15	6.97411	3.80345	0.000241218	0.0300733	230	1	30.8666	22.1102	47.963	469.778
adamts2	10.038	3.5685	0.000428406	0.0402246	306	1	141.623	494.163	279.929	3621.3
aldh1a1	6.80958	-3.97082	0.000164741	0.025842	184	1	453.013	378.084	501.431	28.3283
alox12b	9.50219	2.95698	0.000221819	0.0292216	218	1	346.796	270.85	163.074	2020.75
alox15b	5.47607	-5.3038	0.000126674	0.0231404	158	1	253.288	338.286	247.663	7.08208
alox5ap	10.1726	1.89552	0.000365928	0.0366728	288	1	650.923	635.668	508.408	2226.13
angptl2	11.5409	2.04564	0.000324839	0.0345272	271	1	1737.61	1482.49	1179.02	6054
antxrl	10.1568	2.17603	0.000108797	0.02243	140	1	541.074	495.268	574.684	2426.79
ap3b2	7.17646	3.70782	0.000507199	0.0434401	337	1	40.8529	19.8992	59.2997	522.894
apoe	8.02433	2.66765	0.000266489	0.032318	238	1	93.5077	99.4958	116.855	656.273
aqp5	-1.77163	-7.79619	0.000288544	0.0332953	249	1	193.37	160.299	433.411	0
aqp8	13.6712	-6.03879	0.000132202	0.0234716	162	1	72442.2	155850	89017.6	1608.81
arhgdib	11.188	2.05049	0.000178808	0.0271628	190	1	1311.83	1103.3	1023.79	4748.53
art5	8.32867	3.21502	0.000112076	0.0225976	142	1	137.084	93.9683	85.4613	979.688
aspn	8.99271	4.98767	2.33019e-06	0.00617634	10	1	72.6274	114.973	83.7172	2869.42
avd	10.2275	4.66892	1.00217e-05	0.0120523	24	1	146.163	306.226	260.744	6046.92
basp1	10.4524	2.71421	2.90864e-05	0.0153527	49	1	475.709	603.608	561.603	3589.43
bmp1	11.0727	3.06125	8.82383e-05	0.0209017	121	1	626.411	1038.07	572.068	6222.79
c1qa	11.2444	1.86801	0.000364808	0.0366728	287	1	1459.81	1256.96	1092.68	4635.22
c1qc	11.038	1.95942	0.000311193	0.0343641	261	1	1217.42	1102.19	879.031	4146.56
c1qtnf1	8.30452	2.69663	0.000615648	0.048676	365	1	91.6921	173.565	107.263	804.996
c1r	11.1055	2.80574	9.24094e-05	0.0210111	126	1	584.65	925.311	989.782	5826.19
c1s	12.8614	2.30317	0.0006422	0.0496939	373	1	2246	3798.53	4004.47	16531.9
c2	6.93367	4.18689	7.10046e-05	0.0198857	103	1	26.3274	22.1102	37.4983	521.713
c3	8.9623	3.91278	0.000461782	0.041435	321	1	145.255	192.359	47.963	1935.77
c4a	10.4844	4.23463	7.89736e-06	0.0114517	19	1	407.621	228.84	354.054	6215.7
c8g	8.93689	4.677	1.35915e-06	0.0055102	6	1	88.0607	100.601	102.03	2478.73
calu	11.273	1.84807	0.000483464	0.0422855	330	1	1098.49	1268.02	1546.15	4695.42
capn8.5	11.858	-6.35171	2.50049e-05	0.0153527	40	1	26996.5	42997.7	30644.9	410.761
ccl28	10.3773	-2.72667	0.000203809	0.028556	206	1	3552.39	3840.54	2873.42	516.992
ccn4	6.91964	3.96271	0.000280547	0.0330507	245	1	27.2353	46.4314	18.3131	478.04
cd276	9.07107	2.98464	7.22595e-05	0.0198857	104	1	236.947	169.143	167.434	1513.2
cd68	10.2203	2.19539	0.000214443	0.0291956	212	1	559.231	662.2	450.852	2553.09
cdh11	11.0354	3.05935	3.07932e-05	0.0153527	55	1	661.817	916.467	602.589	6059.9
cebpe	8.38766	3.19614	4.35575e-05	0.0176918	68	1	110.757	113.867	107.263	1013.92
cercam	8.69739	3.13115	0.000175532	0.0269989	186	1	195.186	118.289	107.263	1228.74
cfb	9.74774	2.98716	4.2453e-05	0.0176918	67	1	354.966	236.579	324.404	2420.89
cgas	9.0168	2.79966	0.000332179	0.0349916	274	1	216.974	126.028	245.919	1366.84
cgl.1	9.26015	2.91364	6.58971e-05	0.0193216	96	1	249.657	244.318	176.155	1683.17
cgref1	8.62466	3.48768	6.41389e-05	0.0193216	94	1	81.7058	139.294	132.552	1321.99
cldn11	8.69918	2.12327	0.000577745	0.0467099	357	1	216.066	203.414	177.899	867.555
clec11a	11.4075	4.01553	2.64611e-06	0.00636456	12	1	600.084	749.535	676.714	10924.1
clip2	8.46989	2.20496	0.000648917	0.0499265	375	1	140.716	168.037	186.62	761.323
clu	12.3536	3.69221	1.05948e-05	0.012232	25	1	1214.69	1733.44	1418.83	18815.9
cndp1	10.807	2.87426	0.000222088	0.0292216	219	1	433.949	935.261	615.67	4851.22
cndp2	11.6016	1.87882	0.000326575	0.0345272	273	1	1844.74	1462.59	1554	5959.57
cnn1	11.826	-2.63995	0.000291171	0.0332953	251	1	8695.31	9757.22	8739.73	1454.19
col10a1	5.01084	7.22415	0.000178309	0.0271628	189	1	0	4.42204	3.48822	394.236
col16a1	13.3956	2.73932	7.23417e-05	0.0198857	105	1	4099.82	4731.58	3679.2	27846.7
col1a1	16.953	6.85224	8.43792e-05	0.0208157	117	1	6544.63	23230.1	5635.21	1.36374e+06
col1a2	16.3847	6.5597	5.79418e-05	0.018178	92	1	5310.88	16427.9	4689.91	831038
col27a1	9.13056	3.21301	8.83488e-05	0.0209017	122	1	137.992	247.634	166.562	1706.78
col3a1	15.4957	6.82936	3.58584e-06	0.00796139	13	1	4053.52	6023.92	2920.51	492713
col5a1	14.0931	3.24967	0.000199547	0.0283033	203	1	3798.41	8102.28	5098.9	53897
col5a2	12.9832	4.98306	1.71818e-06	0.0055102	9	1	1381.74	1593.04	1344.71	45536.6
col6a1	14.0577	3.50645	0.000138548	0.0236865	166	1	3160.2	7046.52	4968.97	57487.6
col6a2	14.141	4.15792	3.14908e-05	0.0153527	58	1	3200.14	5960.91	3666.99	76330.6
col6a3	13.6065	3.3992	7.8035e-05	0.0203936	110	1	3059.43	5273.28	3187.36	40513
col6a6	10.8791	5.7415	2.35387e-06	0.00617634	11	1	174.306	259.795	338.357	13775.8
cpxm1	12.2772	4.49893	9.94172e-05	0.0219044	131	1	871.529	1704.7	555.499	23603.4
cpz	9.943	3.08352	0.000129804	0.0234716	159	1	359.506	441.098	213.653	2865.88
creb3l1	8.66888	3.2075	0.000447776	0.041029	315	1	119.835	203.414	78.4849	1237
crtap	9.79587	2.48201	0.000125323	0.0230395	157	1	446.658	378.084	303.475	2101.02
cryab	5.44055	-5.23276	0.000163685	0.0258167	183	1	331.362	227.735	239.815	7.08208
csf3r	11.9771	1.92514	0.000541828	0.0450685	347	1	1713.1	1995.44	2497.56	7856.39
cthrc1	7.43278	9.58312	4.41232e-07	0.0055102	2	1	2.72353	5.52755	10.4647	4785.12
ctsk	11.9123	3.52882	2.59919e-05	0.0153527	43	1	830.676	1430.53	1142.39	13094.8
cxcl14	10.0231	-2.39781	0.000197443	0.0282118	202	1	2278.68	2425.49	2461.81	453.253
cxcr3	8.43151	3.05418	0.000141604	0.0236865	171	1	155.241	99.4958	104.647	995.032
cybb	10.3049	3.26598	7.5387e-05	0.0202475	107	1	579.203	338.286	306.091	3923.47
cybrd1	9.0116	2.18669	0.000636666	0.0493981	372	1	269.629	185.726	270.337	1101.26
cyp2e1.2	5.38649	-7.12464	8.0784e-05	0.0206342	113	1	331.362	685.416	465.677	3.54104
dcn	14.961	3.2093	0.000108161	0.02243	139	1	8625.41	13960.4	8876.64	96998.5
ddx60	9.90063	3.21774	0.000454774	0.0411478	319	1	316.837	155.877	467.421	2915.46
dkk3	11.384	3.08257	0.000454584	0.0411478	318	1	498.405	1392.94	863.334	7778.48
dnajc12	10.6817	-3.65564	0.000489869	0.0427163	331	1	3511.53	6773.46	7208.4	462.696
dpepe	7.49085	3.2436	0.000184429	0.0275813	193	1	49.0235	53.0644	73.2526	553.583
dpt	12.2951	3.25105	4.78993e-05	0.0176918	75	1	1165.67	1981.07	1739.75	15507.4
dram1	9.13829	2.10441	0.000563548	0.0462093	352	1	223.329	279.694	312.195	1168.54
dse	9.00554	3.43698	0.000115329	0.0225976	146	1	117.112	123.817	227.606	1691.44
efna2	6.64518	4.73103	8.82368e-05	0.0209017	120	1	11.8019	17.6881	28.7778	515.811
egfl6	8.39601	2.72959	0.000263238	0.032318	235	1	165.227	109.445	117.727	867.555
eogt	9.97128	-2.36265	0.000230594	0.0297127	224	1	2200.61	2453.13	2175.78	442.63
epsti1	9.0885	2.51847	0.000291059	0.0332953	250	1	258.735	168.037	255.512	1303.1
eva1b	7.58621	2.91426	0.000600049	0.0477113	363	1	46.3	89.5462	74.1246	527.615
f8	7.11315	3.138	0.000614189	0.048676	364	1	65.3646	35.3763	39.2424	410.761
fam122b	8.95819	-2.55208	0.000537187	0.0449033	345	1	1389.91	928.628	1295	205.38
fam20a	10.0532	-2.68472	0.00030217	0.0338044	258	1	2126.17	3114.22	2842.02	419.023
fbln1	9.87557	3.74583	4.62919e-05	0.0176918	72	1	375.847	191.253	202.317	3440.71
fbln5	10.5407	1.91656	0.000320218	0.0343641	267	1	643.66	826.921	829.324	2894.21
fbn1	11.4861	2.71072	4.87393e-05	0.0176918	76	1	936.893	1339.88	1086.58	7339.39
fbn2	8.60024	2.59794	0.000274806	0.0327846	241	1	124.374	185.726	163.074	954.9
fbn3	9.2593	5.08049	8.97011e-06	0.0120523	21	1	75.3509	156.982	83.7172	3564.65
fcrl3	8.50539	3.17114	5.38689e-05	0.0176918	87	1	103.494	131.556	128.192	1090.64
fkbp10	11.609	2.91318	5.9048e-05	0.0183258	93	1	1416.23	1132.04	865.95	8572.86
fkbp7	9.81898	2.46801	0.00017585	0.0269989	187	1	366.768	480.897	304.347	2124.62
fkbp9	10.7975	2.58465	3.88167e-05	0.0174658	64	1	630.95	814.76	734.27	4359.02
fn3k	-1.77163	-8.62022	1.34021e-05	0.0133388	29	1	468.447	556.071	368.879	0
fndc1	8.83873	4.45089	0.000124984	0.0230395	156	1	42.6686	148.138	102.902	2141.15
fndc3b	9.55104	2.37005	0.000106174	0.0222066	138	1	325.915	360.396	303.475	1705.6
folh1	5.8601	-3.84089	0.000632496	0.0492822	370	1	177.937	241.001	240.687	15.3445
foxi1	9.89123	-2.06726	0.000646812	0.0499169	374	1	1901.93	1709.12	2221.12	463.876
frrs1l	8.45021	2.48866	0.000237275	0.030031	228	1	138.9	147.033	156.97	828.603
frzb	10.9048	-3.2534	0.00019677	0.0282118	200	1	4826.09	7345	5590.74	620.862
fscn1	10.356	2.52415	0.000115083	0.0225976	145	1	543.797	669.939	425.562	3143.26
fstl1	12.7906	3.43103	4.12342e-05	0.0176918	66	1	2292.3	2634.43	1545.28	23268.2
ftcd	11.6138	1.89758	0.000242609	0.0300733	232	1	1736.7	1490.23	1643.82	6049.28
fucolectinloc100491211	11.0994	4.7623	9.25498e-07	0.0055102	4	1	468.447	374.768	420.33	11430.5
galnt5	9.32435	2.50497	0.000137223	0.0236865	165	1	242.394	246.529	318.3	1527.37
gap43	8.87441	3.85598	6.62329e-06	0.0108923	17	1	130.729	117.184	122.088	1785.86
gask1a	8.96182	3.64663	5.37783e-05	0.0176918	86	1	91.6921	175.776	155.226	1764.62
gbp6	8.2401	2.64659	0.00021885	0.0292216	216	1	122.559	132.661	107.263	756.602
gcnt2.2	8.97441	-2.91815	0.00043275	0.0402246	309	1	997.719	1454.85	1696.15	182.954
gfpt2	8.5549	2.36033	0.000293725	0.0332953	254	1	158.872	172.459	166.562	852.21
glt8d2	9.57878	3.85911	4.62257e-05	0.0176918	71	1	175.214	291.854	135.168	2913.1
gnb3	10.2096	-3.2169	8.64387e-05	0.0209017	118	1	3575.99	4127.97	3128.06	388.334
gpc3	6.24208	-4.00575	0.000403582	0.0388287	300	1	246.025	283.01	381.088	18.8855
gpc5	8.81957	2.45399	0.000195995	0.0282118	198	1	208.804	175.776	194.468	1057.59
gpnmb	12.2657	1.90795	0.00032146	0.0343641	270	1	2318.63	2643.27	2664.13	9539.56
gpx7	8.61554	3.39563	4.88547e-05	0.0176918	77	1	142.531	92.8628	127.32	1272.41
gpx8	9.50557	2.35524	0.000132632	0.0234716	163	1	295.957	363.713	304.347	1644.22
gstm1	9.93914	2.49687	0.000435428	0.0402813	312	1	261.459	494.163	483.99	2332.36
gusb	10.759	3.94316	6.79282e-06	0.0108923	18	1	333.178	528.433	463.933	6796.44
gzmh	10.9143	1.78855	0.000568378	0.0463421	354	1	841.57	1151.94	1121.46	3587.07
hand1	-1.77163	-6.71181	0.000401456	0.0387533	299	1	79.8901	173.565	117.727	0
hapln3	9.80139	2.5509	0.00033453	0.0351111	275	1	443.935	421.199	240.687	2160.03
hcls1	10.1081	1.76195	0.000452458	0.0411478	317	1	552.876	651.145	593.869	2032.56
herc6	9.20018	4.05542	2.56092e-05	0.0153527	42	1	161.596	90.6518	180.515	2398.46
hic1	10.1633	2.15876	0.000193254	0.0282118	197	1	499.313	645.617	483.118	2423.25
hmox1	9.2324	3.50664	0.000233105	0.0297705	226	1	137.084	113.867	284.29	2027.84
hoxb7	5.70228	5.01694	0.000309982	0.0343641	260	1	11.8019	12.1606	3.48822	296.267
htra1	13.0684	2.6936	8.75948e-05	0.0209017	119	1	3710.35	3664.76	2756.56	21848.2
ido1	8.28074	-5.09935	0.000382942	0.0377183	292	1	898.764	2603.47	1960.38	53.1156
ifit5	8.83109	3.70833	5.64408e-05	0.0179016	91	1	81.7058	134.872	161.33	1646.58
igsf10	8.90944	3.9724	0.000385216	0.0377183	294	1	127.098	189.042	47.963	1905.08
ikbip	8.79939	2.33888	0.000617241	0.048676	366	1	230.592	218.891	144.761	1002.11
il17d	-1.77163	-7.47816	0.00059423	0.0475104	361	1	232.408	311.754	87.2054	0
il1r2	7.31107	3.56601	0.000119019	0.0227356	150	1	48.1156	35.3763	54.9394	546.5
ism1	8.07106	-2.61658	0.000477319	0.0420026	328	1	610.978	654.461	732.526	108.592
itgal	9.68003	1.83126	0.00057755	0.0467099	356	1	487.511	433.36	383.704	1547.43
itgb2	9.97708	2.24954	0.000423173	0.0401778	304	1	325.915	529.539	531.081	2197.81
itgbl1	10.1778	2.79474	0.000456563	0.0411806	320	1	405.805	645.617	267.721	3051.2
kcnab3	7.92123	5.39037	4.44149e-05	0.0176918	69	1	27.2353	64.1195	20.9293	1569.86
kera	8.99814	5.04484	6.46883e-05	0.0193216	95	1	37.2215	92.8628	136.913	2937.88
krt17	13.3468	6.50245	1.43946e-06	0.0055102	7	1	1409.88	847.926	1024.66	99199.9
krt54	11.0128	-2.67788	0.000325525	0.0345272	272	1	4551.01	6232.86	4896.58	816.8
krt61	14.0431	2.95847	6.82812e-05	0.0193216	102	1	7212.81	5580.61	5370.98	47064
krt78.3	-1.77163	-6.789	0.000535953	0.0449033	344	1	199.725	78.4912	113.367	0
krt78.4	6.67694	-4.70054	0.00013978	0.0236865	169	1	680.882	413.46	470.909	20.0659
krt9.1	-1.77163	16.1943	1.53051e-06	0.0055102	8	1	0	0	0	21796.3
lactbl1	6.96003	4.47256	5.44379e-05	0.0176918	88	1	23.6039	36.4818	19.1852	586.632
lama1	8.44169	3.49177	0.000246994	0.0304657	234	1	55.3784	132.661	122.96	1166.18
ldha	9.32714	2.22102	0.000373058	0.037002	291	1	337.717	318.387	236.327	1386.91
lgals1.1	11.572	2.59591	3.05302e-05	0.0153527	52	1	1257.36	1155.26	1301.98	7485.76
lgals1.2	13.7072	-7.79249	0.000433421	0.0402246	311	1	118018	372416	106998	898.244
lgals1.3	11.5513	-6.22486	0.000141973	0.0236865	173	1	15994.4	39540.7	22330.7	347.022
lgals9b	9.92364	2.3237	0.000149138	0.0243199	176	1	483.88	352.657	465.677	2173.02
lgals9c	9.55325	2.421	7.85115e-05	0.0203936	111	1	311.39	329.442	333.125	1738.65
LOC100135384	10.474	4.86247	0.000148923	0.0243199	175	1	145.255	489.741	156.098	7671.07
LOC100170420	10.0908	1.96576	0.00021844	0.0292216	215	1	551.968	512.956	590.381	2155.31
LOC100485824	7.6448	-6.16733	2.66471e-05	0.0153527	45	1	1220.14	2281.77	1588.01	23.6069
LOC100485981	8.94446	-6.62587	0.000305377	0.0340313	259	1	2041.74	7325.1	5321.28	49.5746
LOC100485997	9.81584	8.16584	8.71544e-08	0.00251554	1	1	43.5764	61.9085	54.0674	15273.7
LOC100486192	8.49766	2.77801	0.000426112	0.0402246	305	1	145.255	91.7573	177.027	946.638
LOC100486481	9.41716	2.3592	0.000321384	0.0343641	269	1	294.141	235.473	375.855	1548.61
LOC100486692	8.85353	2.13385	0.000510976	0.0435632	338	1	218.79	246.529	197.084	969.064
LOC100487393	-1.77163	-8.28749	5.57815e-05	0.0178891	90	1	253.288	517.378	335.741	0
LOC100487454	11.1036	-2.29694	0.000582104	0.0468002	359	1	4079.84	5265.54	5289.01	992.671
LOC100487726	10.0052	3.14662	1.14755e-05	0.0126258	26	1	337.717	312.859	385.448	3058.28
LOC100487769	8.5248	5.02576	7.79609e-05	0.0203936	109	1	28.1431	60.803	104.647	2102.2
LOC100487884	8.10665	-2.78342	0.000481921	0.0422787	329	1	605.531	857.875	706.364	105.051
LOC100488013	8.84349	-6.86871	0.00020965	0.0289528	209	1	2263.25	4993.59	7640.94	42.4925
LOC100488279	-1.77163	-6.36057	0.000351496	0.036104	281	1	78.9823	99.4958	112.495	0
LOC100488471	10.1176	-6.4119	3.45315e-05	0.0160755	62	1	7358.06	14138.4	9257.73	120.395
LOC100489060	7.10662	4.48222	6.63724e-05	0.0193216	98	1	19.0647	26.5322	41.8586	651.551
LOC100489067	10.0756	-2.23735	0.000371103	0.0369846	289	1	2105.29	2600.16	2324.02	496.926
LOC100489839	9.13403	2.6991	0.000103226	0.0221501	134	1	261.459	196.781	203.189	1431.76
LOC100489852	7.00667	-3.62652	0.000241596	0.0300733	231	1	497.498	479.791	378.472	36.5907
LOC100490079	7.98118	2.72264	0.000498479	0.0431668	333	1	69.9038	120.501	104.647	649.191
LOC100490338	9.54462	2.2291	0.000274881	0.0327846	242	1	408.529	285.221	340.973	1617.07
LOC100490626	7.75412	3.19244	0.000121239	0.0227356	153	1	76.2587	58.592	79.3569	652.732
LOC100490886	7.05144	5.61597	0.000341661	0.035514	276	1	19.0647	34.2708	3.48822	928.933
LOC100490911	-1.77163	-6.17493	0.00047042	0.0416844	325	1	72.6274	99.4958	83.7172	0
LOC100490986	8.1698	-3.36533	0.000359044	0.0364814	284	1	667.264	913.151	1192.97	89.7063
LOC100491215	8.34126	-5.03417	4.95904e-05	0.0176918	78	1	1253.73	2175.64	2140.02	56.6566
LOC100491548	8.14456	-6.52299	0.000499522	0.0431668	334	1	1187.46	2258.56	4695.14	29.5087
LOC100491773	10.5916	-3.49007	0.000549255	0.0453654	349	1	3311.81	5141.72	7063.64	460.335
LOC100492000	10.9524	-2.83246	0.000155883	0.0248578	181	1	5810.19	5194.79	4859.96	742.438
LOC100492223	-1.77163	-7.39894	0.000207647	0.0289528	207	1	116.204	206.73	274.697	0
LOC100492346	10.3909	1.84763	0.000383291	0.0377183	293	1	606.439	736.269	780.489	2547.19
LOC100493184	7.88368	4.93072	2.63723e-05	0.0153527	44	1	23.6039	49.7479	54.9394	1304.28
LOC100493453	6.95716	3.18987	0.000318976	0.0343641	265	1	47.2078	38.6928	37.4983	375.35
LOC100494487	10.2032	2.20288	0.000133366	0.0234716	164	1	618.241	475.369	554.627	2529.48
LOC100494984	8.92416	3.64568	0.000363764	0.0366728	286	1	175.214	59.6975	177.027	1718.58
LOC100495013	8.773	-3.83817	3.1915e-05	0.0153527	60	1	1883.77	1495.75	1583.65	115.674
LOC100495879	6.00934	3.81871	0.000444232	0.040834	314	1	17.249	13.2661	20.9293	241.971
LOC100496148	11.0698	-6.66152	0.000466543	0.0415612	324	1	11562.3	38868.6	14451.7	213.643
LOC100496188	7.45392	3.22368	0.000196647	0.0282118	199	1	44.4843	67.4361	60.1717	535.877
LOC100496324	-1.77163	-7.30921	0.000115384	0.0225976	147	1	128.006	215.574	218.014	0
LOC100496379	10.8728	-5.83871	1.55322e-05	0.0146511	30	1	12498.3	16991.7	13067.7	247.873
LOC100496644	15.2952	-2.93329	0.000502327	0.0432796	335	1	114841	103776	114753	14547.8
LOC100496654	7.92891	2.47615	0.00053041	0.0446333	343	1	86.245	109.445	114.239	574.829
LOC100497161	8.97285	-4.45168	0.00051593	0.0437979	340	1	1172.02	3042.36	2836.79	107.412
LOC100497639	6.69727	-5.10234	0.000444208	0.040834	313	1	315.929	784.912	723.805	17.7052
LOC100497939	8.70415	3.27669	2.96088e-05	0.0153527	51	1	142.531	121.606	137.785	1298.38
LOC100497944	5.11051	-7.74261	0.000622858	0.048852	368	1	199.725	500.796	816.243	2.36069
LOC100498433	8.47956	-6.57231	0.000115045	0.0225976	144	1	1726.72	4462.94	4256.5	36.5907
LOC100498436	-1.77163	11.2767	2.75219e-05	0.0153527	46	1	0	0	0	721.192
LOC100498542	13.253	-6.11638	0.000342378	0.035514	277	1	53004.4	135686	55255.1	1172.08
LOC100498635	7.08667	-5.35506	0.000360225	0.0364814	285	1	1000.44	1174.05	434.283	21.2462
LOC101730350	11.2261	-2.5044	0.000416457	0.039802	302	1	5553.27	4948.26	6617.15	1005.66
LOC101730484	9.84144	3.14415	1.96033e-05	0.0153527	34	1	265.09	295.171	365.391	2727.78
LOC101731130	8.19642	-5.91442	6.82359e-05	0.0193216	101	1	1414.42	3192.71	2227.23	37.7711
LOC101731222	10.3024	2.87638	0.000238267	0.030031	229	1	649.107	296.276	452.596	3421.82
LOC101731775	9.94479	2.22122	0.00039556	0.0384413	297	1	345.888	575.97	447.364	2128.16
LOC101732461	12.9991	-2.68412	0.000581982	0.0468002	358	1	23464.1	21144	17657.4	3229.43
LOC101732500	12.8459	-3.13837	0.000213821	0.0291956	210	1	22060.6	23416.9	20062.5	2481.09
LOC101732593	9.65383	3.01743	7.57625e-05	0.0202475	108	1	375.847	226.629	246.791	2292.23
LOC101732854	3.96314	8.20525	0.000292932	0.0332953	252	1	2.72353	0	0	267.939
LOC101733298	7.13187	3.39959	0.000197341	0.0282118	201	1	53.5627	37.5873	38.3704	455.614
LOC101733330	10.3118	-6.05645	0.000200044	0.0283033	204	1	5603.2	15863	9642.3	155.806
LOC101733399	8.30412	2.84585	0.00022037	0.0292216	217	1	135.268	88.4407	129.936	847.489
LOC101733498	8.74884	3.70023	2.10122e-05	0.0153527	36	1	95.3234	120.501	142.145	1550.98
LOC101733634	14.068	3.034	0.000105648	0.0222066	137	1	5556.9	4743.74	7702.86	49154.3
LOC101733883	10.6762	-7.28519	0.00012293	0.0228912	155	1	12835.1	33414	15058.6	131.018
LOC101734126	6.93784	-4.61262	0.000174998	0.0269989	185	1	445.751	561.599	811.883	24.7873
LOC105945150	8.69522	2.82254	0.000118681	0.0227356	149	1	131.637	182.409	153.482	1102.44
LOC105945914	6.52243	3.56574	0.00034739	0.0358097	280	1	32.6823	26.5322	20.9293	316.333
LOC105948225	9.91505	2.73712	4.78718e-05	0.0176918	74	1	400.358	306.226	415.098	2492.89
LOC108645269	9.64251	-5.57718	0.000130546	0.0234716	160	1	3704.9	8394.13	4468.41	115.674
LOC108648819	7.54261	3.37624	0.000216618	0.0292161	214	1	64.4568	70.7526	38.3704	600.796
LOC108648874	10.016	-6.32407	0.000236891	0.030031	227	1	7395.28	15237.2	5170.41	115.674
LOC116406435	9.65732	-2.58798	0.000138598	0.0236865	167	1	2077.14	1997.66	1865.32	329.317
LOC116406460	9.6862	2.08371	0.000180426	0.0272651	191	1	403.082	393.561	403.761	1696.16
LOC116406955	11.9245	-7.09138	5.45532e-05	0.0176918	89	1	28087.7	62498.9	45588.4	332.858
LOC116407649	10.0544	-6.28544	0.000385508	0.0377183	295	1	7634.05	15892.8	4646.31	120.395
LOC116407667	10.1271	-6.10992	0.000113327	0.0225976	143	1	7051.21	14365	6464.54	134.56
LOC116407719	9.22336	-5.92357	0.000226815	0.0296224	221	1	2597.34	7441.18	3932.09	76.7225
LOC116407753	5.47719	4.37658	0.000433243	0.0402246	310	1	9.07842	13.2661	6.97643	203.02
LOC116407754	11.2664	-5.43772	0.000342944	0.035514	278	1	12616.3	26088.9	9947.52	374.17
LOC116407761	8.21217	2.74268	0.000182904	0.0274956	192	1	100.77	127.134	115.983	767.225
LOC116407970	8.92735	2.60392	0.000139993	0.0236865	170	1	214.251	208.941	169.179	1200.41
LOC116407993	7.88842	-4.18924	0.000355784	0.0364068	282	1	746.246	1502.39	787.465	55.4763
LOC116408036	9.1224	-2.78267	0.000158664	0.0251622	182	1	1671.34	1387.41	1327.27	212.462
LOC116408072	8.95347	-4.22869	4.9867e-05	0.0176918	79	1	1598.71	2387.9	2453.09	114.494
LOC116408741	7.75515	-7.2181	3.73584e-05	0.0171155	63	1	1703.11	2352.52	3852.74	17.7052
LOC116409665	5.77748	4.87802	0.000141916	0.0236865	172	1	14.5255	8.84407	6.97643	297.447
LOC116409836	5.92352	-6.1987	1.82783e-05	0.0153527	32	1	524.733	548.333	487.478	7.08208
LOC116409849	7.14064	3.01593	0.000650395	0.0499265	376	1	52.6548	34.2708	61.9159	401.318
LOC116410386	7.06566	4.88534	4.73258e-05	0.0176918	73	1	37.2215	21.0047	15.697	728.274
LOC116410524	-1.77163	-8.72311	9.79098e-06	0.0120523	23	1	415.792	587.025	493.583	0
LOC116410820	-1.77163	-8.84908	0.000102616	0.0221501	132	1	281.431	564.915	786.593	0
LOC116410852	6.15426	3.59839	0.000472259	0.0416844	327	1	17.249	23.2157	20.9293	247.873
LOC116410881	7.89951	2.88597	0.000633464	0.0492822	371	1	123.467	80.7022	59.2997	649.191
LOC116411092	8.63854	-4.75393	0.000229404	0.0297127	222	1	1149.33	2707.39	2353.67	76.7225
LOC116411563	11.0852	-4.45518	0.000121307	0.0227356	154	1	10744.3	12758.7	7022.65	463.876
LOC116411600	10.4353	6.8569	2.2751e-05	0.0153527	38	1	114.388	219.996	51.4512	14907.8
LOC448367	10.3853	-7.00444	2.92777e-05	0.0153527	50	1	11196.4	21235.7	13032.9	118.035
LOC613063	10.7515	3.33275	1.20452e-05	0.0126258	27	1	505.668	658.884	464.805	5472.09
LOC734139	10.0413	1.8704	0.000511656	0.0435632	339	1	641.844	543.911	467.421	2014.85
lox	10.5422	2.88119	0.000520413	0.044049	341	1	310.482	519.589	817.987	4047.41
loxl1	10.7999	2.44127	0.000110046	0.0225266	141	1	678.158	954.054	662.761	4154.82
loxl2	9.69451	3.5362	9.85958e-05	0.0218905	130	1	212.435	158.088	359.286	2822.21
loxl3	11.6345	3.52416	6.23274e-06	0.0108923	15	1	886.054	1059.08	866.822	10783.6
lrrc15	9.15729	6.28929	3.93334e-05	0.0174658	65	1	63.549	108.34	21.8014	5049.52
lrrtm4	-1.77163	9.17143	0.00050533	0.0434087	336	1	0	0	0	167.609
lsp1	11.7523	1.96459	0.000287041	0.0332953	248	1	1496.12	1946.8	1795.56	6815.32
lum	14.3633	2.59571	0.00031904	0.0343641	266	1	6375.78	10825.1	8514.74	51816
mamdc2	7.99522	4.83034	6.75142e-05	0.0193216	100	1	55.3784	66.3306	21.8014	1360.94
mdga1	9.74369	3.14466	3.36469e-05	0.0159205	61	1	252.38	364.818	247.663	2549.55
mdk	9.95381	5.21578	1.04654e-06	0.0055102	5	1	130.729	155.877	201.445	6045.73
me1	10.2358	-2.15537	0.00041165	0.0394733	301	1	2290.49	2645.48	2699.01	571.288
mex3b	8.35031	3.0619	9.6568e-05	0.0216065	129	1	136.176	100.601	102.03	943.097
mfap2	9.38394	5.63272	3.18042e-05	0.0153527	59	1	150.702	92.8628	40.9866	4706.04
mgam	8.50119	3.03219	7.91353e-05	0.0203936	112	1	127.098	144.822	108.135	1036.34
MGC108147	8.87223	5.79086	3.07151e-05	0.0153527	53	1	28.1431	55.2755	105.519	3486.74
MGC108497	7.31355	4.58396	2.05499e-05	0.0153527	35	1	36.3137	37.5873	23.5455	779.029
MGC88898	10.6538	-7.11324	9.24507e-05	0.0210111	127	1	9753.86	24411.9	22704.8	136.92
mgp	9.04096	3.13351	0.00024277	0.0300733	233	1	177.029	246.529	109.879	1560.42
mmp1	8.0092	3.04005	0.000279785	0.0330507	244	1	73.5352	122.712	73.2526	738.897
mmp11	7.24054	5.77179	1.57358e-05	0.0146511	31	1	31.7745	12.1606	17.4411	1117.79
mmp14	13.1516	3.29841	5.24388e-05	0.0176918	82	1	3234.64	3374.01	2094.67	28542
mmp19	8.60998	4.16912	2.21757e-05	0.0153527	37	1	101.678	112.762	61.9159	1657.21
mmp2	13.8222	3.89251	2.37272e-05	0.0153527	39	1	3363.56	4889.67	3022.54	55819.8
mmp25	8.46774	2.60571	0.000214114	0.0291956	211	1	163.412	141.505	125.576	873.456
mmp7	13.4125	2.75727	0.000321063	0.0343641	268	1	5891.9	3226.98	3461.18	28351.9
mmp9.1	13.6176	2.33687	0.000187505	0.0277536	195	1	6143.37	5042.23	5590.74	28251.6
mpo	11.9922	3.13846	1.85347e-05	0.0153527	33	1	1556.95	1166.31	1395.29	12089.1
mrc2	11.9053	2.94141	0.000191773	0.0282118	196	1	1105.75	1995.44	1050.83	10631.4
msr1	6.41401	5.37876	1.22483e-05	0.0126258	28	1	11.8019	12.1606	15.697	550.041
mustn1	9.73763	-2.59749	0.000145767	0.0241797	174	1	2055.35	2272.93	1972.59	347.022
mxra8	12.11	3.15123	5.35855e-05	0.0176918	85	1	1057.64	1768.81	1622.89	13176.2
myh10	11.7764	1.93968	0.00027044	0.0326599	239	1	1704.02	1649.42	2019.68	6870.8
myo1a	9.51642	3.28926	3.08997e-05	0.0153527	56	1	277.8	248.74	176.155	2289.87
ncf1	10.2752	2.817	0.000121006	0.0227356	152	1	633.674	360.396	406.377	3289.63
ncf2	9.81161	2.15551	0.000371602	0.0369846	290	1	505.668	329.442	442.132	1896.82
npc2	10.9636	1.66709	0.000538286	0.0449033	346	1	1245.56	1093.35	1022.92	3558.74
nrep	11.6596	2.83242	3.09581e-05	0.0153527	57	1	1103.03	1426.11	1107.51	8634.23
nrg1	8.49879	2.68067	0.00040009	0.038751	298	1	152.517	175.776	100.286	915.949
ogn	9.70751	6.85077	6.08097e-07	0.0055102	3	1	106.218	57.4865	69.7643	8982.44
olfml2b	10.2043	4.18849	6.32809e-06	0.0108923	16	1	254.196	359.291	215.397	5037.72
p3h1	8.82535	3.19498	8.17859e-05	0.0207069	114	1	195.186	131.556	122.96	1372.74
parp14.2	7.9342	2.9946	0.000273602	0.0327846	240	1	70.8117	114.973	74.1246	690.503
phyhip	6.63219	-4.61103	0.000356966	0.0364068	283	1	358.598	403.511	708.98	20.0659
plac9	10.1219	1.92552	0.000550113	0.0453654	350	1	451.198	666.622	597.357	2171.84
plat	8.71188	2.68863	0.000295932	0.0333652	256	1	130.729	215.574	149.121	1064.67
postn	14.1001	2.78681	0.000119608	0.0227356	151	1	5694.89	8170.82	6188.97	46132.7
ppic	8.65832	3.50413	9.44036e-05	0.0212873	128	1	124.374	156.982	78.4849	1360.94
ppp1r12b	9.15412	-2.2671	0.000571302	0.0464493	355	1	1124.82	1153.05	1472.03	259.676
prrx1	10.2158	2.62922	3.07169e-05	0.0153527	54	1	436.672	483.108	514.512	2957.95
prss16	10.8698	2.25355	7.40457e-05	0.0201621	106	1	815.242	946.316	809.266	4086.36
prss35	8.60582	4.49804	4.86365e-06	0.0100271	14	1	68.996	98.3903	78.4849	1851.96
prtn3	9.01391	2.79795	0.000103602	0.0221501	135	1	236.039	184.62	167.434	1363.3
pxdn	10.2133	2.7158	4.54651e-05	0.0176918	70	1	409.437	557.177	422.946	3042.93
rac2	10.5149	2.1127	0.000175858	0.0269989	188	1	803.44	706.42	600.845	3042.93
rasal1	8.25556	-2.6597	0.000314591	0.0343641	262	1	776.205	812.549	715.957	121.576
rbpms2	8.31496	-3.07318	0.000202606	0.0285259	205	1	916.921	1081.19	773.512	109.772
rcn3	11.0697	3.83575	9.18883e-05	0.0210111	125	1	835.215	553.86	317.428	8121.96
ren	-1.77163	9.14062	0.000528374	0.044592	342	1	0	0	0	164.068
rflnb	7.62594	3.21524	0.000150481	0.0244007	178	1	59.9176	79.5967	54.9394	601.977
rnf183	7.98883	-2.48365	0.000621958	0.048852	367	1	622.78	596.975	582.532	107.412
scarf2	9.81699	2.44785	0.000294159	0.0332953	255	1	303.219	515.167	340.101	2106.92
scpep1	11.5085	2.31604	6.60043e-05	0.0193216	97	1	1293.68	1416.16	1206.92	6501.35
serpinb6	11.8463	2.19585	0.000131769	0.0234716	161	1	1789.36	1502.39	1868.81	7881.17
serpinf1	12.5291	4.63856	2.85713e-05	0.0153527	47	1	734.444	1737.86	1080.48	29498
serpinf2	8.95565	2.19788	0.000343291	0.035514	279	1	252.38	218.891	224.118	1063.49
sfrp2	9.50331	2.04261	0.000418411	0.0398567	303	1	303.219	410.144	359.286	1473.07
sh3pxd2b	10.0875	2.60808	2.87585e-05	0.0153527	48	1	441.211	445.52	435.155	2686.47
sla	6.80802	3.52421	0.000293502	0.0332953	253	1	25.4196	30.9543	42.7307	380.072
smpx	-1.77163	-6.81929	0.000229693	0.0297127	223	1	168.859	135.978	95.0539	0
sod3	10.1897	-4.47251	0.000102691	0.0221501	133	1	3920.06	7302.99	5285.52	247.873
sox4	10.5991	2.27287	0.000209314	0.0289528	208	1	843.385	731.847	541.546	3410.02
sox7	8.48153	3.23753	8.38303e-05	0.0208157	116	1	111.665	145.927	91.5657	1097.72
sparc	15.4772	5.9991	9.43822e-06	0.0120523	22	1	5115.69	8283.58	3711.46	364803
spi1	9.65688	2.17033	0.00014914	0.0243199	177	1	376.755	400.194	364.519	1712.68
spib	9.52083	2.32057	0.000452032	0.0411478	316	1	422.147	320.598	243.303	1641.86
spnl	9.52429	2.10731	0.000285761	0.0332953	247	1	314.113	401.3	348.822	1528.55
spock3	9.92551	1.97048	0.000430886	0.0402246	308	1	421.239	585.92	466.549	1925.15
sptlc3	8.51889	2.21668	0.000497042	0.0431668	332	1	178.845	153.666	177.899	790.832
stab2	9.33747	2.19299	0.000389363	0.0379669	296	1	246.933	304.015	356.67	1383.37
stard5	7.12343	3.58347	0.000429619	0.0402246	307	1	41.7607	56.381	22.6734	482.762
sult1c2	8.05637	-3.63431	0.000282695	0.0331684	246	1	635.49	1112.14	1066.52	75.5422
tbc1d24.2	6.75167	-3.51514	0.000631126	0.0492822	369	1	274.168	363.713	455.212	31.8694
tex2.2	11.1138	-2.5831	0.000544325	0.0451461	348	1	4182.43	6010.65	6081.71	905.326
tfap2e	8.36038	-3.07241	0.000104665	0.0222066	136	1	947.787	917.573	994.142	113.313
tff3.6	7.5444	-5.82575	5.1062e-05	0.0176918	80	1	1161.13	1998.76	1057.8	24.7873
tgfbi	11.944	4.68957	5.25446e-05	0.0176918	83	1	530.18	1269.12	527.593	20015.1
tgm6	10.6182	-2.01216	0.000553314	0.0454994	351	1	3018.58	3391.7	3060.04	782.57
thbs2	7.85135	5.78337	7.93522e-06	0.0114517	20	1	27.2353	19.8992	46.2189	1713.86
thbs3	8.45957	3.60679	0.000316522	0.0343641	263	1	79.8901	162.51	60.1717	1228.74
themis2	8.04015	3.02389	0.000233074	0.0297705	225	1	117.112	91.7573	68.0202	750.7
timp2	12.908	2.92224	8.98302e-05	0.0210111	123	1	3104.82	3218.14	2051.94	21161.3
tmem119	11.2	3.08167	2.51518e-05	0.0153527	41	1	795.27	980.587	649.68	6844.83
tmem132c	7.61432	3.53909	5.21301e-05	0.0176918	81	1	61.7333	57.4865	53.1953	668.076
tph1	6.85159	-5.61005	0.000265593	0.032318	237	1	675.435	1251.44	494.455	16.5249
tpst1	9.62302	1.76126	0.000591962	0.0474605	360	1	453.013	412.355	419.458	1451.83
trem2	6.96242	3.52926	0.000155708	0.0248578	180	1	39.0372	30.9543	40.1145	423.744
trex2	10.0612	2.14267	0.00047154	0.0416844	326	1	629.135	518.484	377.599	2245.02
trh	11.5741	-6.73826	0.000139699	0.0236865	168	1	20147.7	50260.9	24103.6	295.087
trim54	6.89023	4.58299	9.03443e-05	0.0210111	124	1	30.8666	28.7432	13.0808	580.73
trpm8b	8.2864	2.24547	0.000567071	0.0463421	353	1	147.07	130.45	152.609	679.88
tuba1b	10.7956	1.78455	0.000299021	0.0335823	257	1	1017.69	893.251	961.876	3299.07
twsg2	10.1001	2.3492	0.000115873	0.0225976	148	1	522.009	537.277	399.401	2477.55
unc45b	7.29414	-5.19099	0.000277607	0.0329736	243	1	499.313	1184	1162.45	25.9676
uox	11.0132	-3.12417	0.000222733	0.0292216	220	1	5107.52	5661.31	7539.78	699.945
usp18	9.1003	2.52089	0.000462255	0.041435	322	1	215.159	166.932	305.219	1314.91
vcan	10.7446	2.76434	5.26341e-05	0.0176918	84	1	749.878	720.792	504.047	4472.33
vegfd	8.80421	2.38644	0.000265388	0.032318	236	1	172.49	217.785	196.212	1022.18
vim	13.6315	1.96687	0.000597293	0.0476234	362	1	5546.01	6886.22	6823.82	25091.8
vmp1	11.1744	2.31508	8.37361e-05	0.0208157	115	1	1139.34	886.618	1082.22	5155.75
vwa2	7.20508	3.88204	0.00015315	0.0246948	179	1	55.3784	27.6377	32.266	566.566
znf469	8.34817	3.61682	6.67107e-05	0.0193216	99	1	84.4293	124.923	69.7643	1141.4
znfx1.2	8.99641	3.40856	0.000186535	0.0277524	194	1	171.582	88.4407	210.165	1664.29
