# Supplementary material for: Identification of tumor-related genes via RNA sequencing of tumor tissues in Xenopus tropicalis
Source: Sci Rep. 2023 Aug 14;13:13214. doi: 10.1038/s41598-023-40193-7 (PMC10425369; doi:10.1038/s41598-023-40193-7)
Supplement: Supplementary file 17 — Supplementary Table 16. [file 41598_2023_40193_MOESM17_ESM.xlsx]

## Sheet: 16.T-body1×flank skin
Supplementary Table16 The gene list of DEGs between TT-body1 and NI-body1-3
m.value=log2(Fold Change)=log2(TT-body/NI-body) a.value=(log2(TT-body)+log2(NI-body))/2
gene_symbol(Xenopus)	a.value	m.value	p.value	q.value	rank	estimatedDEG	NI-body1	NI-body2	NI-body3	TT-body1
krt9.1	7.0004	14.2208	3.86675e-07	0.0111606	1	1	2.77976	0	0	17691.8
