# Supplementary material for: Identification of tumor-related genes via RNA sequencing of tumor tissues in Xenopus tropicalis
Source: Sci Rep. 2023 Aug 14;13:13214. doi: 10.1038/s41598-023-40193-7 (PMC10425369; doi:10.1038/s41598-023-40193-7)
Supplement: Supplementary file 18 — Supplementary Table 17. [file 41598_2023_40193_MOESM18_ESM.xlsx]

## Sheet: 17.T-body2×leg skin
Supplementary Table17 The gene list of DEGs between TT-body2 and TI-leg1-3
m.value=log2(Fold Change)=log2(TT-body/TI-leg) a.value=(log2(TT-body)+log2(TI-leg))/2
gene_symbol(Xenopus)	a.value	m.value	p.value	q.value	rank	estimatedDEG	TI-leg1	TI-leg2	TI-leg3	TT-body2
aadac	9.12614	-3.4507	0.000301077	0.0314289	276	1	2093.8	2220.06	1229.13	168.989
abcc8	7.1953	4.17572	6.66117e-05	0.0184867	104	1	38.1225	41.7528	23.5466	623.031
abi3bp	13.105	2.17136	0.000405997	0.0361675	324	1	4269.72	4892.24	3291.82	18699.3
abo.2	8.62068	-3.11553	0.000132522	0.0214887	178	1	982.387	1262.13	1231.96	133.706
acan	-1.88919	9.13422	0.000448124	0.0378193	342	1	0	0	0	176.417
acsl4	11.2307	2.14439	0.000415407	0.0362232	331	1	1042.99	904.247	1481.56	5052.96
actc1	11.0818	-2.86779	0.000341648	0.0333596	295	1	7124.99	5791.72	4650.93	802.234
adamts17	7.47864	5.10268	0.000124474	0.0208342	170	1	54.74	21.4729	15.0699	1045.5
adamts2	10.4748	4.22253	0.000159779	0.0238948	193	1	152.49	533.243	302.339	6148.6
alox15b	-1.88919	-8.34422	2.21795e-05	0.0136206	47	1	272.722	365.039	267.49	0
alx4	8.6112	2.48069	0.000549108	0.0410194	386	1	128.052	215.922	152.582	923.869
angptl1	10.83	3.05907	8.79072e-05	0.0189348	134	1	447.695	855.337	588.666	5255.38
angptl2	11.5743	1.89472	0.000508473	0.0393631	372	1	1870.93	1599.73	1273.4	5880.26
ankrd50	10.5068	2.31464	0.000355625	0.0337196	303	1	487.772	854.144	615.038	3245.15
antxrl	10.2282	2.1003	0.000150759	0.0232693	187	1	582.59	534.436	620.69	2483.77
ap3b2	7.44453	4.02521	0.000258241	0.0292761	251	1	43.9875	21.4729	64.0469	702.883
aqp2	11.9576	-2.18465	0.000699793	0.0467549	432	1	7939.25	8332.67	9169.06	1865.38
aqp8	13.6161	-6.36787	0.000101929	0.0196068	149	1	78000.5	168176	96143.8	1381.63
arhgef40	10.7841	2.57009	0.000165871	0.0244262	196	1	512.21	774.217	884.412	4297.15
arntl	9.36444	3.22539	4.56533e-05	0.0176074	74	1	221.892	263.639	161.059	2015.8
aspn	9.04216	4.86783	2.86529e-06	0.0105958	7	1	78.1999	124.066	90.4191	2848.67
ass1	10.6203	3.16713	6.42839e-05	0.0183963	98	1	391	468.825	715.818	4717.77
atp1b2	11.157	-2.3718	0.000731251	0.0481875	438	1	5404.59	4100.13	6080.69	1003.72
avd	9.31096	2.61651	0.000554378	0.0410973	389	1	157.377	330.444	281.618	1572.9
avil	6.49233	4.39016	0.000139394	0.022015	181	1	12.7075	27.4376	18.8373	412.259
b4galt2	8.71753	3.01723	7.16189e-05	0.0187921	110	1	161.287	161.047	121.501	1197.78
bag4	10.7945	1.65448	0.000583668	0.0422216	399	1	1095.78	922.141	985.192	3151.37
basp1	10.1378	1.86637	0.000428147	0.0368884	335	1	512.21	651.344	606.562	2151.36
bglap2	13.3934	3.35659	0.000263559	0.0293205	258	1	2575.71	5225.07	2284.97	34436.6
bhlhe41	9.9279	-4.60041	0.000182694	0.0254571	207	1	5298.05	6225.94	2868.92	197.773
bicc1	9.09625	2.09882	0.000500069	0.0392215	368	1	253.172	306.585	233.583	1132.78
bmf	9.4719	2.35529	0.000683456	0.046264	426	1	273.7	435.422	232.641	1606.32
bmp1	11.034	2.7652	0.000169347	0.0246086	198	1	674.474	1120.17	617.864	5467.08
c1qtnf2	7.87721	2.90499	0.000653129	0.0451512	416	1	86.9974	54.8752	115.85	643.458
c3	9.49943	4.76947	0.000125064	0.0208342	171	1	156.4	207.571	51.8026	3779.97
c4a	10.514	4.07582	1.0279e-05	0.0105958	28	1	438.897	246.938	382.398	6004.68
cacna1g	10.5103	1.81941	0.000599492	0.0427238	405	1	634.397	811.198	883.47	2740.04
calu	11.5099	2.10303	0.000223233	0.0279745	230	1	1182.77	1368.3	1669.93	6044.61
capn8.5	11.831	-6.62453	2.03897e-05	0.0135905	42	1	29067.9	46398.1	33098.1	366.762
ccdc33	4.60879	4.84751	0.000611698	0.0429573	411	1	3.91	5.96469	3.76746	130.92
ccl20	9.4011	-2.29233	0.000348486	0.0336022	298	1	1530.76	1584.22	1374.18	305.48
ccl28	10.4576	-2.78433	0.000185107	0.0255634	209	1	3824.95	4144.27	3103.45	535.751
ccl5	8.36579	-2.99104	0.000236914	0.0284895	239	1	763.427	962.701	1064.31	116.992
ccn4	6.82216	3.54948	0.000680404	0.0462082	425	1	29.325	50.1034	19.7792	387.189
cd276	8.93012	2.48497	0.000273554	0.0295715	267	1	255.127	182.52	180.838	1154.14
cdh11	11.1431	3.05634	3.14656e-05	0.0144606	62	1	712.597	988.946	650.829	6522.79
cdh26	6.24487	-4.2079	0.000202615	0.027103	215	1	296.182	375.776	306.106	17.6417
cdh5	8.89697	2.39139	0.0002587	0.0292761	253	1	183.77	200.414	240.176	1091.93
cdo1	11.9408	-2.39827	0.000549995	0.0410194	387	1	7905.04	9213.06	9960.23	1712.18
cercam	8.73667	2.99235	0.000224858	0.0279745	232	1	210.162	127.644	115.85	1203.35
cgl.1	9.38554	2.94647	5.4484e-05	0.0183963	85	1	268.812	263.639	190.257	1857.02
cgref1	8.77746	3.57415	4.77128e-05	0.0176074	78	1	87.9749	150.31	143.164	1514.4
cldn11	9.05817	2.62314	9.93926e-05	0.0196068	144	1	232.645	219.501	192.141	1323.13
cldn17.1	7.58816	3.83539	0.00045921	0.0380109	347	1	48.875	23.8588	80.0586	727.025
cldn19	-1.88919	-6.6548	0.000564679	0.0413235	393	1	67.4474	135.995	77.233	0
cldn8.1	-1.88919	-7.58006	0.000115614	0.0206667	159	1	172.04	233.816	127.152	0
cldn8.2	-1.88919	-7.17193	0.000424728	0.0367971	333	1	112.412	206.378	82.8842	0
cldn8.4	7.05309	-3.53556	0.000524455	0.0400399	378	1	365.585	394.863	596.201	38.9975
clec11a	11.7191	4.42025	1.77527e-06	0.0105958	3	1	646.127	808.812	730.888	15599.9
clu	11.5648	1.89595	0.000454971	0.0380109	344	1	1307.89	1870.53	1532.42	5844.05
cndp1	11.2021	3.44547	7.41367e-05	0.0189348	112	1	467.245	1009.23	664.957	7776.28
cnfn.1	13.9746	2.67887	0.000139689	0.022015	182	1	5047.81	7219.66	6817.23	40736.6
cnn1	12.0818	-2.34676	0.000526273	0.0400399	379	1	9362.49	10528.9	9439.38	1922.02
col10a1	4.80335	6.58842	0.000470204	0.0383376	354	1	0	4.77175	3.76746	273.911
col16a1	13.4689	2.66769	8.3654e-05	0.0189348	127	1	4414.39	5105.78	3973.73	28580.5
col1a1	17.0832	6.89368	7.90229e-05	0.0189348	119	1	7046.79	25067.2	6086.34	1.51409e+06
col1a2	16.5254	6.6222	5.33833e-05	0.0183963	83	1	5718.37	17727.1	5065.35	936200
col27a1	9.34725	3.42757	4.90169e-05	0.0176074	80	1	148.58	267.218	179.896	2136.5
col3a1	15.3822	6.38419	4.56375e-06	0.0105958	12	1	4364.53	6500.32	3154.31	390331
col4a1	10.7409	1.76595	0.000614755	0.04298	412	1	825.987	1099.89	858.04	3156.01
col5a1	14.4067	3.65788	0.00010083	0.0196068	147	1	4089.86	8743.04	5507.09	77163
col5a2	12.9398	4.6778	2.1776e-06	0.0105958	4	1	1487.75	1719.02	1452.36	39750.5
col6a1	14.6751	4.52196	3.38863e-05	0.0148019	66	1	3402.67	7603.79	5366.75	125389
col6a2	14.3183	4.29363	2.6027e-05	0.0138921	54	1	3445.68	6432.32	3960.55	90464.9
col6a3	13.7031	3.37365	8.06258e-05	0.0189348	122	1	3294.17	5690.32	3442.52	42935.3
col6a6	10.7458	5.25552	3.487e-06	0.0105958	8	1	187.68	280.34	365.444	10612.9
cpa6	7.13653	3.27821	0.000314343	0.0317762	284	1	55.7175	34.5952	45.2096	438.257
cpxm1	12.1552	4.03653	0.000174753	0.0246306	204	1	938.399	1839.51	599.969	18477.4
cpz	9.73666	2.4529	0.000610823	0.0429573	410	1	387.09	475.982	230.757	1996.3
creb3l1	8.9173	3.48609	0.00023227	0.0281681	238	1	129.03	219.501	84.7679	1618.4
cry2	10.6122	-2.82629	0.000217237	0.0279693	221	1	3781.94	5004.38	3719.43	587.748
cthrc1	7.18674	8.8709	9.30195e-07	0.0105958	2	1	2.9325	5.96469	11.3024	3152.3
ctsk	12.1236	3.73243	1.95972e-05	0.0135905	39	1	894.412	1543.66	1233.84	16268.5
cxcl8	7.75057	2.5331	0.000527151	0.0400399	380	1	84.0649	97.8209	86.6517	518.109
cybrd1	9.33007	2.6054	0.000153647	0.023589	188	1	290.317	200.414	291.978	1587.75
cyp27b1	5.95821	8.08923	0.000355541	0.0337196	302	1	0	0	11.3024	1026.01
cyp2e1.2	6.51939	-5.07787	0.000202829	0.027103	216	1	356.787	739.622	502.956	15.7847
cyp46a1.2	5.41739	-5.43408	0.000660593	0.0451817	422	1	219.937	181.327	441.735	6.49958
dab2	10.1232	1.84537	0.000498423	0.0391988	367	1	642.217	622.714	500.131	2114.22
dcn	15.5291	4.12673	2.57688e-05	0.0138921	53	1	9287.22	15064.4	9587.25	197627
dhrs13	9.96932	-2.3209	0.000237881	0.0284895	241	1	2200.35	2215.29	2306.63	448.471
dkk3	11.3881	2.87156	0.000684431	0.046264	427	1	536.647	1503.1	932.447	7250.75
dlc1	9.19845	2.12173	0.000491742	0.0390313	363	1	236.555	330.444	277.85	1225.64
dpt	12.5697	3.5812	2.88788e-05	0.0138921	60	1	1255.11	2137.75	1879.02	21032.6
dpys	8.40964	2.50969	0.000411616	0.0362232	327	1	150.535	165.818	111.14	811.519
dpysl4	-1.88919	-6.75776	0.000555311	0.0410973	390	1	127.075	116.908	57.4538	0
dpysl5	6.36358	-3.89405	0.0002692	0.0293205	265	1	321.597	348.338	282.56	21.3558
dse	8.9499	3.10639	0.000232246	0.0281681	237	1	126.097	133.609	245.827	1451.26
dusp16	10.1112	1.69168	0.000657018	0.0451512	420	1	644.172	645.38	556.643	1987.94
ecm2	12.0745	2.14505	0.000258614	0.0292761	252	1	1649.04	2332.19	2171	9070.63
eda2r	8.42804	3.24206	0.00046488	0.0380109	353	1	65.4924	170.59	99.8378	1059.43
efna2	6.70588	4.6328	0.000105036	0.0196861	154	1	12.7075	19.087	31.0816	519.966
egfl6	9.21136	4.14253	7.04435e-06	0.0105958	17	1	177.905	118.101	127.152	2491.2
ehf	12.2287	2.75589	0.000135102	0.0216636	180	1	2357.73	1345.63	1836.64	12473.6
elk3	9.32659	2.20142	0.000223052	0.0279745	229	1	324.53	291.077	282.56	1376.98
eln1	12.6558	1.68559	0.000688697	0.0463353	429	1	3516.06	3693.34	3584.74	11573.9
elovl7	11.054	1.95516	0.000294776	0.031281	271	1	1040.06	938.842	1260.22	4186.66
emb	-1.88919	-6.76514	0.00041004	0.0362232	326	1	71.3574	138.381	93.2447	0
emilin2	10.7195	1.98806	0.000308362	0.0316734	281	1	698.912	879.195	961.645	3358.43
eng	9.46041	2.32611	0.00021371	0.0279693	220	1	260.015	322.093	361.676	1577.54
epb41l3	9.99011	2.06947	0.000566761	0.0413235	395	1	371.45	522.507	595.259	2083.58
epyc	8.39401	3.79118	0.000305385	0.0314798	280	1	54.74	151.503	64.9887	1251.63
erg	10.1299	2.29044	8.56862e-05	0.0189348	129	1	500.48	479.561	539.689	2478.2
eva1b	8.61648	4.75566	9.79488e-06	0.0105958	26	1	49.8525	96.628	80.0586	2039.94
fam180a	6.12686	3.46383	0.000729514	0.048183	437	1	24.4375	22.6658	16.0117	232.128
fam83c	12.1573	1.99173	0.000356366	0.0337196	305	1	2346.98	2612.53	1911.99	9109.63
fat4	10.2479	3.55643	5.68957e-05	0.0183963	88	1	222.87	472.404	368.27	4170.87
fbln5	10.7883	2.19308	0.000140739	0.022015	184	1	693.047	892.318	895.714	3781.83
fbn1	11.9853	3.49045	1.24603e-05	0.0116014	31	1	1008.78	1445.84	1173.56	13592.5
fbn2	9.07459	3.32779	3.35525e-05	0.0148019	65	1	133.917	200.414	176.129	1708.46
fbn3	9.27993	4.90296	1.19308e-05	0.0116014	29	1	81.1324	169.397	90.4191	3400.21
fcrl3	8.75498	3.45158	2.27288e-05	0.0136671	48	1	111.435	141.96	138.454	1428.98
fhl3	10.5615	2.41909	0.000115996	0.0206667	162	1	545.445	793.304	621.631	3494.92
fkbp10	11.3312	2.14007	0.000367039	0.0342678	309	1	1524.9	1221.57	935.273	5409.51
fkbp7	9.94943	2.51062	0.000157623	0.0238749	190	1	394.91	518.928	328.711	2360.28
fkbp9	10.6698	2.11062	0.000167388	0.0245245	197	1	679.362	879.195	793.051	3385.35
flrt2	9.66454	1.89053	0.000375712	0.0342678	315	1	408.595	441.387	414.421	1562.68
flvcr1	8.50198	3.63874	0.000492236	0.0390313	364	1	49.8525	90.6633	167.652	1279.49
fn3k	-1.88919	-9.07553	9.79393e-06	0.0105958	25	1	504.39	600.048	398.409	0
fndc1	9.06958	4.69298	8.39922e-05	0.0189348	128	1	45.9425	159.854	111.14	2732.61
fndc3b	9.69838	2.44641	7.95219e-05	0.0189348	121	1	350.922	388.898	327.769	1939.66
frrs1l	8.55224	2.47416	0.000227605	0.028091	233	1	149.557	158.661	169.536	884.871
fscn1	10.5909	2.7758	6.36604e-05	0.0183963	96	1	585.522	722.921	459.631	4036.24
fstl1	13.039	3.70997	2.7167e-05	0.0138921	56	1	2468.19	2842.77	1668.99	30446.8
fut3	-1.88919	-7.04283	0.000172225	0.0246086	202	1	138.805	132.416	96.0703	0
g6pc.3	7.71542	3.2781	0.000280382	0.0301965	268	1	94.8174	54.8752	52.7445	654.601
galnt5	9.29299	2.22351	0.000315489	0.0317762	286	1	260.992	266.025	343.781	1355.63
gap43	9.12187	4.13264	2.85418e-06	0.0105958	6	1	140.76	126.451	131.861	2333.35
gask1a	9.10123	3.70626	4.41758e-05	0.017517	72	1	98.7274	189.677	167.652	1984.23
gch1	9.0042	2.8384	0.000479089	0.0386255	358	1	271.745	183.712	120.559	1373.27
gcnt2.2	8.37899	-4.32815	7.59998e-05	0.0189348	114	1	1074.27	1569.91	1831.93	74.2809
gda	5.59985	-4.01284	0.000653328	0.0451512	417	1	167.152	193.256	224.164	12.0706
gfpt2	8.91614	2.86435	5.38725e-05	0.0183963	84	1	171.062	186.098	179.896	1303.63
gfra3	9.78411	2.78395	0.000339025	0.0333596	293	1	228.735	484.333	294.804	2313.85
gjb2	14.4237	3.97253	0.000335554	0.0332822	291	1	3293.19	3721.97	9624.93	87073
glt8d2	9.77538	4.03394	3.43598e-05	0.0148019	67	1	188.657	314.936	145.989	3546.91
gnb3	10.317	-3.22042	8.6823e-05	0.0189348	131	1	3850.37	4454.43	3378.47	417.83
gpc3	6.16745	-4.374	0.00026588	0.0293205	261	1	264.902	305.392	411.595	15.7847
gpm6a	11.1691	3.67952	0.00028828	0.0308172	270	1	282.497	904.247	743.132	8242.4
gpx7	8.7093	3.36509	4.69258e-05	0.0176074	76	1	153.467	100.207	137.512	1343.56
gpx8	9.4303	1.9862	0.000453357	0.0380109	343	1	318.665	392.477	328.711	1373.27
grasp	8.64884	2.25052	0.000740881	0.0486001	440	1	216.027	195.642	140.338	875.586
grem1	6.90332	-3.30556	0.000373502	0.0342678	314	1	400.775	386.512	341.897	38.069
gusb	10.6632	3.53261	1.41842e-05	0.0124061	33	1	358.742	570.224	501.073	5516.29
gxylt2	8.74151	2.81774	0.000303728	0.0314289	278	1	125.12	221.887	136.571	1136.5
hand2	6.55094	3.33696	0.00044333	0.0375244	341	1	33.235	29.8235	25.4304	298.052
hapln3	9.7607	2.25187	0.000755374	0.0492153	443	1	477.997	454.509	259.955	1893.23
hes2	8.5862	3.40465	6.51204e-05	0.0183963	102	1	147.602	87.0845	119.617	1250.71
hhla2	9.63658	-3.11742	0.000130144	0.0213428	176	1	2804.45	2265.39	1964.73	270.197
hic1	10.7008	3.01523	2.00734e-05	0.0135905	41	1	537.625	696.676	521.794	4732.62
hmcn1	10.1837	1.7859	0.000607434	0.0429573	408	1	568.905	728.885	581.131	2159.72
hmox1	9.12704	3.07653	0.000564286	0.0413235	392	1	147.602	122.873	307.048	1623.97
hoxa9	5.52582	-7.26566	6.29256e-05	0.0183963	95	1	681.317	684.747	348.49	3.71405
hoxc10	-1.88919	-6.84724	0.000207536	0.0274776	218	1	122.187	93.0492	105.489	0
hoxc4	7.60102	-3.28387	0.000462861	0.0380109	350	1	696.957	679.975	440.793	62.2103
hoxc8	6.472	-4.1109	0.00051081	0.0393631	374	1	513.187	301.813	291.978	21.3558
hs3st1	10.4017	4.11852	8.33058e-06	0.0105958	22	1	359.72	227.851	386.165	5637.92
hsd17b2	9.02108	2.32155	0.000518323	0.0397622	376	1	276.632	248.131	172.361	1161.57
htra1	13.3808	3.10025	4.00568e-05	0.0163761	70	1	3995.04	3954.59	2977.24	31235.1
hyal2	9.85779	2.16737	0.000264932	0.0293205	259	1	465.29	355.496	492.596	1966.59
ido1	7.73851	-6.40332	0.000161824	0.0240179	194	1	967.724	2809.37	2117.31	23.2128
ifit5	8.47557	2.77793	0.000481554	0.0387161	359	1	87.9749	145.538	174.245	932.226
igf2	9.35128	2.61647	0.00012632	0.0208342	175	1	235.577	232.623	323.06	1617.47
igsf10	9.49459	4.92494	9.21422e-05	0.0191331	139	1	136.85	203.992	51.8026	3975.89
il13ra2	7.05167	4.24881	0.000437849	0.0371695	340	1	32.2575	11.9294	47.0933	578.463
il1b	9.31931	4.41427	2.15454e-05	0.0136206	45	1	110.457	100.207	204.385	2949.88
il1r2	7.27215	3.26972	0.000259284	0.0292761	255	1	51.8075	38.174	59.3375	480.04
ism1	7.98331	-3.01072	0.000218652	0.0279693	223	1	657.857	706.219	791.167	89.1371
itga4	9.11429	2.51293	0.000415295	0.0362232	330	1	159.332	267.218	269.374	1324.06
itgbl1	10.894	4.00892	4.89814e-05	0.0176074	79	1	436.942	696.676	289.153	7635.15
itih4	10.9491	2.44875	0.000532841	0.0403199	381	1	552.287	821.934	1164.15	4619.34
jpt1	9.48339	2.41614	0.000172047	0.0246086	201	1	277.61	277.955	373.921	1653.68
kcnab3	8.25542	5.84017	2.19241e-05	0.0136206	46	1	29.325	69.1904	22.6048	2312.92
kcng2	-1.88919	-6.35992	0.000553655	0.0410973	388	1	61.5824	73.9622	93.2447	0
kif26a	8.91926	3.36045	5.86322e-05	0.0183963	90	1	120.232	199.221	133.745	1551.54
klhdc7a	7.34564	-3.44946	0.000371093	0.0342678	310	1	412.505	547.559	652.713	49.2111
krt17	12.406	4.40299	7.50313e-06	0.0105958	19	1	1518.06	914.984	1106.69	24962.1
krt18.3	9.19217	-4.00911	0.000350423	0.0336022	301	1	1357.75	2799.83	2883.99	145.776
krt54	10.5966	-3.72882	6.56488e-05	0.0183963	103	1	4900.2	6725.79	5288.58	425.258
krt6b	10.402	3.22822	5.00229e-05	0.0176074	82	1	564.017	452.124	309.874	4142.09
krt78.1	6.61377	-4.27164	0.000420212	0.0365318	332	1	590.409	403.213	297.63	22.2843
krt78.3	-1.88919	-7.2438	0.000391811	0.0351206	322	1	215.05	84.6986	122.443	0
krt78.4	-1.88919	-9.24305	1.20754e-05	0.0116014	30	1	733.124	446.159	508.608	0
krt8.2	7.19807	-3.75763	0.000341291	0.0333596	294	1	473.11	433.037	713.934	39.926
krt9.1	-1.88919	10.57	6.45968e-05	0.0183963	99	1	0	0	0	477.255
krt9.2	10.7824	-2.50554	0.000459063	0.0380109	346	1	4964.72	4220.62	3405.79	739.095
lama1	8.51976	3.42839	0.000268433	0.0293205	264	1	59.6274	143.153	132.803	1204.28
ldha	9.38226	2.11333	0.000486143	0.0388686	361	1	363.63	343.566	255.246	1388.12
lgals1.1	11.1536	1.54078	0.000767869	0.049654	446	1	1353.84	1246.62	1406.21	3885.82
lgals1.2	13.666	-8.09366	0.000365476	0.0342491	308	1	127073	401869	115563	786.449
lgals1.3	11.1658	-7.21494	7.75755e-05	0.0189348	117	1	17221.6	42667.8	24118.4	188.488
lhfpl1	10.9423	-2.46783	0.000300207	0.0314289	274	1	4409.5	5207.18	4267.59	836.589
lhfpl2	8.06742	3.07963	0.000373338	0.0342678	313	1	65.4924	131.223	80.0586	779.95
lima1	13.0003	2.08827	0.000322677	0.0323383	288	1	3399.74	4113.25	4406.99	16896.1
LOC100124852	-1.88919	-7.06823	0.000303803	0.0314289	279	1	107.525	88.2774	178.013	0
LOC100271753	13.2422	-3.8125	0.000615026	0.04298	413	1	27364.1	52912.8	28679.8	2584.98
LOC100485824	7.8189	-6.03804	2.84346e-05	0.0138921	57	1	1313.76	2462.22	1715.14	27.8553
LOC100485897	5.64955	-4.86925	0.000193946	0.0264051	212	1	286.407	310.164	217.571	9.28512
LOC100485981	9.08356	-6.56736	0.000309852	0.0317137	282	1	2198.4	7904.41	5747.27	55.7107
LOC100485997	7.47602	3.26743	0.000171849	0.0246086	200	1	46.92	66.8045	58.3957	552.464
LOC100486856	8.3005	-3.17466	0.000227741	0.028091	234	1	1170.07	798.076	874.052	104.922
LOC100487393	5.26459	-6.74319	0.00010715	0.0199419	155	1	272.722	558.295	362.618	3.71405
LOC100487575	8.73393	2.18845	0.000593552	0.0425104	403	1	164.22	223.079	210.978	909.013
LOC100487726	9.9529	2.82352	2.87844e-05	0.0138921	58	1	363.63	337.602	416.305	2636.97
LOC100487769	8.69091	5.13789	6.39391e-05	0.0183963	97	1	30.3025	65.6116	113.024	2452.2
LOC100488013	9.12906	-6.51757	0.000250037	0.0292761	245	1	2436.91	5388.5	8252.63	58.4962
LOC100488279	-1.88919	-6.81624	0.000239186	0.0285274	242	1	85.0424	107.364	121.501	0
LOC100488328	-1.88919	-6.73627	0.000357488	0.0337196	306	1	77.2224	131.223	88.5354	0
LOC100488471	9.54043	-7.7851	1.59044e-05	0.0128836	35	1	7922.63	15256.5	9998.85	50.1396
LOC100489107	12.9778	3.45321	0.000180646	0.0253106	206	1	1739.95	1824	3748.63	26697.5
LOC100489571	9.02032	4.74205	6.28866e-06	0.0105958	14	1	79.1774	137.188	84.7679	2686.18
LOC100489839	9.17243	2.55797	0.000140369	0.022015	183	1	281.52	212.343	219.455	1400.2
LOC100489852	5.81464	-6.22859	2.52669e-05	0.0138921	50	1	535.67	517.735	408.77	6.49958
LOC100490079	8.44341	3.42806	7.67912e-05	0.0189348	116	1	75.2674	130.03	113.024	1142.07
LOC100490365	9.88695	1.90004	0.000372654	0.0342678	312	1	532.737	444.966	492.596	1829.17
LOC100490569	-1.88919	-7.46186	0.000656679	0.0451512	419	1	67.4474	236.202	187.431	0
LOC100490911	-1.88919	-6.63048	0.000315968	0.0317762	287	1	78.1999	107.364	90.4191	0
LOC100491107	8.89381	-4.07007	0.00033236	0.033079	290	1	1674.46	1313.43	2860.45	116.064
LOC100491114	16.1792	-3.71964	0.00026546	0.0293205	260	1	288428	301532	218039	20444
LOC100491215	7.59143	-6.75302	1.60693e-05	0.0128836	36	1	1349.93	2347.7	2311.34	18.5702
LOC100491548	8.15802	-6.71627	0.000436087	0.037154	338	1	1278.57	2437.17	5071.01	27.8553
LOC100492000	11.1536	-2.64801	0.000218704	0.0279693	224	1	6255.99	5605.62	5249.02	909.941
LOC100492223	4.32047	-6.85495	0.000342114	0.0333596	296	1	125.12	223.079	296.688	1.85702
LOC100493184	7.36585	3.6755	0.000303286	0.0314289	277	1	25.415	53.6822	59.3375	589.605
LOC100494026	7.89625	-3.22188	0.000217641	0.0279693	222	1	600.184	781.375	801.528	77.995
LOC100494394	7.90132	3.1495	0.000222013	0.0279745	227	1	59.6274	77.541	103.605	712.168
LOC100494487	10.1699	1.9182	0.000372496	0.0342678	311	1	665.677	512.963	599.027	2239.57
LOC100494767	-1.88919	-6.64489	0.000770128	0.049654	447	1	64.5149	69.1904	145.047	0
LOC100495013	8.86376	-3.8747	3.20063e-05	0.0144606	63	1	2028.31	1614.05	1710.43	121.635
LOC100495331	-1.88919	-7.6995	5.73487e-05	0.0183963	89	1	181.815	231.43	165.768	0
LOC100495333	7.9786	6.58428	0.000134798	0.0216636	179	1	3.91	26.2446	47.0933	2470.77
LOC100496148	11.4978	-6.02467	0.000679324	0.0462082	423	1	12449.4	41942.5	15608.6	358.405
LOC100496268	10.346	3.62173	0.00049828	0.0391988	366	1	178.882	298.235	635.759	4566.42
LOC100496324	-1.88919	-7.76502	8.74671e-05	0.0189348	133	1	137.827	232.623	235.466	0
LOC100496379	10.6897	-6.4235	1.02713e-05	0.0105958	27	1	13457.2	18335.5	14113.9	178.274
LOC100496487	8.80688	3.82374	0.000219003	0.0279693	226	1	85.0424	75.1551	196.85	1685.25
LOC100496644	14.8395	-4.06285	9.97731e-05	0.0196068	146	1	123653	111984	123939	7171.82
LOC100496897	9.94216	1.91291	0.000425812	0.0367971	334	1	541.535	433.037	546.282	1909.02
LOC100497003	6.34769	-5.99054	0.000603295	0.0428889	406	1	372.427	452.124	1123.65	10.2136
LOC100497161	8.87032	-4.87634	0.00035571	0.0337196	304	1	1261.95	3282.97	3063.89	86.3516
LOC100497639	6.82176	-5.07291	0.000407275	0.0361698	325	1	340.17	846.986	781.749	19.4987
LOC100497944	-1.88919	-9.19892	0.000294786	0.031281	272	1	215.05	540.401	881.586	0
LOC100498433	8.50823	-6.73462	0.00010268	0.0196068	150	1	1859.2	4815.89	4597.25	35.2834
LOC100498542	13.1303	-6.58075	0.000250189	0.0292761	246	1	57071.3	146416	59678.5	916.441
LOC100498624	9.94681	2.862	5.56732e-05	0.0183963	86	1	281.52	411.564	405.002	2661.11
LOC100498635	6.78668	-6.17266	0.000199609	0.0269221	214	1	1077.2	1266.9	469.049	12.9992
LOC101730484	9.97364	3.18973	1.84557e-05	0.0135905	38	1	285.43	318.515	394.642	3037.16
LOC101731130	8.42832	-5.66977	7.94266e-05	0.0189348	120	1	1522.94	3445.21	2405.53	48.2826
LOC101731310	6.93474	3.70614	0.000173395	0.0246306	203	1	43.01	32.2093	26.3722	441.971
LOC101732461	12.7534	-3.39353	0.000183455	0.0254571	208	1	25264.4	22816.1	19070.9	2130.01
LOC101732500	12.2892	-4.47014	3.889e-05	0.0162679	69	1	23753.2	25268.8	21668.6	1063.15
LOC101732800	9.26592	-3.24948	0.000381264	0.0344395	319	1	2394.87	2011.29	1289.41	199.63
LOC101733298	7.62307	4.16421	2.66547e-05	0.0138921	55	1	57.6725	40.5599	41.4421	834.732
LOC101733330	10.397	-6.1055	0.000193193	0.0264051	211	1	6033.12	17117.5	10414.2	162.49
LOC101733382	8.79968	-2.46852	0.000696865	0.046739	430	1	830.874	1249.01	1065.25	189.416
LOC101733498	8.20944	2.40245	0.00065881	0.0451668	421	1	102.637	130.03	153.524	680.599
LOC101733632	-1.88919	-6.68234	0.000327106	0.0326687	289	1	112.412	100.207	73.4655	0
LOC101733634	11.2844	-2.75201	0.000595354	0.0425339	404	1	5983.27	5118.9	8319.5	961.009
LOC101733847	5.61543	-6.27494	0.00072891	0.048183	436	1	194.522	400.827	698.864	5.57107
LOC101733883	10.7798	-7.29689	0.00012043	0.0208142	167	1	13819.9	36056.6	16264.1	140.205
LOC105946762	6.96715	5.15378	0.000103652	0.0196068	152	1	13.685	36.9811	12.2443	746.523
LOC105947643	5.8034	-5.48097	0.000131388	0.0214251	177	1	435.965	424.686	259.013	8.3566
LOC108644477	7.04221	4.64085	1.98408e-05	0.0135905	40	1	25.415	22.6658	31.0816	658.315
LOC108645269	9.56699	-5.94712	9.97603e-05	0.0196068	145	1	3989.17	9057.98	4826.12	96.5652
LOC108647704	-1.88919	-7.60366	0.000126105	0.0208342	173	1	135.872	250.517	155.408	0
LOC108648874	9.85188	-6.87064	0.000169786	0.0246086	199	1	7962.71	16442.3	5584.32	85.4231
LOC116406529	7.58124	-3.15945	0.00047302	0.0383505	356	1	634.397	647.765	435.142	64.0673
LOC116406903	9.64923	3.15383	0.000350246	0.0336022	299	1	313.777	354.303	139.396	2395.56
LOC116406955	12.1384	-6.88261	6.02955e-05	0.0183963	94	1	30242.8	67441.6	49237.9	415.045
LOC116407649	10.1539	-6.30472	0.00037636	0.0342678	317	1	8219.79	17149.7	5018.26	128.135
LOC116407667	10.0396	-6.50352	8.74184e-05	0.0189348	132	1	7592.24	15501	6982.05	110.493
LOC116407719	8.73656	-7.11634	0.000111902	0.0205721	157	1	2796.63	8029.67	4246.87	36.2119
LOC116407754	11.1225	-5.94415	0.000237011	0.0284895	240	1	13584.3	28152.2	10743.9	284.125
LOC116407993	7.34292	-5.49898	0.000115898	0.0206667	160	1	803.504	1621.2	850.505	24.1413
LOC116408072	8.87138	-4.61192	3.53628e-05	0.01501	68	1	1721.38	2576.75	2649.47	94.7082
LOC116408741	8.41319	-6.12154	6.49605e-05	0.0183963	100	1	1833.79	2538.57	4161.16	40.8545
LOC116408822	-1.88919	-7.85202	8.95019e-05	0.0191021	135	1	278.587	145.538	219.455	0
LOC116409447	5.96196	4.79728	7.53675e-05	0.0189348	113	1	11.73	14.3153	9.41866	328.693
LOC116409448	6.72192	3.51957	0.000259664	0.0292761	256	1	26.3925	36.9811	30.1397	357.477
LOC116409523	-1.88919	-6.3728	0.000748758	0.0489254	441	1	107.525	66.8045	56.512	0
LOC116409673	5.76113	4.2297	0.000273369	0.0295715	266	1	10.7525	15.5082	11.3024	234.913
LOC116409678	8.25593	3.21722	0.000687148	0.0463353	428	1	71.3574	163.433	65.9306	932.226
LOC116409836	-1.88919	-9.23903	3.99261e-06	0.0105958	10	1	564.995	591.697	526.503	0
LOC116410524	-1.88919	-9.17869	7.13271e-06	0.0105958	18	1	447.695	633.45	533.096	0
LOC116410852	6.26866	3.60847	0.000386049	0.034712	321	1	18.5725	25.0517	22.6048	269.268
LOC116410860	-1.88919	-8.15972	0.000519362	0.0397622	377	1	441.83	244.552	110.198	0
LOC116410881	8.02249	2.91468	0.000574453	0.0416594	398	1	132.94	87.0845	64.0469	714.025
LOC116411092	8.33104	-5.58838	0.000120021	0.0208142	166	1	1237.51	2921.51	2542.1	46.4256
LOC116411563	9.08637	-8.6708	7.69485e-06	0.0105958	20	1	11568.7	13767.7	7584.85	26.9268
LOC116411742	7.357	-2.75309	0.000635618	0.0442068	415	1	446.717	413.95	416.305	63.1388
LOC116412281	10.2677	-6.05193	0.000240563	0.0285736	243	1	15551	9394.39	5178.38	151.347
LOC116412458	-1.88919	-12.4289	2.8848e-05	0.0138921	59	1	8124.97	4615.48	2619.33	0
LOC448367	10.3801	-7.23355	2.55199e-05	0.0138921	52	1	12055.5	22915.2	14076.2	108.636
LOC496764	8.95608	3.85118	0.00045967	0.0380109	348	1	48.875	181.327	162.001	1886.74
lox	10.6238	2.82461	0.000607181	0.0429573	407	1	334.305	560.681	883.47	4199.66
loxl1	11.0146	2.65204	6.83735e-05	0.0187248	105	1	730.192	1029.51	715.818	5186.67
loxl2	9.7546	3.43731	0.000122036	0.0208342	168	1	228.735	170.59	388.049	2843.1
loxl3	11.475	2.98669	1.51496e-05	0.0128607	34	1	954.039	1142.83	936.215	8013.98
lrrc15	8.91617	5.58921	8.25277e-05	0.0189348	125	1	68.4249	116.908	23.5466	3351.93
lrrn1	7.35279	-4.74467	4.43038e-05	0.017517	73	1	1014.64	848.179	676.26	31.5694
lrrtm4	-1.88919	8.81229	0.00071051	0.0471436	435	1	0	0	0	141.134
lum	14.9016	3.45351	5.99916e-05	0.0183963	92	1	6864.98	11681.3	9196.38	101306
mdga1	9.8201	3.07896	4.02835e-05	0.0163761	71	1	271.745	393.67	267.49	2627.69
mdk	9.81936	4.72787	2.22418e-06	0.0105958	5	1	140.76	168.204	217.571	4650.91
me1	10.3647	-2.11615	0.000462097	0.0380109	349	1	2466.23	2854.7	2915.07	633.245
megf10	7.83855	3.02774	0.000247101	0.0292298	244	1	59.6274	89.4704	91.361	653.672
mex3b	8.15557	2.45455	0.000534587	0.0403199	382	1	146.625	108.557	110.198	667.6
mfap2	9.10321	4.85462	8.22267e-05	0.0189348	124	1	162.265	100.207	44.2677	2958.24
mfap5	10.595	2.66904	6.94162e-05	0.0187248	107	1	532.737	764.673	542.515	3900.68
MGC88898	10.9066	-6.82731	0.000107783	0.0199419	156	1	10502.3	26342.5	24522.4	180.131
MGC89174	8.01143	-5.1277	0.000592859	0.0425104	402	1	745.832	1408.86	2422.48	43.64
mgp	9.35072	3.53496	9.16536e-05	0.0191331	138	1	190.612	266.025	118.675	2222.86
mmp1	8.05401	2.91106	0.000381826	0.0344395	320	1	79.1774	132.416	79.1167	728.882
mmp11	6.95538	4.98439	6.00079e-05	0.0183963	93	1	34.2125	13.1223	18.8373	698.241
mmp14	13.0839	2.94521	9.69348e-05	0.0196068	142	1	3482.83	3640.85	2262.36	24096.7
mmp19	8.3225	3.37627	0.000115968	0.0206667	161	1	109.48	121.68	66.8725	1031.58
mmp2	14.311	4.65166	9.03021e-06	0.0105958	23	1	3621.63	5276.37	3264.51	101904
mov10	10.5046	2.24118	0.000679337	0.0462082	424	1	710.642	852.951	440.793	3158.8
mpo	8.9664	-3.13123	0.000114117	0.0206667	158	1	1676.41	1258.55	1506.99	168.989
mrc2	12.3048	3.52172	7.03194e-05	0.0187921	108	1	1190.59	2153.25	1134.95	17146.8
muc22	8.40558	3.00286	0.000464038	0.0380109	351	1	73.3124	119.294	166.71	960.081
mustn1	10.0165	-2.25821	0.000314422	0.0317762	285	1	2213.06	2452.68	2130.5	473.541
mxra8	12.5355	3.78304	2.04059e-05	0.0135905	43	1	1138.79	1908.7	1752.81	22027.1
mylkl	8.90819	-2.3773	0.000539521	0.0405526	384	1	1137.81	1226.34	921.145	210.772
myo1a	9.4842	3.00705	5.97833e-05	0.0183963	91	1	299.115	268.411	190.257	2030.65
negr1	9.83237	2.96328	0.000299696	0.0314289	273	1	197.455	461.667	320.234	2545.98
nes	9.28381	3.17293	2.55008e-05	0.0138921	51	1	226.78	220.694	175.187	1871.88
nipal4	-1.88919	-7.35682	0.000117603	0.0208142	163	1	172.04	170.59	113.966	0
nos2	6.48638	4.40205	0.000493668	0.0390376	365	1	9.77499	34.5952	14.128	412.259
noxo1	12.0789	3.86912	6.73002e-06	0.0105958	15	1	1014.64	1014	1366.65	16537.7
nppb	7.97081	5.19627	7.75541e-06	0.0105958	21	1	30.3025	57.261	36.7328	1519.04
nrep	11.5475	2.38972	8.34574e-05	0.0189348	126	1	1187.66	1538.89	1196.17	6852.41
nrg1	8.55148	2.56806	0.000507509	0.0393631	371	1	164.22	189.677	108.315	913.655
nrp2	10.7781	1.88678	0.000314045	0.0317762	283	1	891.479	1034.28	813.772	3377
nt5dc2	12.6109	2.38076	0.000697936	0.046739	431	1	1824.99	2676.95	3721.31	14275.9
ntrk2	-1.88919	-7.0906	0.00017494	0.0246306	205	1	159.332	102.593	117.733	0
ogn	9.92031	7.05885	5.44672e-07	0.0105958	1	1	114.367	62.0328	75.3493	11188.6
olfml2b	10.4739	4.50941	4.13094e-06	0.0105958	11	1	273.7	387.705	232.641	6787.42
olfml3	12.1153	2.06099	0.00039468	0.0352682	323	1	1852.36	2682.92	1980.74	9063.2
otog	-1.88919	9.25785	0.00037635	0.0342678	316	1	0	0	0	192.202
p3h1	8.73701	2.8007	0.000206286	0.0274379	217	1	210.162	141.96	132.803	1126.28
p3h3	10.5858	1.90305	0.0004143	0.0362232	328	1	753.652	940.035	690.388	2972.17
pcdh7	11.0836	1.95999	0.000283642	0.030434	269	1	1190.59	918.562	1191.46	4280.44
pcolce	10.6548	2.44446	0.000709185	0.0471436	434	1	674.474	966.28	432.316	3761.4
pcsk1	-1.88919	-8.72857	0.000158818	0.0238749	192	1	197.455	603.627	380.514	0
pde4b	11.451	3.47948	1.40854e-05	0.0124061	32	1	972.612	641.801	900.424	9350.11
pdgfrl.2	6.95763	5.52382	4.61058e-05	0.0176074	75	1	7.81999	22.6658	24.4885	843.088
phyhip	6.97018	-4.15438	0.000484176	0.0388188	360	1	386.112	435.422	765.737	29.7124
pkig	10.0573	2.27213	9.09177e-05	0.0191331	137	1	509.277	480.754	464.34	2341.71
plac9	10.2504	1.96368	0.000509254	0.0393631	373	1	485.817	719.342	645.178	2405.77
plk3	9.14393	2.52559	0.00050676	0.0393631	370	1	244.375	158.661	304.223	1357.48
plxdc1	9.40024	1.98718	0.000566957	0.0413235	396	1	282.497	375.776	359.793	1345.41
plxdc2	8.52174	3.00364	6.50798e-05	0.0183963	101	1	140.76	120.487	128.094	1040.86
podn	9.72373	2.44909	0.000471585	0.0383419	355	1	277.61	504.613	303.281	1975.87
popdc2	4.54584	-5.3057	0.000565602	0.0413235	394	1	190.612	127.644	122.443	3.71405
postn	15.1326	4.63323	7.00278e-06	0.0105958	16	1	6131.85	8817.01	6684.42	178954
ppfia1	11.4113	1.90769	0.00042993	0.0369317	336	1	1238.49	1708.29	1271.52	5275.8
ppic	8.7765	3.52249	8.2199e-05	0.0189348	123	1	133.917	169.397	84.7679	1486.55
ppp1r13l	11.164	-2.65692	0.000222191	0.0279745	228	1	5288.27	6364.33	5634.24	913.655
ppp1r1b	8.34373	-2.83463	0.000197041	0.0267004	213	1	803.504	875.617	923.97	121.635
prdx5	12.4564	2.02441	0.000260711	0.0292798	257	1	3052.73	2489.66	2817.12	11336.2
prrx1	10.2031	2.38535	6.88114e-05	0.0187248	106	1	470.177	521.314	555.701	2694.54
prss16	10.697	1.68953	0.000535028	0.0403199	383	1	877.794	1021.16	874.052	2981.45
prss35	8.29517	3.65808	3.05431e-05	0.0144519	61	1	74.2899	106.172	84.7679	1116.07
prx	8.07212	3.35771	0.000259123	0.0292761	254	1	87.9749	113.329	50.8608	861.659
ptprb	7.47084	3.22395	0.000224035	0.0279745	231	1	70.3799	45.3317	58.3957	542.251
ptx3	9.49536	3.19462	3.20644e-05	0.0144606	64	1	235.577	190.87	289.153	2183.86
pxdn	10.1987	2.46791	9.68099e-05	0.0196068	141	1	440.852	601.241	456.805	2764.18
rai14	7.27546	3.47294	0.000338766	0.0333596	292	1	28.3475	53.6822	57.4538	516.252
rap2b	12.1031	1.78085	0.000760485	0.0493774	444	1	2651.96	1926.6	2541.15	8155.12
rbpms2	8.73419	-2.45298	0.000568794	0.0413529	397	1	987.274	1166.69	835.435	181.988
rcn1	9.5763	2.23517	0.000250563	0.0292761	247	1	287.385	396.056	372.037	1656.46
rem1	9.00822	2.51092	0.000511422	0.0393631	375	1	289.34	200.414	157.292	1229.35
ren	-1.88919	9.501	0.000267177	0.0293205	263	1	0	0	0	227.485
riiad1	-1.88919	-6.73387	0.000229721	0.0281681	235	1	92.8624	103.786	99.8378	0
ripor3	10.1642	2.00169	0.000585956	0.0422811	400	1	516.12	726.499	477.526	2296.21
rnf183	7.99383	-2.69191	0.000365323	0.0342491	307	1	670.564	644.187	629.166	100.279
scarf2	10.1377	2.87048	9.90837e-05	0.0196068	143	1	326.485	555.909	367.328	3046.45
scpep1	11.4115	1.90375	0.000218974	0.0279693	225	1	1392.94	1528.15	1303.54	5269.3
serpinf1	12.8807	5.1227	1.78817e-05	0.0135905	37	1	790.797	1875.3	1166.97	44515.6
sesn2	10.2572	1.81222	0.00077071	0.049654	448	1	611.914	552.33	794.935	2293.42
sh3pxd2b	10.4262	3.06715	9.44892e-06	0.0105958	24	1	475.065	480.754	469.991	3983.31
shh	-1.88919	-7.85274	0.00015808	0.0238749	191	1	316.71	189.677	137.512	0
slain1	5.42289	-4.71995	0.000739952	0.0486001	439	1	259.037	266.025	135.629	8.3566
slc13a4l	7.78879	2.95848	0.000761284	0.0493774	445	1	45.9425	97.8209	94.1866	616.532
slc20a1	11.2355	2.63891	0.00074923	0.0489254	442	1	1018.55	532.05	1347.81	6017.68
slc25a18	10.3684	-2.47404	0.000253835	0.0292761	249	1	3552.23	2802.21	2993.25	560.821
slc3a2	13.271	2.04553	0.000656596	0.0451512	418	1	4393.86	4145.46	6056.2	20084.6
slc7a8	12.7598	2.26131	0.000257841	0.0292761	250	1	2845.5	2778.35	3878.6	15185.8
slco2a1	10.3977	1.99716	0.000347103	0.0336022	297	1	556.197	689.518	779.865	2695.47
smim32	-1.88919	-7.79771	0.000103247	0.0196068	151	1	198.432	279.148	142.222	0
snca	7.22156	-4.08633	0.000213603	0.0279693	219	1	432.055	722.921	690.388	36.2119
snrk	11.6374	1.99199	0.000266436	0.0293205	262	1	1367.52	1833.55	1590.81	6353.8
sod3	10.2916	-4.48763	0.000101697	0.0196068	148	1	4220.84	7880.55	5708.65	264.626
sowahc	11.0986	-2.3444	0.000504708	0.0393631	369	1	5777.02	4608.32	4439.96	973.08
sox7	8.26512	2.58642	0.000457932	0.0380109	345	1	120.232	157.468	98.8959	753.951
sparc	15.9029	6.6322	5.54333e-06	0.0105958	13	1	5508.21	8938.69	4008.58	610234
sphk1	9.18643	-2.35939	0.000379469	0.0344395	318	1	1344.06	1444.65	1170.74	257.198
srpx	11.2853	1.73788	0.000608998	0.0429573	409	1	1373.39	1568.71	1157.55	4558.06
ssh2	11.2246	1.98238	0.000231471	0.0281681	236	1	1081.11	1385	1145.31	4756.76
stab2	9.38252	2.06415	0.000557808	0.0411765	391	1	265.88	328.058	385.223	1364.91
stc1	6.77906	5.13441	2.07179e-05	0.0135905	44	1	12.7075	20.28	22.6048	650.887
stc2	8.7722	2.44816	0.000491207	0.0390313	362	1	241.442	146.731	173.303	1021.36
sult1c2	6.59902	-6.76819	2.35275e-05	0.0138587	49	1	684.249	1200.1	1151.9	9.28512
tac1	-1.88919	-7.47751	9.38237e-05	0.0193431	140	1	128.052	170.59	197.792	0
tcim	9.62599	4.56832	4.96251e-05	0.0176074	81	1	190.612	77.541	218.513	3848.68
tff3.6	7.60721	-5.91866	4.72316e-05	0.0176074	77	1	1250.22	2156.83	1142.48	25.0698
tgfb1	10.6068	2.14493	0.000252842	0.0292761	248	1	610.937	716.956	896.656	3279.5
tgfbi	11.6164	3.81567	0.000156314	0.0238713	189	1	570.86	1369.49	569.829	11781.9
th2	6.11144	-5.51803	0.000616489	0.04298	414	1	234.6	714.57	454.921	10.2136
thbs2	7.31907	4.49975	7.12908e-05	0.0187921	109	1	29.325	21.4729	49.9189	759.522
thbs3	8.4028	3.27479	0.000590189	0.0424803	401	1	86.0199	175.362	64.9887	1052.93
timp2	13.1455	3.17925	5.60496e-05	0.0183963	87	1	3343.05	3472.64	2216.21	27271.3
tmem100	9.81402	2.70786	0.00043335	0.0371151	337	1	235.577	311.357	509.549	2300.85
tmem119	11.077	2.6176	7.24013e-05	0.0188263	111	1	856.289	1058.14	701.69	5351.94
tmem132c	7.56728	3.22684	0.000126254	0.0208342	174	1	66.4699	62.0328	57.4538	580.32
tmprss4	10.9276	2.25817	0.000118652	0.0208142	164	1	740.944	969.859	960.703	4260.01
tnfrsf10b	9.61851	2.62544	0.000415177	0.0362232	329	1	404.685	198.028	346.607	1952.66
tnfrsf12a	9.80065	4.19522	0.000125845	0.0208342	172	1	156.4	119.294	349.432	3817.11
tph1	6.62188	-6.28786	0.000162266	0.0240179	195	1	727.259	1350.41	534.038	11.1421
tpsb2	5.99349	-5.55714	0.000477087	0.0385719	357	1	495.592	596.469	219.455	9.28512
tpsg1	11.405	-6.02432	0.000141107	0.022015	185	1	29852.8	23714.4	12065.3	336.121
tpst1	9.94808	2.19313	0.00012358	0.0208342	169	1	487.772	444.966	453.037	2112.36
trex2	10.248	2.29865	0.000300243	0.0314289	275	1	677.407	559.488	407.828	2697.33
trh	11.2578	-7.58987	8.61083e-05	0.0189348	130	1	21693.6	54235.7	26033.2	176.417
trim54	6.8114	4.20792	0.00019257	0.0264051	210	1	33.235	31.0164	14.128	482.826
tsku	10.1239	1.78378	0.000436379	0.037154	339	1	600.184	640.608	563.236	2070.58
ttc39b	8.8921	-2.62521	0.000464426	0.0380109	352	1	951.107	1172.66	1416.57	191.273
twsg2	10.2112	2.35332	0.000119764	0.0208142	165	1	562.062	579.768	431.375	2679.68
ugt3a2	-1.88919	-7.18688	0.000144553	0.0224314	186	1	149.557	152.696	103.605	0
unc45b	6.60717	-6.7845	0.000103934	0.0196068	153	1	537.625	1277.64	1255.51	9.28512
uox	8.69254	-7.98439	3.66993e-06	0.0105958	9	1	5499.41	6109.04	8143.37	25.9983
vcan	10.781	2.61911	7.88197e-05	0.0189348	118	1	807.414	777.796	544.398	4361.22
vmp1	11.3026	2.35313	7.62907e-05	0.0189348	115	1	1226.76	956.736	1168.86	5709.42
vwc2l.2	7.64411	4.72524	9.00075e-05	0.0191021	136	1	62.5599	33.4023	20.721	1028.79
zeb2	9.37924	2.72161	0.000707007	0.0471278	433	1	149.557	367.425	260.897	1710.32
znf469	8.10806	2.91825	0.000350317	0.0336022	300	1	90.9074	134.802	75.3493	758.594
znf521	9.84584	2.03307	0.000542681	0.0406842	385	1	349.945	489.105	525.561	1861.67
