# Supplementary material for: Identification of tumor-related genes via RNA sequencing of tumor tissues in Xenopus tropicalis
Source: Sci Rep. 2023 Aug 14;13:13214. doi: 10.1038/s41598-023-40193-7 (PMC10425369; doi:10.1038/s41598-023-40193-7)
Supplement: Supplementary file 19 — Supplementary Table 18. [file 41598_2023_40193_MOESM19_ESM.xlsx]

## Sheet: 18.T-body3×leg skin (DEGa)
Supplementary Table18 The gene list of DEGs between TT-body3 and TI-leg1-3 (DEGa)
m.value=log2(Fold Change)=log2(TT-body/TI-leg) a.value=(log2(TT-body)+log2(TI-leg))/2
gene_symbol(Xenopus)	a.value	m.value	p.value	q.value	rank	estimatedDEG	TI-leg1	TI-leg2	TI-leg3	TT-body3
aadac	8.98961	-3.24339	0.000456032	0.0119305	1103	1	1792.34	1876.56	1024.01	165.182
aadat	5.49681	-3.20926	0.00297554	0.0294423	2917	1	158.148	150.246	103.578	14.8478
aamdc	9.38365	1.59249	0.00382464	0.0337999	3266	1	500.383	356.959	296.609	1159.99
aamp	11.5234	1.64407	0.00105628	0.0170246	1789	1	1856.77	1767.65	1370.84	5204.16
aass	9.39656	-1.55293	0.00710512	0.0489123	4192	1	1493.62	1002.31	967.51	393.468
aatf	-1.5213	-6.2812	0.000507814	0.0124318	1179	1	224.252	102.853	105.932	0
abca2	12.116	1.94185	0.000423537	0.0116099	1052	1	2015.76	2636.86	2141.39	8700.83
abca4	-1.5213	-5.33454	0.00292396	0.0291517	2895	1	30.1234	98.8193	95.7309	0
abca9	-1.5213	-7.51134	5.23046e-05	0.00578417	261	1	240.987	330.742	444.129	0
abcb10	10.6058	1.70678	0.00157081	0.020627	2198	1	1108.71	787.529	691.303	2815.52
abcb9	-1.5213	-5.46851	0.00131394	0.0187651	2021	1	56.8997	62.5183	127.118	0
abcc6	8.21241	-1.96076	0.00407478	0.03516	3345	1	453.524	744.17	557.907	150.334
abcc8	6.97695	4.21998	5.80302e-05	0.00596059	281	1	32.6336	35.2926	19.617	543.802
abcc9	8.13737	1.70569	0.003828	0.0338089	3268	1	135.555	188.563	143.596	508.538
abce1	11.331	-1.65194	0.00260165	0.0271808	2762	1	4660.75	4030.41	5009.39	1453.23
abhd6	8.9516	1.87552	0.00103131	0.0168323	1768	1	211.7	284.357	279.346	948.405
abt1	6.80781	2.88385	0.00372778	0.0333111	3230	1	66.104	19.1588	38.4493	304.381
acaa1	10.9724	1.78836	0.000413848	0.0115298	1036	1	1225.85	1011.38	1005.96	3734.23
acad9	11.5107	1.98678	0.00274517	0.0280871	2821	1	2183.94	1203.98	1009.1	5809.21
acadvl	11.3183	2.0097	0.00094656	0.0162044	1686	1	1727.91	1071.89	1017.73	5124.36
acap1	9.48022	1.84744	0.00200102	0.0234412	2463	1	450.177	423.511	255.806	1354.86
acbd3	12.0675	1.77151	0.00107846	0.0170941	1820	1	2860.05	2150.83	1957.78	7930.6
accs	-1.5213	-4.46724	0.00317104	0.0303778	3012	1	37.6542	49.4096	36.0953	0
ace	-1.5213	-8.73586	0.000494344	0.0123215	1158	1	277.804	817.78	1278.24	0
acer3	10.9252	1.79682	0.000283034	0.010018	814	1	1046.79	1055.75	1027.15	3624.73
aco1	10.4673	-1.97282	0.000828885	0.0152502	1567	1	2711.1	3136	2567.47	714.552
acot8	8.65387	2.09134	0.000594593	0.0133867	1282	1	219.231	196.63	169.491	831.479
acot9	8.95136	-1.85979	0.00179271	0.0221516	2335	1	809.984	917.608	1101.69	259.837
acp2	10.2799	1.21038	0.00457248	0.0376105	3509	1	927.13	782.487	742.307	1891.24
acp3	8.9658	-1.53968	0.00502904	0.0395728	3668	1	702.042	986.176	869.425	293.245
acp5	10.0158	1.82779	0.000548647	0.012906	1227	1	483.647	645.35	519.458	1950.63
acsl1	9.60603	-1.51931	0.00271052	0.0278788	2805	1	1210.79	1412.71	1334.74	460.283
acss2.2	8.18954	-1.98716	0.00247243	0.0263158	2710	1	467.749	627.2	648.93	146.622
acss3	7.52279	-2.92137	0.000343604	0.0106984	927	1	538.037	518.297	462.176	66.8152
acta1	-1.5213	-5.1595	0.00222471	0.0249028	2576	1	96.2274	35.2926	67.4824	0
actr3	14.3483	2.01484	0.00314557	0.0302879	2996	1	14724.5	8846.34	7556.46	41932.1
actr5	8.67621	1.68336	0.00400372	0.0347338	3327	1	261.069	258.14	165.567	733.112
actr8	9.68068	2.16373	0.000267723	0.00985623	784	1	471.096	356.959	335.058	1737.2
adal	-1.5213	-6.90901	5.06235e-05	0.00575254	254	1	257.722	188.563	222.849	0
adam11	-1.5213	-5.60691	0.00092213	0.0159565	1668	1	74.4716	134.112	62.7744	0
adam15	12.335	1.84636	0.00153498	0.0203707	2174	1	2219.92	3593.79	2360.32	9797.71
adam22	7.68232	2.13568	0.00308816	0.0300853	2961	1	109.616	119.995	64.3437	430.587
adam33	9.53261	2.04981	0.000407719	0.0114922	1024	1	356.46	432.586	302.886	1507.05
adamts17	7.80967	6.23463	2.52271e-05	0.00462934	157	1	46.8586	18.1505	12.5549	1946.92
adamts18	-1.5213	-5.3652	0.0015584	0.0205576	2188	1	87.8598	100.836	40.8033	0
adamts2	9.57907	2.92318	0.00133648	0.0188629	2045	1	130.535	450.737	251.882	2106.54
adamts4	9.90174	3.66086	0.00139278	0.0192712	2086	1	230.109	88.7357	488.071	3402.01
adamts8	-1.5213	-5.83513	0.000329552	0.0106041	897	1	93.7171	90.7524	133.396	0
adamtsl1	-1.5213	-5.79893	0.00124429	0.0183397	1957	1	48.5321	128.062	133.396	0
adamtsl2	3.80062	6.82697	0.00196825	0.0232618	2442	1	0	0	3.9234	148.478
adamtsl5	9.35279	-1.42483	0.00366242	0.0329769	3205	1	1078.58	1119.28	1016.16	399.035
adar	10.2962	1.41952	0.00169442	0.0214703	2277	1	835.087	781.479	689.733	2056.42
adarb1	8.50519	-1.77018	0.00477794	0.0385354	3578	1	737.186	506.197	769.771	196.734
adat1	7.50347	-2.88273	0.000482107	0.0122027	1140	1	417.543	544.514	516.319	66.8152
adat2	6.26373	-2.92932	0.00409505	0.0352668	3351	1	144.759	195.622	295.824	27.8397
adck5	10.3058	1.65918	0.000969567	0.0163734	1707	1	708.736	826.855	601.064	2249.45
adcy4	8.93679	-2.29959	0.000499615	0.0123674	1166	1	937.171	1180.79	1144.06	220.861
adcy5	9.78073	2.85773	6.41866e-05	0.00627423	293	1	333.867	398.302	247.959	2368.23
adcy6	9.15159	-1.58362	0.00512774	0.0400981	3691	1	792.412	1193.9	967.51	328.508
adcy7	-1.5213	-6.6496	0.000116769	0.0078004	432	1	134.718	200.664	223.634	0
adcy9	10.6126	2.03366	0.000217161	0.00930802	673	1	882.782	676.609	761.924	3168.16
adcyap1r1	6.06561	3.39388	0.00484667	0.0388418	3600	1	37.6542	7.05852	17.2629	217.15
add3	14.0019	3.39475	0.00021867	0.00930802	677	1	6950.97	5238.43	2986.49	53205.3
adgrd1	-1.5213	-5.95567	0.000998062	0.0165708	1734	1	185.761	90.7524	69.0518	0
adgre2	9.7168	2.37879	0.000131711	0.00802706	473	1	441.809	313.6	351.536	1919.08
adgre5	8.91657	1.35211	0.00657553	0.0466906	4064	1	358.97	268.224	280.131	772.087
adgrf1	5.66962	-2.91102	0.00462452	0.0378797	3523	1	117.983	117.978	182.83	18.5598
adgrg1	6.58034	-5.03646	0.000123373	0.00784341	454	1	379.889	575.774	688.949	16.7038
adgrg2	9.81902	-2.08839	0.000783679	0.0148691	1520	1	1654.27	2184.11	1749.84	438.011
adh1b	-1.5213	-5.55827	0.00303864	0.0298314	2940	1	159.821	55.4598	47.0808	0
adh1c	8.91069	-1.56022	0.00318215	0.0304329	3018	1	872.741	748.203	858.439	280.253
admp2	-1.5213	-4.08508	0.00667221	0.0471086	4088	1	32.6336	24.2006	37.6646	0
ado	11.299	1.41904	0.00139984	0.0193133	2092	1	1614.11	1555.9	1452.44	4120.27
adora2a	-1.5213	-5.24319	0.00100066	0.0165708	1740	1	92.8804	61.51	56.4969	0
adprhl2	8.58265	-1.51946	0.0057244	0.0428682	3852	1	751.411	601.991	594.002	226.429
adprm	10.5546	1.85447	0.000522894	0.0126229	1195	1	727.145	693.752	951.816	2860.06
adra1d	6.16804	2.55746	0.00412011	0.0353609	3363	1	27.6131	39.326	21.971	174.462
adra2b	-1.5213	-5.05026	0.0048171	0.0386856	3594	1	35.9807	36.301	112.209	0
adrm1	11.1641	1.90892	0.00180323	0.0222134	2343	1	1661.81	886.348	1004.39	4446.93
adss2	9.32975	-2.76457	0.000253088	0.00979252	745	1	1976.43	1384.48	1671.37	246.845
aebp1	13.8732	2.54449	0.000195968	0.00910217	621	1	6161.06	7194.65	5281.68	36243.6
aebp2	9.39628	2.22121	0.00114889	0.0176479	1879	1	447.667	231.923	256.59	1455.09
afap1l2	10.2298	1.64697	0.00138797	0.0192324	2083	1	691.164	804.671	539.859	2125.1
afdn	10.7006	-1.90716	0.0020964	0.024079	2512	1	2475.97	3689.59	3503.59	859.318
aff2	5.05955	3.01011	0.00608373	0.0444094	3954	1	11.7146	14.117	9.41615	94.6549
aff3	-1.5213	-4.6852	0.00319829	0.0305467	3022	1	70.2878	35.2926	37.6646	0
afg3l2	9.72274	-2.08532	0.000538058	0.0127838	1213	1	1614.95	1718.25	1888.72	410.171
agk	9.3132	1.51779	0.00558848	0.0422695	3816	1	460.218	402.336	265.222	1076.47
agmat	8.42982	1.9004	0.00214868	0.0244644	2535	1	150.617	227.889	156.936	666.296
ago1	6.1642	-3.37411	0.000681559	0.0142044	1384	1	220.068	256.123	216.572	22.2717
agpat3	10.2606	2.6883	5.32981e-05	0.00580507	265	1	546.404	516.28	386.847	3114.33
agpat4	10.0067	-1.69545	0.00401372	0.0347866	3330	1	2369.7	1593.21	1591.33	571.642
agps	10.3768	1.07825	0.00658338	0.0467214	4067	1	972.315	913.574	859.224	1932.07
agtr2	5.07512	-3.19596	0.00612672	0.0445809	3966	1	69.4511	111.928	124.764	11.1359
ahctf1	8.61479	-2.4615	0.000270517	0.00986386	788	1	922.946	906.516	930.63	167.038
ahcyl1	8.10678	-1.97156	0.00295824	0.0293624	2907	1	469.422	502.163	666.193	139.198
ahi1	-1.5213	-4.66701	0.00718073	0.0492158	4209	1	23.4293	33.2759	84.7454	0
ahnak2	11.059	2.36045	5.20104e-05	0.00577626	259	1	966.458	894.415	963.586	4834.83
ahrr	-1.5213	-6.41702	0.000263627	0.00981395	775	1	108.779	221.839	145.166	0
aida	12.1134	2.40802	0.000136223	0.00819126	480	1	2200.68	2004.62	1564.65	10207.9
aifm3	-1.5213	-4.32693	0.00387806	0.0340944	3282	1	34.3072	41.3428	36.0953	0
ak3	8.16901	-1.90981	0.00219194	0.024752	2556	1	493.688	593.924	586.156	148.478
ak8	5.82929	3.3845	0.0010501	0.0169894	1784	1	12.5514	22.1839	18.0476	183.742
akap1	8.90372	-2.79366	0.000350344	0.0107919	937	1	969.805	1368.34	1445.38	181.886
akap11	8.45693	-1.64656	0.00583045	0.0433387	3883	1	548.078	550.565	766.632	198.59
akap12	-1.5213	-8.11601	1.62289e-05	0.0044962	102	1	515.444	395.277	634.021	0
akap7.2	-1.5213	-5.37763	0.000579794	0.0132604	1262	1	85.3495	78.6521	67.4824	0
akr1b1	12.9067	2.62797	0.000120094	0.00780671	440	1	3736.13	2929.29	2600.43	19092.5
akr1c4	9.85371	1.74904	0.00052022	0.012586	1193	1	461.892	505.188	546.922	1696.36
akr7a2	10.8455	2.19164	0.000538249	0.0127838	1214	1	1045.11	949.875	587.725	3932.82
alad	11.5663	2.35673	0.00080089	0.0149619	1545	1	1962.2	1044.66	1013.02	6863.41
alas2	8.83306	-2.14103	0.00395172	0.034493	3306	1	782.371	735.094	1355.93	217.15
aldh16a1	9.5175	1.49944	0.00693263	0.0481812	4153	1	590.753	398.302	318.58	1232.37
aldh1a1	7.20513	-2.90995	0.000610931	0.0135041	1304	1	417.543	344.859	451.191	53.8234
aldh3a2	9.83453	-2.32199	0.000541067	0.0128217	1218	1	2124.53	1666.82	2333.64	408.315
aldh3b1	-1.5213	-4.52722	0.00397948	0.0346214	3317	1	58.5732	42.3511	27.4638	0
aldoa	14.1678	2.4672	0.00194431	0.0231132	2428	1	12058.5	5022.64	6399.06	43279.6
alg1	8.81381	-2.02948	0.00430876	0.0363231	3422	1	635.938	873.24	1218.61	222.717
alg8	9.74293	2.55965	0.00260196	0.0271808	2763	1	600.794	260.157	197.739	2080.55
alkbh5	11.5719	2.35815	6.42087e-05	0.00627423	294	1	1260.16	1348.18	1424.98	6893.11
alox15b	-1.5213	-7.10192	4.17825e-05	0.0052344	229	1	233.456	308.558	222.849	0
alox5ap	9.84408	1.504	0.00178527	0.0220962	2332	1	599.957	579.807	457.468	1547.89
alpk1	7.77533	-2.91377	0.000315543	0.0105046	867	1	686.143	579.807	538.29	79.8071
alpl	13.133	2.19799	0.00372656	0.0333111	3228	1	6501.63	3640.18	2439.57	19242.8
alx4	8.77999	3.30658	5.54469e-05	0.0058317	271	1	109.616	182.513	127.118	1382.7
ambra1	11.296	1.57819	0.00189614	0.0228414	2396	1	1818.28	1227.17	1319.83	4344.85
ammecr1l	7.49033	2.1767	0.00131736	0.0187954	2023	1	82.0025	80.6688	91.0228	382.332
amn1	10.5532	1.9074	0.000240061	0.0095743	722	1	783.207	713.919	830.191	2910.17
anapc2	9.40704	1.64998	0.00181228	0.0222331	2352	1	453.524	386.202	309.948	1202.67
anapc4	8.36172	-2.36827	0.00078885	0.0148804	1530	1	609.998	828.872	803.512	144.766
anapc7	8.28923	-2.22329	0.00169212	0.0214628	2275	1	517.954	708.877	801.158	144.766
angel1	6.34399	-2.40777	0.00491305	0.0390326	3633	1	153.127	223.856	184.4	35.2636
angel2	9.62686	1.68928	0.00137744	0.0191323	2078	1	533.853	420.486	366.445	1419.82
angptl1	10.2717	2.43156	0.000365248	0.0109474	961	1	383.236	722.994	490.425	2871.2
angptl2	12.0902	3.40827	1.98746e-05	0.00462934	121	1	1601.56	1352.21	1060.89	14207.5
ank1	8.17778	-1.68531	0.00718887	0.0492272	4215	1	407.502	520.314	630.098	161.47
ank2	9.25372	-1.56823	0.00442013	0.0368326	3461	1	883.619	1011.38	1258.63	354.492
ankk1	8.23307	-1.7959	0.00605891	0.0443068	3946	1	726.308	480.988	474.731	161.47
ankmy1	-1.5213	-4.53439	0.00528253	0.0407339	3743	1	56.0629	21.1756	51.7888	0
ankmy2	9.11434	-1.89207	0.00239842	0.0258661	2676	1	822.535	1252.38	1128.37	287.677
ankrd12	9.24538	-1.90465	0.00240694	0.0258835	2684	1	1368.1	1264.48	890.611	313.66
ankrd27	8.71674	-1.88383	0.00137386	0.0191206	2073	1	733.839	823.83	867.071	219.006
ankrd40	10.2202	1.57409	0.00149481	0.020114	2145	1	823.372	585.857	664.624	2058.28
ankrd42	5.94099	3.04209	0.00261797	0.0272703	2770	1	23.4293	28.2341	12.5549	176.318
ankrd50	9.9595	1.70905	0.0022183	0.0248988	2571	1	417.543	721.986	512.396	1800.3
anks6	-1.5213	-7.15106	4.25035e-05	0.00524265	234	1	232.619	325.7	233.05	0
ano1	10.1663	-1.67902	0.00671814	0.0472992	4099	1	1414.96	2226.46	2527.45	642.169
ano10	10.0805	-1.74178	0.00130623	0.0187384	2012	1	1808.24	1991.51	2140.61	592.057
ano10l	6.978	-3.387	0.00069258	0.014248	1403	1	522.138	401.327	299.748	38.9756
ano7	8.01335	4.66831	9.49016e-06	0.00383665	70	1	44.3483	68.5685	40.8033	1302.9
anos1	6.58217	-2.46113	0.00250999	0.026578	2725	1	205.843	237.973	230.696	40.8315
antkmt	9.33923	1.33338	0.004909	0.0390219	3631	1	437.626	446.703	339.766	1028.21
anxa1.1	14.4054	-1.83823	0.00536969	0.0411538	3766	1	40895	38547.6	43657.2	11475.5
anxa1.2	12.9203	-2.01571	0.00259592	0.0271471	2760	1	12997.4	17395.2	16372.3	3854.87
anxa3	9.25912	-2.14463	0.000780386	0.0148638	1514	1	1173.97	1170.71	1520.71	291.389
anxa7	12.0691	-1.66964	0.00280772	0.0284638	2846	1	7858.85	7987.22	7146.08	2409.06
anxa9	5.57688	-3.36939	0.00236237	0.0256238	2661	1	110.452	169.404	180.476	14.8478
aoc2	-1.5213	-6.86439	0.000133858	0.00809967	477	1	141.412	231.923	275.423	0
aoc3	8.95926	-3.24828	0.000419876	0.0116099	1043	1	1015.83	1791.86	1795.35	161.47
aox1	10.7355	-3.04284	0.000104339	0.00738044	407	1	4693.39	5233.39	4756.73	593.913
ap1s1	12.6242	1.45376	0.00278359	0.0283139	2837	1	4374.58	3725.89	3343.52	10449.2
ap1s3	9.64089	-1.64779	0.00525758	0.0406073	3737	1	1269.37	1147.51	1822.81	451.003
ap3b2	6.8959	3.42105	0.000856332	0.015438	1601	1	37.6542	18.1505	53.3582	389.756
ap4e1	7.91758	-2.00607	0.00228284	0.0252064	2614	1	478.627	430.57	544.568	120.639
ap4m1	7.55387	2.25243	0.0020763	0.0239425	2503	1	115.473	70.5852	72.1905	410.171
ap5b1	-1.5213	-6.52156	0.000335741	0.0106543	909	1	166.515	243.015	102.008	0
ap5m1	7.20131	-3.00355	0.000736906	0.0145175	1465	1	421.727	328.725	499.841	51.9674
ap5s1	-1.5213	-6.58851	6.43684e-05	0.00627423	296	1	178.23	186.547	171.06	0
apbb1	9.80126	1.98658	0.000392856	0.0113051	1003	1	511.26	466.871	366.445	1776.17
aph1a	11.8845	2.06639	0.000196371	0.00910217	622	1	2023.29	1834.21	1684.71	7737.58
apip	9.15138	1.44187	0.00425267	0.0360484	3405	1	333.031	412.419	289.547	937.269
aplf	-1.5213	-7.92964	8.74052e-06	0.00383665	62	1	422.564	490.063	444.913	0
aplp1	9.88797	3.62635	9.28046e-06	0.00383665	66	1	292.029	306.541	210.294	3329.63
apoc1	6.05596	-5.15764	0.000242643	0.00964655	726	1	412.523	258.14	521.812	11.1359
apoe	-1.5213	-5.66285	0.000341456	0.0106565	923	1	86.1863	90.7524	105.147	0
aptx	-1.5213	-6.04463	0.00030657	0.0103491	855	1	160.658	90.7524	116.133	0
aqp1	10.3211	3.01539	0.000354421	0.0108365	944	1	273.621	390.235	685.81	3637.72
aqp2	11.7849	-2.04155	0.00100265	0.0165708	1743	1	6796.17	7043.39	7638.85	1739.05
aqp8	13.5212	-6.06936	0.000190636	0.0090162	610	1	66770.1	142155	80098.5	1434.67
araf	11.5112	1.65096	0.00150213	0.0201631	2149	1	1938.77	1724.3	1278.24	5172.61
arap1	12.2878	1.71578	0.000665975	0.0140718	1366	1	2670.1	2945.42	2661.63	9062.74
arap2	-1.5213	-4.96302	0.00230266	0.0252922	2627	1	33.4704	76.6354	63.559	0
arc2	-1.5213	-5.23358	0.00159066	0.0207947	2207	1	45.185	61.51	102.793	0
arf4	13.358	2.3213	0.000259489	0.00979252	763	1	5497.51	4471.07	4121.14	23472.6
arfgap1	12.3793	2.38167	0.000122825	0.00782579	453	1	2677.63	2246.63	2077.05	12162.2
arfgap2	11.0141	1.28748	0.00295668	0.0293624	2906	1	1478.56	1176.76	1315.91	3231.26
arfgap3	13.2526	2.00395	0.0010891	0.0171587	1832	1	6296.62	4149.4	4172.93	19545.3
arfip1	7.0781	-3.58719	0.000171237	0.00877872	563	1	477.79	417.461	510.042	38.9756
arfip2	11.0271	1.50304	0.000966179	0.0163734	1702	1	1309.53	1256.42	1152.69	3513.37
arfrp1	9.74256	1.66873	0.00102438	0.0167612	1764	1	564.813	431.578	444.913	1527.47
arg1	7.68338	-3.08655	0.000413272	0.0115249	1035	1	523.812	523.339	750.154	70.5272
arhgap1	12.681	1.62823	0.00177172	0.0220301	2320	1	3683.42	4384.35	3137.15	11546
arhgap11a.2	3.92226	6.35875	0.0038293	0.03381	3269	1	5.02056	0	0	137.342
arhgap12	8.77599	-2.28469	0.00100126	0.0165708	1741	1	743.043	1073.9	1086	198.59
arhgap17	11.6548	1.24215	0.00572992	0.0428897	3856	1	2151.31	2418.05	1720.02	4959.18
arhgap19	4.90156	-3.3749	0.00534669	0.0410538	3759	1	82.8392	129.07	76.8986	9.27989
arhgap21	10.4604	-1.69419	0.00182802	0.0223474	2361	1	2433.3	2871.81	2298.33	783.223
arhgap23	11.1646	1.66966	0.00285896	0.0287319	2872	1	1114.56	1750.51	995.758	4094.29
arhgap29	7.58499	-3.38563	0.000206337	0.00925114	643	1	501.219	701.818	659.131	59.3913
arhgap30	7.00973	-2.14632	0.00396883	0.0345772	3312	1	276.968	306.541	229.911	61.2473
arhgap31	9.11385	2.30673	0.000462836	0.0120676	1107	1	179.067	290.408	277.777	1232.37
arhgap33	8.39691	2.29265	0.000969306	0.0163734	1706	1	185.761	164.363	106.716	746.104
arhgdib	10.8427	1.62533	0.000892379	0.0157192	1638	1	1209.12	1006.34	921.214	3225.69
arhgef11	10.8123	1.40195	0.00241668	0.0259578	2687	1	1112.89	1276.58	929.061	2923.17
arhgef17	11.0417	1.52367	0.00340909	0.0317613	3098	1	1006.62	1635.56	1087.57	3574.62
arhgef19	12.6631	1.52042	0.00262475	0.0272904	2776	1	3874.2	4443.84	3170.11	10985.5
arhgef2	12.1975	2.49078	0.000129794	0.00800505	467	1	2163.86	2217.38	1562.3	11135.9
arhgef3.1	10.1358	1.90233	0.000403329	0.0114603	1015	1	658.53	595.941	491.209	2175.21
arhgef37	7.08299	-4.20669	0.00130207	0.0187066	2009	1	276.968	722.994	747.8	31.5516
arhgef39	8.61406	1.77829	0.00129273	0.0186315	2002	1	205.006	217.806	211.863	725.688
arhgef40	10.7527	3.0006	5.29294e-05	0.00578674	264	1	438.462	654.426	736.814	4881.22
arhgef9	7.13704	-3.08884	0.000598054	0.0134019	1288	1	327.173	430.57	473.946	48.2555
arid4a	8.06373	-3.35939	0.000104839	0.00738044	410	1	734.675	901.474	935.338	83.5191
arid4b	7.48678	-1.90149	0.00546195	0.0417059	3780	1	417.543	305.533	317.011	92.7989
arl13b	4.83287	-3.88137	0.0024673	0.0262909	2708	1	80.329	134.112	113.779	7.42392
arl6	-1.5213	-5.91661	0.00145603	0.0197952	2123	1	163.168	48.4013	124.764	0
arl6ip4	8.23386	-2.34351	0.000585406	0.0132754	1271	1	712.92	624.175	697.58	133.63
arl6ip5	11.0621	2.30282	7.47007e-05	0.00661376	326	1	862.7	1031.55	993.404	4749.45
arl9	7.16908	-2.37887	0.00294516	0.0293069	2900	1	328.01	254.107	402.541	63.1033
armc10	6.66087	-2.13651	0.00696823	0.0483316	4161	1	256.049	169.404	211.079	48.2555
armc5	10.4448	2.43112	5.42307e-05	0.0058317	268	1	573.181	665.518	561.831	3236.83
armc6	8.21577	-2.11361	0.00402776	0.0348656	3334	1	601.631	441.662	812.143	142.91
armc7	8.48109	2.3849	0.00136513	0.0190428	2067	1	217.558	100.836	150.658	816.631
armc8	9.37602	-2.11514	0.000455779	0.0119305	1102	1	1364.76	1366.33	1417.92	319.228
armc9	8.13856	1.7243	0.00332972	0.0313559	3065	1	158.148	177.471	129.472	512.25
armh1	-1.5213	7.95625	0.00360191	0.0326762	3180.5	1	0	0	0	64.9593
arntl	8.4975	1.97428	0.00186072	0.0225655	2380	1	189.945	222.848	134.18	716.408
arntl2	12.786	1.46055	0.00219836	0.0247827	2560	1	3973.77	4526.53	4271.8	11716.8
arpc5l	11.714	1.39761	0.00257017	0.0270149	2746	1	2358.83	1774.71	2075.48	5452.87
arpp19	9.94791	-1.94716	0.00117957	0.0179472	1897	1	1983.12	1616.4	2219.07	502.97
arsd	8.84709	-1.65125	0.00472516	0.0383096	3560	1	656.02	807.696	984.773	259.837
arsg	8.16442	2.51048	0.000303374	0.0102897	850	1	138.902	114.953	106.716	684.856
arsk	5.1011	-4.41785	0.00579899	0.043177	3875	1	179.903	234.948	61.205	7.42392
art5	8.26043	3.34134	7.9387e-05	0.00688093	333	1	126.351	85.7106	76.8986	976.245
artn	-1.5213	-4.822	0.00191338	0.022915	2410	1	52.7159	65.5434	39.234	0
asap1	10.8679	1.92332	0.000372905	0.0110391	975	1	815.004	1128.35	935.338	3639.57
asb1	9.1496	1.39355	0.00650096	0.0463787	4045	1	358.97	421.494	270.714	920.566
asb2	-1.5213	-7.27991	4.6525e-05	0.00547598	245	1	300.397	349.901	215.002	0
asb5	-1.5213	-4.29537	0.00525111	0.04059	3734	1	24.266	40.3344	44.7267	0
ascc1	8.2429	-1.62311	0.00502509	0.0395615	3665	1	540.547	586.865	467.669	172.606
asf1a	-1.5213	-4.68613	0.00197256	0.0232623	2447	1	50.2056	41.3428	51.7888	0
ash1l	12.7517	1.73136	0.00216955	0.0245586	2549	1	4394.66	4192.76	2766.78	12566.8
ash2l	9.91105	1.54458	0.00635653	0.0456635	4016	1	795.759	438.637	456.683	1644.4
asic2	7.16356	4.66449	2.3627e-05	0.00462934	143	1	34.3072	32.2675	18.8323	721.976
asip	5.19309	-3.4319	0.00477583	0.0385354	3576	1	170.699	105.878	83.9607	11.1359
asmtl	6.64834	-2.46519	0.00370607	0.033189	3223	1	265.253	177.471	264.437	42.6875
asphd2	-1.5213	-6.49913	0.000120564	0.00780671	443	1	138.065	155.287	210.294	0
aspm	-1.5213	-7.88768	3.44056e-05	0.0051925	190	1	589.079	402.336	327.211	0
aspn	8.54147	4.35451	7.07137e-06	0.00383665	49	1	66.9408	104.869	75.3292	1685.23
aspscr1	9.04213	-1.78513	0.00142784	0.019578	2105	1	924.62	945.842	1065.59	283.965
ass1	10.6118	3.64488	2.17155e-05	0.00462934	130	1	334.704	396.285	596.356	5534.53
atad1	10.3176	1.8731	0.00161629	0.0209651	2225	1	877.761	468.887	653.638	2442.47
atad2b	11.6081	1.59857	0.000795052	0.0149363	1534	1	1788.16	1928.99	1664.31	5432.45
ate1	9.64477	1.12512	0.00660216	0.0468202	4070	1	508.75	565.69	551.63	1182.26
atf2	7.36261	-2.22575	0.00260064	0.0271808	2761	1	296.213	362.001	409.603	76.0951
atf7ip	8.54052	-1.68197	0.00548104	0.041792	3785	1	826.719	624.175	550.06	207.87
atf7ip2	5.66261	-2.62199	0.00602938	0.0442261	3934	1	104.595	128.062	144.381	20.4158
atg101	7.80598	-1.9192	0.00280826	0.0284638	2847	1	405.829	430.57	469.238	115.071
atg13	10.6854	1.59285	0.000715355	0.0143689	1436	1	872.741	1000.29	971.433	2860.06
atg3	9.85486	-1.41059	0.00383599	0.0338484	3271	1	1638.38	1377.42	1513.65	567.93
atg4c	9.22961	-1.70722	0.00181541	0.0222467	2354	1	1004.11	1201.96	1048.33	332.22
atg4d	10.8399	1.1713	0.00692851	0.0481758	4151	1	1466	1064.83	1133.08	2750.56
atg7	11.3417	1.73354	0.000861637	0.0155046	1604	1	1651.76	1465.15	1152.69	4732.75
atic	12.5411	1.58343	0.00244604	0.0261675	2698	1	4018.12	3603.88	2706.36	10317.4
atn1	10.0349	1.81427	0.00285329	0.028725	2867	1	750.574	559.64	368.015	1967.34
atoh8	7.15737	2.05886	0.00556132	0.0421414	3809	1	82.8392	80.6688	46.2961	291.389
atp10b	7.46339	-3.42646	0.00035377	0.0108281	943	1	425.074	681.651	629.313	53.8234
atp13a4	11.1708	-1.94511	0.00377298	0.0335902	3242	1	3187.22	4782.65	5601.83	1174.83
atp1a1	15.3756	1.91029	0.0017316	0.0217301	2300	1	22277.1	19628.7	23875.4	82420.3
atp23	7.34562	-1.98802	0.00416356	0.0356068	3375	1	342.235	277.299	352.321	81.6631
atp2a3	9.34028	-3.88061	0.00191964	0.0229332	2416	1	1071.05	3565.56	2826.42	168.894
atp2c1	8.32171	-2.28826	0.000842867	0.0153487	1585	1	596.61	768.37	756.431	144.766
atp2c2	8.60118	-2.33969	0.00154108	0.0203822	2181	1	637.611	887.357	1096.2	172.606
atp5f1d	12.3614	1.97622	0.00163969	0.0210797	2243	1	3668.36	2294.02	1996.22	10438
atp5mc1	13.0313	2.10318	0.00119994	0.018095	1914	1	5335.18	3903.36	2878.2	17353.4
ATP6	16.4129	3.0299	0.000370122	0.0110061	970	1	39965.3	28693.9	22930.7	249354
atp6ap1.2	12.4467	1.76691	0.00211763	0.0242531	2520	1	3960.39	2786.1	2332.07	10298.8
atp6v0c	14.1651	1.4685	0.00632703	0.0455631	4007	1	12583.2	11757.5	8789.2	30560.5
atp6v0d2	9.26489	-1.84299	0.00258924	0.0271259	2755	1	1409.1	1167.68	918.86	324.796
atp6v1a	11.8615	2.32433	0.000360769	0.0109051	953	1	2212.39	1357.25	1418.7	8327.78
atp6v1b2	12.3178	2.0264	0.000844711	0.0153629	1587	1	3167.14	2551.15	1869.89	10304.4
atp6v1c1	9.14044	-2.25864	0.000611503	0.0135041	1307	1	1032.56	1287.68	1383.39	257.981
atp6v1e1	12.5849	1.63951	0.00327641	0.0309751	3053	1	4533.57	3232.8	2675.76	10844.5
ATP8	13.8638	3.09572	0.000211026	0.00925114	656	1	7085.68	4600.14	3610.31	43587.7
atp9b	-1.5213	-4.47879	0.00344108	0.0319513	3108	1	30.1234	45.3762	48.6501	0
atpsckmt	7.46462	-1.91545	0.00401463	0.0347866	3331	1	318.806	376.118	334.273	90.943
atraid	9.70237	2.01679	0.000231906	0.00946539	707	1	415.033	450.737	376.646	1675.95
atrn	11.4987	1.60568	0.00147543	0.0199837	2131	1	1806.57	1855.38	1314.34	5048.26
atrnl1	9.45981	4.43073	1.27755e-05	0.00418996	87	1	104.595	213.772	136.534	3270.23
atxn2l	10.6439	2.5895	0.000410498	0.0115054	1027	1	809.984	393.26	753.292	3925.4
atxn3	6.98423	-2.37032	0.00368971	0.033135	3214	1	216.721	351.918	295.039	55.6794
aven	8.37387	1.65331	0.00389306	0.0341536	3290	1	224.252	181.505	155.367	588.345
axin1	9.83352	1.46924	0.00272781	0.0279989	2812	1	646.816	555.606	442.559	1518.19
azi2	9.2763	-1.33974	0.00490165	0.0390065	3627	1	982.356	953.908	1023.22	389.756
azin2	12.1205	2.77058	0.00501018	0.0395214	3659	1	925.457	917.608	3270.54	11631.4
b2m	15.0351	2.35039	0.00187797	0.0226745	2390	1	21218.6	13389	9996.03	75820.4
b3galt4	6.79291	-2.75434	0.00172267	0.0216747	2293	1	283.662	228.898	351.536	42.6875
b3galt5.3	-1.5213	-4.79937	0.00359307	0.0326327	3178	1	25.9396	65.5434	63.559	0
b3gnt2	12.0748	-1.75308	0.00385755	0.0339556	3279	1	7141.75	6979.87	9639	2349.67
b3gntl1	7.18766	2.73971	0.000467871	0.012094	1116	1	62.757	55.4598	51.0042	376.764
b4galnt2	9.09555	-1.94911	0.00129122	0.0186301	2000	1	1234.22	1071.89	918.86	278.397
b4galt1l	8.62259	-3.12096	0.000289629	0.0101184	824	1	854.332	1269.53	1363.77	133.63
b4galt2	7.92979	1.92479	0.00223354	0.0249484	2584	1	138.065	136.129	101.224	475.131
b4galt3l2	10.949	4.51783	3.3348e-06	0.00383665	23	1	428.421	311.583	499.056	9461.78
b9d1	7.9751	2.76121	0.000239533	0.0095743	720	1	76.9819	110.92	102.008	655.161
b9d2	7.57719	1.7083	0.00483092	0.038775	3596	1	112.963	105.878	98.0849	345.212
babam2	10.6895	1.97954	0.00117856	0.0179413	1896	1	1141.34	720.977	632.452	3279.51
bace1	-1.5213	-5.09801	0.0050348	0.0395858	3671	1	24.266	60.5016	105.932	0
bace2	11.5453	2.38714	9.6373e-05	0.00727023	380	1	1372.29	1457.08	1090.7	6835.57
bag5	7.44029	-2.38111	0.00126639	0.0184419	1982	1	435.115	375.11	379	76.0951
banp	8.26206	-2.92598	0.000213871	0.00925114	665	1	959.764	727.027	852.162	111.359
barx2	8.87429	-3.58457	3.80492e-05	0.0051925	209	1	1763.05	1600.27	1512.86	135.486
batf2	-1.5213	-4.89352	0.00153879	0.0203822	2178	1	44.3483	54.4514	66.6978	0
bbs10	8.00815	-1.62437	0.00599656	0.0440926	3925	1	398.298	479.979	477.87	146.622
bbs2	6.02803	-2.27169	0.00687769	0.0480148	4134	1	146.433	140.162	143.596	29.6957
bcan	4.82276	4.88892	0.00614391	0.0446679	3970	1	7.53084	8.06688	0	154.046
bcap31	12.308	1.19848	0.00514789	0.0401458	3701	1	3464.19	3401.2	3176.38	7681.9
bcas1	8.00458	-4.22481	9.93142e-05	0.00730385	392	1	786.554	1331.04	1213.9	59.3913
bcas2	10.4821	1.91777	0.00108562	0.017138	1828	1	984.03	587.874	635.59	2780.26
bcas4	7.10131	-2.24333	0.00254699	0.0268536	2737	1	276.968	333.767	285.623	63.1033
bckdk	11.2839	1.69579	0.00240116	0.0258661	2678	1	1829.99	1298.77	1027.15	4487.76
bcl10	7.79029	-1.79623	0.00513834	0.0401157	3697	1	441.809	343.851	451.975	118.783
bcl2l1	11.7809	2.74095	3.11022e-05	0.00493243	182	1	1481.07	1371.37	1230.38	9098.01
bcl2l13	12.1141	1.86066	0.000408821	0.0115054	1025	1	2431.62	2444.26	2102.94	8448.42
bcl7c	9.42372	1.75994	0.00104852	0.0169733	1783	1	369.848	436.62	313.087	1263.92
bcl9	10.9796	1.9153	0.000266318	0.00983268	780	1	1140.5	914.582	1064.03	3921.68
bclaf1	9.38685	-2.02172	0.00121308	0.0181792	1926	1	1622.48	1156.59	1268.04	332.22
bclaf3	8.87792	-2.71277	0.000151195	0.00837667	520	1	1239.24	1238.27	1136.22	183.742
bco2l	-1.5213	-5.03978	0.00282295	0.028549	2854	1	30.9601	63.5267	88.6688	0
bcorl1	8.72032	-1.7948	0.00441066	0.0368166	3457	1	580.712	858.114	918.075	226.429
bcr	8.21851	-2.04511	0.00257893	0.0270774	2749	1	478.627	734.086	602.634	146.622
becn1	9.83748	-1.21089	0.00728283	0.0496233	4236	1	1309.53	1372.38	1494.03	601.337
bfar	7.50106	-1.81688	0.00503781	0.0395879	3673	1	316.295	371.076	332.704	96.5109
bglap2	12.6354	2.32578	0.00197111	0.0232618	2445	1	2204.86	4416.62	1903.63	14246.5
bgn	12.2559	2.06195	0.000387578	0.0112442	994	1	1941.28	2745.76	2493.71	9994.45
bicc1	8.83819	2.06825	0.000573306	0.0131746	1256	1	216.721	259.148	194.601	937.269
bicral	7.68177	-2.34976	0.00122938	0.0182584	1943	1	399.135	494.096	497.487	90.943
bid	8.7432	1.95107	0.00184238	0.02245	2365	1	286.172	171.421	196.17	842.614
bin1	12.1111	2.68754	3.34495e-05	0.0051906	186	1	1696.95	1755.55	1776.51	11228.7
blcap	10.7857	1.89298	0.000399882	0.0114275	1010	1	1087.79	826.855	833.33	3402.01
blk	7.45639	2.69737	0.000786803	0.0148804	1526	1	87.8598	48.4013	70.6212	447.291
blm	-1.5213	-5.52863	0.000688015	0.0142047	1398	1	72.7981	115.961	68.2671	0
bloc1s5	7.33437	-2.31358	0.00235579	0.0256084	2655	1	294.54	362.001	422.942	72.3832
bloc1s6	7.24563	-2.99094	0.000404386	0.0114603	1017	1	389.93	445.695	448.052	53.8234
blzf1	8.22756	-2.21312	0.000942487	0.016175	1681	1	569.834	659.467	706.996	139.198
bmf	9.21095	2.31799	0.000763591	0.0148227	1486	1	234.293	368.051	193.816	1323.31
bmp1	11.8044	4.79158	7.82235e-06	0.00383665	58	1	577.364	946.85	514.75	18823.3
bmp2k	9.35964	-1.90351	0.00082358	0.0151988	1564	1	1222.51	1319.94	1269.61	339.644
bmp3	-1.5213	-5.709	0.000295309	0.0102197	834	1	102.085	95.7942	93.3769	0
bmp5	6.81261	2.37619	0.00381542	0.0337805	3260	1	60.2467	31.2592	56.4969	256.125
bmp7.1	10.801	1.56232	0.00334469	0.0313927	3075	1	1245.94	1140.46	728.183	3066.08
bmpr1a	8.6678	-1.86027	0.00278241	0.0283139	2836	1	818.351	894.415	612.05	213.438
bmt2	7.69897	-1.75211	0.00715204	0.0491265	4202	1	372.358	316.625	455.114	113.215
bola2	10.7221	2.38352	0.000544342	0.0128571	1222	1	1035.91	516.28	666.193	3858.58
bop1	10.0579	2.05307	0.00634118	0.0456309	4011	1	874.414	350.909	344.474	2171.5
bora	-1.5213	-5.1874	0.00302237	0.0297121	2936	1	115.473	40.3344	47.0808	0
bpgm	9.34053	-2.061	0.00220594	0.0248323	2564	1	989.887	1678.92	1304.14	317.372
bpnt1	8.79175	-1.64551	0.00323966	0.0308042	3034	1	672.755	815.763	863.147	250.557
braf	10.995	1.95609	0.000698149	0.0142644	1411	1	1343	843.997	921.214	4020.05
brap	7.40154	-3.9716	0.000694962	0.0142644	1405	1	376.542	776.437	856.085	42.6875
brat1	6.45781	-2.79141	0.00132525	0.0188403	2029	1	230.109	229.906	233.834	33.4076
brd3	5.95597	3.7339	0.00112352	0.0174251	1861	1	11.7146	11.092	28.2485	226.429
brd4	12.7886	2.09762	0.000430964	0.0116895	1064	1	3711.87	3800.51	2747.95	14638.1
brd7	9.25781	-1.38641	0.00518049	0.040256	3714	1	1051.81	873.24	1044.41	378.62
brd8	9.67569	-1.22716	0.00695492	0.0482923	4156	1	1168.95	1271.54	1313.55	534.522
brd9	8.60523	-2.16738	0.00133881	0.0188867	2046	1	807.473	670.559	998.112	183.742
bri3	11.2057	2.52117	3.73102e-05	0.0051925	206	1	1038.42	999.285	919.644	5658.88
bricd5	9.18657	1.91656	0.00118101	0.0179503	1899	1	261.069	254.107	384.493	1132.15
brms1	9.3952	-1.53661	0.0056361	0.0424963	3827	1	989.05	1023.49	1428.12	395.324
bsdc1	11.0686	-1.43811	0.00544931	0.0416372	3777	1	2961.29	3993.11	3651.9	1304.75
btbd9	10.5914	1.19304	0.00431276	0.0363231	3427	1	993.234	1133.4	934.553	2332.97
btc	5.7438	-3.3634	0.00327547	0.0309751	3052	1	111.289	234.948	169.491	16.7038
c10h17orf58	6.31522	4.6903	5.20329e-05	0.00577626	260	1	11.7146	21.1756	14.1242	404.603
c10h20orf96	8.71519	1.79618	0.00557204	0.0421893	3812	1	324.663	185.538	166.352	783.223
c11orf1	-1.5213	-4.98332	0.00168435	0.0214071	2271	1	46.0218	80.6688	49.4348	0
c11orf74	-1.5213	-5.13632	0.000873289	0.0155783	1618	1	63.5938	72.6019	59.6356	0
c11orf96	10.7091	1.81011	0.000284055	0.010018	818	1	891.149	870.215	920.429	3134.75
c12orf57	11.3842	1.5273	0.00154157	0.0203822	2183	1	1848.4	1511.53	1362.99	4537.87
c14orf28	7.5904	-1.99555	0.00420564	0.0358181	3389	1	312.948	454.77	386.847	96.5109
c14orf93	-1.5213	-6.99273	3.37957e-05	0.0051925	187	1	239.313	221.839	247.959	0
c16orf71	-1.5213	-4.3868	0.00437406	0.0365832	3451	1	27.6131	50.418	38.4493	0
c17orf49	9.80829	2.01146	0.000357531	0.0108804	948	1	530.506	382.168	426.866	1800.3
c17orf75	10.9418	1.95523	0.000203046	0.00921861	635	1	935.498	1099.11	962.017	3873.43
c19orf33	-1.5213	-8.43263	6.82106e-06	0.00383665	45	1	526.322	661.484	736.029	0
c1d	-1.5213	-6.56473	0.000147955	0.00834066	512	1	188.271	123.02	215.787	0
c1h12orf43	-1.5213	-5.22941	0.00176529	0.0220074	2315	1	103.758	42.3511	62.7744	0
c1orf131	-1.5213	-5.91789	0.000289919	0.0101184	827	1	94.5539	100.836	141.242	0
c1orf216	-1.5213	-4.57109	0.00245711	0.0262276	2704	1	50.2056	41.3428	40.8033	0
c1orf43	9.41218	1.80834	0.00061517	0.0135539	1310	1	347.255	404.352	340.551	1275.06
c1qa	11.9747	3.59365	9.50607e-06	0.00383665	71	1	1345.51	1146.51	983.203	13984.8
c1qc	11.5581	3.26425	1.655e-05	0.0044962	104	1	1122.1	1005.33	790.957	9346.71
c1ql1	4.85464	4.20725	0.00114168	0.0175934	1873	1	7.53084	4.03344	8.63147	124.351
c1qtnf1	8.21574	2.78823	0.000448301	0.0118699	1085	1	84.5128	158.313	96.5156	781.367
c1qtnf3	-1.5213	9.81565	0.000160798	0.00854372	542	1	0	0	0	235.709
c20orf27	10.1145	1.42268	0.00565011	0.0425278	3834	1	898.68	563.673	568.893	1815.15
c20orf85	6.51124	2.95794	0.00352153	0.0322096	3155	1	39.3277	14.117	44.7267	254.269
c21orf62	8.2368	2.62718	0.00189692	0.0228414	2397	1	84.5128	195.622	83.9607	749.815
c2cd5	10.9311	1.92784	0.000368519	0.0109882	968	1	1114.56	1069.87	818.421	3808.47
c2orf69	6.22575	-2.49221	0.0045528	0.0375181	3502	1	199.149	141.17	192.246	31.5516
c2orf76	10.5886	2.9306	3.56706e-05	0.0051925	198	1	694.511	492.08	486.501	4252.05
c3h15orf65	-1.5213	-4.10975	0.00631293	0.0455018	4004	1	30.1234	39.326	26.6791	0
c3orf52	10.1396	-1.48725	0.00253652	0.0267586	2736	1	1966.39	1921.93	1778.08	673.72
c3orf80	5.66001	4.13011	0.000221153	0.00933646	682	1	13.3882	11.092	11.7702	211.582
c5orf22	6.85668	-2.75908	0.00119554	0.0180475	1912	1	301.234	258.14	345.259	44.5435
c5orf24	9.61975	-1.77673	0.00162283	0.0210043	2230	1	1242.59	1582.12	1544.25	425.019
c5orf63	-1.5213	-5.25409	0.0007286	0.0144097	1459	1	61.0835	77.6437	73.7599	0
c7h10orf88	8.24188	2.09381	0.00114378	0.0175976	1876	1	145.596	118.986	174.984	625.465
c8b	-1.5213	-5.23014	0.00133147	0.0188448	2038	1	51.8791	99.8276	57.2816	0
c8g	8.487	4.04713	5.30725e-06	0.00383665	37	1	81.1657	91.7608	91.8075	1458.8
c8h14orf132	-1.5213	7.82697	0.00443533	0.0368925	3469	1	0	0	0	59.3913
c9orf135	-1.5213	-4.09937	0.00718331	0.0492158	4212	1	22.5925	31.2592	41.588	0
ca11	6.65426	-3.0283	0.000711239	0.0143465	1430	1	273.621	315.617	273.853	35.2636
ca2	-1.5213	-8.1805	1.14084e-05	0.00401561	82	1	652.673	441.662	521.027	0
ca6	-1.5213	-7.4301	7.73176e-05	0.00676247	330	1	203.333	398.302	358.599	0
ca7	-1.5213	-4.82533	0.00202096	0.0235871	2473	1	61.9202	36.301	59.6356	0
ca8	6.52249	-3.44683	0.000897279	0.015734	1646	1	215.884	323.684	371.153	27.8397
cables2	9.96243	1.71209	0.000554198	0.0129817	1232	1	503.73	577.79	572.031	1805.87
cacna1c	8.48344	3.62776	3.88414e-05	0.0051925	214	1	75.3084	99.8276	130.257	1258.35
cacna1g	10.5631	2.41581	8.45885e-05	0.00708379	343	1	543.057	685.685	736.029	3494.81
cacna1h	7.66925	2.75549	0.000732764	0.0144564	1463	1	51.8791	103.861	79.2526	528.954
cacna2d1	-1.5213	-5.95531	0.000254471	0.00979252	750	1	121.33	90.7524	133.396	0
cacna2d3	7.24368	7.6939	0.000474753	0.0121609	1126	1	0	29.2424	2.35404	2180.78
cactin	8.40699	-2.53376	0.000379803	0.0111307	984	1	780.697	746.186	923.568	141.054
cacybp	7.97834	-3.06314	0.000209666	0.00925114	651	1	838.434	636.275	712.489	87.231
cadps	-1.5213	-4.72172	0.00357253	0.0325178	3171	1	26.7763	53.4431	66.6978	0
calcoco1	9.24591	-2.17388	0.00126783	0.0184508	1983	1	972.315	1438.93	1457.93	285.821
calhm6	-1.5213	-5.51643	0.00283955	0.0286151	2863	1	147.27	39.326	68.2671	0
camk2b	5.22283	3.15248	0.00717722	0.0492158	4208	1	5.85732	19.1588	12.5549	111.359
camk2g	10.681	-2.2046	0.000415089	0.0115317	1038	1	3377.16	3702.7	3494.18	764.663
camk2n1	7.66935	3.33155	0.000642648	0.0138217	1342	1	35.1439	100.836	56.4969	645.881
camkk1	-1.5213	-4.05553	0.00644941	0.0461451	4034	1	34.3072	29.2424	29.0331	0
camsap1	11.0503	1.61821	0.000785768	0.0148719	1525	1	1366.43	1093.06	1171.53	3715.67
camta2	10.6224	1.56509	0.000710972	0.0143465	1427	1	931.314	890.382	927.491	2711.59
cand1	10.0475	-1.25573	0.00612231	0.044567	3965	1	1727.07	1677.91	1501.09	684.856
cap2	7.35455	-2.07222	0.00393495	0.0343957	3302	1	351.439	273.266	382.139	79.8071
capn10	6.35266	-2.42511	0.00359916	0.0326762	3179	1	202.496	194.613	171.06	35.2636
capn11	11.7897	1.90134	0.000880824	0.0156066	1629	1	2152.98	1983.44	1359.06	6842.99
capn5	12.4896	1.46411	0.00228129	0.0251989	2613	1	3770.44	3585.73	3031.22	9552.72
capn8.5	11.0476	-7.70334	1.46172e-05	0.00440535	95	1	24882.7	39219.1	27574.4	146.622
capns2	10.9347	-1.78561	0.00307569	0.0300546	2953	1	4176.27	2781.06	3946.15	1054.2
capza2	10.139	-1.76982	0.00118586	0.0180145	1900	1	2160.51	1887.65	2198.67	610.617
capzb	12.6375	2.01285	0.000511402	0.0124888	1181	1	3682.58	3230.79	2602	12800.7
card11	-1.5213	-4.32737	0.00418654	0.0357292	3382	1	40.1645	29.2424	42.3727	0
card19	11.817	1.8265	0.000948362	0.0162256	1687	1	2414.05	1672.87	1660.38	6794.74
carm1	11.2065	2.05653	0.000823112	0.0151988	1563	1	1553.03	1056.76	866.286	4819.98
carmil1	8.41312	-2.05816	0.00135354	0.0189923	2057	1	644.305	804.671	637.944	167.038
cars1	10.8127	1.38102	0.0024063	0.0258835	2682	1	1302.84	996.26	1044.41	2902.75
casc3	10.6083	1.52931	0.00169528	0.0214703	2279	1	1107.87	849.039	799.588	2652.19
casp2	11.0721	2.02723	0.000185365	0.00899088	592	1	1175.65	946.85	1076.58	4346.7
casp7	10.4338	1.93633	0.00500045	0.0395044	3653	1	1097.83	583.84	439.421	2706.02
cav2	10.7652	-1.46186	0.00532647	0.0409422	3755	1	3408.96	2841.56	2415.24	1048.63
cavin2	9.83448	-2.80628	0.0001131	0.00772452	420	1	2229.97	2465.44	2548.64	345.212
cbfa2t2	8.7189	1.73354	0.00259567	0.0271471	2759	1	178.23	266.207	248.743	768.375
cbfa2t3	-1.5213	-4.82954	0.00169482	0.0214703	2278	1	44.3483	64.535	49.4348	0
cbr1.1	10.0774	2.66888	0.000150613	0.00837601	519	1	574.017	373.093	338.197	2724.58
cbr1.2	7.81226	3.44756	0.000549564	0.012917	1228	1	108.779	58.4849	36.8799	742.392
cbr1.3	10.9013	2.01398	0.000879091	0.0156052	1624	1	1290.28	764.337	800.373	3843.73
cbx4	7.79708	-2.09383	0.00164097	0.0210797	2246	1	445.156	475.946	457.468	107.647
cby1	-1.5213	-4.17658	0.00563329	0.0424963	3825	1	38.491	36.301	25.8944	0
cc2d1b	10.2267	-1.54446	0.00289913	0.0290391	2881	1	1788.16	2310.15	2040.95	701.56
ccar1	9.7578	-1.4216	0.00467333	0.0381068	3539	1	1251.79	1376.41	1622.72	528.954
ccdc107	5.27452	-4.76468	0.000489999	0.012264	1153	1	142.249	223.856	239.327	7.42392
ccdc112	-1.5213	-5.48278	0.000442568	0.0118606	1077	1	82.0025	80.6688	86.3147	0
ccdc115	12.9505	2.28485	0.000153857	0.00845353	524	1	3644.93	3735.97	3376.48	17474
ccdc120	11.6646	1.72031	0.000767389	0.0148526	1488	1	1773.09	1533.72	2058.21	5892.73
ccdc125	7.75726	-3.15935	0.000289792	0.0101184	825	1	663.551	519.305	757.216	72.3832
ccdc138	4.90297	-4.02158	0.00113826	0.0175782	1869	1	121.33	117.978	122.41	7.42392
ccdc142	8.50324	2.16485	0.000434902	0.0117754	1066	1	163.168	177.471	173.414	768.375
ccdc146	-1.5213	-5.4989	0.00125332	0.0183627	1970	1	46.0218	92.7691	112.994	0
ccdc148	-1.5213	-4.45173	0.00452089	0.0374087	3488	1	57.7364	27.2257	36.8799	0
ccdc15	7.51459	-2.0749	0.00456208	0.0375464	3507	1	454.361	286.374	385.278	89.087
ccdc160	-1.5213	-5.11008	0.00100426	0.0165708	1748	1	76.9819	56.4682	58.851	0
ccdc18	-1.5213	-5.50581	0.00116343	0.0177954	1887	1	126.351	54.4514	72.1905	0
ccdc187	6.63498	3.08521	0.00141014	0.0194273	2095	1	18.4087	42.3511	41.588	289.533
ccdc189	7.5184	2.40066	0.00329448	0.0310645	3061	1	117.983	48.4013	72.9752	421.307
ccdc25	10.4964	1.81508	0.000427345	0.0116363	1060	1	879.435	694.76	736.029	2709.73
ccdc27	-1.5213	-5.27699	0.00196741	0.0232618	2440	1	87.023	92.7691	36.0953	0
ccdc57	-1.5213	-4.56424	0.00410701	0.035322	3356	1	29.2866	37.3093	65.1284	0
ccdc58	9.07813	1.375	0.00371121	0.0332203	3224	1	340.561	311.583	354.675	870.454
ccdc62	-1.5213	-5.22216	0.00121106	0.0181774	1922	1	76.1452	45.3762	86.3147	0
ccdc69	7.63117	-2.13312	0.00398518	0.0346403	3320	1	488.668	451.745	305.24	94.6549
ccdc88a	9.32573	3.08746	3.53093e-05	0.0051925	195	1	186.597	271.249	202.447	1870.83
ccdc9	9.03334	-2.06527	0.000713837	0.0143678	1434	1	962.274	1117.26	1136.22	256.125
ccdc92	-1.5213	-6.03641	0.000235082	0.00948976	715	1	109.616	152.262	103.578	0
ccer2	8.91673	-2.97078	0.00168865	0.0214426	2273	1	1079.42	936.766	2043.31	172.606
cchcr1	6.12442	-3.29456	0.000864018	0.0155232	1606	1	240.15	192.597	222.849	22.2717
ccl4	5.40412	4.8376	0.000443939	0.0118699	1079	1	12.5514	8.06688	3.13872	226.429
ccl5	8.60426	-2.02328	0.00145477	0.0197875	2122	1	653.51	813.746	886.688	193.022
ccm2	12.1573	1.65522	0.00223912	0.0249642	2588	1	3255	2445.27	2021.33	8106.92
ccm2l	7.41209	1.69283	0.00685367	0.0478861	4131	1	92.8804	108.903	82.3913	306.237
ccn2	7.56273	-3.52731	0.0024213	0.0259607	2692	1	1016.66	554.598	354.675	55.6794
ccn4	7.03235	4.45231	9.36053e-05	0.00727023	369	1	25.1028	42.3511	16.4783	612.473
ccnd2	7.15875	2.36929	0.0047157	0.0382867	3555	1	94.5539	38.3177	55.7122	324.796
ccne1	4.9548	-4.12524	0.000980252	0.016485	1716	1	136.392	114.953	137.319	7.42392
ccne2	-1.5213	-6.05441	0.0022866	0.0252177	2617	1	227.599	58.4849	83.9607	0
ccng2	7.15836	-2.44358	0.00490843	0.0390219	3630	1	218.394	344.859	436.282	61.2473
ccr2	6.0385	-2.89176	0.00565063	0.0425278	3835	1	164.842	253.098	119.271	24.1277
ccr3	-1.5213	-4.75146	0.00223484	0.0249533	2585	1	41.838	66.5518	41.588	0
cct2	10.0227	-1.54602	0.00458746	0.0376908	3513	1	1980.61	1394.56	1957.78	608.761
cct3	13.0758	1.43067	0.00593773	0.0437977	3913	1	6670.65	4531.57	4573.9	14176
cct7	12.749	1.81979	0.00143632	0.019657	2109	1	4648.2	3331.62	3011.6	12934.3
cd40	-1.5213	-5.56144	0.000502282	0.012385	1170	1	79.4922	108.903	74.5446	0
cd58	11.0773	1.53956	0.00186609	0.0225927	2384	1	1563.9	1125.33	1112.68	3684.12
cd59	16.0276	2.44155	0.000581006	0.0132671	1264	1	25118.7	28915.7	31949.8	155696
cd68	10.252	2.52448	9.32759e-05	0.00727023	367	1	515.444	604.008	405.679	2925.02
cd81	11.737	3.41423	4.55213e-05	0.00538477	244	1	1171.46	1266.5	698.365	11145.2
cda	5.31875	3.32178	0.00326249	0.0309347	3044	1	15.8984	7.05852	14.9089	126.207
cdc123	6.53702	-3.28967	0.000777528	0.0148625	1509	1	359.807	264.19	247.174	29.6957
cdc20	-1.5213	-6.98567	0.00062711	0.0136359	1327	1	408.339	155.287	142.027	0
cdc25b	11.0288	3.03689	3.55316e-05	0.0051925	197	1	861.863	774.42	551.63	5985.53
cdc26	9.21392	2.25895	0.00732965	0.0498445	4244	1	470.259	206.714	137.319	1299.19
cdc34	11.1752	1.24465	0.00341432	0.0317793	3101	1	1672.68	1445.99	1388.1	3559.77
cdc37	10.1242	-1.66229	0.00209449	0.0240754	2511	1	2284.36	1779.76	1892.65	627.321
cdc40	8.65119	-2.00825	0.00164644	0.0211018	2252	1	905.374	651.4	862.363	200.446
cdc42bpa	10.2904	1.37591	0.00184577	0.02245	2373	1	805.8	813.746	712.489	2017.45
cdc42ep1	-1.5213	-4.83033	0.00164107	0.0210797	2247	1	63.5938	45.3762	49.4348	0
cdc42ep3	9.50853	-1.47966	0.00306231	0.0299822	2948	1	1309.53	1151.55	1188	436.155
cdc73	9.95776	-1.23699	0.00666727	0.0471086	4084	1	1408.27	1536.74	1635.27	647.737
cdca5	-1.5213	-4.47061	0.00455343	0.0375181	3503	1	24.266	47.3929	51.7888	0
cdh19	-1.5213	-5.15901	0.00149678	0.0201218	2147	1	86.1863	41.3428	71.4058	0
cdh4	5.72973	5.37203	0.00324754	0.0308469	3038	1	19.2455	0	5.49276	341.5
cdip1	11.6852	1.83046	0.000399132	0.0114275	1007	1	1948.81	1631.53	1658.03	6210.11
cdk11b	8.0236	-3.41031	8.18254e-05	0.00695843	339	1	882.782	760.303	902.381	79.8071
cdk14	-1.5213	-5.78717	0.000314488	0.0104921	865	1	121.33	99.8276	86.3147	0
cdk15	7.86744	-2.08905	0.00453147	0.037414	3495	1	339.725	522.33	583.017	113.215
cdk16	10.7827	1.95205	0.000197414	0.00910217	626	1	944.702	919.624	822.344	3465.11
cdk4	10.6608	1.72876	0.00252523	0.0266981	2730	1	1223.34	702.827	741.522	2947.29
cdk5	9.68828	1.64824	0.000835661	0.0152753	1579	1	507.913	425.528	464.53	1460.66
cdk6	12.1108	1.58653	0.00666175	0.0471086	4081	1	1616.62	3292.3	2747.95	7665.19
cdkl4	5.61607	2.72714	0.00643147	0.0460624	4030	1	18.4087	26.2174	12.5549	126.207
cdkn1a	9.30917	-2.7452	0.000128035	0.0080041	461	1	1717.03	1534.72	1676.08	244.989
cdkn1b	10.6904	1.20323	0.00341977	0.0318094	3103	1	1152.22	1064.83	1049.9	2507.43
cdo1	11.9922	-1.8057	0.00220532	0.0248323	2563	1	6766.88	7787.56	8297.99	2178.92
cdr2l	10.0704	1.51086	0.00302885	0.0297485	2938	1	481.137	668.543	761.139	1815.15
cdyl2	7.77556	-1.67798	0.00646419	0.0462148	4037	1	355.623	376.118	444.129	122.495
cebpe	-1.5213	-5.76346	0.000266356	0.00983268	781	1	102.085	103.861	96.5156	0
cecr5	11.341	1.75299	0.00148585	0.0200233	2141	1	1742.97	1042.64	1453.23	4762.44
cenpc	6.02984	-2.46154	0.00465202	0.0380024	3533	1	152.29	163.354	144.381	27.8397
cenph	5.75577	-4.11247	0.00338509	0.0316155	3090	1	256.885	101.844	315.441	12.9919
cenpo	10.1482	2.00029	0.000423499	0.0116099	1050	1	649.326	607.033	445.698	2269.86
cenpu	6.61902	-2.40655	0.00257677	0.027066	2747	1	230.946	229.906	218.141	42.6875
cenpv	8.60314	1.92999	0.00106736	0.0170343	1808	1	230.946	188.563	178.122	759.095
cep55	6.27432	-2.9505	0.00270591	0.0278629	2803	1	288.682	183.522	173.414	27.8397
cep57l1	-1.5213	-5.23142	0.000778021	0.0148625	1510	1	76.1452	58.4849	74.5446	0
cep76	6.42202	-2.71984	0.00203707	0.0236858	2482	1	248.518	186.547	225.203	33.4076
cep85	-1.5213	-6.4776	0.000134581	0.00812637	478	1	201.659	125.037	169.491	0
cep89	-1.5213	-5.58885	0.001246	0.0183397	1960	1	73.6349	55.4598	138.888	0
cep95	10.1681	1.7195	0.00148556	0.0200233	2139	1	813.331	560.648	528.089	2087.98
cep97	7.2961	-2.89945	0.000421068	0.0116099	1045	1	414.196	436.62	437.066	57.5353
cept1	9.19154	-1.81408	0.00120466	0.0181189	1919	1	1180.67	1054.74	1053.82	311.804
cercam	9.51453	5.02671	4.48661e-06	0.00383665	29	1	179.903	107.895	96.5156	4175.95
cers4	5.70743	-4.01579	0.00261809	0.0272703	2771	1	110.452	221.839	298.178	12.9919
cfap20	9.93354	1.69172	0.000781221	0.0148638	1517	1	616.692	538.464	477.085	1757.61
cfap36	8.4583	-2.24635	0.000607831	0.0134813	1301	1	802.453	790.554	705.427	161.47
cfap410	5.09214	-4.39992	0.000868212	0.0155325	1612	1	113.799	177.471	178.907	7.42392
cfap45	-1.5213	8.07489	0.0029709	0.0294165	2915	1	0	0	0	70.5272
cfap58	8.27578	1.73812	0.00428268	0.0361753	3417	1	173.209	208.73	127.118	566.074
cfap97	7.80864	-2.06764	0.002268	0.0251678	2601	1	466.075	396.285	514.75	109.503
cfap97d1	-1.5213	-6.74376	0.000293689	0.0101762	833	1	115.473	195.622	285.623	0
cfdp1	8.94256	-2.10077	0.000660814	0.0139935	1363	1	1005.79	937.775	1113.46	237.565
cfh	6.14268	-4.50101	0.00264163	0.0274264	2780	1	153.127	308.558	546.922	14.8478
cfl1	13.4475	3.60668	1.52175e-05	0.00448185	98	1	3426.53	3349.77	2825.63	38990.4
cfl2	7.824	-4.35387	1.97444e-05	0.00462934	120	1	949.723	1040.63	1083.64	50.1114
cftr	6.97912	-2.88617	0.0020849	0.024012	2506	1	460.218	244.023	324.857	46.3995
cgl.1	8.94488	2.54745	0.000184579	0.00899088	590	1	230.109	222.848	158.505	1191.54
cgnl1	8.95424	-1.80438	0.00429511	0.0362638	3418	1	1039.26	667.534	1074.23	265.405
cgref1	9.9364	6.38418	6.09055e-07	0.00330531	4	1	75.3084	127.053	119.271	8955.1
cgrrf1	-1.5213	-6.06701	0.000174338	0.00880142	571	1	116.31	114.953	142.027	0
champ1	7.94822	-2.15752	0.0024182	0.0259578	2688	1	648.489	431.578	484.932	116.927
chd3	12.7424	1.59894	0.00202734	0.0236254	2476	1	4551.14	4010.25	3250.14	11926.5
chek2	-1.5213	-5.19513	0.00460808	0.0377849	3520	1	120.493	54.4514	29.0331	0
cherp	10.6336	1.28681	0.00676068	0.0475008	4108	1	1302.84	884.332	863.932	2481.44
chgb	-1.5213	-4.16977	0.00637059	0.0457399	4020	1	45.185	25.209	29.8178	0
chia	-1.5213	-4.99948	0.00150419	0.0201631	2153	1	43.5115	58.4849	76.1139	0
chid1	9.1815	1.4882	0.00345368	0.031974	3116	1	409.176	342.842	287.977	972.533
chm	8.56216	-1.50223	0.0062896	0.0453842	4000	1	541.384	655.434	711.704	224.573
chmp1b	9.54557	-2.24401	0.000711327	0.0143465	1431	1	1744.64	1305.83	1829.09	343.356
chmp4c	9.43731	-2.04314	0.000863016	0.0155198	1605	1	1298.65	1287.68	1636.06	341.5
chpf	10.7106	2.50343	0.000340825	0.0106565	917	1	973.152	634.258	503.764	3990.35
chpf2	8.39467	3.42366	0.000835377	0.0152753	1578	1	165.678	97.8109	44.7267	1102.45
chrd.1	9.35249	1.85972	0.00177501	0.0220353	2325	1	256.049	447.712	325.642	1245.36
chrdl1	7.27624	-3.15341	0.000380675	0.0111434	986	1	543.057	437.628	406.464	51.9674
chrm4	7.83729	3.19584	0.000191311	0.0090162	612	1	52.7159	76.6354	97.3003	692.28
chrna7	-1.5213	-5.1861	0.000884997	0.015671	1630	1	55.2262	77.6437	69.8365	0
chrne	7.16835	4.10949	0.0010744	0.0170698	1816	1	67.7776	14.117	21.971	597.625
chst1	6.302	-2.47978	0.00423466	0.0359485	3400	1	225.088	161.338	172.629	33.4076
chst9l.1	5.19803	-3.96784	0.00304672	0.0298801	2942	1	208.353	140.162	87.0994	9.27989
chsy1	8.62755	1.78069	0.0015917	0.0207947	2209	1	221.741	184.53	233.834	733.112
chtop	12.1808	1.74818	0.00455018	0.0375181	3500	1	3659.99	1837.23	2102.16	8509.66
chuk	8.45781	-2.31248	0.00172268	0.0216747	2294	1	656.02	661.484	1033.42	157.758
ciao2b	11.852	2.01559	0.00139813	0.0193003	2089	1	2572.2	1539.77	1403.01	7433.2
cib2	6.45323	3.25754	0.00302917	0.0297485	2939	1	11.7146	47.3929	25.8944	270.973
cipc	7.81943	-1.72232	0.00489675	0.038989	3625	1	399.971	445.695	385.278	124.351
cish	9.67986	1.80813	0.000568921	0.0131052	1253	1	427.584	498.13	389.201	1534.89
cit	6.75741	-3.73046	0.000724245	0.0143867	1453	1	553.098	304.525	324.857	29.6957
cited1	5.7103	-3.29638	0.00279887	0.028395	2845	1	143.923	222.848	125.549	16.7038
ckap2l	-1.5213	-6.40558	9.73684e-05	0.00727023	386	1	175.72	154.279	142.027	0
clasp1	11.5728	1.8902	0.000969813	0.0163734	1709	1	2004.04	1538.76	1203.7	5864.89
clcn7	11.1054	1.44827	0.0058019	0.043177	3878	1	1705.32	1358.26	937.692	3639.57
cldn11	8.37271	1.73639	0.00222651	0.0249028	2579	1	199.149	185.538	160.075	605.049
cldn17.1	-1.5213	-4.53076	0.00641908	0.0460079	4027	1	41.838	20.1672	66.6978	0
cldn19	-1.5213	-5.4118	0.00108806	0.0171516	1831	1	57.7364	114.953	64.3437	0
cldn5	10.2821	1.54242	0.000831648	0.0152502	1574	1	712.083	749.211	727.398	2125.1
cldn6.1	10.7173	3.27368	0.000394633	0.0113449	1004	1	873.578	302.508	448.052	5235.72
cldn7	13.5546	1.87481	0.00379128	0.0337012	3247	1	8937.43	4620.31	5290.31	23042
cldn8.1	-1.5213	-6.33933	0.000226767	0.00937078	697	1	147.27	197.639	105.932	0
cldn8.3	5.17691	-3.92559	0.00291794	0.0291118	2893	1	186.597	153.271	83.176	9.27989
clec11a	10.9137	3.29742	7.64051e-06	0.00383665	56	1	553.098	683.668	608.911	6048.64
clec4e	6.85379	-2.01483	0.00600271	0.044108	3928	1	201.659	258.14	237.758	57.5353
clic6	9.48085	5.10688	0.000339485	0.0106565	915	1	80.329	244.023	40.8033	4194.51
clip1	11.9907	-1.72029	0.00315012	0.0302998	3000	1	6425.48	7302.54	8434.52	2242.02
clk1	9.84806	-2.69709	0.00017734	0.00884034	579	1	2575.55	2043.95	2421.52	361.916
clk3	8.67687	-1.8041	0.00187626	0.0226745	2388	1	850.148	712.91	731.321	219.006
cln3	11.3503	1.8066	0.000502981	0.012387	1172	1	1627.5	1300.78	1259.41	4883.08
cln6	8.73986	1.80102	0.0010351	0.0168586	1772	1	229.272	227.889	229.911	798.071
clnk	-1.5213	-4.76463	0.00423331	0.0359476	3399	1	46.0218	78.6521	26.6791	0
clpb	10.2478	2.02804	0.000244789	0.00968359	729	1	700.368	559.64	546.137	2455.46
clptm1	11.2966	1.92819	0.00125636	0.0183979	1971	1	1758.87	1033.57	1075.8	4907.21
cltb	12.1277	-1.65218	0.00318146	0.0304329	3017	1	8229.54	8341.15	7230.04	2524.13
clu	11.8463	2.94738	3.45751e-05	0.0051925	192	1	1119.58	1581.11	1276.67	10226.4
clybl	7.50829	-2.0028	0.00321321	0.0306453	3025	1	394.114	322.675	376.646	90.943
cmas	11.1687	1.44971	0.0017786	0.022042	2329	1	1505.33	1177.76	1495.6	3804.76
cmbl	-1.5213	-6.33289	0.000147295	0.00831972	511	1	141.412	123.02	184.4	0
cmtm3	8.02815	2.27099	0.00110989	0.0173442	1847	1	127.188	142.179	87.0994	573.497
cmtm7	7.561	1.89177	0.00517217	0.0402303	3710	1	106.269	117.978	69.8365	363.772
cmtr1	11.9621	1.40487	0.00346683	0.031974	3126	1	2830.76	2544.09	1980.53	6492.21
cmtr2	5.97677	-2.55447	0.00455532	0.0375228	3504	1	161.495	130.078	166.352	25.9837
cnih1	10.9293	1.68492	0.000620336	0.0135798	1318	1	1199.91	1113.23	949.462	3496.66
cnksr1	9.511	-2.15933	0.000504284	0.0124085	1173	1	1574.78	1382.46	1669.01	345.212
cnksr3	9.00641	-2.20601	0.00109665	0.01724	1836	1	1131.3	1314.9	867.856	239.421
cnn1	11.9824	-2.05895	0.00108526	0.017138	1827	1	8014.49	8899.78	7864.06	1982.19
cnnm1	6.84528	-2.39643	0.00226995	0.0251797	2602	1	266.926	288.391	236.189	50.1114
cnot10	8.34943	-2.45685	0.00062559	0.0136359	1324	1	780.697	636.275	875.702	139.198
cnot4	9.71645	1.12749	0.00710561	0.0489123	4193	1	526.322	634.258	546.922	1243.51
cnot7	8.17961	-2.079	0.00111923	0.0174172	1854	1	615.019	596.949	575.955	141.054
cnpy1	6.59898	-3.41359	0.00184507	0.02245	2372	1	466.075	254.107	229.126	29.6957
cnpy3	12.0561	2.16743	0.000281655	0.0100035	812	1	2374.73	2016.72	1636.06	9025.63
cntfr	10.2554	3.71314	2.77777e-05	0.00479307	167	1	473.606	261.165	277.777	4426.51
cntn1	9.63546	-1.87186	0.00478956	0.0385592	3585	1	1031.73	1636.57	1896.57	415.739
cntn4	5.74635	3.36997	0.000980821	0.016485	1717	1	14.2249	20.1672	15.6936	172.606
coa7	-1.5213	-6.06819	0.000298796	0.0102556	840	1	160.658	89.744	123.195	0
coasy	10.9961	1.46276	0.00137518	0.0191206	2075	1	1291.96	1318.93	1079.72	3390.87
coe3l	9.11713	3.04984	0.00018521	0.00899088	591	1	189.945	264.19	124.764	1598
cog1	8.78339	-1.52386	0.0035049	0.0321149	3150	1	722.124	751.228	768.201	259.837
cog2	-1.5213	-7.98396	1.02106e-05	0.00388676	75	1	533.016	407.377	469.238	0
cog4	8.45842	-2.24659	0.00191233	0.0229123	2409	1	572.344	761.312	965.156	161.47
cog5	8.25921	-2.16325	0.00104782	0.0169714	1782	1	661.877	571.74	711.704	144.766
col11a2	8.08874	3.1892	0.00200602	0.0234412	2470	1	41.0012	68.5685	160.859	822.199
col13a1	7.05884	2.41677	0.00177851	0.022042	2328	1	47.6953	73.6103	51.7888	308.092
col16a1	13.6762	3.56746	2.08465e-05	0.00462934	125	1	3778.81	4315.78	3310.56	45070.6
col1a1	18.2412	9.69461	3.41798e-05	0.0051925	189	1	6032.2	21188.7	5070.6	8.91937e+06
col1a2	17.171	8.39843	3.09489e-05	0.00493243	180	1	4895.05	14984.2	4220.01	2.71057e+06
col20a1	8.90501	1.80012	0.0011664	0.017822	1889	1	234.293	295.449	240.897	894.582
col21a1	9.049	2.94143	0.000849384	0.0153739	1592	1	95.3907	283.349	194.601	1468.08
col25a1.2	5.40867	-3.03298	0.00454128	0.0374714	3498	1	95.3907	116.97	152.228	14.8478
col27a1	9.57126	4.364	7.42938e-06	0.00383665	52	1	127.188	225.873	149.874	3452.12
col2a1	-1.5213	-5.20962	0.000771615	0.0148526	1498	1	61.9202	76.6354	67.4824	0
col3a1	15.2618	6.62618	7.06299e-06	0.00383665	48	1	3736.13	5494.55	2627.89	390472
col4a1	10.2652	1.30146	0.00389021	0.034139	3289	1	707.062	929.708	714.843	1932.07
col5a1	14.5404	4.41454	4.46217e-05	0.0053603	238	1	3501	7390.27	4588.02	110037
col5a2	12.7603	4.80501	2.13712e-06	0.00368907	16	1	1273.55	1453.05	1209.98	36681.6
col6a1	14.1157	3.89423	8.45064e-05	0.00708379	342	1	2912.76	6427.29	4471.1	68452.2
col6a2	14.1018	4.34843	2.95302e-05	0.00492676	173	1	2949.58	5437.08	3299.58	79352.4
col6a3	14.0648	4.58396	1.8768e-05	0.00462934	115	1	2819.88	4809.88	2868	83923.7
col6a6	9.72153	3.70201	2.52089e-05	0.00462934	155	1	160.658	236.965	304.456	3045.66
colec12	8.47002	-2.20422	0.00130575	0.0187384	2010	1	610.835	770.387	902.381	165.182
colgalt1	11.5607	1.54686	0.00300722	0.0296136	2931	1	2088.55	1922.94	1290.01	5163.33
commd5	8.18697	-1.73706	0.00626192	0.0452862	3991	1	622.55	406.369	567.323	159.614
commd7	10.8601	2.25357	0.000102738	0.00736136	402	1	863.536	950.883	739.168	4059.03
commd9	9.73498	1.56217	0.00106867	0.0170343	1809	1	453.524	530.397	503.764	1464.37
cop1	8.94362	-1.53207	0.00313925	0.0302835	2992	1	858.516	782.487	870.994	289.533
copa	13.0396	1.55506	0.00614829	0.0446885	3971	1	6501.63	4666.69	3567.94	14433.9
copb1	12.9315	2.13843	0.000962158	0.016355	1698	1	4905.09	3544.39	2719.7	16392
cops2	9.39577	-1.86746	0.00104667	0.0169624	1781	1	1195.73	1254.4	1410.07	352.636
cops4	8.07047	-2.44819	0.000499489	0.0123674	1165	1	659.367	628.208	596.356	115.071
cops6	11.8712	1.66469	0.00107346	0.0170698	1814	1	2478.48	1995.54	1837.72	6670.39
coq4	9.29696	1.70051	0.00389834	0.0341792	3292	1	400.808	414.436	231.48	1134
coq5	7.49711	-2.22615	0.0032979	0.0310867	3062	1	486.994	305.533	379.785	83.5191
coq8b	6.01119	-3.31916	0.00145096	0.0197729	2118	1	160.658	195.622	255.021	20.4158
coro2a	-1.5213	-7.04463	0.00146649	0.0199	2127	1	76.1452	367.043	291.901	0
cox10	10.5515	2.20438	0.000643886	0.0138243	1344	1	957.254	622.158	517.888	3221.98
cox11	9.52886	1.17946	0.00642176	0.0460157	4028	1	546.404	460.82	465.315	1111.73
cox17	9.81984	1.57316	0.00486115	0.0388905	3607	1	723.797	416.453	431.574	1559.02
COX3	18.6454	2.31191	0.00282895	0.028585	2856	1	227784	184669	139574	913680
cox4i2	12.2916	1.90903	0.000696044	0.0142644	1407	1	2755.45	2955.5	2050.37	9716.05
cpe	-1.5213	-7.0628	0.000940653	0.0161704	1679	1	88.6966	341.834	313.872	0
cpm	-1.5213	-5.0554	0.00149646	0.0201218	2146	1	57.7364	82.6855	44.7267	0
cpn1	-1.5213	-6.25379	0.000403047	0.0114603	1012	1	135.555	200.664	88.6688	0
cpne2	11.1171	-1.35987	0.00674331	0.047425	4104	1	3037.44	4052.6	3585.2	1386.42
cpne8	8.17687	-1.68348	0.00422369	0.0359082	3395	1	569.834	465.862	520.243	161.47
cpsf2	8.27282	-1.59135	0.00602897	0.0442261	3933	1	597.447	453.762	559.476	178.174
cpsf7	11.0605	1.22112	0.00564308	0.0425153	3831	1	1685.23	1263.47	1247.64	3260.95
cptp	8.78858	-2.07684	0.00105151	0.0169946	1785	1	910.395	772.404	1042.05	215.294
cpvl	9.71563	1.6372	0.00249829	0.0264909	2722	1	345.582	524.347	560.261	1482.93
cpxm1	11.8328	3.87401	0.000212138	0.00925114	660	1	803.29	1554.89	499.841	13968.1
cpz	10.1906	3.84154	3.15918e-05	0.00496946	183	1	331.357	402.336	192.246	4424.65
cracr2a	10.1039	-1.60467	0.00239654	0.0258661	2674	1	1655.11	2005.63	2096.66	631.033
cracr2b	-1.5213	-6.3699	0.000246923	0.00969851	734	1	98.7377	180.496	181.261	0
crb3	10.735	1.38879	0.00492211	0.0390615	3637	1	1359.74	859.123	940.831	2757.98
creb1	8.55666	-2.01254	0.00114075	0.0175894	1871	1	738.859	693.752	836.468	187.454
creb3	11.3604	1.60659	0.00170118	0.0215073	2283	1	1880.2	1361.29	1278.24	4587.98
creb3l1	10.0674	6.26851	4.98569e-06	0.00383665	34	1	110.452	185.538	70.6212	9420.95
crebl2	10.0129	1.86103	0.00115001	0.0176557	1880	1	411.686	692.743	521.812	1969.19
crebrf	-1.5213	-4.33225	0.00556084	0.0421414	3808	1	41.0012	48.4013	22.7557	0
creg1	11.2422	1.74551	0.00151519	0.0202198	2162	1	1583.15	1425.82	959.663	4435.79
crip1	9.8114	-1.26764	0.00556574	0.0421638	3810	1	1447.59	1402.63	1332.39	579.065
crip2	7.79279	1.6135	0.00656779	0.0466797	4061	1	135.555	141.17	103.578	387.9
crip3	8.19132	1.82063	0.00312877	0.0302127	2989	1	118.82	163.354	184.4	549.37
cript	8.56056	-1.49904	0.00608059	0.044409	3952	1	728.818	605.016	570.462	224.573
crispl	12.7895	1.8975	0.00463325	0.0379267	3526	1	4959.48	3919.49	2124.91	13665.6
crkl	10.0795	1.45712	0.00221374	0.0248716	2569	1	775.677	605.016	578.309	1792.88
crlf3	11.8944	1.62161	0.001979	0.0233237	2449	1	2658.39	2139.74	1712.17	6677.81
crnkl1	8.32603	-1.94883	0.00290766	0.0290897	2885	1	784.044	553.59	553.984	163.326
crocc	10.4016	3.30334	1.8027e-05	0.00462934	111	1	533.016	409.394	349.182	4250.19
crtap	9.22605	1.60625	0.00261051	0.0272444	2765	1	411.686	344.859	273.068	1044.92
cry2	12.5162	1.46808	0.00306964	0.0300416	2949	1	3237.42	4230.07	3098.7	9743.89
cryab	-1.5213	-7.03249	5.52968e-05	0.0058317	269	1	305.417	207.722	215.787	0
cryz	6.59189	-2.22949	0.00635712	0.0456635	4017	1	218.394	160.329	247.959	44.5435
csf1	8.77041	-1.33755	0.00679398	0.0476164	4114	1	672.755	716.944	692.872	274.685
csnk2a1	11.8303	1.89753	0.00110432	0.0172905	1843	1	2470.95	1681.94	1506.58	7028.59
cspg4	-1.5213	-4.46514	0.00604934	0.0442758	3943	1	38.491	62.5183	21.971	0
cspg5	9.53381	2.68273	0.000335286	0.0106543	906	1	230.109	421.494	225.988	1878.25
csrp1	10.1399	-3.16478	7.44565e-05	0.00661243	325	1	3622.33	3065.41	3448.67	376.764
csrp2	10.0547	-2.20365	0.000450361	0.0118819	1094	1	2539.57	2058.06	2250.46	495.546
csrp3	5.43689	5.04276	0.00560424	0.0423332	3821	1	0	17.1421	5.49276	248.701
cst7	-1.5213	-4.68481	0.00405846	0.0350717	3340	1	67.7776	25.209	50.2195	0
cstb	13.1015	3.21277	2.73594e-05	0.00479307	163	1	2976.36	2488.63	3194.43	26761.4
cstf1	9.50049	2.49623	0.000430336	0.0116847	1063	1	415.87	211.756	287.193	1720.49
ctbs	9.62729	-1.2847	0.00626817	0.0452862	3995	1	1220.83	1350.19	1132.29	506.682
ctc1	11.2809	2.19521	0.000117696	0.0078004	435	1	1135.48	1302.8	1049.9	5324.8
ctdnep1	9.74659	2.30804	0.000301964	0.0102897	846	1	496.199	302.508	359.383	1911.66
ctdp1	8.08278	-2.2924	0.000738988	0.0145175	1469	1	606.651	562.665	630.882	122.495
ctgfl	-1.5213	-5.4102	0.000843639	0.0153531	1586	1	96.2274	53.4431	87.0994	0
cthrc1	6.91591	8.83221	7.95954e-07	0.00330531	6	1	2.51028	5.0418	9.41615	2577.95
ctif	9.13153	2.09672	0.000372375	0.0110348	974	1	306.254	274.274	233.05	1159.99
ctnna2	4.76863	4.78067	0.00731207	0.0497638	4241	1	7.53084	8.06688	0	142.91
ctnnal1	7.96822	-1.97716	0.00344196	0.0319513	3109	1	404.155	487.038	599.495	126.207
ctr9	11.8557	1.69093	0.00161528	0.020963	2224	1	2580.57	1952.18	1654.89	6659.25
ctsb	14.5553	2.2102	0.000721862	0.0143689	1449	1	13644.2	10117.9	9814.77	51791.1
ctsc	14.7009	1.65876	0.00417713	0.03567	3380	1	16991.3	11745.4	16227.2	47323.7
ctsf	10.1836	-1.39049	0.0070478	0.0486885	4178	1	1555.54	1825.13	2268.51	718.264
ctsh	10.2956	-1.83121	0.00466537	0.0380709	3537	1	1653.44	2463.42	2995.91	666.296
ctsk	12.4812	4.93775	4.84912e-06	0.00383665	33	1	765.635	1304.82	1027.93	31653.7
ctsz	12.4601	1.79578	0.00193956	0.0231132	2422	1	3990.51	2687.28	2394.06	10499.3
cul1	9.30764	-1.9285	0.000999083	0.0165708	1735	1	1291.96	1091.05	1326.11	324.796
cul2	9.48682	-2.00436	0.00109502	0.0172237	1835	1	1181.51	1555.9	1574.07	358.204
cul3	9.30922	-1.60465	0.00333358	0.0313652	3066	1	1100.34	938.783	1279.81	363.772
cul4a	9.18563	-3.13106	0.000138529	0.00819338	484	1	1391.53	1815.05	1964.05	196.734
cutc	7.46442	-2.64863	0.00071435	0.0143681	1435	1	390.767	462.837	473.162	70.5272
cwc22	7.68372	-2.79845	0.000361464	0.0109051	956	1	570.67	555.606	500.626	77.9511
cwc27	6.46883	-3.75241	0.000300383	0.0102843	843	1	343.072	272.257	360.168	24.1277
cxcl14	10.4912	-1.19241	0.00680793	0.047661	4122	1	2100.27	2212.34	2215.15	952.117
cxcl2	6.54935	-4.97448	3.92523e-05	0.0051925	217	1	466.075	533.422	575.955	16.7038
cxcl9	-1.5213	-4.62069	0.00472422	0.0383096	3558	1	52.7159	61.51	22.7557	0
cxcr2	-1.5213	-4.96839	0.00163162	0.0210407	2238	1	40.1645	63.5267	70.6212	0
cxcr3	-1.5213	-5.88041	0.000350892	0.0107972	938	1	143.086	90.7524	94.1615	0
cyb5a	8.01917	-1.91413	0.00274146	0.0280592	2820	1	442.646	500.147	568.108	133.63
cyb5r2	7.02957	2.84971	0.000557403	0.013027	1235	1	58.5732	47.3929	40.0187	350.78
cyc1	12.4854	2.47064	0.000537285	0.0127838	1212	1	3446.61	2014.7	1845.57	13500.4
cyp19a1	-1.5213	-4.41623	0.00733257	0.0498445	4246	1	17.572	53.4431	47.8654	0
cyp1c1	7.11531	4.52138	0.000909622	0.0158541	1656	1	35.1439	45.3762	6.27744	664.44
cyp1d1	8.31614	-2.75914	0.00203179	0.0236562	2479	1	526.322	805.68	1155.83	122.495
cyp2a6.1	10.7293	-2.51942	0.000411238	0.0115054	1029	1	3418.16	4050.58	4726.12	708.984
cyp2a6.2	9.35669	-1.7893	0.00145287	0.0197793	2120	1	1121.26	1167.68	1367.7	352.636
cyp2e1.2	7.17471	-3.27734	0.00126626	0.0184419	1981	1	305.417	625.183	419.019	46.3995
cyp2f1	9.24223	-2.26177	0.000448586	0.0118699	1089	1	1454.29	1348.18	1176.23	276.541
cyp2r1	10.5834	4.09121	1.04862e-05	0.00393069	77	1	503.73	321.667	289.547	6334.46
cyp3a4.3	8.97351	-1.51879	0.00643743	0.0460828	4031	1	794.922	711.902	1045.98	296.957
cyp3a5	7.75721	-2.38521	0.000973341	0.0164194	1711	1	522.138	435.611	525.735	94.6549
cyp46a1.1	-1.5213	-5.31973	0.00264396	0.0274308	2782	1	71.9614	34.2842	116.133	0
cyp4f22	9.67493	-2.5658	0.000260903	0.00979252	769	1	1817.44	2314.19	1835.37	335.932
cyp4v2.2	8.25107	-2.41828	0.000718689	0.0143689	1441	1	812.494	705.852	594.787	131.775
cyp51a1	9.27679	2.12908	0.00572473	0.0428682	3853	1	338.051	138.145	413.526	1297.33
cysltr1	9.64008	-1.4958	0.00572556	0.0428682	3855	1	1592.35	1357.25	1070.3	475.131
CYTB	16.9796	2.03267	0.00475637	0.0384978	3566	1	86609.7	57784.1	47272.2	261407
dad1	11.3963	1.63565	0.00239986	0.0258661	2677	1	2015.76	1291.71	1279.81	4751.31
dao	9.864	-2.0469	0.000903872	0.015807	1649	1	1581.48	1952.18	2149.24	458.427
dap3	10.2875	2.34157	0.000268582	0.00986386	785	1	725.471	498.13	441.775	2813.66
dapk2	9.52318	-1.57102	0.0024743	0.0263158	2711	1	1396.55	1171.71	1236.65	426.875
dapl1	10.9149	-1.3348	0.00522127	0.04046	3724	1	3244.12	2766.94	3188.15	1215.67
dapp1	8.38958	-2.81988	0.000327827	0.010603	892	1	1025.87	932.733	714.843	126.207
dars1	12.5297	1.54524	0.00258162	0.0270829	2751	1	3756.22	3886.22	2741.67	10102.1
daxx	9.11933	-2.34373	0.000466853	0.012085	1115	1	1112.05	1196.92	1450.09	246.845
dbn1	10.4709	1.60345	0.000896416	0.015734	1642	1	805.8	915.591	721.12	2474.02
dcaf12	9.96376	1.45541	0.0031188	0.0301942	2981	1	706.226	631.233	471.592	1653.68
dcaf15	9.6076	1.83514	0.0017412	0.0218221	2303	1	545.568	381.16	312.302	1473.65
dcaf7	10.6542	1.33688	0.00228961	0.0252306	2619	1	1122.1	999.285	920.429	2561.25
dcbld1	9.00205	-2.31135	0.000347553	0.0107567	932	1	1163.1	1071.89	1191.93	230.141
dchs1	10.8317	3.7764	8.12674e-05	0.00695843	335	1	323.826	759.295	393.909	6746.48
dclk2	-1.5213	-4.53931	0.00676266	0.0475032	4109	1	20.0822	40.3344	69.0518	0
dclre1c	-1.5213	-7.13969	0.000406074	0.0114794	1021	1	120.493	368.051	296.609	0
dcn	14.7047	2.96475	0.000223752	0.00933646	690	1	7950.06	12733.6	7987.25	74610.4
dcp1a	9.31862	1.72254	0.006218	0.0450365	3984	1	517.118	282.341	255.021	1159.99
dcp1b	9.61876	2.31518	0.000186423	0.00899088	598	1	416.707	354.943	285.623	1753.9
dctn3	10.7822	2.29095	0.000144844	0.00831972	502	1	948.886	782.487	656.777	3895.7
dctn5	9.9344	1.9686	0.000259601	0.00979252	764	1	552.262	456.787	474.731	1935.79
dcun1d1	8.03766	-2.38256	0.000946482	0.0162044	1685	1	574.854	518.297	706.996	115.071
ddi2	11.1144	1.73046	0.00339445	0.0316658	3094	1	1730.42	936.766	983.988	4038.61
ddo	-1.5213	-4.16225	0.00579759	0.043177	3874	1	36.8174	25.209	37.6646	0
ddost	13.1948	2.78795	0.000155994	0.00846236	531	1	4593.81	3309.44	2800.52	24641.8
ddr2l	12.0586	2.65488	9.27317e-05	0.00727023	364	1	2061.78	1673.88	1363.77	10705.3
ddx18	11.6299	1.7623	0.00448183	0.0372149	3476	1	2455.89	1576.07	1129.94	5837.05
ddx19b	11.7915	1.34021	0.00581497	0.0432348	3882	1	2833.27	1914.88	1935.02	5640.32
ddx20	7.24418	-3.19422	0.000858932	0.0154753	1602	1	569.834	319.65	486.501	50.1114
ddx21	15.1035	-2.00619	0.00736079	0.0499286	4254	1	57713	86871.2	67101.9	17565
ddx24	8.03171	-1.78321	0.00484814	0.0388418	3602	1	579.875	414.436	462.176	141.054
ddx27	10.1589	1.66008	0.00132393	0.0188403	2027	1	758.105	659.467	511.611	2032.3
ddx31	9.58015	1.95117	0.00190379	0.0228859	2401	1	548.915	306.541	312.302	1505.2
ddx39a	12.8292	1.60844	0.00635741	0.0456635	4018	1	5843.1	3569.59	3090.07	12707.9
ddx49	7.64476	-1.94245	0.00333915	0.0313726	3072	1	398.298	429.561	349.182	102.079
ddx52	7.75206	-1.81137	0.00591959	0.043759	3903	1	492.015	353.934	365.661	115.071
ddx54	8.21686	-2.04179	0.00230287	0.0252922	2628	1	666.898	669.551	474.731	146.622
ddx58	6.87361	-3.17822	0.000804808	0.0149995	1548	1	301.234	307.55	449.621	38.9756
dedd	8.62748	2.17613	0.00184287	0.02245	2367	1	260.232	168.396	129.472	840.758
dedd2	11.1241	-1.48822	0.00424247	0.0359936	3402	1	3721.91	3261.04	4232.56	1332.59
degs1	11.344	1.373	0.00377523	0.0335999	3243	1	1979.77	1517.58	1348.08	4183.38
dennd11	10.3783	1.18939	0.00487633	0.0389122	3617	1	988.214	871.223	784.679	2010.03
dennd2a	8.22889	3.25815	0.000121443	0.00780671	449	1	85.3495	131.087	74.5446	927.989
dennd2b	11.5405	2.53207	3.70627e-05	0.0051925	204	1	1272.71	1250.37	1192.71	7164.08
dennd2d	7.78262	-2.43602	0.0019533	0.0231734	2431	1	635.938	378.135	522.597	94.6549
dennd4b	11.0804	2.33529	0.000138218	0.00819338	483	1	968.131	1144.49	779.187	4864.52
dennd5a	11.2706	1.88824	0.000431324	0.0116895	1065	1	1303.67	1477.25	1071.09	4753.16
dennd5b	10.2328	1.50954	0.00353459	0.0322905	3159	1	929.64	625.183	584.586	2030.44
deptorl	7.96227	2.56612	0.000291552	0.0101386	830	1	92.0436	100.836	114.563	606.905
dera	11.5764	1.90753	0.0034138	0.0317793	3100	1	2321.17	1364.31	1044.41	5915
derl1	12.2482	2.67447	0.000115869	0.0078004	428	1	2424.09	1807.99	1544.25	12292.1
dgat1	10.7855	2.53064	0.000249479	0.00971755	741	1	956.417	737.111	509.257	4242.77
dgcr6	5.20738	-4.63039	0.000818963	0.0151621	1559	1	177.393	127.053	247.174	7.42392
dgke	7.85311	1.80651	0.00289899	0.0290391	2880	1	128.024	107.895	134.965	432.443
dgkk	5.4506	-5.11684	0.000291251	0.0101386	828	1	177.393	289.399	306.025	7.42392
dgkz	11.6617	1.14407	0.00672629	0.0473284	4102	1	2173.9	2449.31	1914.62	4816.27
dhcr7	10.015	3.28915	9.48076e-06	0.00383665	69	1	378.216	315.617	298.963	3234.97
dhh	-1.5213	-5.11527	0.00206647	0.0238769	2498	1	35.9807	67.5601	89.4535	0
dhrs7	9.38069	-2.33316	0.000374802	0.0110747	976	1	1320.41	1525.65	1643.12	296.957
dhx35	8.74523	1.64582	0.00314241	0.0302879	2994	1	292.029	237.973	197.739	759.095
dhx40	7.19355	-2.42782	0.0016871	0.0214325	2272	1	289.519	357.968	371.153	63.1033
diaph3	-1.5213	-5.74591	0.000942603	0.016175	1682	1	145.596	57.4765	95.7309	0
dio1	9.97506	-1.99082	0.00237163	0.0256953	2664	1	2188.13	2386.79	1444.59	504.826
dipk2a	10.028	1.68869	0.00180304	0.0222134	2342	1	752.247	504.18	488.071	1874.54
diras2	6.31192	-3.02571	0.00509966	0.0399218	3687	1	168.189	164.363	347.613	27.8397
dis3	6.54754	-3.49694	0.000349498	0.0107773	936	1	311.275	286.374	345.259	27.8397
dkc1	9.54531	-1.26152	0.00634413	0.0456407	4012	1	1158.08	1087.01	1225.67	482.555
dkk2	6.88892	-2.0851	0.00717165	0.0492143	4206	1	217.558	311.583	203.232	57.5353
dkk3	12.3687	5.32421	2.36806e-05	0.00462934	144	1	459.381	1270.53	776.833	33476.3
dlc1	8.79646	1.80615	0.00148558	0.0200233	2140	1	202.496	279.316	231.48	831.479
dld	11.1457	-1.32954	0.00559451	0.0422819	3819	1	3920.22	3444.56	3410.22	1429.1
dlg4	7.56681	1.82066	0.00641511	0.0459909	4026	1	85.3495	134.112	83.176	356.348
dlgap4	10.4888	1.26681	0.00565009	0.0425278	3833	1	1090.3	951.892	736.814	2229.03
dlgap5	5.57162	-4.18894	0.00347268	0.031974	3134	1	338.888	118.986	151.443	11.1359
dll4	8.91741	-1.65112	0.00469226	0.0382039	3545	1	661.04	968.025	941.615	272.829
dmac2l	7.40414	-2.52806	0.00174669	0.0218435	2308	1	360.644	515.272	344.474	70.5272
dmtn	7.54569	-2.07761	0.00353112	0.0322732	3158	1	307.091	439.645	404.895	90.943
dmxl1	10.401	-1.46147	0.0058	0.043177	3876	1	1842.55	2707.45	2181.41	814.775
dna2	-1.5213	-6.43875	0.000547202	0.012893	1225	1	254.375	96.8025	131.826	0
dnaaf2	-1.5213	-5.70678	0.000568001	0.0130962	1251	1	105.432	64.535	120.841	0
dnaaf4	-1.5213	-4.63021	0.00366667	0.0329897	3208	1	54.3894	26.2174	57.2816	0
dnah14	4.87363	5.02081	0.000208165	0.00925114	649	1	6.69408	4.03344	4.70808	167.038
dnah2	7.7504	3.1361	0.00014921	0.00837601	514	1	75.3084	55.4598	87.0994	638.457
dnaja1	9.18632	-2.28879	0.000429759	0.0116847	1061	1	1135.48	1332.04	1395.94	263.549
dnaja3	10.2932	1.35954	0.00211035	0.0241902	2518	1	830.066	703.835	816.067	2010.03
dnajb14	6.99335	-2.20234	0.00515617	0.0401463	3707	1	245.171	224.864	349.967	59.3913
dnajb9	6.51955	-2.61088	0.00351797	0.0321938	3154	1	177.393	211.756	291.116	37.1196
dnajc12	11.0341	-2.67555	0.00184384	0.02245	2369	1	3236.59	6178.22	6486.16	829.623
dnajc13	8.6768	-2.05946	0.000918565	0.0159242	1664	1	746.39	853.072	907.089	200.446
dnajc18	9.24911	1.77725	0.000705057	0.0143176	1421	1	330.52	347.884	307.594	1126.58
dnajc2	7.57665	-3.28015	0.00111098	0.0173518	1848	1	718.777	359.984	706.212	61.2473
dnajc27	8.3645	3.06098	0.000247067	0.00969851	735	1	71.9614	143.187	127.118	952.117
dnajc30	6.69532	-1.99157	0.0067951	0.0476164	4115	1	211.7	188.563	219.71	51.9674
dnajc4	7.85392	-2.15819	0.0014736	0.0199748	2129	1	527.159	441.662	497.487	109.503
dnajc5	10.9928	1.96315	0.00181692	0.0222467	2356	1	1481.9	830.889	783.11	4023.76
dnajc5g	10.3517	2.40267	4.9317e-05	0.00562624	253	1	589.916	575.774	539.075	3004.83
dnajc9	-1.5213	-7.89829	0.000223492	0.00933646	689	1	682.796	221.839	423.727	0
dnase2	10.064	1.23217	0.0040976	0.0352726	3353	1	776.513	684.676	634.021	1640.69
dnase2b	-1.5213	-4.36241	0.00451884	0.0374084	3486	1	37.6542	49.4096	27.4638	0
dnhd1	5.9575	3.68315	0.0034548	0.031974	3117	1	20.0822	27.2257	4.70808	222.717
dnlz	10.6063	1.98299	0.000423347	0.0116099	1049	1	917.089	816.772	618.327	3099.48
dnm1l	11.1054	1.97668	0.000490762	0.012264	1155	1	1396.55	954.917	980.065	4370.83
dnm2	12.0311	1.98646	0.000270503	0.00986386	787	1	2303.6	2089.32	1914.62	8331.49
dnmbp	10.0745	-1.47044	0.00354502	0.0323388	3164	1	1613.27	2031.85	1739.63	647.737
dnmt3a	10.6311	2.25509	0.000650529	0.0138672	1354	1	612.508	1017.44	547.706	3465.11
dnpep	10.1075	1.86384	0.000344892	0.0107154	929	1	637.611	573.757	523.381	2104.68
dnz1	10.5764	1.51955	0.00103373	0.0168541	1770	1	993.234	866.181	845.884	2585.38
dock10	7.71247	-2.35287	0.00251584	0.0266281	2727	1	343.072	573.757	505.334	92.7989
dock9	10.3124	-2.28811	0.000657955	0.0139431	1362	1	2252.56	3006.93	3170.89	575.353
dohh	9.23804	1.79938	0.00276914	0.0282523	2829	1	434.278	236.965	299.748	1126.58
dok1	11.0501	1.23712	0.00549395	0.0418272	3790	1	1651.76	1159.61	1331.6	3255.39
dpepe	6.7224	1.97991	0.00715876	0.0491609	4203	1	45.185	48.4013	65.9131	209.726
dph2	-1.5213	-6.09502	0.000341093	0.0106565	919	1	82.8392	143.187	154.582	0
dpm3	10.7577	2.86274	1.43e-05	0.00439085	94	1	631.754	676.609	617.543	4669.64
dpt	11.6364	2.20564	0.000415114	0.0115317	1039	1	1074.4	1806.98	1565.44	6837.43
dpys	9.1815	4.53629	2.8248e-06	0.00383665	19	1	128.861	140.162	92.5922	2796.96
dpysl2	10.3439	1.39615	0.00503043	0.039573	3669	1	584.895	934.75	883.549	2108.39
dpysl3	11.2428	1.76352	0.000476212	0.0121707	1129	1	1170.63	1466.16	1308.85	4465.49
dpysl4	-1.5213	-5.51983	0.00111525	0.0173997	1850	1	108.779	98.8193	47.8654	0
dqx1	11.2603	1.59354	0.00111211	0.0173601	1849	1	1657.62	1315.91	1262.55	4261.33
drap1	10.3943	1.69093	0.00103723	0.0168758	1774	1	914.579	658.459	674.04	2418.34
drc1	8.65329	4.11175	0.00435982	0.0365662	3441	1	117.983	10.0836	162.429	1674.09
drg2	10.5367	-1.46927	0.00384122	0.0338635	3274	1	2125.37	2729.63	2560.41	892.726
dst	12.3039	-2.22732	0.00137877	0.0191417	2079	1	12779	9165.99	10880.4	2336.68
dtnb	8.78532	1.67637	0.00485442	0.0388664	3605	1	232.619	325.7	182.046	788.791
duox1	10.3116	-1.3425	0.00708322	0.0488281	4187	1	1703.64	1982.44	2385.43	798.071
duoxa1	9.82986	-1.33243	0.005094	0.0398882	3686	1	1471.02	1304.82	1556.8	573.497
dusp10	7.42934	-2.28969	0.00412517	0.0353641	3366	1	284.498	355.951	502.98	77.9511
dusp11.2	8.955	-1.82615	0.00179788	0.0221849	2339	1	943.029	799.629	1060.89	263.549
dusp13	-1.5213	-4.60517	0.00291513	0.0291043	2889	1	57.7364	32.2675	45.5114	0
dusp16	10.7714	3.49671	4.80847e-06	0.00383665	32	1	551.425	545.523	463.746	5872.32
dusp22	9.06092	-2.16256	0.000530827	0.012676	1208	1	1057.66	1233.22	1099.34	252.413
dusp23	8.70664	1.70885	0.00151283	0.020213	2160	1	230.946	240.998	221.28	755.383
dusp4	-1.5213	-4.07874	0.00668653	0.0471937	4089	1	24.266	35.2926	34.5259	0
dvl2	11.2286	1.79319	0.000498853	0.0123674	1163	1	1497.8	1185.83	1183.3	4467.34
dym	11.1141	1.44421	0.00478219	0.0385446	3581	1	1635.87	1433.89	961.232	3656.28
dynll2	10.6809	-2.08097	0.0055031	0.0418445	3794	1	4886.68	2351.5	2891.54	798.071
dynlt3	10.1447	-1.32013	0.00701465	0.0485292	4172	1	1486.09	1913.87	1966.41	716.408
eaf2	10.3919	1.46055	0.00270685	0.0278629	2804	1	995.745	677.618	756.431	2229.03
ears2	9.09614	1.70265	0.00322914	0.0307396	3032	1	402.482	261.165	246.389	987.381
ebi3	-1.5213	-5.28741	0.00355415	0.0323811	3168	1	27.6131	105.878	83.9607	0
ebpl	7.43769	2.40537	0.00227681	0.0251977	2608	1	102.921	73.6103	49.4348	399.035
ece1	13.889	2.09894	0.000449263	0.0118699	1091	1	7207.85	7788.57	6992.28	31399.5
echs1	9.8916	-1.94302	0.0010464	0.0169624	1779	1	2168.05	1695.05	1724.73	484.41
eci2	8.33969	-2.21533	0.000679469	0.0141861	1382	1	725.471	670.559	698.365	150.334
ecpas	9.70473	-1.41851	0.00559666	0.042287	3820	1	1123.77	1517.58	1451.66	510.394
ecsit	9.48634	1.5047	0.00196265	0.023237	2437	1	486.158	390.235	400.971	1208.24
eda2r	7.741	2.35818	0.00375819	0.033531	3235	1	56.0629	144.195	83.176	484.41
edaradd	5.47529	-5.16621	9.62457e-05	0.00727023	378	1	274.457	263.182	262.083	7.42392
edc4	9.12987	-1.97953	0.00264692	0.0274419	2784	1	804.963	1226.17	1306.49	282.109
edem2	9.36844	1.28535	0.00690193	0.0481069	4141	1	501.219	420.486	348.398	1031.92
ednrb2	8.4898	-2.17965	0.00261546	0.0272625	2769	1	1025.87	633.25	636.375	168.894
eef2k	10.5902	-2.21869	0.000720544	0.0143689	1444	1	2711.1	3597.83	3669.16	714.552
efcab7	6.45603	-3.72682	0.000326017	0.0105967	888	1	375.705	302.508	280.131	24.1277
efemp1	9.93011	-1.39616	0.00497541	0.0393871	3646	1	1732.93	1664.8	1350.43	601.337
efemp2	11.2305	1.12968	0.00531416	0.040902	3750	1	1568.93	1767.65	1536.4	3554.2
efna2	6.6112	4.94161	4.81405e-05	0.00560274	248	1	10.8779	16.1338	25.8944	541.946
efnb1	13.3665	3.15116	5.18802e-05	0.00577626	258	1	4066.65	3760.17	2803.66	31479.3
efnb2	9.3729	-2.26398	0.000426041	0.0116117	1059	1	1624.99	1409.69	1324.54	302.525
efnb3	7.55548	3.2442	0.00688364	0.0480373	4136	1	71.9614	98.8193	12.5549	579.065
eftud2	11.1665	1.56601	0.00434596	0.0365068	3436	1	1827.48	1160.62	1019.3	3955.09
egfl6	8.16131	2.52451	0.000466169	0.012085	1113	1	152.29	99.8276	105.932	686.712
egln1	6.54002	-4.37682	0.00014547	0.00831972	504	1	500.383	335.784	436.282	20.4158
ehbp1l1	10.9699	-1.33668	0.00462357	0.0378797	3522	1	3214.83	3045.25	3302.72	1262.07
ehd3	9.68143	1.91116	0.00310091	0.0300949	2973	1	592.426	409.394	268.36	1592.43
ehhadh	5.93275	-2.46642	0.00594674	0.0438195	3917	1	120.493	150.246	160.075	25.9837
eif1	14.7913	1.66569	0.00262383	0.0272904	2775	1	16160.3	16401	15196.9	50506.8
eif2ak2	6.95505	-3.62989	0.000190621	0.0090162	609	1	439.299	386.202	484.147	35.2636
eif2b4	11.094	1.50189	0.00295241	0.0293442	2904	1	1662.64	1156.59	1077.36	3678.55
eif2b5	9.56937	-1.63842	0.00161346	0.0209582	2222	1	1328.78	1336.08	1356.71	430.587
eif2s1	10.8187	-1.25455	0.0068103	0.0476638	4124	1	3029.91	2535.02	2804.44	1169.27
eif3e	12.3374	-1.67579	0.00380661	0.0337724	3253	1	8924.88	10482.9	8343.5	2895.33
eif3f	14.36	1.99697	0.00121107	0.0181774	1923	1	11953.1	11208.9	8411.76	42010.1
eif3h	13.1203	1.84225	0.00165599	0.021145	2260	1	5490.82	5139.61	3476.91	16861.6
eif4a1	13.6933	1.99887	0.00221141	0.0248648	2567	1	8493.95	4451.91	6931.86	26483
eif4e2	9.3544	2.2642	0.000157443	0.00846236	537	1	334.704	280.324	280.915	1434.67
eif4e3	10.6065	2.00499	0.00107518	0.0170698	1818	1	1066.03	674.593	594.002	3123.61
eif4g3	12.5736	1.38292	0.0034017	0.031713	3096	1	4062.47	3250.95	4010.5	9844.11
eif5	11.3747	-2.15895	0.000607062	0.0134782	1300	1	5563.62	5473.38	5797.21	1256.5
elf1	10.2709	-2.17741	0.000687203	0.0142044	1395	1	2200.68	3002.9	2679.68	580.921
elk1	9.27216	1.82927	0.000879034	0.0156052	1623	1	352.276	360.993	270.714	1165.55
elk3	9.09766	2.22839	0.00020624	0.00925114	642	1	277.804	246.04	235.404	1185.97
ell3	10.2681	-1.55205	0.00627026	0.0452899	3996	1	2324.52	2454.35	1556.02	720.12
eln1	13.2262	3.31325	1.76541e-05	0.00462934	110	1	3009.83	3121.88	2986.49	30211.6
elob	12.8813	2.28451	0.000661843	0.014005	1364	1	4531.06	3230.79	2492.93	16653.7
elovl4	-1.5213	-4.90926	0.00232501	0.0254406	2637	1	53.5526	35.2926	78.4679	0
elp1	8.3465	-2.8639	0.000330422	0.0106076	899	1	975.662	690.727	968.294	120.639
elp4	9.14682	2.51027	0.000197213	0.00910217	624	1	294.54	189.572	228.342	1353.01
elp5	10.4438	2.23101	0.00106271	0.0170246	1800	1	871.067	656.442	400.971	3017.82
elp6	10.263	2.42449	0.000608135	0.0134813	1302	1	760.615	460.82	369.584	2847.07
emcn	7.37321	-2.0432	0.0035882	0.0326042	3176	1	330.52	384.185	295.039	81.6631
emg1	9.37316	2.31129	0.000612394	0.0135134	1308	1	378.216	201.672	313.087	1477.36
emid1	9.64514	2.23789	0.000415812	0.01154	1040	1	438.462	402.336	265.222	1739.05
emilin1	10.052	1.82058	0.00058735	0.0132754	1277	1	512.934	671.568	510.042	1995.18
emilin2	10.2982	1.636	0.000993079	0.0165683	1730	1	598.283	743.161	801.158	2219.75
emx2	6.95929	4.96727	0.00575363	0.0430003	3862	1	33.4704	33.2759	0	695.992
enah	11.1071	2.05051	0.00200316	0.0234412	2466	1	1519.56	1057.77	674.04	4489.61
endou	14.2019	-1.9593	0.00467851	0.038135	3541	1	31311.6	38825.9	41349.5	9556.44
endoul	10.8113	2.06426	0.00282446	0.0285543	2855	1	1347.18	705.852	583.017	3674.84
enosf1	6.28412	-4.78388	0.000100766	0.00736136	394	1	325.5	452.754	448.837	14.8478
enox1	8.35926	-1.50566	0.00670407	0.0472527	4095	1	500.383	530.397	629.313	194.878
enpep	8.19957	-2.84949	0.000448586	0.0118699	1088	1	641.795	978.109	747.8	109.503
enpp1	-1.5213	-4.6044	0.0043838	0.0366328	3454	1	33.4704	70.5852	31.3872	0
enpp2	10.1029	1.48401	0.00224275	0.0249932	2590	1	721.287	724.002	527.305	1839.28
enpp3	10.1064	-1.57589	0.0022084	0.0248503	2565	1	1983.96	1707.15	2018.98	638.457
epha5	-1.5213	-4.40978	0.00563615	0.0424963	3828	1	61.0835	28.2341	29.0331	0
ephb4	11.1484	2.42487	0.000763652	0.0148227	1487	1	1434.21	846.014	658.346	5259.84
ephx1	10.6527	1.8185	0.000721509	0.0143689	1448	1	984.03	916.599	670.901	3023.39
ephx3	6.56837	2.62499	0.00132704	0.0188403	2033	1	41.0012	38.3177	35.3106	235.709
epor	-1.5213	-4.87742	0.00679591	0.0476164	4118	1	32.6336	28.2341	102.793	0
eps8	10.7807	1.26615	0.00719437	0.0492415	4217	1	1451.78	982.143	969.079	2728.29
eps8l1	10.9045	-1.77118	0.0031123	0.0301647	2978	1	2725.33	3788.41	4110.15	1037.49
eral1	7.66857	-1.73901	0.00586107	0.0434622	3891	1	334.704	363.01	417.449	111.359
ercc2	8.2088	-1.61765	0.00493536	0.0391344	3640	1	567.323	468.887	518.673	168.894
ercc5	8.7298	-2.24675	0.0050167	0.0395512	3661	1	538.873	1147.51	1088.35	194.878
ercc6	9.77781	-1.52301	0.00735937	0.0499286	4252	1	1088.62	1652.7	1723.16	517.818
ercc6l	-1.5213	-5.35696	0.00692086	0.0481531	4148	1	147.27	25.209	55.7122	0
ercc8	-1.5213	-5.80779	0.000782234	0.0148691	1518	1	138.065	58.4849	115.348	0
ergic2	11.3074	1.85034	0.000364204	0.0109474	960	1	1466	1168.69	1369.27	4812.55
eri1	7.18073	-3.17621	0.000986	0.0165149	1723	1	542.221	299.483	466.884	48.2555
eri2	-1.5213	-4.56351	0.0037552	0.0335147	3234	1	53.5526	51.4264	26.6791	0
erich1	-1.5213	-5.9227	0.000414938	0.0115317	1037	1	76.9819	146.212	114.563	0
ermn	-1.5213	-4.253	0.00475861	0.0385002	3567	1	41.838	35.2926	29.0331	0
ern1	11.6925	1.90251	0.000969638	0.0163734	1708	1	2229.97	1504.47	1400.65	6399.42
ero1a	8.84061	-2.30803	0.00122621	0.0182528	1939	1	1207.44	752.236	1100.91	206.014
ero1b	-1.5213	-5.15573	0.00452752	0.0374087	3493	1	23.4293	81.6772	93.3769	0
erp44	10.6067	-1.49745	0.00700078	0.0484913	4167	1	3214.83	2020.75	2624.75	927.989
esf1	8.59913	-2.88033	0.000179226	0.00888161	581	1	1178.99	907.524	1070.3	142.91
espn	6.3708	-3.14346	0.00153942	0.0203822	2179	1	187.434	313.6	236.973	27.8397
esrrg	6.47937	-3.17438	0.0007944	0.0149363	1532	1	312.948	233.939	257.375	29.6957
etaa1	-1.5213	-6.95688	5.94395e-05	0.0060622	283	1	184.924	225.873	280.915	0
etnk1	12.397	1.69061	0.00157391	0.0206489	2200	1	3664.17	2859.71	2481.94	9690.07
etv6	11.3077	1.94396	0.000770599	0.0148526	1495	1	1639.21	1247.34	990.266	4972.17
eva1a	7.52169	3.60189	0.00015494	0.00845353	525	1	67.7776	57.4765	32.9565	640.313
evi2b	-1.5213	-4.55702	0.00258227	0.0270829	2752	1	36.8174	46.3846	47.8654	0
evpl	12.2701	-2.5703	0.000524888	0.0126229	1200	1	10769.1	12665	12678.1	2026.73
exd3	9.68846	1.66615	0.00551865	0.041917	3800	1	670.245	363.01	356.244	1469.94
exoc2	9.04265	-1.84331	0.00120876	0.0181706	1920	1	1086.95	966.009	943.969	278.397
exoc3	8.48121	-2.49836	0.00109009	0.0171649	1833	1	963.948	609.049	975.357	150.334
exoc8	8.19093	-2.13986	0.00196933	0.0232618	2443	1	746.39	496.113	597.926	139.198
exosc10	8.58588	-1.77268	0.00487224	0.0389003	3615	1	886.129	552.581	692.087	207.87
exph5	11.2117	-1.59187	0.00641473	0.0459909	4025	1	3374.65	3710.76	5267.55	1366
ext1	11.5029	3.69285	7.22227e-06	0.00383665	50	1	948.049	796.604	676.394	10436.2
ext2	11.0429	1.98922	0.000239456	0.0095743	719	1	966.458	1222.13	987.911	4203.79
extl3	11.4572	1.33958	0.00711551	0.0489454	4196	1	2075.17	1965.29	1261.76	4472.91
ezr	11.5396	-2.06547	0.00271069	0.0278788	2806	1	5613.82	4751.39	7906.43	1455.09
f11r	13.3707	1.85889	0.00207968	0.0239719	2504	1	7045.52	5533.88	4104.66	20172.6
f2r	8.44105	1.53709	0.00635836	0.0456635	4019	1	256.885	175.455	179.692	592.057
f8	-1.5213	-4.52088	0.00377206	0.0335902	3240	1	60.2467	32.2675	35.3106	0
f8a1	8.5305	-1.63628	0.00298851	0.0295099	2923	1	664.388	629.217	662.269	209.726
faah.2	-1.5213	-4.72793	0.00234295	0.0254995	2652	1	35.1439	50.418	61.9897	0
faah.3	10.6271	-2.80796	0.000909013	0.0158531	1655	1	2784.74	4530.56	5240.09	597.625
fabp3	6.51422	3.30817	0.000322474	0.0105505	881	1	25.9396	28.2341	32.9565	287.677
fads1	5.13585	8.78592	9.87692e-05	0.00729521	390	1	5.02056	0	0	738.68
fads2	4.8345	4.11535	0.00380748	0.0337724	3254	1	13.3882	4.03344	3.13872	118.783
fah	9.71787	3.19064	2.49155e-05	0.00462934	153	1	306.254	315.617	214.218	2544.55
fahd1	9.2879	1.41513	0.00568961	0.0427431	3842	1	485.321	335.784	327.211	1020.79
faim2	-1.5213	-7.21608	2.83967e-05	0.00479307	171	1	238.477	283.349	306.025	0
fam117b	8.7177	-1.51886	0.00608217	0.0444093	3953	1	589.079	813.746	735.245	248.701
fam118b	7.60452	-2.25476	0.00252812	0.0267091	2732	1	445.156	329.734	500.626	89.087
fam120a	11.2235	1.74901	0.00132966	0.0188448	2036	1	1594.03	1340.11	978.495	4383.82
fam131c	9.85569	2.65763	9.64734e-05	0.00727023	381	1	286.172	366.035	454.329	2327.4
fam133b	8.04738	-1.77683	0.00381473	0.0337805	3258	1	427.584	535.439	506.118	142.91
fam135a	9.5526	-1.43581	0.00490083	0.0390065	3626	1	1043.44	1296.75	1365.34	456.571
fam151b	-1.5213	-4.28347	0.00524361	0.0405754	3730	1	49.3688	29.2424	29.8178	0
fam160a2	11.5532	1.88712	0.000697125	0.0142644	1409	1	1869.32	1600.27	1217.82	5779.52
fam160b1	11.0589	1.78796	0.00106494	0.0170246	1805	1	1455.96	1066.84	921.214	3964.37
fam162a	10.7945	2.16708	0.000272843	0.00986386	796	1	1054.32	734.086	725.829	3763.93
fam166c	5.06145	8.63713	0.000122539	0.00782579	451	1	5.02056	0	0	666.296
fam167a	10.5305	1.86678	0.00425612	0.036058	3406	1	1071.05	803.663	448.837	2824.8
fam168a	9.19695	2.15355	0.000772053	0.0148526	1500	1	248.518	368.051	218.141	1237.94
fam180a	6.83425	5.35996	6.95596e-06	0.00383665	47	1	20.919	19.1588	13.3396	731.256
fam185a	7.84453	-1.68766	0.00650135	0.0463787	4046	1	461.055	348.893	427.65	128.063
fam204a	9.9435	1.19587	0.00700426	0.0485039	4168	1	650.999	759.295	541.429	1490.35
fam20a.2	10.8304	2.8595	0.000216638	0.00930802	671	1	420.89	702.827	903.951	4905.35
fam210b	9.71639	1.92412	0.000253857	0.00979252	747	1	439.299	428.553	427.65	1638.83
fam214a	8.68732	-2.73774	0.00233657	0.0254685	2648	1	635.938	1078.95	1479.12	159.614
fam214b	9.81426	2.44006	0.000145096	0.00831972	503	1	480.3	358.976	320.149	2097.26
fam241b	7.48152	-2.60787	0.000865195	0.0155299	1608	1	378.216	452.754	492.779	72.3832
fam49a	-1.5213	-4.67651	0.00254738	0.0268536	2738	1	51.0424	33.2759	58.0663	0
fam72a	-1.5213	-4.55297	0.00480913	0.0386323	3593	1	68.6143	32.2675	29.8178	0
fam83b	9.88644	-1.59901	0.00502159	0.0395615	3663	1	2007.39	1273.56	1661.17	543.802
fam83c	10.1637	-1.51155	0.00411023	0.0353392	3357	1	2009.06	2208.31	1592.9	679.288
fam98a	8.05894	-1.58343	0.0056216	0.0424311	3824	1	475.28	439.645	470.023	154.046
fanca	6.93982	-3.17641	0.000822565	0.0151988	1562	1	275.294	387.21	444.913	40.8315
fancb	6.55549	-2.98677	0.00227803	0.0251989	2609	1	181.577	339.817	273.068	33.4076
fancc	5.24235	-3.08562	0.00449564	0.0372867	3480	1	92.0436	103.861	134.965	12.9919
fancf	6.67774	-2.2834	0.00609047	0.0444263	3956	1	236.803	275.282	165.567	46.3995
fancg	9.26605	2.0283	0.00184903	0.022471	2375	1	425.911	271.249	217.356	1243.51
far1	11.8616	1.59914	0.0012261	0.0182528	1938	1	2436.65	1842.27	2135.11	6477.37
fars2	-1.5213	-5.97617	0.00025848	0.00979252	758	1	146.433	102.853	101.224	0
farsa	10.2366	1.70317	0.0054738	0.0417632	3783	1	988.214	498.13	519.458	2177.06
fastkd3	5.35915	-3.76401	0.00095658	0.0163178	1692	1	141.412	149.237	163.213	11.1359
fat4	9.64172	2.83576	0.000225842	0.00937078	695	1	190.781	399.311	306.81	2134.38
fbf1	-1.5213	-5.44414	0.000830255	0.0152502	1571	1	64.4305	66.5518	111.424	0
fbh1	8.45482	-1.69678	0.00296563	0.0293991	2911	1	573.181	671.568	650.499	194.878
fbl	12.0684	2.113	0.0047797	0.0385354	3580	1	3380.51	1385.49	1428.9	8932.83
fbln1	10.696	5.64748	4.49279e-06	0.00383665	30	1	346.419	174.446	182.046	11744.6
fbln5	10.3226	1.75133	0.000585444	0.0132754	1272	1	593.263	754.253	746.23	2349.67
fbn1	10.9469	1.90186	0.000440103	0.0118483	1071	1	863.536	1222.13	977.711	3815.89
fbn2	8.37923	2.42679	0.00040709	0.0114922	1022	1	114.636	169.404	146.735	772.087
fbn3	8.26069	3.35178	0.000210929	0.00925114	654	1	69.4511	143.187	75.3292	979.957
fbrs	12.6461	1.49989	0.00256978	0.0270149	2745	1	3929.43	4312.76	3192.08	10779.5
fbxl14	10.3833	1.34249	0.00360351	0.0326762	3183	1	1012.48	744.17	759.57	2126.95
fbxl18	-1.5213	-5.76498	0.000795908	0.0149363	1536	1	58.5732	106.886	137.319	0
fbxl19	10.2978	1.90831	0.000959243	0.0163343	1695	1	816.678	651.4	481.009	2438.76
fbxl6	10.8223	2.09141	0.000333302	0.0106416	903	1	924.62	1029.54	677.178	3737.94
fbxo11	10.0929	-1.61673	0.00336985	0.0315178	3086	1	1527.92	2138.73	2070.77	623.609
fbxo28	9.99837	1.91711	0.000441566	0.0118557	1075	1	625.06	494.096	459.822	1987.75
fbxo33	8.42573	-1.80839	0.00469746	0.0382069	3548	1	588.242	526.364	816.067	183.742
fbxo36	7.62313	1.75275	0.0050495	0.0396336	3677	1	128.861	96.8025	96.5156	361.916
fbxo38	8.11819	-1.88121	0.00377249	0.0335902	3241	1	430.095	540.481	629.313	144.766
fbxo42	9.93946	1.34421	0.00655485	0.0466336	4057	1	783.207	586.865	478.654	1564.59
fbxo43	-1.5213	-4.34798	0.00415784	0.0355684	3374	1	30.1234	46.3846	36.8799	0
fbxo46	9.10309	1.53274	0.00191623	0.022915	2412	1	327.173	304.525	338.197	935.413
fbxo7	9.66992	1.75736	0.00196625	0.0232618	2439	1	585.732	390.235	353.106	1497.77
fbxo8	7.25051	-1.86414	0.00633861	0.0456238	4010	1	251.865	289.399	330.35	79.8071
fbxw5	9.90349	1.45018	0.00365488	0.0329556	3201	1	719.614	555.606	462.961	1583.15
fcer1g	11.4082	2.81166	2.83147e-05	0.00479307	170	1	1055.15	1141.46	880.41	7201.2
fcf1	8.42306	-1.47292	0.0061751	0.0447819	3980	1	608.325	520.314	586.94	206.014
fcgr1	7.06974	2.8298	0.00118664	0.0180168	1901	1	31.7969	67.5601	51.7888	358.204
fcho2	9.77414	-1.36457	0.00615396	0.044696	3974	1	1173.97	1502.46	1538.76	545.658
fchsd2	9.41226	1.47934	0.00214959	0.0244651	2536	1	443.483	420.486	360.168	1137.72
fcrl3	7.95996	2.35079	0.000535023	0.0127518	1211	1	95.3907	119.995	115.348	562.362
fdft1	11.5099	1.73915	0.00165059	0.0211174	2256	1	1906.14	1730.35	1151.91	5328.52
fdps	11.2347	2.82551	0.000116508	0.0078004	429	1	1112.89	984.159	618.327	6416.12
fdx1	10.531	1.43535	0.00575894	0.0430177	3864	1	1116.24	630.225	952.601	2433.19
fdxr	8.21693	1.49343	0.00577598	0.0430781	3870	1	194.965	157.304	179.692	499.258
fermt1	8.86796	-3.09902	0.000388189	0.0112442	996	1	1747.99	1362.29	992.62	159.614
ffar4	-1.5213	-5.33585	0.00476781	0.0385148	3573	1	24.266	83.6939	116.917	0
fgd1	9.79621	1.57891	0.00102221	0.0167564	1760	1	567.323	501.155	474.731	1536.75
fgd3	12.1472	1.39404	0.00275977	0.0281965	2825	1	2919.46	2418.05	3056.33	7353.39
fgd6	8.72278	-1.50757	0.0055762	0.0421907	3814	1	602.467	788.537	746.23	250.557
fgf1	-1.5213	-5.74457	0.000496738	0.0123545	1160	1	67.7776	116.97	113.779	0
fgf11	8.59658	1.51825	0.0034864	0.0320267	3142	1	229.272	245.031	211.863	655.161
fgf14	-1.5213	-5.13228	0.000850508	0.0153739	1594	1	61.9202	63.5267	69.8365	0
fgf7	-1.5213	-7.10612	2.73714e-05	0.00479307	164	1	265.253	246.04	255.806	0
fgfr1op	-1.5213	-6.8919	7.06225e-05	0.00651733	312	1	278.641	182.513	200.093	0
fgl2	5.80533	-3.8263	0.00200276	0.0234412	2464	1	127.188	212.764	291.901	14.8478
fgr	5.07245	-4.36054	0.00357929	0.0325588	3173	1	72.7981	216.797	167.921	7.42392
fh	10.2666	-2.36921	0.000481369	0.0121982	1139	1	2681.82	3308.43	2409.75	541.946
fhl2	6.69403	-5.26386	6.88281e-05	0.00647472	306	1	459.381	683.668	782.325	16.7038
fhl3	9.83185	1.44777	0.0029328	0.0292197	2897	1	466.912	670.559	517.888	1505.2
fhl5	-1.5213	-5.59357	0.000586889	0.0132754	1275	1	95.3907	109.911	63.559	0
fig4	6.95705	-3.48588	0.000223127	0.00933646	688	1	383.236	454.77	409.603	37.1196
filip1	7.66864	-2.20807	0.00267331	0.0276063	2795	1	402.482	365.026	544.568	94.6549
filip1l	8.66091	-1.69974	0.00520544	0.0403992	3719	1	656.02	612.074	920.429	224.573
fis1	11.6058	1.44193	0.00164184	0.0210802	2248	1	2103.61	1735.39	1833.8	5137.35
fitm1	7.49726	-1.70038	0.00669798	0.0472212	4094	1	308.764	345.867	322.503	100.223
fkbp10	12.3591	4.6762	5.66022e-06	0.00383665	38	1	1305.35	1032.56	779.187	26564.6
fkbp15	11.5418	2.10157	0.000429934	0.0116847	1062	1	1830.83	1319.94	1166.82	6176.7
fkbp1a	13.7503	3.1285	0.000169856	0.00875886	559	1	6479.03	3975.96	3524	40749.9
fkbp7	9.66995	2.43599	0.000189221	0.0090162	604	1	338.051	438.637	273.853	1894.95
fkbp9	10.8449	2.94923	1.69797e-05	0.0044962	109	1	581.548	743.161	660.7	5111.37
flad1	9.63175	1.63388	0.000897093	0.015734	1644	1	464.402	476.954	409.603	1397.55
fli1	-1.5213	-6.94895	4.54668e-05	0.00538477	243	1	231.783	195.622	260.514	0
flot1	10.8607	-1.39871	0.00449226	0.0372801	3478	1	2668.43	3162.22	3227.39	1145.14
fmnl3	10.295	1.5666	0.00374352	0.0334209	3232	1	502.056	849.039	838.822	2162.22
fmo1	9.17871	-2.02081	0.00233215	0.0254587	2644	1	845.128	1316.92	1340.23	287.677
fmo5.2	7.27809	-2.51325	0.00184393	0.02245	2370	1	293.703	447.712	371.153	64.9593
fn1	12.4762	3.35564	0.000251416	0.00975354	744	1	1216.65	2805.26	1320.62	18229.4
fn3k	-1.5213	-7.83448	1.94158e-05	0.00462934	118	1	431.768	507.205	331.919	0
fndc1	7.99874	3.04559	0.00152643	0.0203029	2170	1	39.3277	135.12	92.5922	734.968
fndc3a	10.6024	1.12951	0.00561205	0.0423811	3822	1	1041.77	957.942	1153.48	2299.56
fndc3b	9.39314	2.32163	0.000122722	0.00782579	452	1	300.397	328.725	273.068	1503.34
fnta	8.48746	-2.2391	0.000797375	0.0149363	1537	1	901.191	710.894	727.398	165.182
folh1	6.31223	-2.66517	0.0027185	0.0279232	2810	1	164.005	219.822	216.572	31.5516
foxa1	6.74401	-3.52874	0.000245685	0.00969418	731	1	358.97	388.219	345.259	31.5516
foxf2	-1.5213	8.41193	0.00163052	0.0210407	2236	1	0	0	0	89.087
foxi2	-1.5213	7.78116	0.00477534	0.0385354	3575	1	0	0	0	57.5353
foxj2	10.2965	1.55613	0.00200578	0.0234412	2469	1	891.149	718.961	590.079	2156.65
foxk2	11.5067	1.65692	0.00347639	0.0319959	3136	1	1632.52	2150.83	1132.29	5167.05
foxp3	8.87761	3.51545	1.17245e-05	0.00407717	83	1	142.249	122.012	153.013	1590.57
foxred2	9.32379	1.66097	0.00110206	0.017283	1840	1	394.114	358.976	327.996	1139.57
fpgs	9.45385	1.39614	0.00269712	0.0277925	2801	1	471.096	432.586	393.124	1137.72
fra10ac1	-1.5213	-6.49074	9.01663e-05	0.00727023	355	1	175.72	142.179	182.83	0
frem1l	6.03748	-2.88971	0.00608049	0.044409	3951	1	123.84	261.165	151.443	24.1277
frg1	8.51982	-1.51456	0.00530135	0.0408252	3748	1	692.837	590.899	577.524	217.15
frk	-1.5213	-5.16118	0.00136636	0.0190428	2070	1	42.6748	79.6604	76.8986	0
frmd8	8.36735	-2.69178	0.000240162	0.0095743	724	1	763.125	855.089	900.027	129.919
frmpd2	-1.5213	-5.99111	0.000965815	0.0163734	1701	1	61.0835	114.953	178.122	0
frrs1l	8.75794	3.37382	1.46524e-05	0.00440535	96	1	128.024	134.112	141.242	1393.84
fryl	11.0872	-1.96634	0.00610302	0.0444939	3959	1	2689.35	5301.96	4911.31	1100.6
frzb	11.1896	-2.41452	0.000845378	0.0153653	1588	1	4448.22	6699.54	5030.58	1011.51
fscn1	10.3812	2.84015	5.73139e-05	0.00592922	279	1	501.219	611.066	382.924	3569.05
fsd1	5.75879	2.64642	0.00664719	0.0470574	4077	1	30.9601	15.1254	18.8323	135.486
fstl1	14.2988	6.71147	2.78787e-06	0.00383665	18	1	2112.82	2402.92	1390.45	206320
ftcd	11.1072	1.15225	0.00476387	0.0385045	3571	1	1600.72	1359.27	1479.12	3288.79
fucolectinloc100491211	9.82467	2.47987	6.47745e-05	0.00627423	297	1	431.768	341.834	378.216	2141.8
fundc1	8.3418	-1.55439	0.00514472	0.040133	3700	1	570.67	504.18	593.218	189.31
fut10	6.32628	-2.86821	0.00166393	0.0212129	2264	1	240.987	225.873	183.615	29.6957
fut11	9.09984	1.45795	0.00298957	0.0295103	2924	1	353.113	348.893	291.116	909.43
fut6.2	7.37289	-3.34671	0.000715996	0.0143689	1437	1	358.97	554.598	672.47	51.9674
fxr1	9.85919	-1.69614	0.00144341	0.0197352	2111	1	1681.89	1554.89	1778.87	515.962
fxyd1	11.1545	3.81574	2.0546e-05	0.00462934	122	1	610.835	792.571	419.019	8554.21
fxyd3	12.6264	1.456	0.00703312	0.0486221	4175	1	4931.86	2769.96	3750.77	10473.3
fyb1	-1.5213	-7.12245	4.47459e-05	0.0053603	240	1	261.906	307.55	206.371	0
fyb2	-1.5213	-7.49344	1.65277e-05	0.0044962	103	1	304.581	344.859	353.89	0
fzd2	10.7298	3.15845	4.1653e-05	0.0052344	228	1	736.349	542.498	426.081	5074.25
g6pc.3	6.98857	2.30307	0.00396348	0.0345508	3311	1	81.1657	46.3846	43.9421	282.109
gaa	10.9691	1.35262	0.00208218	0.0239912	2505	1	1201.59	1402.63	1158.97	3203.42
gabarap	12.7223	2.03905	0.000474842	0.0121609	1127	1	3984.65	3129.95	2885.27	13699
gabpb2	11.1605	1.76039	0.00044088	0.0118483	1074	1	1384	1204.99	1141.71	4213.07
gad1.2	-1.5213	-4.13939	0.00579463	0.043177	3872	1	35.1439	36.301	26.6791	0
gad2	-1.5213	-5.84507	0.00537952	0.0412127	3767	1	25.1028	155.287	139.673	0
gadd45g	9.46569	-1.71853	0.00718381	0.0492158	4213	1	870.23	1372.38	1605.45	389.756
gadd45gip1	10.0724	1.8435	0.000918608	0.0159242	1665	1	663.551	613.083	428.435	2039.72
gadl1	5.14112	-4.49787	0.0011355	0.0175637	1866	1	138.902	237.973	126.333	7.42392
galnt11	10.8704	1.69353	0.000893861	0.0157314	1640	1	1241.75	1001.3	879.626	3366.75
galnt14	6.55869	3.0268	0.0015968	0.0208075	2215	1	25.1028	50.418	23.5404	269.117
galnt16	8.61194	1.47113	0.00550782	0.0418568	3798	1	253.538	259.148	192.246	651.449
galnt4	8.56427	-1.97117	0.00190724	0.0229015	2403	1	890.313	633.25	725.044	191.166
galnt5	9.79071	3.70937	5.14536e-06	0.00383665	35	1	223.415	224.864	286.408	3203.42
galnt6.1	8.67587	-2.88769	0.00585717	0.043459	3890	1	589.079	919.624	1829.09	150.334
galnt7	8.80535	-1.96487	0.00123267	0.0182735	1947	1	762.288	912.566	976.926	226.429
galt	9.59592	2.05176	0.000872365	0.0155783	1615	1	508.75	313.6	317.795	1575.73
ganab	11.1633	1.31189	0.00346552	0.031974	3125	1	1716.19	1364.31	1286.09	3613.59
gap43	9.9276	6.22992	1.36428e-07	0.00330531	1	1	120.493	106.886	109.855	8437.28
gapdh	14.576	1.74795	0.00454409	0.0374839	3499	1	17608.8	11987.4	10384.4	44762.5
gars1	13.5378	2.28879	0.000583483	0.0132711	1269	1	6912.48	4995.41	4232.56	26289.9
gas2	8.08851	1.92708	0.00174665	0.0218435	2307	1	162.331	123.02	133.396	530.81
gas6	9.70619	-2.00045	0.000963581	0.0163695	1699	1	1491.94	1952.18	1568.57	417.595
gas7	11.9919	1.45136	0.00351542	0.0321884	3152	1	2991.42	2427.12	1970.33	6735.35
gask1a	8.24887	2.49387	0.000829817	0.0152502	1569	1	84.5128	160.329	139.673	721.976
gatad1	6.33457	-3.48389	0.000502131	0.012385	1169	1	308.764	238.981	262.083	24.1277
gatad2b	10.2141	2.85749	0.00439719	0.0367282	3455	1	132.208	645.35	546.137	3197.85
gatb	8.31508	-1.47279	0.00691152	0.0481318	4144	1	580.712	518.297	492.779	191.166
gatd3a	10.6368	2.45394	0.000104643	0.00738044	408	1	830.903	642.325	567.323	3726.81
gba	11.154	2.80798	0.000154963	0.00845353	526	1	1088.62	925.674	568.893	6030.08
gba2	10.2691	1.68689	0.00223928	0.0249642	2589	1	886.129	668.543	508.472	2214.18
gbp1	-1.5213	-6.58118	0.000366484	0.0109501	966	1	104.595	262.174	166.352	0
gbp2	-1.5213	-4.83505	0.00278068	0.0283139	2833	1	57.7364	70.5852	30.6025	0
gbp3	-1.5213	-5.81851	0.00221896	0.0248988	2572	1	39.3277	153.271	121.625	0
gbp4	-1.5213	-5.51882	0.000562631	0.0130856	1241	1	64.4305	92.7691	98.0849	0
gbp5	-1.5213	-7.49405	0.00221339	0.0248716	2568	1	87.8598	322.675	593.218	0
gcdh	12.3217	1.69661	0.0022461	0.0250113	2592	1	3213.16	3259.02	2058.21	9216.79
gcfc2	7.42972	-2.22254	0.00237935	0.0257597	2666	1	431.768	317.633	368.015	79.8071
gcnt2.2	8.04776	-4.49739	6.16143e-05	0.00619642	287	1	919.599	1327	1526.2	55.6794
gcnt3	-1.5213	-6.14827	0.000193523	0.00907672	614	1	102.085	149.237	143.596	0
gda	-1.5213	-6.46887	9.34559e-05	0.00727023	368	1	143.086	163.354	186.754	0
gdap2	11.2688	2.19416	0.000119021	0.00780671	438	1	1241.75	1009.37	1209.19	5278.4
gdf10	7.56247	-2.69672	0.00364527	0.0328894	3199	1	283.662	522.33	637.944	74.2392
gdf3	6.42371	2.39278	0.00322148	0.0306971	3029	1	42.6748	31.2592	38.4493	196.734
gdf6	5.09263	4.31421	0.0005903	0.0133182	1279	1	5.02056	10.0836	7.84679	152.19
gdi1	10.6902	2.62626	3.53244e-05	0.0051925	196	1	584.059	678.626	732.106	4105.43
gemin7	8.58166	2.3183	0.00052102	0.0125948	1194	1	215.884	151.254	147.52	855.606
get3	11.4632	2.86919	9.2441e-05	0.00727023	363	1	1393.21	823.83	916.506	7631.79
gfpt2	8.1587	1.83671	0.0016811	0.0213846	2269	1	146.433	157.304	149.874	540.09
gfra3	9.29724	2.29905	0.00114082	0.0175894	1872	1	195.802	409.394	245.605	1395.7
ggact	-1.5213	-5.75651	0.00189208	0.0228212	2393	1	166.515	47.3929	87.0994	0
ggnbp2	8.79608	-2.32486	0.000814043	0.0151001	1556	1	1135.48	781.479	1067.95	198.59
ggps1	8.17218	-1.60853	0.00575864	0.0430177	3863	1	521.302	436.62	553.199	165.182
gid4	9.33101	1.50692	0.00233631	0.0254685	2647	1	442.646	351.918	351.536	1085.75
gid8	9.34777	1.28488	0.00625235	0.0452328	3989	1	471.096	344.859	436.282	1017.08
gigyf1	12.2211	1.51708	0.00275333	0.0281506	2823	1	3470.04	2611.65	2384.64	8077.22
gipc2	9.22498	-1.8982	0.00411344	0.0353457	3359	1	1428.35	805.68	1231.95	309.948
gja4	-1.5213	-6.40615	0.000130075	0.00800505	469	1	123.004	166.379	182.83	0
gja7	11.7677	1.97117	0.00599756	0.0440926	3926	1	2755.45	1523.63	1003.61	6904.24
gjb3	10.3668	-2.1389	0.000470773	0.0121213	1121	1	2993.93	2620.73	2698.51	629.177
gjb4	7.67642	-2.11263	0.00456623	0.0375699	3508	1	550.588	324.692	400.971	98.3669
gk5	7.38302	-2.48583	0.00128822	0.0186095	1998	1	379.052	347.884	458.253	70.5272
gkap1	6.5642	-4.17411	0.000173096	0.0087959	568	1	438.462	319.65	448.052	22.2717
glb1	10.0528	3.33182	3.10383e-05	0.00493243	181	1	269.437	443.678	291.116	3370.46
glb1l	9.6108	-1.69651	0.00253198	0.0267303	2734	1	1195.73	1368.34	1658.81	434.299
gldn	-1.5213	-6.32266	0.000165591	0.00865981	551	1	141.412	186.547	117.702	0
glg1	9.37705	-2.21966	0.000388404	0.0112442	997	1	1337.98	1455.06	1512.08	308.092
gli1	7.41288	-2.47059	0.0012519	0.0183627	1966	1	343.908	412.419	447.267	72.3832
gli2	11.1699	3.34783	0.000270672	0.00986386	789	1	907.048	904.499	354.675	7351.53
glis2	13.0539	3.32125	7.92461e-05	0.00688093	332	1	2071.82	3673.46	2324.22	26885.7
glmn	6.92025	-2.05613	0.00463736	0.0379496	3527	1	245.171	225.873	269.93	59.3913
glmp	11.4108	2.47251	5.87823e-05	0.00601644	282	1	1007.46	1261.46	1198.21	6414.26
glod4	8.96135	-1.70001	0.00312571	0.0302057	2985	1	815.004	797.613	1082.86	276.541
glrx2	8.39632	-2.58938	0.00664378	0.0470574	4075	1	784.044	438.637	1257.06	137.342
gls2	10.0011	-3.87798	0.0003353	0.0106543	907	1	2622.41	5553.04	3612.66	267.261
glt1d1	7.14608	-2.24924	0.0023195	0.0254106	2634	1	339.725	296.458	290.331	64.9593
glt8d1	11.3499	2.8246	4.48842e-05	0.0053603	241	1	1157.24	1002.31	782.325	6946.93
glt8d2	9.11605	3.19899	0.000173804	0.00880089	570	1	161.495	266.207	121.625	1681.52
gltp	10.1432	-2.06363	0.000548396	0.012906	1226	1	2292.72	2142.76	2500.77	553.082
glul	13.4181	3.61217	0.000130729	0.00801823	470	1	3723.58	1779.76	3887.3	38277.7
gmeb2	10.8223	2.15948	0.00017242	0.00879461	565	1	977.336	879.29	713.274	3827.03
gmppa	11.0149	2.25392	0.000519773	0.0125858	1192	1	1302	803.663	736.814	4519.31
gmps	9.73274	-1.30146	0.00719087	0.0492291	4216	1	1345.51	1150.54	1511.29	541.946
gna13	11.4332	1.6065	0.00118951	0.018029	1903	1	1885.22	1447	1421.84	4825.55
gnas	11.6505	1.53733	0.00283663	0.0286072	2862	1	2282.68	1953.19	1424.98	5476.99
gnb3	10.7612	-1.8471	0.00153684	0.0203757	2177	1	3296	3765.22	2814.65	914.998
gngt1	-1.5213	-4.35048	0.00433464	0.0364436	3433	1	49.3688	31.2592	32.9565	0
gnl2	10.8143	-2.95827	0.000709928	0.0143465	1426	1	3408.96	6381.91	5268.34	645.881
gnl3	11.2095	1.77815	0.000538583	0.0127838	1216	1	1332.96	1421.79	1081.29	4385.68
gnptab	9.27462	-1.76518	0.00564516	0.0425199	3832	1	790.738	1379.44	1255.49	335.932
golga5	9.38756	-2.32893	0.00213636	0.0243723	2530	1	1005.79	1549.85	1948.36	298.813
golt1b	10.7845	2.8525	0.000145568	0.00831972	505	1	899.517	462.837	606.557	4740.17
gon4l	11.847	2.11423	0.000165617	0.00865981	552	1	1882.71	1837.23	1591.33	7665.19
gpaa1	10.1835	2.14782	0.000204268	0.00922021	638	1	657.693	512.247	487.286	2448.04
gpam	10.1815	2.89932	0.000255584	0.00979252	752	1	629.244	344.859	301.317	3171.87
gpatch1	7.43995	-2.31091	0.00134957	0.0189642	2054	1	385.746	379.143	395.478	77.9511
gpc3	-1.5213	-7.21601	4.22553e-05	0.0052344	233	1	226.762	258.14	342.905	0
gpc5	8.2245	1.53142	0.00482523	0.0387401	3595	1	192.455	160.329	174.984	508.538
gpcpd1	9.01967	-2.30042	0.000459922	0.0120133	1105	1	1003.28	1226.17	1226.45	233.853
gpm6a	10.1623	2.16162	0.00550376	0.0418445	3795	1	241.824	764.337	619.112	2423.91
gpnmb	12.4228	2.49197	7.00466e-05	0.00651733	310	1	2137.09	2410.99	2397.2	13023.4
gpr132	-1.5213	-5.33334	0.00077104	0.0148526	1497	1	70.2878	93.7775	60.4203	0
gpr137c	7.60811	-3.09202	0.000468944	0.012094	1118	1	460.218	709.885	539.075	66.8152
gpr146	6.17124	-4.94341	5.56098e-05	0.0058317	274	1	374.869	412.419	411.957	12.9919
gpr176	-1.5213	-4.5783	0.0053197	0.0409328	3751	1	66.104	22.1839	44.7267	0
gpr183.1	-1.5213	-6.5649	0.000142106	0.00831966	493	1	128.861	224.864	173.414	0
gpr34	4.59969	-3.41503	0.00675063	0.0474533	4106	1	82.0025	57.4765	98.0849	7.42392
gpr35	-1.5213	-6.50924	0.00091765	0.0159242	1661	1	97.0642	292.424	117.702	0
gpr37l1	-1.5213	-4.9598	0.00195005	0.0231622	2430	1	68.6143	68.5685	36.0953	0
gpr65	-1.5213	-5.71278	0.000377874	0.0110968	982	1	119.657	83.6939	88.6688	0
gpr75	8.77383	1.37641	0.00689212	0.0480617	4139	1	324.663	247.048	243.251	705.272
gpr84	8.13218	-3.13514	0.000271056	0.00986386	791	1	1022.52	669.551	802.727	94.6549
gpr89b	11.0556	2.05893	0.000170243	0.00875886	561	1	1101.18	1115.25	911.798	4344.85
gprc5a	10.83	-1.973	0.0019534	0.0231734	2433	1	4196.35	2756.86	3866.9	918.71
gps2	9.81889	1.78054	0.00119121	0.018029	1906	1	395.788	614.091	451.975	1674.09
gpsm1	11.7133	1.93687	0.000726691	0.0143957	1457	1	2163.02	1613.38	1371.62	6570.17
gpx1	12.5649	2.46766	0.000319335	0.0105372	874	1	3409.8	2327.29	1991.52	14250.2
gpx7	8.2206	2.87291	0.000175476	0.00880142	572	1	131.371	84.7022	114.563	807.351
gpx8	9.63664	2.88578	2.41908e-05	0.00462934	147	1	272.784	331.75	273.853	2164.07
gramd1a	9.5258	2.11275	0.000247953	0.00970699	737	1	402.482	350.909	309.948	1533.04
gramd2b	8.43349	-2.26383	0.00291517	0.0291043	2890	1	542.221	709.885	1020.87	157.758
gramd4	10.0877	-1.35962	0.00382788	0.0338089	3267	1	1740.46	1674.89	1814.18	679.288
grb2	12.0437	1.57828	0.00125309	0.0183627	1968	1	2776.37	2245.62	2307.74	7295.85
grhl2	9.63727	-1.74945	0.00119244	0.018029	1909	1	1494.45	1497.41	1388.88	434.299
grhl3	10.6084	-2.37748	0.00181599	0.0222467	2355	1	2659.22	3144.07	4872.86	684.856
grik5-like.1	7.23267	-2.34113	0.00162849	0.0210407	2232	1	338.888	358.976	317.795	66.8152
grin1	-1.5213	-4.65726	0.00315851	0.0303374	3005	1	31.7969	65.5434	43.1574	0
grm7	5.06196	3.11628	0.0051376	0.0401157	3695	1	8.3676	13.1087	12.5549	98.3669
grn	14.2574	2.14165	0.00243345	0.0260618	2695	1	12680.3	9313.21	5974.55	41137.8
grtp1	6.11451	-2.82995	0.00370448	0.033189	3221	1	130.535	201.672	222.064	25.9837
grxcr2	-1.5213	-4.28077	0.00701409	0.0485292	4171	1	19.2455	47.3929	41.588	0
gsk3b	10.2262	1.70163	0.00130071	0.018698	2007	1	835.087	576.782	580.663	2160.36
gsn	14.1061	2.95045	0.000110046	0.00761695	417	1	6785.29	7247.08	4996.05	49029.4
gsta4	-1.5213	-9.35462	0.00227876	0.0251989	2610	1	369.011	2671.15	604.988	0
gstm1	9.5511	1.99501	0.00166747	0.0212299	2267	1	240.987	450.737	435.497	1497.77
gtf2e1	9.81332	2.54969	0.000138599	0.00819338	485	1	456.871	376.118	282.485	2177.06
gtf2e2	7.51719	-2.08009	0.00638549	0.0458127	4023	1	508.75	296.458	324.857	89.087
gtf2f1	10.4803	1.49007	0.00469635	0.0382069	3547	1	1135.48	656.442	765.063	2394.21
gtf2h1	10.9295	2.34071	0.000220926	0.00933646	681	1	998.255	632.242	969.079	4389.39
gtf2i	7.98657	-2.47282	0.000671732	0.0141313	1372	1	590.753	526.364	675.609	107.647
gtf2ird1	-1.5213	-8.13994	7.66366e-06	0.00383665	57	1	517.954	588.882	463.746	0
gtf3c1	8.75647	-3.23272	0.000258113	0.00979252	757	1	956.417	1519.6	1501.88	141.054
gtf3c2	10.3868	1.77158	0.00180398	0.0222134	2344	1	970.642	570.732	632.452	2474.02
gtf3c4	9.77371	1.13523	0.006697	0.0472212	4093	1	577.364	655.434	539.075	1297.33
gtf3c5	9.17348	1.38049	0.00684896	0.0478648	4130	1	403.318	400.319	269.93	931.701
gtpbp2	12.0509	2.22079	0.000308561	0.010392	857	1	2449.2	1607.33	1839.29	9161.11
gtpbp6	7.03787	-3.00368	0.000482399	0.0122027	1141	1	389.093	342.842	384.493	46.3995
gucy1b1	6.39834	-2.51646	0.00504257	0.0396037	3675	1	145.596	211.756	247.959	35.2636
gucy2c	-1.5213	-5.59539	0.000958076	0.0163241	1694	1	134.718	68.5685	65.9131	0
guk1	9.04069	2.21304	0.000341224	0.0106565	922	1	292.866	218.814	222.064	1134
gusb	10.1544	3.00536	3.85839e-05	0.0051925	213	1	307.091	481.996	417.449	3229.4
gxylt2	9.00868	3.83934	2.49582e-05	0.00462934	154	1	107.105	187.555	113.779	1948.78
gyg2	8.67659	-1.82809	0.00180915	0.0222331	2347	1	850.148	772.404	690.518	217.15
gzmak	-1.5213	-5.22911	0.000900312	0.0157776	1647	1	87.023	64.535	57.2816	0
h1-1	11.4804	1.81231	0.000983213	0.0164895	1721	1	1917.85	1424.81	1231.16	5354.5
haao	4.796	-3.80763	0.0019906	0.023384	2457	1	103.758	113.945	94.1615	7.42392
habp4	6.19618	-2.79421	0.00497116	0.0393642	3645	1	266.09	135.12	178.122	27.8397
hacd2	11.035	1.80593	0.000623555	0.0136216	1320	1	1302	1152.56	911.798	3923.54
hadh	10.6012	-1.259	0.00536349	0.0411314	3763	1	2375.56	2401.91	2431.72	1004.08
hadhb	12.8596	2.15128	0.000631491	0.0136629	1334	1	4572.06	3070.46	2936.27	15664.5
hand2	6.16374	3.04572	0.000997834	0.0165708	1733	1	28.4498	25.209	21.1863	206.014
hapln3	9.36924	1.94831	0.00206359	0.0238616	2495	1	409.176	384.185	216.572	1299.19
hars2	11.2182	1.79604	0.000310977	0.0104394	859	1	1306.18	1224.15	1304.92	4439.5
hat1	9.87109	-1.5683	0.00198915	0.023384	2454	1	1693.6	1560.94	1583.48	543.802
haus4	-1.5213	-5.9285	0.00262226	0.0272895	2773	1	202.496	46.3846	90.2381	0
havcr1	9.12578	-2.5588	0.000365633	0.0109474	964	1	1122.1	1572.03	1373.97	230.141
hax1	10.4277	1.73916	0.000527606	0.0126376	1205	1	852.659	691.735	717.197	2516.71
hba3	7.89936	-4.10597	0.00176405	0.0220036	2313	1	469.422	921.641	1581.13	57.5353
hbd	5.54536	-3.69166	0.00492957	0.03911	3638	1	85.3495	173.438	244.82	12.9919
hbg2	8.53057	-4.04736	0.00176717	0.0220074	2316	1	772.33	1222.13	2516.47	90.943
hbp1	9.74347	-1.92509	0.00129967	0.018698	2005	1	1371.45	1838.24	1801.62	439.867
hbs1l	10.7723	-1.66053	0.00273729	0.0280379	2817	1	2610.69	3133.98	3584.42	983.669
hdac4	9.41139	1.75479	0.000850272	0.0153739	1593	1	323.826	373.093	415.095	1250.93
hdac6	9.35402	1.54357	0.00351627	0.0321884	3153	1	470.259	382.168	297.394	1117.3
hddc2	-1.5213	-5.69275	0.00033647	0.0106543	911	1	103.758	101.844	82.3913	0
hdgf	11.9508	1.1277	0.00603284	0.0442393	3936	1	2749.59	2705.43	2579.24	5851.9
hdhd3	7.73102	2.12406	0.00328567	0.031022	3057	1	136.392	99.8276	69.0518	443.579
hdlbp	15.1744	1.62101	0.00600215	0.044108	3927	1	17658.1	26391.8	19205	64855.3
heatr6	6.76274	-2.12641	0.0061748	0.0447819	3978	1	188.271	217.806	274.638	51.9674
heca	8.55903	-1.82393	0.00162236	0.0210043	2229	1	728.818	694.76	705.427	200.446
hectd3	9.57667	-1.4374	0.00379465	0.0337075	3249	1	1138.83	1369.35	1261.76	463.995
hectd4	9.76167	-1.75027	0.00267445	0.0276083	2796	1	1246.77	1780.76	1749.05	473.275
heg1	8.70895	2.09484	0.00111662	0.0174023	1852	1	197.475	256.123	153.797	864.886
hells	7.04481	-2.30525	0.00571571	0.0428682	3847	1	401.645	227.889	251.097	59.3913
helz	11.6964	1.46206	0.00214521	0.0244345	2534	1	2119.51	2222.43	1656.46	5508.55
hemgn	6.25623	-2.23224	0.00711977	0.0489509	4198	1	190.781	139.154	167.137	35.2636
hepacam2	-1.5213	-6.53984	0.000138889	0.00819338	487	1	139.739	226.881	151.443	0
herc3	9.93614	-2.39694	0.000877778	0.0156052	1620	1	1642.56	2498.72	2603.57	426.875
herc4	8.65696	-1.8136	0.00199505	0.0234173	2459	1	666.898	769.379	834.114	215.294
herc6	5.36842	-3.33776	0.00439777	0.0367282	3456	1	148.943	82.6855	162.429	12.9919
hes2	7.61384	1.94366	0.00424736	0.0360151	3403	1	126.351	73.6103	99.6543	384.188
hes5.1	-1.5213	-4.90123	0.00185197	0.0224972	2376	1	47.6953	43.3595	75.3292	0
hes5.3	-1.5213	-6.78855	5.12433e-05	0.00577626	256	1	210.864	221.839	182.83	0
hes5.5	-1.5213	-4.94531	0.00611678	0.0445492	3963	1	96.2274	21.1756	54.1429	0
hexd	9.68859	1.20039	0.00617129	0.0447819	3977	1	624.223	529.389	479.439	1250.93
hgd	11.1611	5.031	1.14344e-06	0.00330531	9	1	398.298	468.887	334.273	13093.9
hgf	-1.5213	-5.36349	0.000877854	0.0156052	1621	1	66.9408	59.4932	102.793	0
hgh1	9.69094	2.08403	0.00382174	0.0337997	3261	1	635.938	301.5	266.791	1701.93
hgsnat	8.19958	-2.80102	0.000769993	0.0148526	1493	1	553.098	835.93	939.261	111.359
hhat	6.44943	2.93024	0.00163144	0.0210407	2237	1	41.838	20.1672	32.9565	241.277
hhip	-1.5213	-6.64416	0.000143472	0.00831972	495	1	184.087	240.998	131.826	0
hhla2	9.40613	-3.09632	0.000161029	0.00854372	544	1	2400.66	1914.88	1636.84	231.997
hibch	7.40042	-2.59757	0.00222687	0.0249028	2581	1	542.221	304.525	400.187	68.6712
hic1	10.5733	3.2464	1.25242e-05	0.00418996	86	1	460.218	588.882	434.712	4693.77
hid1	11.1361	1.82302	0.000651659	0.0138691	1356	1	1417.47	1202.97	969.079	4233.49
hif1an	8.28419	-1.93148	0.00163996	0.0210797	2244	1	595.773	574.765	655.992	159.614
hint2	11.1615	2.1743	0.000277799	0.00993571	807	1	1212.47	1201.96	819.99	4866.38
hip1	6.25196	-3.54964	0.0019293	0.0230104	2420	1	153.127	314.608	314.656	22.2717
hip1r	9.70469	-2.2103	0.00042302	0.0116099	1047	1	1656.78	1749.5	1978.96	387.9
hipk2	10.974	1.23889	0.00365967	0.0329769	3203	1	1347.18	1435.9	1144.85	3090.2
hivep2	8.69132	-1.48771	0.00527366	0.0406889	3740	1	647.652	648.375	780.756	246.845
hk2	-1.5213	-5.7001	0.00063805	0.0137536	1339	1	111.289	116.97	61.205	0
hlf	6.48016	-2.5321	0.00309758	0.0300928	2971	1	176.556	218.814	248.743	37.1196
hltf	8.81904	-2.83814	0.000506174	0.0124232	1176	1	866.047	1389.52	1367.7	168.894
hm13	12.95	2.17274	0.00122549	0.0182528	1936	1	5247.32	3032.14	2900.18	16802.2
hmbox1	10.9562	1.16694	0.00515054	0.0401458	3703	1	1278.57	1505.48	1193.5	2976.99
hmcn1	9.75374	1.41279	0.00251726	0.0266333	2728	1	486.994	616.108	484.147	1408.69
hmg20a	9.34651	-1.64994	0.00187835	0.0226745	2391	1	1064.36	1183.81	1211.55	367.484
hmg20b	8.1602	-2.1564	0.00157822	0.0206868	2202	1	655.183	489.055	667.762	135.486
hmgcl	8.94667	-1.74916	0.00593392	0.0437808	3912	1	630.08	1021.47	1062.46	269.117
hmox2	11.1868	1.35811	0.00263379	0.0273647	2778	1	1487.76	1639.59	1240.58	3732.37
hmx1	8.02448	4.8713	0.000233823	0.00946539	713	1	18.4087	37.3093	88.6688	1408.69
hnmt	7.68047	2.83255	0.000238907	0.0095743	718	1	85.3495	81.6772	63.559	547.514
hnrnpa0	13.0691	2.64925	0.000448412	0.0118699	1086	1	4894.21	2816.35	2583.16	21525.6
homer1	4.45296	3.66308	0.00521132	0.0404231	3721	1	6.69408	7.05852	4.70808	77.9511
homer2	8.57522	-2.35049	0.000518097	0.0125858	1188	1	768.146	970.042	845.884	168.894
hoxa1	-1.5213	-5.5197	0.00510251	0.0399332	3688	1	165.678	54.4514	35.3106	0
hoxb4	9.84703	2.64952	0.000216832	0.00930802	672	1	428.421	243.015	431.574	2306.98
hoxb7	5.91998	5.70968	7.23365e-05	0.00657704	317	1	10.8779	11.092	3.13872	438.011
hoxb8	5.27289	3.77215	0.00112748	0.0174583	1864	1	12.5514	7.05852	11.7702	142.91
hoxc13	-1.5213	-5.45469	0.000892356	0.0157192	1637	1	114.636	67.5601	61.9897	0
hoxc4	7.73979	-2.5253	0.00171152	0.0215814	2289	1	596.61	574.765	367.23	89.087
hp1bp3	12.9467	2.0492	0.00133172	0.0188448	2039	1	5038.97	3878.15	2725.19	16061.6
hpcal1	9.88772	2.80854	2.27484e-05	0.00462934	138	1	389.093	330.742	353.89	2507.43
hpgd	6.92479	-2.45051	0.00318773	0.0304701	3019	1	213.374	297.466	341.336	51.9674
hps3	8.87255	-2.05235	0.00150599	0.0201631	2155	1	752.247	1004.33	1107.18	230.141
hpx	9.35574	3.19428	0.00015959	0.00854372	538	1	207.517	136.129	306.025	1982.19
hs6st1	10.837	1.18082	0.00363609	0.032844	3192	1	1172.3	1269.53	1202.91	2754.27
hs6st2	5.86805	-2.78181	0.00422955	0.0359268	3397	1	123.84	144.195	191.462	22.2717
hscb	-1.5213	-6.40839	0.000115608	0.0078004	426	1	184.924	131.087	156.936	0
hsd17b12	11.8454	1.97278	0.00239043	0.0258243	2671	1	2707.76	1531.7	1332.39	7290.29
hsd17b13	7.1973	-4.43531	0.000207998	0.00925114	648	1	779.024	827.863	440.99	31.5516
hsdl1	5.05419	-5.15409	0.000516325	0.0125655	1186	1	213.374	131.087	250.313	5.56794
hsh2d	6.8144	-4.22973	7.36437e-05	0.00658645	321	1	479.464	526.364	456.683	25.9837
hsp90aa1.1	6.8582	-4.53116	0.000321426	0.0105505	879	1	788.228	376.118	509.257	24.1277
hspa12a	6.79989	2.88204	0.00367274	0.033034	3209	1	51.0424	17.1421	54.9276	302.525
hspa13	-1.5213	-5.71121	0.000623845	0.0136216	1321	1	67.7776	89.744	134.18	0
hspb6	6.89328	2.9815	0.000630038	0.0136629	1330	1	54.3894	40.3344	32.1719	334.076
hspd1	9.0684	-2.6117	0.00289958	0.0290391	2882	1	1983.12	881.307	1117.38	217.15
hspg2	13.3607	3.05548	0.00100021	0.0165708	1739	1	1699.46	5381.62	3863.76	30330.4
htatsf1	-1.5213	-8.65259	2.96526e-06	0.00383665	20	1	801.616	710.894	728.183	0
htr5a	7.00644	5.0879	7.47497e-06	0.00383665	54	1	20.0822	27.2257	18.8323	749.815
htr7l	5.51665	3.20869	0.00242763	0.0260092	2694	1	10.8779	20.1672	14.1242	139.198
htra1	13.7998	4.42134	8.41856e-06	0.00383665	60	1	3419.84	3342.71	2480.37	66015.3
htra2	10.1802	2.01785	0.00402489	0.0348651	3332	1	883.619	499.138	346.828	2334.82
htt	11.133	1.13302	0.00478528	0.0385461	3582	1	1439.23	1601.28	1508.94	3325.91
hyal2	9.94556	2.83049	3.69134e-05	0.0051925	202	1	398.298	300.491	410.387	2629.92
hyal4	10.1337	-1.96833	0.000780909	0.0148638	1516	1	1963.88	2320.24	2383.07	567.93
hykk	5.22355	-4.01887	0.0031922	0.0304987	3021	1	92.8804	130.078	228.342	9.27989
hyls1	8.23099	2.43155	0.000322621	0.0105505	882	1	143.086	113.945	131.041	697.848
iapp	3.53067	7.57556	0.000703412	0.0143069	1418	1	2.51028	0	0	159.614
iars2	10.7014	1.47336	0.00731414	0.0497661	4242	1	1384	897.44	716.412	2774.69
ibtk	9.48116	-1.47446	0.00670612	0.0472555	4096	1	958.09	1166.67	1449.3	428.731
icoslg	8.45132	1.76761	0.00577375	0.0430726	3869	1	261.906	171.421	135.75	645.881
idh3b	11.7597	1.45266	0.00308952	0.0300853	2963	1	2547.93	2030.84	1709.03	5736.83
ido1	7.58518	-6.21607	0.000193739	0.00907672	616	1	828.392	2374.69	1763.96	22.2717
idua	5.57619	-3.02817	0.00261088	0.0272444	2766	1	143.086	140.162	125.549	16.7038
ier3ip1	9.99489	1.50744	0.00492116	0.0390615	3636	1	800.779	449.729	564.969	1720.49
ier5	11.474	1.48465	0.00192858	0.0230104	2419	1	2010.73	1467.16	1623.5	4758.73
ifit5	-1.5213	-5.947	0.000422776	0.0116099	1046	1	75.3084	123.02	145.166	0
ifitm3	13.0371	1.79309	0.00141567	0.0194697	2098	1	4156.19	3830.76	5558.67	15647.8
ift172	9.43521	1.68566	0.00265268	0.0274893	2785	1	497.872	365.026	295.039	1241.65
ift22	9.29317	-1.96628	0.000879664	0.0156052	1627	1	1176.48	1160.62	1383.39	317.372
ift80	6.77861	-2.15816	0.00589913	0.0436693	3899	1	183.25	237.973	274.638	51.9674
ift81	-1.5213	-5.16865	0.00160496	0.0208572	2221	1	76.9819	39.326	83.9607	0
igfbp4	7.82102	2.08541	0.00174353	0.0218249	2305	1	112.126	130.078	87.0994	465.851
iglon5	9.06995	2.27022	0.00123751	0.0183076	1951	1	171.536	349.901	212.648	1180.4
igsf10	8.55165	3.51677	0.000828537	0.0152502	1566	1	117.146	172.43	43.1574	1269.49
igsf3	12.8804	2.44301	0.00128813	0.0186095	1997	1	4626.45	3165.24	1909.13	17583.5
igsf9	11.1015	2.49504	6.37089e-05	0.00627423	290	1	809.147	1078.95	888.257	5217.16
ikbke	8.91063	-2.05954	0.00112012	0.0174172	1855	1	1133.81	822.822	991.05	235.709
il11ra	10.8865	1.67403	0.000872554	0.0155783	1616	1	1122.1	1186.84	870.21	3381.59
il15	7.14787	-3.72675	0.000111765	0.00769898	419	1	511.26	481.996	554.768	38.9756
il17ra	11.3986	1.5844	0.00469601	0.0382069	3546	1	2143.78	1140.46	1392.81	4675.21
il17rd	9.41521	2.54277	9.77324e-05	0.00727023	388	1	325.5	288.391	234.619	1648.11
il18rap	-1.5213	-4.9146	0.00186151	0.0225656	2381	1	74.4716	53.4431	40.0187	0
il1r2	-1.5213	-4.50072	0.00312595	0.0302057	2987	1	44.3483	32.2675	49.4348	0
il2rb	-1.5213	-5.75649	0.00150381	0.0201631	2152	1	97.0642	155.287	48.6501	0
il34	9.05241	1.49332	0.00599199	0.0440741	3924	1	237.64	314.608	397.048	890.87
il6r	7.63037	2.13834	0.00133537	0.0188566	2044	1	89.5333	105.878	87.8841	415.739
ildr1	11.5688	1.21174	0.00580741	0.0431933	3880	1	2354.64	1887.65	1745.91	4623.24
ilf2	12.9548	2.24209	0.00172821	0.021709	2297	1	5417.18	2990.8	2542.36	17268
ilk	10.969	1.61012	0.00271128	0.0278788	2807	1	1523.74	920.633	997.328	3502.23
immp2l	-1.5213	-4.71659	0.00435581	0.036547	3440	1	79.4922	36.301	30.6025	0
immt	11.8505	1.42643	0.00442302	0.0368326	3466	1	2858.37	2069.15	1829.87	6054.2
imp4	10.6298	2.3818	0.000669885	0.0141218	1369	1	996.581	602.999	482.578	3617.3
impdh1	10.9914	-1.43968	0.00545152	0.0416372	3779	1	2831.6	3348.76	3878.67	1236.08
inka1	10.3067	1.92098	0.000720732	0.0143689	1446	1	721.287	747.195	484.147	2464.74
inka2	-1.5213	-5.74006	0.00415391	0.0355558	3372	1	59.41	44.3678	193.816	0
ino80b	10.8082	2.02063	0.000175942	0.00880142	576	1	975.662	890.382	804.296	3611.73
inpp1	8.78787	-1.43156	0.00680825	0.047661	4123	1	768.983	613.083	795.665	269.117
inpp4b	5.5373	-2.95039	0.00611203	0.0445371	3961	1	90.3701	171.421	125.549	16.7038
inpp5b	9.8004	-1.46658	0.00671887	0.0472992	4100	1	1138.83	1620.43	1687.85	536.378
inppl1	12.2686	2.01777	0.000505381	0.0124143	1175	1	2838.29	2576.36	1941.3	9929.49
insc	9.42646	4.32364	2.17282e-06	0.00368907	17	1	164.005	169.404	127.903	3079.07
ints13	10.7238	1.9962	0.00067551	0.0141605	1376	1	1109.54	729.044	701.503	3377.88
ints2	6.87942	-2.92736	0.0022809	0.0251989	2612	1	303.744	227.889	442.559	42.6875
ints3	11.2499	1.48722	0.00108188	0.0171196	1824	1	1496.96	1517.58	1348.86	4077.59
ints6	7.56115	-2.05023	0.00282101	0.0285393	2853	1	353.113	436.62	363.307	92.7989
ints9	9.59506	2.03645	0.000740866	0.0145368	1471	1	492.852	352.926	299.748	1566.45
invs	-1.5213	-5.35384	0.000586988	0.0132754	1276	1	67.7776	80.6688	79.2526	0
ip6k2	9.899	-2.05908	0.00114726	0.0176323	1878	1	1572.27	1966.3	2308.53	467.707
ipo11	8.09742	-2.19343	0.00093168	0.0160575	1674	1	620.876	573.757	562.615	128.063
ipo5	10.5043	-1.668	0.00338763	0.0316155	3091	1	2029.14	2772.99	2965.3	814.775
ipo8	9.89168	1.28511	0.00338368	0.0316155	3089	1	680.286	567.707	577.524	1482.93
iqsec1	10.4012	2.71497	6.85029e-05	0.00647472	304	1	484.484	662.492	436.282	3465.11
irak1	10.1689	1.19035	0.00408047	0.0351986	3346	1	809.984	754.253	721.905	1739.05
irak2	8.0234	-2.17366	0.00437161	0.0365792	3449	1	395.788	518.297	743.876	122.495
ireb2	8.83092	-2.08785	0.00105772	0.0170246	1791	1	774.84	998.276	1043.62	220.861
irf2	9.06265	-1.4884	0.00309364	0.0300853	2967	1	914.579	894.415	878.056	319.228
irf6.2	10.1681	-1.51265	0.00249372	0.0264682	2719	1	2111.15	1843.28	1876.17	681.144
irf7	7.84389	-1.85869	0.00327842	0.030984	3054	1	476.116	431.578	404.895	120.639
irf8	8.26198	-2.6508	0.000671713	0.0141313	1371	1	650.999	971.051	685.81	122.495
irs2	11.1168	1.95136	0.00055016	0.0129205	1229	1	1309.53	1218.1	860.009	4367.12
isg20l2	12.2049	1.46883	0.00593258	0.0437808	3911	1	2414.89	3800.51	2297.54	7854.5
ism2	8.26708	1.47769	0.00524875	0.0405825	3733	1	174.883	183.522	195.385	514.106
isoc1	6.75696	-3.08571	0.00102293	0.0167564	1762	1	271.947	273.266	400.187	37.1196
itga10	9.60208	2.10662	0.000810894	0.0150762	1552	1	393.277	468.887	261.298	1612.85
itga11	7.40892	2.0603	0.00261212	0.0272474	2767	1	97.9009	68.5685	83.176	347.068
itga5	9.89528	2.52503	3.90491e-05	0.0051925	215	1	394.114	390.235	406.464	2284.71
itga7	9.56239	-1.36305	0.00631378	0.0455018	4005	1	1019.17	1331.04	1287.66	471.419
itga9	-1.5213	-4.95946	0.00273069	0.0280154	2813	1	30.1234	68.5685	74.5446	0
itgae	-1.5213	-7.79764	1.60376e-05	0.0044962	100	1	359.807	496.113	382.924	0
itgb1bp1	9.25776	1.79772	0.000698357	0.0142644	1412	1	333.031	352.926	298.963	1141.43
itgb1bp2	-1.5213	-4.90105	0.00147408	0.0199748	2130	1	49.3688	67.5601	49.4348	0
itgb3	10.8632	-2.07457	0.00133192	0.0188448	2040	1	3131.16	4624.34	3713.1	907.574
itgb4	12.5009	-2.41346	0.00276483	0.0282183	2828	1	8981.78	16865.8	14286.7	2511.14
itgb5	12.1966	2.31416	0.000200162	0.00914127	632	1	2501.08	2097.39	1716.09	10467.7
itgbl1	9.86645	2.43604	0.00110466	0.0172905	1844	1	374.032	588.882	240.897	2171.5
itm2a	12.7978	-1.7678	0.00580135	0.043177	3877	1	12912	10474.8	16032.6	3858.58
itpk1	8.44833	-2.73266	0.000250937	0.00975105	742	1	1033.4	841.981	826.268	135.486
itpkb	9.58255	1.99926	0.00106316	0.0170246	1801	1	443.483	441.662	265.222	1533.04
itprid2	9.82567	-1.45785	0.00413206	0.0354003	3369	1	1285.26	1659.76	1567	547.514
ivd	11.4051	1.32401	0.00477748	0.0385354	3577	1	2123.7	1553.88	1464.21	4291.02
jade3	-1.5213	-6.42787	0.000155188	0.00845353	529	1	169.862	192.597	116.917	0
jagn1	9.43944	1.25533	0.00476608	0.0385116	3572	1	490.341	414.436	443.344	1072.76
jak1	10.8158	-1.42347	0.00465688	0.0380123	3536	1	2609.02	3362.88	2884.48	1100.6
jak2	10.1303	-1.79646	0.00114006	0.0175894	1870	1	1937.94	2024.79	2303.82	601.337
jcad	5.52806	3.58077	0.00223045	0.0249235	2583	1	9.20436	22.1839	8.63147	159.614
jmjd1c	11.4288	1.13336	0.00566463	0.0426109	3837	1	1694.44	2015.71	1873.81	4083.15
jpt1	9.49073	2.92158	3.4555e-05	0.0051925	191	1	237.64	234.948	311.518	1980.33
jpt2	12.5637	1.37051	0.00265362	0.0274893	2786	1	3796.38	3671.44	3826.88	9734.61
jrk	9.02422	1.64431	0.00194353	0.0231132	2425	1	333.867	249.065	300.532	920.566
jsrp1	7.52996	-1.71283	0.00708752	0.048846	4188	1	341.398	294.441	368.015	102.079
jtb	9.48089	2.52608	0.000717036	0.0143689	1439	1	430.095	191.588	271.499	1714.92
kalrn	10.6413	1.96263	0.000255996	0.00979252	753	1	871.904	859.123	696.011	3153.31
kank1	10.1843	-1.79098	0.00484415	0.0388418	3599	1	1686.91	2905.08	1901.28	625.465
kank2	11.3682	1.95959	0.000480675	0.0121913	1138	1	1059.34	1583.13	1378.68	5213.44
kansl3	10.3777	1.32587	0.00219541	0.0247717	2558	1	903.701	827.863	789.388	2106.54
kars1	10.4562	-2.51139	0.000272004	0.00986386	794	1	3753.71	3004.91	3305.07	588.345
kat2b	9.2947	-2.38613	0.000370646	0.0110061	972	1	1237.57	1573.04	1497.17	274.685
kat5	8.36295	-1.48569	0.0070206	0.0485587	4173	1	480.3	598.966	573.601	196.734
kat8	9.78476	1.35834	0.00377997	0.0336164	3245	1	559.792	639.3	453.545	1412.4
kazald1	8.67042	2.221	0.000753755	0.0147097	1479	1	151.454	242.006	172.629	879.734
kcmf1	9.00189	-2.17468	0.000524681	0.0126229	1198	1	1039.26	1037.6	1191.14	241.277
kcnab1	-1.5213	-4.10662	0.00634571	0.0456407	4013	1	26.7763	39.326	29.8178	0
kcnab3	9.75002	9.31326	1.66652e-06	0.00363498	13	1	25.1028	58.4849	18.8323	21718.7
kcne3	7.9481	2.7323	0.000377801	0.0110968	981	1	110.452	107.895	69.0518	636.601
kcnf1	4.18149	8.04714	0.000287991	0.0101104	822	1	3.34704	0	0	295.101
kcng2	-1.5213	-5.1147	0.00104074	0.0169138	1776	1	52.7159	62.5183	77.6833	0
kcnh3	5.27667	4.01566	0.0023252	0.0254406	2638	1	12.5514	3.02508	13.3396	155.902
kcnj16	9.3401	-1.57943	0.00310093	0.0300949	2974	1	1004.95	1067.85	1288.44	374.908
kcnj8	6.76205	3.43018	0.000273551	0.00986386	800	1	26.7763	29.2424	43.1574	356.348
kcnk3	6.90075	6.12041	2.15564e-05	0.00462934	129	1	11.7146	24.2006	7.06212	996.661
kcnk5	10.7853	1.63366	0.00304775	0.0298801	2944	1	1354.71	873.24	777.617	3108.76
kcnk6	10.1366	-1.38729	0.00690887	0.0481318	4143	1	1884.38	1465.15	2112.36	695.992
kcnma1	-1.5213	-4.45147	0.00451327	0.0373792	3485	1	25.1028	43.3595	53.3582	0
kcnn4	-1.5213	-4.886	0.00253032	0.0267226	2733	1	37.6542	45.3762	81.6067	0
kctd1	11.2246	1.44575	0.00157788	0.0206868	2201	1	1624.15	1426.83	1298.64	3949.52
kctd12	8.70263	-2.66943	0.000391738	0.0112954	1001	1	873.578	1009.37	1269.61	165.182
kctd14	-1.5213	-5.42414	0.000953187	0.0162696	1691	1	107.942	53.4431	77.6833	0
kctd15	9.14663	-1.81145	0.00148109	0.0200227	2135	1	1185.69	1045.67	954.17	302.525
kctd2	11.4823	1.40909	0.00240263	0.0258661	2681	1	2064.29	1571.02	1631.35	4662.22
kctd4	-1.5213	-5.09311	0.00121527	0.0181838	1929	1	55.2262	52.4347	82.3913	0
kctd9	10.7151	1.57071	0.000981227	0.016485	1718	1	1011.64	1066.84	847.454	2897.18
kdelr1	12.0801	2.24137	0.000104126	0.00738044	405	1	2033.33	1965.29	1975.04	9415.38
kdelr3	10.9444	3.23339	1.02343e-05	0.00388676	76	1	664.388	551.573	711.704	6043.07
kdm1b	9.24984	-1.45661	0.00324019	0.0308042	3036	1	1005.79	1030.54	989.481	367.484
kdm2b	9.98742	-1.45784	0.00402653	0.0348656	3333	1	1442.57	1867.48	1737.28	612.473
kdm4c	6.87888	-3.9734	0.000102783	0.00736136	403	1	433.442	502.163	463.746	29.6957
kdm6b	13.6659	1.60087	0.00574856	0.042988	3859	1	6679.02	9928.31	5779.95	22635.5
keap1	10.6298	1.53237	0.00095773	0.0163241	1693	1	866.883	909.541	1018.51	2694.88
kera	7.76096	2.85168	0.00276442	0.0282183	2827	1	34.3072	84.7022	123.195	582.777
khdc4	12.1169	1.40684	0.00216795	0.0245579	2548	1	2813.19	2891.98	2478.02	7232.75
khdrbs3	6.93863	2.24695	0.00343155	0.0319088	3104	1	68.6143	59.4932	40.8033	267.261
kiaa0040	9.02033	-1.99773	0.00148549	0.0200233	2138	1	828.392	1120.29	1164.46	259.837
kiaa0319	-1.5213	-4.83253	0.00465661	0.0380123	3535	1	22.5925	61.51	74.5446	0
kiaa0319l	8.73622	-2.48825	0.00127178	0.0184738	1987	1	698.695	1109.2	1222.53	180.03
kiaa0408	-1.5213	-7.20682	5.7961e-05	0.00596059	280	1	194.965	310.575	317.011	0
kiaa0556	-1.5213	-5.31237	0.000683824	0.0142044	1387	1	68.6143	86.719	65.9131	0
kiaa0753	5.91815	-3.13307	0.00487349	0.0389003	3616	1	152.29	264.19	120.841	20.4158
kiaa0825	-1.5213	-5.26778	0.00111603	0.0174023	1851	1	46.8586	83.6939	83.9607	0
kiaa1211l	9.19578	-2.51842	0.000212776	0.00925114	663	1	1308.69	1495.4	1406.93	244.989
kiaa1671	10.7413	-1.62581	0.00194882	0.0231572	2429	1	3140.36	2747.78	3133.23	974.389
kiaa2013	10.1331	-1.59598	0.00298209	0.0294855	2919	1	1643.4	1968.32	2245.75	645.881
kif13a	10.0988	-1.64584	0.00476202	0.0385003	3570	1	1434.21	2241.58	2143.74	619.897
kif14	-1.5213	-6.31414	0.000313663	0.0104783	864	1	203.333	143.187	96.5156	0
kif17	11.5132	1.5233	0.00191169	0.0229123	2408	1	1760.54	2010.67	1400.65	4955.46
kif18a	-1.5213	-5.43345	0.000703455	0.0143069	1419	1	97.0642	84.7022	58.851	0
kif1c	12.0381	1.2872	0.00548976	0.0418187	3789	1	3245.79	2352.5	2478.02	6570.17
kif21b	7.45778	-2.79135	0.00246076	0.0262375	2707	1	285.335	554.598	547.706	66.8152
kifc1	6.97859	-3.1257	0.0027563	0.028171	2824	1	559.792	304.525	253.451	42.6875
kit	8.69636	-1.81872	0.0061344	0.0446213	3968	1	532.179	893.407	911.798	220.861
kitlg	8.78174	-1.60419	0.00376434	0.0335651	3237	1	862.7	776.437	663.054	252.413
klc1	11.5013	-1.7018	0.00409571	0.0352668	3352	1	4444.03	4773.58	6468.11	1607.28
klf11	10.4578	3.09883	0.000402197	0.0114603	1011	1	772.33	317.633	351.536	4116.56
klf4	8.65595	-2.60868	0.0070299	0.0486114	4174	1	1567.25	528.381	892.965	163.326
klf6	10.1625	-2.09257	0.00506667	0.0397066	3683	1	1454.29	2527.96	3118.32	554.938
klf9	6.3707	3.21789	0.000774068	0.0148526	1502	1	20.0822	25.209	36.0953	252.413
klhdc3	11.3772	1.97425	0.000979712	0.016485	1715	1	1783.97	1224.15	1017.73	5272.84
klhdc7a	7.20838	-3.23152	0.000504739	0.0124091	1174	1	353.113	462.837	543.783	48.2555
klhl13	8.22906	-1.88912	0.0018773	0.0226745	2389	1	587.406	545.523	599.495	155.902
klhl18	11.3702	2.11928	0.00014298	0.00831972	494	1	1416.63	1174.74	1218.61	5517.83
klhl2	7.66442	-2.0347	0.00399446	0.0346847	3324	1	382.399	508.213	341.336	100.223
kmo	-1.5213	-5.09933	0.00561441	0.0423878	3823	1	120.493	34.2842	36.0953	0
kmt2b	12.1257	1.26211	0.00650373	0.0463842	4047	1	3212.32	3139.02	2305.39	6920.95
kmt5a	8.8004	-2.76932	0.00017889	0.00888161	580	1	1305.35	1129.36	1057.75	170.75
kmt5b	8.569	-2.33805	0.0044208	0.0368326	3463	1	1137.16	508.213	916.506	168.894
kptn	-1.5213	-5.54445	0.00068683	0.0142044	1392	1	117.983	73.6103	68.2671	0
kras	11.1258	1.31024	0.00644257	0.0461076	4033	1	1819.95	1283.64	1153.48	3518.94
krasl	11.353	1.70407	0.000911859	0.0158835	1657	1	1735.44	1237.26	1374.76	4721.61
krt24	7.09568	-2.40701	0.00325684	0.0309116	3041	1	375.705	337.801	231.48	59.3913
krt59	-1.5213	-5.6736	0.00165377	0.0211301	2259	1	153.964	49.4096	80.822	0
krt78.1	-1.5213	-7.6185	6.83832e-05	0.00647472	302	1	505.403	340.826	247.959	0
krt78.2	16.5936	-2.63661	0.0043121	0.0363231	3426	1	313867	229501	196468	39656.7
krt78.3	-1.5213	-6.00542	0.000775607	0.0148526	1506	1	184.087	71.5936	102.008	0
krt78.4	5.89371	-6.00307	6.86023e-05	0.00647472	305	1	627.57	377.127	423.727	7.42392
krt78.5	13.3583	-2.7574	0.000923127	0.0159642	1669	1	32857.9	23471.6	25594.7	4038.61
krt78.9	18.1082	-3.0544	0.00397191	0.034593	3314	1	1.05079e+06	754899	637521	98032.8
krt80	9.98838	-2.6166	0.000143848	0.00831972	497	1	2518.65	2571.32	2456.83	410.171
krt9.2	10.7003	-2.18784	0.00103559	0.0168586	1773	1	4249.9	3567.58	2837.4	779.511
krtcap2	11.6049	2.79613	0.000366095	0.0109498	965	1	1768.07	857.106	920.429	8208.99
krtcap3	10.9613	2.24517	0.000175949	0.00880142	577	1	1124.61	829.88	792.526	4341.13
ktn1	9.68472	-3.97037	9.10638e-05	0.00727023	357	1	2448.36	3243.89	4082.69	207.87
kyat3	6.35708	-3.75987	0.000455083	0.0119301	1101	1	330.52	230.914	343.69	22.2717
l2hgdh	9.19921	-1.71165	0.00282948	0.028585	2857	1	1281.92	942.817	966.725	324.796
lactbl1	7.12561	5.06951	1.41322e-05	0.00439085	91	1	21.7558	33.2759	17.2629	809.207
lad1	10.558	-1.83535	0.00495845	0.0392744	3644	1	2480.16	2199.23	3864.55	798.071
lama1	7.70803	2.29987	0.00382344	0.0337997	3265	1	51.0424	121.003	110.64	463.995
lama2	7.29098	-4.45774	0.000596538	0.0133983	1285	1	383.236	920.633	898.458	33.4076
lama3	10.6406	-2.42627	0.00074316	0.014562	1473	1	2828.25	4353.09	3921.83	688.568
lamtor1	13.2082	2.34147	0.000173012	0.0087959	567	1	4558.67	4251.25	3800.99	21304.8
lamtor2	11.6383	1.39678	0.00165641	0.021145	2261	1	2069.31	1900.76	1923.25	5172.61
lamtor4	10.6757	1.36811	0.00696559	0.0483288	4160	1	1349.69	917.608	787.034	2628.07
laptm4a	14.2035	1.89149	0.00106877	0.0170343	1810	1	10800.9	9485.64	9096	36338.2
laptm5	7.73843	-2.46308	0.000721939	0.0143689	1450	1	471.096	533.422	499.841	90.943
large1	9.31659	2.26801	0.000175889	0.00880142	575	1	307.928	312.592	251.097	1399.41
large2	11.5129	1.72513	0.00177964	0.0220454	2330	1	2096.92	1459.1	1265.69	5313.67
larp1b	8.43538	-2.16754	0.000961635	0.016355	1697	1	736.349	823.83	641.083	163.326
lasp1	11.4788	2.15389	0.000605243	0.0134689	1297	1	1800.71	1240.28	1017.73	6020.8
lbh	12.0572	2.85729	0.000190302	0.0090162	608	1	2166.37	1484.31	1098.55	11471.8
lclat1	12.2715	2.65053	6.38189e-05	0.00627423	292	1	2059.27	2193.18	1666.66	12388.7
lcp1	8.67452	-3.61012	3.51636e-05	0.0051925	193	1	1414.96	1360.28	1508.15	116.927
ldb1	10.9071	1.23801	0.0034704	0.031974	3131	1	1390.7	1227.17	1133.08	2949.15
ldb2	-1.5213	-4.78667	0.00355323	0.0323811	3167	1	68.6143	26.2174	58.851	0
ldha	9.90003	3.63104	9.04707e-06	0.00383665	64	1	311.275	290.408	212.648	3363.03
ldhd	7.35438	-2.00555	0.00433311	0.0364413	3432	1	279.478	323.684	380.57	81.6631
ldlrad3	11.305	1.94498	0.000322814	0.0105505	883	1	1484.41	1273.56	1110.32	4964.74
ldlrap1	6.10014	-2.60214	0.00405406	0.0350504	3338	1	136.392	178.48	192.246	27.8397
lef1	9.45249	1.9924	0.000425317	0.0116117	1057	1	374.032	386.202	293.47	1397.55
lekr1	-1.5213	-4.40124	0.00397712	0.0346214	3315	1	30.1234	37.3093	50.2195	0
leo1	8.92315	-1.78283	0.00187216	0.0226377	2387	1	997.418	780.471	923.568	261.693
lgals1.1	10.8828	1.48642	0.00100962	0.0166232	1753	1	1158.91	1053.74	1171.53	3160.73
lgals1.2	13.1784	-8.58372	0.000383872	0.0112143	988	1	108777	339689	96277	473.275
lgals1.3	11.0606	-6.93594	9.80548e-05	0.00727546	389	1	14742	36066	20093.3	193.022
lgals12	7.47634	2.24639	0.00349094	0.0320583	3143	1	61.9202	118.986	64.3437	387.9
lgals9	8.10091	5.49965	0.000510822	0.0124888	1180	1	6.69408	79.6604	36.0953	1846.7
lgi4	8.96811	2.08602	0.00124516	0.0183397	1958	1	187.434	326.709	215.002	1031.92
lhfpl1	10.6842	-2.49793	0.000304873	0.010316	853	1	3774.62	4401.49	3555.38	692.28
lhfpl2	8.55906	4.55127	1.42192e-05	0.00439085	92	1	56.0629	110.92	66.6978	1826.28
lhfpl4	-1.5213	8.55489	0.0012606	0.0184331	1972.5	1	0	0	0	98.3669
lhfpl6	10.6015	3.43065	1.21153e-05	0.00413915	84	1	527.159	524.347	368.015	5102.09
lig3	7.86715	-3.1653	0.000163529	0.00862878	547	1	665.224	643.334	789.388	77.9511
lig4	6.40765	-3.41623	0.00148598	0.0200233	2142	1	285.335	183.522	363.307	25.9837
limd2	9.23364	1.55497	0.00199902	0.0234353	2462	1	303.744	363.01	386.847	1031.92
lin37	9.99014	2.15144	0.00124029	0.01833	1953	1	698.695	376.118	372.723	2143.66
lin54	8.91394	-1.31088	0.00710747	0.0489134	4194	1	801.616	707.869	769.771	306.237
lin7b	-1.5213	7.73386	0.00515389	0.0401463	3704.5	1	0	0	0	55.6794
lingo4	7.0022	3.7912	0.000389997	0.0112678	998	1	16.7352	47.3929	39.234	476.987
lipa	9.73058	2.21117	0.000179876	0.00888161	583	1	438.462	327.717	418.234	1828.14
lipg	7.93117	1.65039	0.00390168	0.0341877	3294	1	146.433	131.087	135.75	432.443
liph	7.82738	-3.08577	0.000630255	0.0136629	1331	1	538.873	560.648	885.903	77.9511
lipt1	6.09793	-2.59771	0.00379363	0.0337075	3248	1	184.924	140.162	180.476	27.8397
lipt2	10.0711	1.88525	0.002093	0.0240678	2510	1	788.228	467.879	422.942	2067.56
litaf	5.75583	-4.1126	0.00175753	0.0219409	2312	1	139.739	198.647	335.843	12.9919
lix1l	11.8308	3.41188	1.82909e-05	0.00462934	113	1	923.783	1381.45	1044.41	11883.8
lkaaear1	-1.5213	7.82697	0.00443533	0.0368925	3469	1	0	0	0	59.3913
llgl1	11.4397	2.1112	0.000445933	0.0118699	1082	1	1691.93	1277.59	1039.7	5773.95
lman1	10.9799	1.79192	0.000770372	0.0148526	1494	1	1343	980.126	932.984	3758.36
lmbrd1	9.17094	-2.62595	0.000165075	0.00865981	549	1	1460.15	1342.13	1494.03	231.997
lmf1	9.26807	1.67201	0.00156189	0.0205786	2190	1	408.339	297.466	330.35	1100.6
lmf2	9.92725	3.12037	0.000160176	0.00854372	540	1	485.321	275.282	229.911	2871.2
lmln	9.11517	2.04037	0.000329151	0.010603	896	1	291.193	266.207	262.868	1124.72
lmna	14.1183	2.76372	0.00136629	0.0190428	2069	1	10766.6	5685.13	4021.48	46347.5
lmntd1	5.29796	3.90354	0.00279822	0.028395	2844	1	5.85732	19.1588	5.49276	152.19
lmo1	6.90305	2.79705	0.00246001	0.0262375	2706	1	29.2866	71.5936	35.3106	315.516
lmo4.2	9.10466	3.8618	0.000226789	0.00937078	698	1	238.477	74.6186	120.056	2099.11
lmo7	10.7664	-2.1017	0.00296812	0.0293991	2914	1	2643.33	3335.65	4846.97	840.758
lmod1	8.26214	-3.57	6.43065e-05	0.00627423	295	1	1211.63	1018.44	943.969	89.087
LOC100124781	8.14787	2.76187	0.00147206	0.0199662	2128	1	164.005	103.861	58.851	738.68
LOC100124852	-1.5213	-5.82191	0.000559483	0.0130477	1237	1	92.0436	74.6186	148.304	0
LOC100127722	10.5931	-2.99264	0.00433253	0.0364413	3431	1	2179.76	4099.99	6793.76	547.514
LOC100127794	-1.5213	-7.34263	2.53416e-05	0.00462934	158	1	255.212	337.801	310.733	0
LOC100127805	8.15142	-2.06085	0.00192305	0.0229549	2418	1	505.403	549.556	687.379	139.198
LOC100127826	10.7033	-4.87221	0.0014807	0.0200227	2134	1	4035.69	7342.88	15691.2	308.092
LOC100127850	6.04207	-2.486	0.00426514	0.0360901	3410	1	148.943	157.304	161.644	27.8397
LOC100127872	-1.5213	-5.06701	0.00235868	0.0256154	2657	1	54.3894	37.3093	94.9462	0
LOC100135188	7.56653	-1.89285	0.00350961	0.0321479	3151	1	363.991	359.984	371.938	98.3669
LOC100135231	9.31705	-1.38032	0.00720244	0.0492741	4218	1	1186.53	1048.69	852.162	395.324
LOC100135356	10.0281	2.3493	0.000830245	0.0152502	1570	1	370.685	339.817	677.178	2357.09
LOC100135382	8.30996	2.96617	0.00076959	0.0148526	1492	1	118.82	161.338	60.4203	887.158
LOC100135389	12.2832	-1.92523	0.00230629	0.0253104	2630	1	11354.8	9126.67	8658.94	2557.54
LOC100144947	8.30889	-2.04879	0.00227584	0.0251966	2607	1	728.818	500.147	706.212	155.902
LOC100145002	-1.5213	-5.70925	0.000966823	0.0163734	1703	1	56.0629	94.7858	140.458	0
LOC100145045	6.881	-2.06924	0.0058079	0.0431933	3881	1	196.639	267.215	260.514	57.5353
LOC100145161	5.68018	-2.93215	0.00312572	0.0302057	2986	1	122.167	162.346	140.458	18.5598
LOC100145165	8.05498	-2.19342	0.00123937	0.0183258	1952	1	650.163	537.456	518.673	124.351
LOC100145323	7.5116	-2.81994	0.00172407	0.0216827	2295	1	344.745	656.442	453.545	68.6712
LOC100145328	8.59986	-1.90558	0.00483747	0.0388168	3597	1	553.935	718.961	980.065	200.446
LOC100145338	-1.5213	-6.13388	0.000214767	0.00925197	670	1	164.842	106.886	119.271	0
LOC100145446	8.1542	-2.0664	0.00216271	0.0245574	2541	1	668.571	466.871	613.619	139.198
LOC100145473	6.55563	-4.15697	0.000131331	0.00802706	472	1	447.667	351.918	392.34	22.2717
LOC100145486	13.0952	2.49003	0.000647498	0.013851	1349	1	3375.49	5143.64	2556.49	20740.6
LOC100145493	8.35068	-1.74707	0.00412538	0.0353641	3367	1	577.364	505.188	711.704	178.174
LOC100145496	8.60936	1.60491	0.00346463	0.031974	3123	1	264.416	191.588	215.787	681.144
LOC100145527	10.3819	1.11489	0.00615999	0.0447285	3975	1	938.008	969.034	812.928	1963.63
LOC100145541	11.8114	1.14918	0.00622832	0.0450885	3987	1	2689.35	2234.53	2316.37	5352.64
LOC100145743	6.45228	-3.71933	0.00159082	0.0207947	2208	1	430.095	183.522	339.766	24.1277
LOC100145751	9.72723	2.46477	0.000101467	0.00736136	397	1	319.642	434.603	327.996	1991.47
LOC100145779	9.48635	1.93232	0.00148314	0.0200233	2136	1	477.79	359.984	263.652	1401.26
LOC100158538	10.2432	1.16246	0.00451939	0.0374084	3487	1	841.781	758.287	830.191	1813.29
LOC100170420	9.82425	1.70186	0.000576934	0.0132252	1259	1	508.75	467.879	531.228	1635.12
LOC100170428	-1.5213	-5.34954	0.000794731	0.0149363	1533	1	92.8804	77.6437	56.4969	0
LOC100216128	-1.5213	-5.21917	0.00569303	0.0427466	3844	1	20.919	83.6939	102.793	0
LOC100216173	7.97906	-3.06458	0.000156624	0.00846236	534	1	667.735	782.487	739.168	87.231
LOC100216185-2	4.0886	7.32311	0.00086801	0.0155325	1611	1	0	4.03344	0	215.294
LOC100271753	12.6495	-4.51105	0.000357742	0.0108804	949	1	23424.3	44725.8	23893.5	1345.58
LOC100485004	8.27441	-1.97982	0.00152527	0.0202968	2169	1	650.999	638.292	555.553	155.902
LOC100485014	10.017	-2.7532	0.000270872	0.00986386	790	1	3279.26	2347.46	2444.28	399.035
LOC100485062	4.73308	-4.51188	0.000830879	0.0152502	1572	1	113.799	118.986	148.304	5.56794
LOC100485096	-1.5213	-8.08563	0.00125077	0.0183627	1964	1	302.907	210.747	998.897	0
LOC100485160	7.82481	-2.88155	0.00142582	0.0195689	2103	1	492.015	485.021	869.425	83.5191
LOC100485167	7.56062	-3.72217	7.03217e-05	0.00651733	311	1	735.512	632.242	689.733	51.9674
LOC100485203	11.6376	1.86023	0.000365445	0.0109474	963	1	1808.24	1731.35	1476.77	6070.91
LOC100485279	5.56374	-3.00326	0.0034707	0.031974	3132	1	115.473	162.346	123.979	16.7038
LOC100485344	4.68074	-5.57713	0.000346815	0.010752	931	1	185.761	130.078	215.787	3.71196
LOC100485636	5.48819	-3.57731	0.0018422	0.02245	2364	1	189.108	162.346	113.779	12.9919
LOC100485657	-1.5213	-4.96315	0.00127367	0.0184919	1988	1	67.7776	56.4682	49.4348	0
LOC100485680	9.09621	-4.45349	0.0022261	0.0249028	2578	1	1090.3	2125.62	4469.53	116.927
LOC100485752	7.99597	1.73551	0.00596772	0.0439404	3920	1	174.046	145.204	100.439	465.851
LOC100485787	8.09926	-1.91831	0.00201081	0.0234876	2471	1	515.444	567.707	516.319	141.054
LOC100485792	9.85741	1.94869	0.00235925	0.0256154	2658	1	658.53	448.72	309.164	1822.57
LOC100485824	7.40371	-6.37921	2.63109e-05	0.00468772	162	1	1124.61	2081.25	1428.9	18.5598
LOC100485897	-1.5213	-6.95039	5.56915e-05	0.0058317	275	1	245.171	262.174	181.261	0
LOC100485970	-1.5213	-5.93897	0.00164011	0.0210797	2245	1	46.8586	168.396	126.333	0
LOC100485981	8.09092	-8.05763	0.000160321	0.00854372	541	1	1881.87	6681.39	4788.11	16.7038
LOC100486056	10.2938	1.42425	0.00559422	0.0422819	3818	1	1004.95	706.86	586.94	2056.42
LOC100486192	-1.5213	-6.08076	0.000339782	0.0106565	916	1	133.882	83.6939	159.29	0
LOC100486393	7.77252	2.99809	0.00227362	0.0251966	2604	1	30.1234	96.8025	105.147	618.041
LOC100486443	9.58154	1.75338	0.000798024	0.0149363	1538	1	440.136	457.795	353.89	1406.83
LOC100486481	6.95038	-2.30262	0.00404415	0.0349795	3337	1	271.11	214.781	338.197	55.6794
LOC100486535	8.33063	-1.95803	0.00147763	0.0200041	2132	1	584.895	646.359	672.47	163.326
LOC100486548	11.119	2.19015	0.000229161	0.00940121	703	1	810.821	1185.83	1126.8	4751.31
LOC100486588	7.93245	-2.62469	0.000514246	0.0125467	1183	1	531.343	598.966	689.733	98.3669
LOC100486607	-1.5213	-7.13869	0.00175229	0.0218945	2310	1	73.6349	325.7	385.278	0
LOC100486631	8.95593	-2.06065	0.00156703	0.0206103	2194	1	815.004	991.218	1236.65	243.133
LOC100486692	8.71397	2.12171	0.000489583	0.012264	1151	1	201.659	224.864	177.338	876.022
LOC100486839	10.6245	-1.76734	0.00296713	0.0293991	2913	1	2834.94	2331.33	3571.86	855.606
LOC100486850	-1.5213	-6.99552	3.24051e-05	0.00505572	185	1	230.946	240.998	238.543	0
LOC100486950	7.07787	2.7531	0.0028404	0.0286151	2865	1	76.9819	52.4347	26.6791	350.78
LOC100486952	-1.5213	-5.78177	0.00029364	0.0101762	832	1	92.0436	95.7942	118.487	0
LOC100486992	-1.5213	-4.86608	0.00285683	0.0287319	2868	1	75.3084	56.4682	30.6025	0
LOC100487011	8.66288	-2.28268	0.000595624	0.013389	1284	1	979.009	769.379	933.769	183.742
LOC100487159	-1.5213	-7.09541	4.21734e-05	0.0052344	232	1	205.006	290.408	266.006	0
LOC100487238	9.99139	1.9765	0.00122028	0.0182209	1933	1	537.2	651.4	350.752	2019.31
LOC100487313	-1.5213	-6.36597	9.45689e-05	0.00727023	375	1	153.964	145.204	160.075	0
LOC100487321	9.61727	-2.04929	0.00705682	0.0487204	4180	1	1945.47	1930	918.075	386.044
LOC100487393	6.80283	-3.17745	0.00187008	0.022622	2386	1	233.456	471.912	302.102	37.1196
LOC100487425	5.40124	2.93643	0.00450093	0.0372984	3483	1	15.8984	11.092	18.8323	116.927
LOC100487439	6.05706	2.84017	0.00343477	0.0319189	3105	1	35.9807	22.1839	16.4783	178.174
LOC100487454	10.9829	-2.26731	0.00062058	0.0135798	1319	1	3760.4	4802.82	4759.08	922.422
LOC100487568	-1.5213	-4.28619	0.00730047	0.0497201	4238	1	52.7159	36.301	19.617	0
LOC100487686	7.9282	2.21727	0.00130082	0.018698	2008	1	117.983	136.129	84.7454	525.242
LOC100487746	-1.5213	-6.66018	0.000101003	0.00736136	395	1	161.495	239.99	161.644	0
LOC100487768	4.9748	-4.16524	0.00191641	0.022915	2413	1	151.454	85.7106	162.429	7.42392
LOC100487769	7.85862	3.97551	0.000359037	0.0109051	950	1	25.9396	55.4598	94.1615	920.566
LOC100487808	9.89962	1.31935	0.00504021	0.039596	3674	1	686.143	474.938	652.853	1508.91
LOC100487812	-1.5213	-6.1714	0.000327654	0.010603	891	1	121.33	94.7858	185.184	0
LOC100487836	-1.5213	-5.32623	0.00116165	0.0177822	1885	1	95.3907	46.3846	81.6067	0
LOC100487846	7.5071	-2.05991	0.0030924	0.0300853	2966	1	323.826	366.035	424.512	89.087
LOC100487855	6.34665	3.37016	0.000443155	0.0118653	1078	1	24.266	31.2592	20.4017	261.693
LOC100487884	7.90516	-2.91678	0.000361438	0.0109051	955	1	558.119	782.487	635.59	87.231
LOC100487948	-1.5213	-5.10901	0.00117372	0.0178985	1892	1	56.8997	82.6855	52.5735	0
LOC100487959	8.06432	-1.55965	0.00662905	0.0469837	4072	1	481.137	413.428	484.147	155.902
LOC100487969	15.3235	2.33844	0.00711834	0.0489509	4197	1	28369.5	18089	8241.49	92216.2
LOC100487982	9.95835	1.56491	0.00132611	0.0188403	2030	1	615.855	631.233	488.071	1711.21
LOC100488006	-1.5213	-5.35226	0.000950321	0.0162495	1688	1	76.1452	52.4347	98.8696	0
LOC100488013	8.36503	-7.54482	0.000144481	0.00831972	500	1	2086.04	4554.76	6875.36	24.1277
LOC100488099	11.3679	-1.78902	0.00186987	0.022622	2385	1	5417.18	4325.86	4996.05	1421.68
LOC100488102	-1.5213	-6.31888	0.000454096	0.0119183	1099	1	81.1657	173.438	189.892	0
LOC100488166	8.48443	-2.88501	0.00115105	0.0176577	1881	1	669.408	1353.22	897.673	131.775
LOC100488177	3.68762	8.07489	0.000313364	0.0104783	863	1	0	0	2.35404	211.582
LOC100488183	9.82102	1.80176	0.000478098	0.0121795	1133	1	498.709	525.356	429.22	1688.94
LOC100488276	7.89206	2.43859	0.00105942	0.0170246	1795	1	133.045	100.836	72.1905	553.082
LOC100488279	-1.5213	-5.57148	0.000449003	0.0118699	1090	1	72.7981	90.7524	101.224	0
LOC100488315	6.94335	-2.01355	0.00536391	0.0411314	3764	1	256.885	269.232	215.787	61.2473
LOC100488328	-1.5213	-5.49316	0.000686887	0.0142044	1393	1	66.104	110.92	73.7599	0
LOC100488374	9.34079	-1.6385	0.0068679	0.0479623	4133	1	899.517	1025.5	1507.37	367.484
LOC100488471	9.04038	-8.29641	1.30301e-05	0.00418996	89	1	6781.94	12895.9	8330.16	29.6957
LOC100488482	-1.5213	-4.19079	0.00540227	0.0413646	3769	1	41.838	29.2424	30.6025	0
LOC100488540	11.7808	1.75334	0.00316889	0.0303765	3011	1	2245.86	2275.87	1227.24	6460.66
LOC100488682	5.94622	3.40169	0.00354171	0.0323188	3163	1	6.69408	28.2341	21.971	200.446
LOC100488689	10.5119	1.80186	0.000798901	0.0149363	1543	1	861.026	878.281	606.557	2726.43
LOC100488697	11.61	3.5451	2.34602e-05	0.00462934	141	1	799.106	737.111	1208.41	10679.3
LOC100488704	5.54324	4.95645	0.00408381	0.0352169	3347	1	12.5514	0	12.5549	259.837
LOC100488729	5.61954	-3.11488	0.00266136	0.0275322	2790	1	171.536	118.986	143.596	16.7038
LOC100488747	8.17749	2.80937	0.00120936	0.0181706	1921	1	170.699	65.5434	91.8075	766.519
LOC100488748	-1.5213	-5.12048	0.00307883	0.0300623	2956	1	70.2878	29.2424	94.1615	0
LOC100488959	4.37179	3.82541	0.00505049	0.0396336	3678	1	7.53084	5.0418	3.9234	77.9511
LOC100489068	-1.5213	-4.6796	0.00545016	0.0416372	3778	1	81.1657	33.2759	28.2485	0
LOC100489107	9.66461	-2.67559	0.00258783	0.0271214	2754	1	1489.43	1541.78	3123.02	321.084
LOC100489129	-1.5213	-8.0568	0.00207079	0.0239028	2500	1	109.616	784.504	588.51	0
LOC100489132	15.3614	-6.62622	0.00184277	0.02245	2366	1	219892	829249	206025	4235.34
LOC100489254	6.46769	-2.50716	0.00356377	0.0324483	3170	1	183.25	259.148	190.677	37.1196
LOC100489278	6.72596	3.18497	0.000479564	0.0121845	1136	1	46.0218	30.2508	29.0331	319.228
LOC100489315	4.72097	4.94999	0.00733241	0.0498445	4245	1	0	11.092	3.13872	146.622
LOC100489326	10.5636	1.28065	0.00273136	0.0280154	2814	1	902.864	1059.79	950.247	2358.95
LOC100489386	9.86901	2.46281	0.000214327	0.00925114	668	1	414.196	491.071	289.547	2195.62
LOC100489584	5.50125	-2.8783	0.00458221	0.0376691	3511	1	119.657	102.853	145.95	16.7038
LOC100489602	12.7341	-6.10156	0.0021031	0.0241167	2517	1	27347.8	113562	28465	822.199
LOC100489802	8.41768	-2.40715	0.00523501	0.0405198	3729	1	1113.73	458.804	790.172	148.478
LOC100489839	5.77198	-3.7596	0.000710973	0.0143465	1428	1	240.987	179.488	182.83	14.8478
LOC100490015	8.53211	2.56382	0.000493403	0.0123193	1156	1	120.493	129.07	207.155	900.15
LOC100490023	10.8643	1.39536	0.00383077	0.0338127	3270	1	1364.76	1198.94	884.334	3023.39
LOC100490052	9.46655	1.76192	0.00211905	0.0242531	2521	1	425.911	272.257	454.329	1302.9
LOC100490079	7.58846	2.20925	0.00209168	0.0240623	2509	1	64.4305	109.911	94.1615	413.883
LOC100490216	10.1601	1.48658	0.00356368	0.0324483	3169	1	553.935	878.281	618.327	1915.37
LOC100490227	-1.5213	7.87136	0.00412906	0.0353851	3368	1	0	0	0	61.2473
LOC100490253	-1.5213	7.68495	0.0055766	0.0421907	3815	1	0	0	0	53.8234
LOC100490257	5.63736	-4.32043	0.000890345	0.0157175	1635	1	146.433	222.848	298.178	11.1359
LOC100490298	-1.5213	-5.57557	0.000424991	0.0116117	1055	1	90.3701	99.8276	75.3292	0
LOC100490302	-1.5213	-5.1311	0.000868518	0.0155325	1613	1	59.41	70.5852	65.1284	0
LOC100490440	9.71408	1.31981	0.00276217	0.0282111	2826	1	492.015	542.498	560.261	1327.02
LOC100490489	10.2474	-1.64776	0.00344387	0.0319513	3111	1	2278.5	1691.02	2485.86	686.712
LOC100490503	11.6035	1.83708	0.00265435	0.0274893	2787	1	2310.29	1466.16	1162.11	5881.6
LOC100490559	9.71291	1.49445	0.00309654	0.0300928	2970	1	597.447	513.255	389.201	1408.69
LOC100490565	11.3907	1.27573	0.00601356	0.0441652	3930	1	2033.33	1795.89	1347.29	4177.81
LOC100490587	-1.5213	-7.50832	0.000233529	0.00946539	711	1	174.046	499.138	340.551	0
LOC100490589	-1.5213	-5.58372	0.000384361	0.0112172	989	1	82.0025	87.7273	97.3003	0
LOC100490911	-1.5213	-5.38718	0.000604145	0.0134548	1296	1	66.9408	90.7524	75.3292	0
LOC100490971	8.23354	2.7867	0.00656682	0.0466797	4060	1	49.3688	219.822	74.5446	790.647
LOC100490986	8.62553	-2.17899	0.00231425	0.0253688	2633	1	615.019	832.905	1073.44	185.598
LOC100490989	-1.5213	-5.45224	0.00130797	0.0187501	2013	1	86.1863	45.3762	112.209	0
LOC100491005	11.6043	-1.58647	0.00472018	0.0383016	3557	1	4391.32	6096.54	5698.34	1796.59
LOC100491057	-1.5213	-4.25703	0.00487771	0.0389125	3618	1	37.6542	41.3428	27.4638	0
LOC100491070	6.98946	4.78915	5.37517e-05	0.00581062	267	1	14.2249	36.301	21.971	668.152
LOC100491107	9.309	-2.74485	0.00175751	0.0219409	2311	1	1433.37	1110.2	2383.07	244.989
LOC100491114	16.5384	-2.51821	0.00420883	0.0358241	3391	1	246900	254877	181651	39766.2
LOC100491215	-1.5213	-9.82938	6.2803e-06	0.00383665	43	1	1155.57	1984.45	1925.6	0
LOC100491286	8.10358	-1.81525	0.0039476	0.0344749	3305	1	520.465	595.941	431.574	146.622
LOC100491288	-1.5213	-7.56657	0.000308183	0.0103915	856	1	168.189	533.422	353.89	0
LOC100491461	10.2243	1.81264	0.000385281	0.0112214	991	1	691.164	648.375	575.17	2242.02
LOC100491523	10.31	1.33935	0.00555543	0.0421341	3805	1	601.631	842.989	949.462	2019.31
LOC100491548	9.07824	-4.37212	0.0019903	0.023384	2456	1	1094.48	2060.08	4224.71	118.783
LOC100491698	-1.5213	-4.93933	0.00163665	0.0210793	2241	1	40.1645	65.5434	65.1284	0
LOC100491742	8.46875	-1.83672	0.00546349	0.0417066	3781	1	653.51	499.138	856.085	187.454
LOC100491788	8.47936	-2.03465	0.00238437	0.0258043	2667	1	546.404	808.705	812.143	176.318
LOC100491890	5.96103	-3.49385	0.0058618	0.0434622	3892	1	133.882	144.195	349.182	18.5598
LOC100492062	9.57256	-3.98776	0.00471743	0.03829	3556	1	1451.78	1895.72	5750.92	191.166
LOC100492165	-1.5213	-9.11744	0.00295831	0.0293624	2908	1	328.01	442.67	2321.87	0
LOC100492173	7.88634	-2.53248	0.00100308	0.0165708	1745	1	448.503	669.551	589.294	98.3669
LOC100492223	-1.5213	-6.60725	0.000281459	0.0100035	811	1	107.105	188.563	247.174	0
LOC100492282	7.71672	-3.56029	0.00242086	0.0259607	2691	1	1049.3	346.876	771.34	61.2473
LOC100492379	-1.5213	-5.57239	0.000666652	0.0140758	1367	1	59.41	105.878	99.6543	0
LOC100492496	7.12829	-3.07134	0.000411043	0.0115054	1028	1	378.216	388.219	450.406	48.2555
LOC100492514	9.12803	1.79715	0.00515519	0.0401463	3706	1	216.721	439.645	244.035	1043.06
LOC100492521	9.70821	2.47037	0.000249143	0.00971755	739	1	443.483	369.06	253.451	1969.19
LOC100492724	8.55843	-4.34879	0.00349603	0.0320614	3147	1	540.547	2304.1	2260.66	83.5191
LOC100492749	-1.5213	-4.64349	0.00298681	0.0295072	2921	1	31.7969	45.3762	61.9897	0
LOC100492857	-1.5213	-5.74773	0.00159511	0.0207947	2214	1	51.0424	85.7106	162.429	0
LOC100492869	7.44299	-2.31698	0.00210071	0.0240989	2515	1	400.808	315.617	448.837	77.9511
LOC100492889	8.52781	-4.55615	0.00666987	0.0471086	4086	1	763.125	904.499	3702.9	76.0951
LOC100492907	-1.5213	-4.19431	0.0051382	0.0401157	3696	1	36.8174	28.2341	36.8799	0
LOC100492954	10.6398	1.85147	0.00030207	0.0102897	847	1	756.431	884.332	878.841	3030.81
LOC100493106	-1.5213	7.63432	0.00605009	0.0442758	3944	1	0	0	0	51.9674
LOC100493166	-1.5213	-5.22391	0.00522207	0.04046	3725	1	128.861	49.4096	29.8178	0
LOC100493190	14.2646	1.77963	0.00215937	0.0245474	2539	1	11242.7	12013.6	8610.29	36470
LOC100493237	6.34292	-3.5006	0.00163019	0.0210407	2235	1	324.663	167.388	327.211	24.1277
LOC100493336	10.0132	-1.37288	0.00381176	0.0337805	3256	1	1579.8	1652.7	1756.9	642.169
LOC100493381	-1.5213	-4.8586	0.00154651	0.0204194	2186	1	63.5938	52.4347	45.5114	0
LOC100493420	-1.5213	-6.14774	0.00023317	0.00946539	709	1	171.536	114.953	108.286	0
LOC100493453	-1.5213	-4.33722	0.00390041	0.0341869	3293	1	43.5115	35.2926	33.7412	0
LOC100493491	6.01458	-3.07488	0.00151528	0.0202198	2163	1	168.189	212.764	182.046	22.2717
LOC100493522	10.0848	1.55783	0.00227142	0.0251864	2603	1	725.471	690.727	482.578	1863.4
LOC100493528	-1.5213	-5.66199	0.000631446	0.0136629	1333	1	82.0025	130.078	69.8365	0
LOC100493721	-1.5213	-5.59407	0.00184367	0.02245	2368	1	39.3277	118.986	110.64	0
LOC100493724	9.45523	-1.80968	0.00199207	0.0233919	2458	1	1147.2	1577.07	1218.61	374.908
LOC100493770	8.95581	2.51209	0.000447163	0.0118699	1084	1	259.396	223.856	140.458	1185.97
LOC100493805	-1.5213	-6.19159	0.00430923	0.0363231	3424	1	35.9807	130.078	240.897	0
LOC100493841	-1.5213	-6.55563	9.23235e-05	0.00727023	360	1	194.965	187.555	141.242	0
LOC100493854	10.3199	2.28988	0.000296263	0.0102197	836	1	743.043	445.695	545.352	2826.66
LOC100493953	-1.5213	-8.15088	1.50244e-05	0.0044706	97	1	546.404	401.327	634.806	0
LOC100493956	-1.5213	-5.17795	0.000798601	0.0149363	1541	1	72.7981	67.5601	61.205	0
LOC100493966	8.59497	1.45532	0.00686249	0.0479361	4132	1	263.579	254.107	182.83	640.313
LOC100494013	-1.5213	-5.6054	0.000369571	0.0110061	969	1	92.8804	81.6772	96.5156	0
LOC100494026	7.8845	-2.75521	0.000439035	0.0118479	1069	1	513.771	660.476	667.762	90.943
LOC100494106	9.02689	-1.88978	0.00219459	0.0247717	2557	1	988.214	812.738	1211.55	270.973
LOC100494201	11.9823	3.66379	4.21592e-05	0.0052344	231	1	860.189	1602.28	947.108	14404.3
LOC100494325	-1.5213	-4.95397	0.0029729	0.0294262	2916	1	61.0835	81.6772	29.8178	0
LOC100494334	-1.5213	-7.92416	0.000173433	0.00879756	569	1	235.13	441.662	675.609	0
LOC100494455	-1.5213	-6.00466	0.000372092	0.0110348	973	1	103.758	89.744	163.998	0
LOC100494633	-1.5213	-5.61001	0.00688725	0.0480393	4138	1	20.919	148.229	102.793	0
LOC100494762	-1.5213	-5.3256	0.000708297	0.0143465	1424	1	76.1452	86.719	60.4203	0
LOC100494767	-1.5213	-5.39662	0.00142751	0.019578	2104	1	55.2262	58.4849	120.841	0
LOC100494783	8.7661	4.35186	2.07277e-05	0.00462934	124	1	123.84	58.4849	106.716	1967.34
LOC100494905	-1.5213	-4.59358	0.00399255	0.0346786	3323	1	38.491	29.2424	66.6978	0
LOC100494977	-1.5213	-5.84929	0.000538377	0.0127838	1215	1	68.6143	111.928	140.458	0
LOC100495013	9.12923	-2.85938	0.00015504	0.00845353	527	1	1736.28	1364.31	1424.98	207.87
LOC100495016	8.1087	2.2996	0.000798029	0.0149363	1539	1	145.596	95.7942	131.826	612.473
LOC100495047	6.48509	2.10189	0.00652597	0.0464855	4052	1	52.7159	39.326	37.6646	185.598
LOC100495090	13.0217	1.33708	0.00533984	0.0410231	3757	1	5751.05	5539.93	4405.19	13218.3
LOC100495225	-1.5213	-4.98792	0.00134203	0.0189176	2047	1	72.7981	47.3929	56.4969	0
LOC100495258	11.2384	-1.47405	0.00598278	0.0440176	3923	1	3265.04	4199.82	4615.48	1449.52
LOC100495290	8.14887	1.88597	0.00162895	0.0210407	2233	1	159.821	151.254	131.826	545.658
LOC100495326	-1.5213	-4.30553	0.0051369	0.0401157	3694	1	27.6131	32.2675	50.2195	0
LOC100495331	-1.5213	-6.45762	0.000109677	0.00761695	415	1	155.637	195.622	138.104	0
LOC100495385	10.2183	2.21919	0.000105436	0.0073864	412	1	581.548	581.824	492.779	2570.53
LOC100495411	8.84438	3.39412	0.00117788	0.0179405	1895	1	156.474	217.806	51.0042	1490.35
LOC100495427	5.71657	-4.03407	0.000873081	0.0155783	1617	1	243.497	249.065	145.95	12.9919
LOC100495442	9.13639	2.11457	0.00196279	0.023237	2438	1	393.277	221.839	196.17	1171.12
LOC100495557	-1.5213	-5.09193	0.00115741	0.017741	1883	1	74.4716	67.5601	47.8654	0
LOC100495571	-1.5213	-5.68963	0.003229	0.0307396	3031	1	38.491	170.413	78.4679	0
LOC100495617	10.0227	1.76704	0.00281076	0.0284739	2849	1	789.065	463.846	438.636	1919.08
LOC100495677	-1.5213	-6.11721	0.00034152	0.0106565	925	1	111.289	179.488	95.7309	0
LOC100495683	9.86486	-1.52645	0.00249454	0.0264682	2720	1	1672.68	1623.46	1451.66	549.37
LOC100495690	-1.5213	-7.19539	2.39646e-05	0.00462934	146	1	281.151	257.132	277.777	0
LOC100495742	-1.5213	-4.99854	0.00264499	0.0274316	2783	1	93.7171	40.3344	43.9421	0
LOC100495895	8.81397	2.23425	0.000500777	0.0123749	1168	1	256.885	190.58	174.984	976.245
LOC100495897	-1.5213	-5.61344	0.00179282	0.0221516	2336	1	49.3688	150.246	72.9752	0
LOC100495994	-1.5213	-6.07283	0.000166218	0.00867538	553	1	129.698	110.92	134.18	0
LOC100496010	-1.5213	-5.41283	0.00133431	0.0188566	2042	1	46.0218	111.928	79.2526	0
LOC100496047	7.47603	1.94148	0.00442296	0.0368326	3465	1	107.105	66.5518	98.8696	348.924
LOC100496148	11.3527	-5.82717	0.00078432	0.0148691	1521	1	10657	35452.9	13003.7	347.068
LOC100496167	7.41776	-2.00403	0.00518028	0.040256	3713	1	385.746	264.19	377.431	85.375
LOC100496183	7.80714	3.97784	0.000626393	0.0136359	1325	1	47.6953	98.8193	22.7557	889.014
LOC100496187	8.97012	-1.87677	0.00241015	0.0258988	2686	1	765.635	960.967	1156.62	261.693
LOC100496188	7.38178	3.35061	0.000125565	0.00791309	458	1	41.0012	61.51	54.1429	532.666
LOC100496189	-1.5213	-4.6485	0.00285724	0.0287319	2869	1	61.0835	32.2675	46.2961	0
LOC100496274	-1.5213	-4.52383	0.00528385	0.0407339	3744	1	53.5526	21.1756	53.3582	0
LOC100496324	-1.5213	-6.51942	0.000157258	0.00846236	535	1	117.983	196.63	196.17	0
LOC100496352	10.629	2.81316	0.00150283	0.0201631	2151	1	893.66	636.275	262.083	4198.22
LOC100496379	10.4269	-6.46197	1.09119e-05	0.00398671	79	1	11519.7	15498.5	11758.4	146.622
LOC100496393	7.99523	-1.78719	0.00364526	0.0328894	3198	1	482.811	424.52	514.75	137.342
LOC100496628	-1.5213	-4.41302	0.00464624	0.0379882	3530	1	25.9396	53.4431	39.234	0
LOC100496629	8.41142	-1.80905	0.00709868	0.0488996	4190	1	436.789	750.22	725.044	181.886
LOC100496647	-1.5213	-6.28912	0.00621802	0.0450365	3985	1	42.6748	86.719	306.025	0
LOC100496658	10.0241	1.20564	0.00529077	0.0407655	3746	1	668.571	782.487	605.773	1581.29
LOC100496837	-1.5213	-6.06397	0.00235272	0.0255865	2654	1	41.0012	157.304	174.199	0
LOC100496892	11.4192	1.80266	0.000783574	0.0148691	1519	1	1281.92	1811.01	1305.71	5115.08
LOC100496897	9.37929	1.27403	0.00550396	0.0418445	3796	1	463.565	366.035	455.114	1035.64
LOC100496959	-1.5213	-5.36477	0.000583006	0.0132707	1268	1	68.6143	84.7022	76.1139	0
LOC100497020	-1.5213	-5.71578	0.0004721	0.0121338	1123	1	81.1657	129.07	82.3913	0
LOC100497030	6.17147	3.72051	0.000698686	0.0142644	1413	1	13.3882	31.2592	14.9089	261.693
LOC100497104	-1.5213	-6.82936	0.000227589	0.00937078	701	1	292.866	214.781	125.549	0
LOC100497109	7.49394	2.2112	0.00190373	0.0228859	2400	1	63.5938	99.8276	87.8841	387.9
LOC100497161	9.47642	-3.16848	0.00203103	0.0236562	2478	1	1080.26	2775.01	2552.56	237.565
LOC100497230	8.53103	2.08829	0.000631078	0.0136629	1332	1	202.496	165.371	170.275	762.807
LOC100497254	-1.5213	-4.66998	0.00452849	0.0374087	3494	1	28.4498	75.627	37.6646	0
LOC100497309	-1.5213	-4.56394	0.00452435	0.0374087	3490	1	35.9807	28.2341	67.4824	0
LOC100497330	9.36425	-1.78927	0.00632861	0.0455631	4009	1	888.639	1135.41	1651.75	354.492
LOC100497338	-1.5213	-8.70556	3.68287e-06	0.00383665	24	1	687.817	756.27	880.41	0
LOC100497344	5.9792	3.54193	0.00215283	0.0244924	2537	1	30.1234	8.06688	17.2629	215.294
LOC100497395	-1.5213	-6.0029	0.000303733	0.0102897	851	1	84.5128	132.095	140.458	0
LOC100497495	11.4469	1.62641	0.00422795	0.0359268	3396	1	2221.6	1298.77	1246.07	4905.35
LOC100497621	-1.5213	-8.15708	8.93096e-06	0.00383665	63	1	616.692	454.77	517.888	0
LOC100497639	-1.5213	-8.21844	9.55709e-05	0.00727023	376	1	291.193	715.936	651.284	0
LOC100497727	8.99119	1.49922	0.00597265	0.0439655	3921	1	340.561	219.822	347.613	855.606
LOC100497944	-1.5213	-7.94842	0.000485546	0.0122396	1145	1	184.087	456.787	734.46	0
LOC100498004	8.60746	-4.02968	0.000147137	0.00831972	509	1	1088.62	1620.43	2019.77	96.5109
LOC100498016	-1.5213	-6.05322	0.000558853	0.0130477	1236	1	77.8187	180.496	111.424	0
LOC100498023	-1.5213	-6.08386	0.000226041	0.00937078	696	1	150.617	96.8025	130.257	0
LOC100498068	11.4871	-3.23519	0.000203453	0.00921861	637	1	9940.71	9358.59	7125.67	935.413
LOC100498117	-1.5213	-5.55382	0.000582044	0.0132707	1265	1	92.8804	63.5267	105.147	0
LOC100498222	9.78887	2.19816	0.000161612	0.00855893	545	1	468.586	412.419	357.814	1894.95
LOC100498224	-1.5213	-4.87526	0.00270129	0.0278256	2802	1	82.8392	41.3428	39.234	0
LOC100498234	-1.5213	-4.61655	0.00327311	0.0309642	3051	1	44.3483	30.2508	61.9897	0
LOC100498318	8.90653	-8.62782	0.00124359	0.0183397	1955	1	3619.82	20662.3	4351.05	24.1277
LOC100498388	8.43962	-1.55851	0.00615301	0.044696	3973	1	661.877	494.096	631.667	202.302
LOC100498433	7.66356	-7.92804	6.37368e-05	0.00627423	291	1	1591.52	4070.75	3830.02	12.9919
LOC100498436	-1.5213	8.82697	0.000774209	0.0148526	1503	1	0	0	0	118.783
LOC100498468	-1.5213	-5.53566	0.000421043	0.0116099	1044	1	83.676	79.6604	94.9462	0
LOC100498493	-1.5213	-4.99661	0.00158069	0.0207097	2203	1	61.0835	41.3428	75.3292	0
LOC100498542	13.3348	-5.68532	0.000567274	0.0130962	1248	1	48854.2	123762	49718.9	1440.24
LOC100498550	-1.5213	-5.98111	0.000210542	0.00925114	653	1	129.698	98.8193	123.195	0
LOC100498621	5.26889	-4.10956	0.00103068	0.0168323	1767	1	120.493	162.346	197.739	9.27989
LOC100498622	11.8536	3.35216	0.000218394	0.00930802	676	1	1146.36	1682.95	645.007	11826.3
LOC100498624	9.41393	2.28717	0.000254905	0.00979252	751	1	240.987	347.884	337.412	1507.05
LOC100498635	-1.5213	-8.74188	9.68737e-05	0.00727023	384	1	922.11	1070.88	390.77	0
LOC101730242	-1.5213	8.21928	0.00230193	0.0252922	2625.5	1	0	0	0	77.9511
LOC101730266	8.51742	3.41136	0.000296629	0.0102197	837	1	124.677	154.279	58.0663	1195.25
LOC101730294	8.74896	2.15971	0.000645865	0.0138394	1347	1	251.865	184.53	174.199	909.43
LOC101730355	-1.5213	-4.45631	0.00550257	0.0418445	3793	1	56.8997	43.3595	21.971	0
LOC101730379	8.75836	-3.19879	0.000469295	0.012094	1120	1	991.561	1146.51	1798.49	142.91
LOC101730484	11.3359	6.40521	3.68462e-07	0.00330531	3	1	244.334	269.232	328.781	23797.4
LOC101730490	10.1585	2.49675	0.000259616	0.00979252	765	1	553.935	563.673	325.642	2715.3
LOC101731011	7.46152	2.71094	0.000611065	0.0135041	1305	1	89.5333	57.4765	59.6356	451.003
LOC101731041	8.24507	2.77716	0.0010621	0.0170246	1799	1	61.0835	149.237	137.319	794.359
LOC101731123	-1.5213	-5.0993	0.0010296	0.0168323	1765	1	71.9614	51.4264	67.4824	0
LOC101731130	8.92031	-4.19479	0.000275086	0.00989279	802	1	1303.67	2912.14	2004.07	113.215
LOC101731232	8.58514	1.49997	0.00673769	0.047397	4103	1	288.682	191.588	204.801	645.881
LOC101731288	8.60474	1.43578	0.00698184	0.0484066	4163	1	219.231	288.391	202.447	640.313
LOC101731452	-1.5213	-5.48627	0.000665743	0.0140718	1365	1	59.41	96.8025	93.3769	0
LOC101731470	7.67506	2.23597	0.00184652	0.02245	2374	1	119.657	93.7775	69.0518	443.579
[truncated: 2,261 more rows]
