# Supplementary material for: Identification of tumor-related genes via RNA sequencing of tumor tissues in Xenopus tropicalis
Source: Sci Rep. 2023 Aug 14;13:13214. doi: 10.1038/s41598-023-40193-7 (PMC10425369; doi:10.1038/s41598-023-40193-7)
Supplement: Supplementary file 20 — Supplementary Table 19. [file 41598_2023_40193_MOESM20_ESM.xlsx]

## Sheet: 19. Survival Genie
Supplementary Table19 Information on the correlation between expression and survival in the Survival genie
Project	Primary Site	gene_symbol(high expression and low survival)				genes_symbol(low expression and low survival)
TCGA-ACC	Adrenal gland	GUSB				KLHDC7A	LACTBL1
TCGA-BLCA	Bladder	PPIC				LACTBL1
TCGA-CESC	Cervix uteri	LRRTM4
TCGA-COAD	Colon, Rectosigmoid junction
TCGA-KIRC	Kidney	LACTBL1
TCGA-KIRP	Kidney	KERA	LACTBL1			KLHDC7A
TCGA-LAML	Hematopoietic and reticuloendothelial systems
TCGA-LGG	Brain					LRRTM4
TCGA-PAAD	Pancreas	KERA				GUSB
TCGA-READ	Colon, Connective, subcutaneous and other soft tissues, Rectosigmoid junction, Rectum, Unknown	GUSB	LACTBL1			KERA
TCGA-SARC	Bones, joints and articular cartilage of limbs, Colon, Connective, subcutaneous and other soft tissues, Corpus uteri, Kidney, Meninges, Other and unspecified male genital organs, Other and unspecified parts of tongue, Ovary, Peripheral nerves and autonomic nervous system, Retroperitoneum and peritoneum, Stomach, Uterus, NOS					KLHDC7A
TCGA-SKCM	Skin
TCGA-STAD	Stomach	GUSB
TCGA-UCEC	Corpus uteri, Uterus, NOS	KLHDC7A				GUSB
TCGA-UCS	Uterus, NOS	LACTBL1
TCGA-UVM	Eye and adnexa	GUSB	KERA	PPIC		LACTBL1
