# Supplementary material for: Identification of tumor-related genes via RNA sequencing of tumor tissues in Xenopus tropicalis
Source: Sci Rep. 2023 Aug 14;13:13214. doi: 10.1038/s41598-023-40193-7 (PMC10425369; doi:10.1038/s41598-023-40193-7)
Supplement: Supplementary file 21 — Supplementary Table 20. [file 41598_2023_40193_MOESM21_ESM.xlsx]

## Sheet: 20. analysis sample
Supplementary Table20 Information about analyzed samples
sample name	strain	colony	fertilization date	sample type	sample region
TT-body1	Nigerian H	NH−VIII−7	2/7/2013	tumor	flank
TT-body2	Nigerian H	NH−III−4	6/22/2004	tumor	flank
TT-body3	Nigerian H	NH−V−1	11/7/2006	tumor	flank
TI-leg1	Nigerian H	NH−VIII−7	2/7/2013	skin	leg
TI-leg2	Nigerian H	NH−III−4	6/22/2004	skin	leg
TI-leg3	Nigerian H	NH−V−1	11/7/2006	skin	leg
NI-body1	Nigerian H	NH−X−4	8/21/2019	skin	flank
NI-body2	Nigerian H	NH−X−5	2/25/2020	skin	flank
NI-body3	Nigerian H	NH−X−5	2/25/2020	skin	flank
NI-leg1	Nigerian H	NH−X−4	8/21/2019	skin	leg
NI-leg2	Nigerian H	NH−X−5	2/25/2020	skin	leg
NI-leg3	Nigerian H	NH−X−5	2/25/2020	skin	leg
